# Supplementary material for: Large-Scale Comparison of Toxin and Antitoxins in Listeria monocytogenes
Source: Toxins (Basel). 2020 Jan 2;12(1):29. doi: 10.3390/toxins12010029 (PMC7020466; doi:10.3390/toxins12010029)
Supplement: Supplementary file 1 [file toxins-12-00029-s001.zip]

Archive with 17 entries (16 files):
- SupplTable_S1_genomes.xlsx
- __MACOSX/
- __MACOSX/._SupplTable_S1_genomes.xlsx
- SupplTable_S2_allTAShits.xlsx
- __MACOSX/._SupplTable_S2_allTAShits.xlsx
- SupplTable_S3_14cgTAS_Allele.xlsx
- __MACOSX/._SupplTable_S3_14cgTAS_Allele.xlsx
- SupplTable_S4_All_Sample_Allele.xlsx
- __MACOSX/._SupplTable_S4_All_Sample_Allele.xlsx
- SupplTable_S5_metadata.xlsx
- __MACOSX/._SupplTable_S5_metadata.xlsx
- SupplTable_S6_NonRedundant_14cgTAS_TASmania_BIGSdb_Allele.xlsx
- __MACOSX/._SupplTable_S6_NonRedundant_14cgTAS_TASmania_BIGSdb_Allele.xlsx
- SupplTable_S7_acTAS_TASMANIA.xlsx
- __MACOSX/._SupplTable_S7_acTAS_TASMANIA.xlsx
- SupplTable_S8_acTAS_additionalstrains.xlsx
- __MACOSX/._SupplTable_S8_acTAS_additionalstrains.xlsx
