# Supplementary material for: Large-Scale Comparison of Toxin and Antitoxins in Listeria monocytogenes
Source: Toxins (Basel). 2020 Jan 2;12(1):29. doi: 10.3390/toxins12010029 (PMC7020466; doi:10.3390/toxins12010029)
Supplement: Supplementary file 1 [file toxins-12-00029-s001.zip › SupplTable_S1_genomes.xlsx]

## Sheet: Feuil1
#name	species	division	taxonomy_id	assembly	assembly_accession	genebuild	variation	pan_compara	peptide_compara	genome_alignments	other_alignments	core_db	species_id
Listeria monocytogenes 07PF0776	listeria_monocytogenes_07pf0776	EnsemblBacteria	1126011	ASM25890v1	GCA_000258905.1	2014-05-ENA	N	N	N	N	N	bacteria_1_collection_core_44_97_1	131
Listeria monocytogenes 08-5578	listeria_monocytogenes_08_5578	EnsemblBacteria	653938	ASM9312v2	GCA_000093125.2	2014-06-ENA	N	N	N	N	N	bacteria_19_collection_core_44_97_1	212
Listeria monocytogenes 08-5923	listeria_monocytogenes_08_5923	EnsemblBacteria	637381	ASM2292v1	GCA_000022925.1	2014-05-ENA	N	N	N	N	N	bacteria_20_collection_core_44_97_1	77
Listeria monocytogenes 10403S	listeria_monocytogenes_10403s	EnsemblBacteria	393133	ASM16869v2	GCA_000168695.2	2014-02-ENA	N	N	N	N	N	bacteria_21_collection_core_44_97_1	70
Listeria monocytogenes 4423	listeria_monocytogenes_4423	EnsemblBacteria	1288296	4423_04122011	GCA_000689475.1	2014-05-ENA	N	N	N	N	N	bacteria_64_collection_core_44_97_1	13
Listeria monocytogenes 6179	listeria_monocytogenes_6179	EnsemblBacteria	1288295	6179_18022011	GCA_000577745.1	2015-10-ENA	N	N	N	N	N	bacteria_56_collection_core_44_97_1	199
Listeria monocytogenes ATCC 19117	listeria_monocytogenes_atcc_19117	EnsemblBacteria	882095	ASM30702v1	GCA_000307025.1	2015-02-ENA	N	N	N	N	N	bacteria_13_collection_core_44_97_1	92
Listeria monocytogenes CFSAN002349	listeria_monocytogenes_cfsan002349	EnsemblBacteria	1299895	CFSAN002349_01.0	GCA_001257675.1	2015-08-ENA	N	N	N	N	N	bacteria_158_collection_core_44_97_1	125
Listeria monocytogenes EGD	listeria_monocytogenes_egd	EnsemblBacteria	1334565	SV_1	GCA_000582845.1	2016-02-ENA	N	N	N	N	N	bacteria_57_collection_core_44_97_1	45
Listeria monocytogenes F6900	listeria_monocytogenes_f6900	EnsemblBacteria	393128	ASM16861v1	GCA_000168615.1	2013-11-ENA	N	N	N	N	N	bacteria_2_collection_core_44_97_1	140
Listeria monocytogenes Finland 1998	listeria_monocytogenes_finland_1998	EnsemblBacteria	393127	ASM16859v2	GCA_000168595.2	2013-11-ENA	N	N	N	N	N	bacteria_22_collection_core_44_97_1	149
Listeria monocytogenes FSL F6-684	listeria_monocytogenes_fsl_f6_684	EnsemblBacteria	1273540	LmonocytogenesType	GCA_000525815.1	2014-05-ENA	N	N	N	N	N	bacteria_76_collection_core_44_97_1	145
Listeria monocytogenes FSL J1-194	listeria_monocytogenes_fsl_j1_194	EnsemblBacteria	393117	ASM16839v1	GCA_000168395.1	2010-04-ENA	N	N	N	N	N	bacteria_24_collection_core_44_97_1	206
Listeria monocytogenes FSL J2-071	listeria_monocytogenes_fsl_j2_071	EnsemblBacteria	393121	ASM16847v1	GCA_000168475.1	2010-03-ENA	N	N	N	N	N	bacteria_10_collection_core_44_97_1	68
Listeria monocytogenes FSL N1-017	listeria_monocytogenes_fsl_n1_017	EnsemblBacteria	393123	ASM16851v1	GCA_000168515.1	2010-07-ENA	N	N	N	N	N	bacteria_10_collection_core_44_97_1	41
Listeria monocytogenes FSL N3-165	listeria_monocytogenes_fsl_n3_165	EnsemblBacteria	393124	ASM16853v1	GCA_000168535.1	2009-09-ENA	N	N	N	N	N	bacteria_21_collection_core_44_97_1	39
Listeria monocytogenes FSL R2-503	listeria_monocytogenes_fsl_r2_503	EnsemblBacteria	393125	ASM16855v1	GCA_000168555.1	2013-11-ENA	N	N	N	N	N	bacteria_1_collection_core_44_97_1	185
Listeria monocytogenes FSL R2-561	listeria_monocytogenes_fsl_r2_561	EnsemblBacteria	393126	ASM16857v2	GCA_000168575.2	2013-11-ENA	N	N	N	N	N	bacteria_11_collection_core_44_97_1	34
Listeria monocytogenes (GCA_000438585)	listeria_monocytogenes_gca_000438585	EnsemblBacteria	1639	ASM43858v1	GCA_000438585.1	2014-07-ENA	N	N	N	N	N	bacteria_39_collection_core_44_97_1	95
Listeria monocytogenes (GCA_000438605)	listeria_monocytogenes_gca_000438605	EnsemblBacteria	1639	ASM43860v1	GCA_000438605.1	2014-07-ENA	N	N	N	N	N	bacteria_38_collection_core_44_97_1	246
Listeria monocytogenes (GCA_000438625)	listeria_monocytogenes_gca_000438625	EnsemblBacteria	1639	ASM43862v1	GCA_000438625.1	2014-07-ENA	N	N	N	N	N	bacteria_39_collection_core_44_97_1	111
Listeria monocytogenes (GCA_000438645)	listeria_monocytogenes_gca_000438645	EnsemblBacteria	1639	ASM43864v1	GCA_000438645.1	2014-07-ENA	N	N	N	N	N	bacteria_40_collection_core_44_97_1	250
Listeria monocytogenes (GCA_000438665)	listeria_monocytogenes_gca_000438665	EnsemblBacteria	1639	ASM43866v1	GCA_000438665.1	2016-05-ENA	N	N	N	N	N	bacteria_40_collection_core_44_97_1	12
Listeria monocytogenes (GCA_000438685)	listeria_monocytogenes_gca_000438685	EnsemblBacteria	1639	ASM43868v2	GCA_000438685.2	2015-02-ENA	N	N	N	N	N	bacteria_38_collection_core_44_97_1	89
Listeria monocytogenes (GCA_000438705)	listeria_monocytogenes_gca_000438705	EnsemblBacteria	1639	ASM43870v2	GCA_000438705.2	2015-02-ENA	N	N	N	N	N	bacteria_41_collection_core_44_97_1	67
Listeria monocytogenes (GCA_000438725)	listeria_monocytogenes_gca_000438725	EnsemblBacteria	1639	ASM43872v2	GCA_000438725.2	2015-02-ENA	N	N	N	N	N	bacteria_39_collection_core_44_97_1	41
Listeria monocytogenes (GCA_000438745)	listeria_monocytogenes_gca_000438745	EnsemblBacteria	1639	ASM43874v2	GCA_000438745.2	2015-02-ENA	N	N	N	N	N	bacteria_41_collection_core_44_97_1	20
Listeria monocytogenes (GCA_000600015)	listeria_monocytogenes_gca_000600015	EnsemblBacteria	1639	ASM60001v1	GCA_000600015.1	2014-05-ENA	N	N	N	N	N	bacteria_56_collection_core_44_97_1	69
Listeria monocytogenes (GCA_000681515)	listeria_monocytogenes_gca_000681515	EnsemblBacteria	1639	ASM68151v1	GCA_000681515.1	2014-05-ENA	N	N	N	N	N	bacteria_74_collection_core_44_97_1	31
Listeria monocytogenes (GCA_000712385)	listeria_monocytogenes_gca_000712385	EnsemblBacteria	1639	HPB5415	GCA_000712385.1	2014-07-ENA	N	N	N	N	N	bacteria_64_collection_core_44_97_1	180
Listeria monocytogenes (GCA_000712425)	listeria_monocytogenes_gca_000712425	EnsemblBacteria	1639	ASM71242v1	GCA_000712425.1	2014-07-ENA	N	N	N	N	N	bacteria_71_collection_core_44_97_1	95
Listeria monocytogenes (GCA_000725925)	listeria_monocytogenes_gca_000725925	EnsemblBacteria	1639	ASM72592v1	GCA_000725925.1	2014-07-ENA	N	N	N	N	N	bacteria_84_collection_core_44_97_1	13
Listeria monocytogenes (GCA_000725945)	listeria_monocytogenes_gca_000725945	EnsemblBacteria	1639	ASM72594v1	GCA_000725945.1	2014-07-ENA	N	N	N	N	N	bacteria_84_collection_core_44_97_1	192
Listeria monocytogenes (GCA_000725955)	listeria_monocytogenes_gca_000725955	EnsemblBacteria	1639	ASM72595v1	GCA_000725955.1	2014-07-ENA	N	N	N	N	N	bacteria_84_collection_core_44_97_1	4
Listeria monocytogenes (GCA_000725985)	listeria_monocytogenes_gca_000725985	EnsemblBacteria	1639	ASM72598v1	GCA_000725985.1	2014-07-ENA	N	N	N	N	N	bacteria_71_collection_core_44_97_1	148
Listeria monocytogenes (GCA_000726005)	listeria_monocytogenes_gca_000726005	EnsemblBacteria	1639	ASM72600v1	GCA_000726005.1	2014-07-ENA	N	N	N	N	N	bacteria_71_collection_core_44_97_1	114
Listeria monocytogenes (GCA_000726025)	listeria_monocytogenes_gca_000726025	EnsemblBacteria	1639	ASM72602v1	GCA_000726025.1	2014-07-ENA	N	N	N	N	N	bacteria_63_collection_core_44_97_1	66
Listeria monocytogenes (GCA_000726045)	listeria_monocytogenes_gca_000726045	EnsemblBacteria	1639	ASM72604v1	GCA_000726045.1	2014-07-ENA	N	N	N	N	N	bacteria_77_collection_core_44_97_1	53
Listeria monocytogenes (GCA_000726065)	listeria_monocytogenes_gca_000726065	EnsemblBacteria	1639	ASM72606v1	GCA_000726065.1	2014-07-ENA	N	N	N	N	N	bacteria_84_collection_core_44_97_1	150
Listeria monocytogenes (GCA_000726075)	listeria_monocytogenes_gca_000726075	EnsemblBacteria	1639	ASM72607v1	GCA_000726075.1	2014-07-ENA	N	N	N	N	N	bacteria_79_collection_core_44_97_1	223
Listeria monocytogenes (GCA_000726105)	listeria_monocytogenes_gca_000726105	EnsemblBacteria	1639	ASM72610v1	GCA_000726105.1	2014-07-ENA	N	N	N	N	N	bacteria_68_collection_core_44_97_1	159
Listeria monocytogenes (GCA_000726125)	listeria_monocytogenes_gca_000726125	EnsemblBacteria	1639	ASM72612v1	GCA_000726125.1	2014-07-ENA	N	N	N	N	N	bacteria_81_collection_core_44_97_1	154
Listeria monocytogenes (GCA_000726145)	listeria_monocytogenes_gca_000726145	EnsemblBacteria	1639	ASM72614v1	GCA_000726145.1	2014-07-ENA	N	N	N	N	N	bacteria_66_collection_core_44_97_1	75
Listeria monocytogenes (GCA_000726155)	listeria_monocytogenes_gca_000726155	EnsemblBacteria	1639	ASM72615v1	GCA_000726155.1	2014-07-ENA	N	N	N	N	N	bacteria_63_collection_core_44_97_1	133
Listeria monocytogenes (GCA_000726175)	listeria_monocytogenes_gca_000726175	EnsemblBacteria	1639	ASM72617v1	GCA_000726175.1	2014-07-ENA	N	N	N	N	N	bacteria_75_collection_core_44_97_1	16
Listeria monocytogenes (GCA_000726185)	listeria_monocytogenes_gca_000726185	EnsemblBacteria	1639	ASM72618v1	GCA_000726185.1	2014-07-ENA	N	N	N	N	N	bacteria_82_collection_core_44_97_1	5
Listeria monocytogenes (GCA_000726225)	listeria_monocytogenes_gca_000726225	EnsemblBacteria	1639	ASM72622v1	GCA_000726225.1	2014-07-ENA	N	N	N	N	N	bacteria_79_collection_core_44_97_1	225
Listeria monocytogenes (GCA_000726235)	listeria_monocytogenes_gca_000726235	EnsemblBacteria	1639	ASM72623v1	GCA_000726235.1	2014-07-ENA	N	N	N	N	N	bacteria_66_collection_core_44_97_1	92
Listeria monocytogenes (GCA_000726265)	listeria_monocytogenes_gca_000726265	EnsemblBacteria	1639	ASM72626v1	GCA_000726265.1	2014-07-ENA	N	N	N	N	N	bacteria_70_collection_core_44_97_1	184
Listeria monocytogenes (GCA_000726275)	listeria_monocytogenes_gca_000726275	EnsemblBacteria	1639	ASM72627v1	GCA_000726275.1	2014-07-ENA	N	N	N	N	N	bacteria_67_collection_core_44_97_1	95
Listeria monocytogenes (GCA_000726305)	listeria_monocytogenes_gca_000726305	EnsemblBacteria	1639	ASM72630v1	GCA_000726305.1	2014-07-ENA	N	N	N	N	N	bacteria_76_collection_core_44_97_1	148
Listeria monocytogenes (GCA_000726325)	listeria_monocytogenes_gca_000726325	EnsemblBacteria	1639	ASM72632v1	GCA_000726325.1	2014-07-ENA	N	N	N	N	N	bacteria_76_collection_core_44_97_1	43
Listeria monocytogenes (GCA_000726335)	listeria_monocytogenes_gca_000726335	EnsemblBacteria	1639	ASM72633v1	GCA_000726335.1	2014-07-ENA	N	N	N	N	N	bacteria_69_collection_core_44_97_1	132
Listeria monocytogenes (GCA_000726355)	listeria_monocytogenes_gca_000726355	EnsemblBacteria	1639	ASM72635v1	GCA_000726355.1	2014-07-ENA	N	N	N	N	N	bacteria_75_collection_core_44_97_1	61
Listeria monocytogenes (GCA_000726385)	listeria_monocytogenes_gca_000726385	EnsemblBacteria	1639	ASM72638v1	GCA_000726385.1	2014-07-ENA	N	N	N	N	N	bacteria_71_collection_core_44_97_1	39
Listeria monocytogenes (GCA_000726395)	listeria_monocytogenes_gca_000726395	EnsemblBacteria	1639	ASM72639v1	GCA_000726395.1	2014-07-ENA	N	N	N	N	N	bacteria_77_collection_core_44_97_1	250
Listeria monocytogenes (GCA_000726425)	listeria_monocytogenes_gca_000726425	EnsemblBacteria	1639	ASM72642v1	GCA_000726425.1	2014-07-ENA	N	N	N	N	N	bacteria_67_collection_core_44_97_1	96
Listeria monocytogenes (GCA_000726445)	listeria_monocytogenes_gca_000726445	EnsemblBacteria	1639	ASM72644v1	GCA_000726445.1	2014-07-ENA	N	N	N	N	N	bacteria_73_collection_core_44_97_1	138
Listeria monocytogenes (GCA_000726465)	listeria_monocytogenes_gca_000726465	EnsemblBacteria	1639	ASM72646v1	GCA_000726465.1	2014-07-ENA	N	N	N	N	N	bacteria_79_collection_core_44_97_1	137
Listeria monocytogenes (GCA_000726475)	listeria_monocytogenes_gca_000726475	EnsemblBacteria	1639	ASM72647v1	GCA_000726475.1	2014-07-ENA	N	N	N	N	N	bacteria_84_collection_core_44_97_1	158
Listeria monocytogenes (GCA_000726505)	listeria_monocytogenes_gca_000726505	EnsemblBacteria	1639	ASM72650v1	GCA_000726505.1	2014-07-ENA	N	N	N	N	N	bacteria_68_collection_core_44_97_1	83
Listeria monocytogenes (GCA_000726525)	listeria_monocytogenes_gca_000726525	EnsemblBacteria	1639	ASM72652v1	GCA_000726525.1	2014-07-ENA	N	N	N	N	N	bacteria_62_collection_core_44_97_1	244
Listeria monocytogenes (GCA_000726545)	listeria_monocytogenes_gca_000726545	EnsemblBacteria	1639	ASM72654v1	GCA_000726545.1	2014-07-ENA	N	N	N	N	N	bacteria_75_collection_core_44_97_1	173
Listeria monocytogenes (GCA_000726555)	listeria_monocytogenes_gca_000726555	EnsemblBacteria	1639	ASM72655v1	GCA_000726555.1	2014-07-ENA	N	N	N	N	N	bacteria_64_collection_core_44_97_1	42
Listeria monocytogenes (GCA_000726585)	listeria_monocytogenes_gca_000726585	EnsemblBacteria	1639	ASM72658v1	GCA_000726585.1	2014-07-ENA	N	N	N	N	N	bacteria_81_collection_core_44_97_1	196
Listeria monocytogenes (GCA_000726605)	listeria_monocytogenes_gca_000726605	EnsemblBacteria	1639	ASM72660v1	GCA_000726605.1	2014-07-ENA	N	N	N	N	N	bacteria_84_collection_core_44_97_1	130
Listeria monocytogenes (GCA_000726625)	listeria_monocytogenes_gca_000726625	EnsemblBacteria	1639	ASM72662v1	GCA_000726625.1	2014-07-ENA	N	N	N	N	N	bacteria_83_collection_core_44_97_1	208
Listeria monocytogenes (GCA_000726635)	listeria_monocytogenes_gca_000726635	EnsemblBacteria	1639	ASM72663v1	GCA_000726635.1	2014-07-ENA	N	N	N	N	N	bacteria_77_collection_core_44_97_1	41
Listeria monocytogenes (GCA_000726655)	listeria_monocytogenes_gca_000726655	EnsemblBacteria	1639	ASM72665v1	GCA_000726655.1	2014-07-ENA	N	N	N	N	N	bacteria_69_collection_core_44_97_1	209
Listeria monocytogenes (GCA_000726685)	listeria_monocytogenes_gca_000726685	EnsemblBacteria	1639	ASM72668v1	GCA_000726685.1	2014-07-ENA	N	N	N	N	N	bacteria_80_collection_core_44_97_1	135
Listeria monocytogenes (GCA_000726695)	listeria_monocytogenes_gca_000726695	EnsemblBacteria	1639	ASM72669v1	GCA_000726695.1	2014-07-ENA	N	N	N	N	N	bacteria_76_collection_core_44_97_1	144
Listeria monocytogenes (GCA_000726705)	listeria_monocytogenes_gca_000726705	EnsemblBacteria	1639	ASM72670v1	GCA_000726705.1	2014-07-ENA	N	N	N	N	N	bacteria_64_collection_core_44_97_1	155
Listeria monocytogenes (GCA_000726725)	listeria_monocytogenes_gca_000726725	EnsemblBacteria	1639	ASM72672v1	GCA_000726725.1	2014-07-ENA	N	N	N	N	N	bacteria_68_collection_core_44_97_1	9
Listeria monocytogenes (GCA_000726765)	listeria_monocytogenes_gca_000726765	EnsemblBacteria	1639	ASM72676v1	GCA_000726765.1	2014-07-ENA	N	N	N	N	N	bacteria_72_collection_core_44_97_1	222
Listeria monocytogenes (GCA_000726775)	listeria_monocytogenes_gca_000726775	EnsemblBacteria	1639	ASM72677v1	GCA_000726775.1	2014-07-ENA	N	N	N	N	N	bacteria_71_collection_core_44_97_1	227
Listeria monocytogenes (GCA_000726805)	listeria_monocytogenes_gca_000726805	EnsemblBacteria	1639	ASM72680v1	GCA_000726805.1	2014-07-ENA	N	N	N	N	N	bacteria_67_collection_core_44_97_1	48
Listeria monocytogenes (GCA_000726815)	listeria_monocytogenes_gca_000726815	EnsemblBacteria	1639	ASM72681v1	GCA_000726815.1	2014-07-ENA	N	N	N	N	N	bacteria_83_collection_core_44_97_1	60
Listeria monocytogenes (GCA_000726845)	listeria_monocytogenes_gca_000726845	EnsemblBacteria	1639	ASM72684v1	GCA_000726845.1	2014-07-ENA	N	N	N	N	N	bacteria_80_collection_core_44_97_1	113
Listeria monocytogenes (GCA_000726865)	listeria_monocytogenes_gca_000726865	EnsemblBacteria	1639	ASM72686v1	GCA_000726865.1	2014-07-ENA	N	N	N	N	N	bacteria_71_collection_core_44_97_1	101
Listeria monocytogenes (GCA_000726885)	listeria_monocytogenes_gca_000726885	EnsemblBacteria	1639	ASM72688v1	GCA_000726885.1	2014-07-ENA	N	N	N	N	N	bacteria_63_collection_core_44_97_1	183
Listeria monocytogenes (GCA_000726905)	listeria_monocytogenes_gca_000726905	EnsemblBacteria	1639	ASM72690v1	GCA_000726905.1	2014-07-ENA	N	N	N	N	N	bacteria_81_collection_core_44_97_1	166
Listeria monocytogenes (GCA_000726915)	listeria_monocytogenes_gca_000726915	EnsemblBacteria	1639	ASM72691v1	GCA_000726915.1	2014-07-ENA	N	N	N	N	N	bacteria_63_collection_core_44_97_1	13
Listeria monocytogenes (GCA_000726925)	listeria_monocytogenes_gca_000726925	EnsemblBacteria	1639	ASM72692v1	GCA_000726925.1	2014-07-ENA	N	N	N	N	N	bacteria_84_collection_core_44_97_1	202
Listeria monocytogenes (GCA_000726965)	listeria_monocytogenes_gca_000726965	EnsemblBacteria	1639	ASM72696v1	GCA_000726965.1	2014-07-ENA	N	N	N	N	N	bacteria_64_collection_core_44_97_1	22
Listeria monocytogenes (GCA_000726985)	listeria_monocytogenes_gca_000726985	EnsemblBacteria	1639	ASM72698v1	GCA_000726985.1	2014-07-ENA	N	N	N	N	N	bacteria_84_collection_core_44_97_1	244
Listeria monocytogenes (GCA_000726995)	listeria_monocytogenes_gca_000726995	EnsemblBacteria	1639	ASM72699v1	GCA_000726995.1	2014-07-ENA	N	N	N	N	N	bacteria_65_collection_core_44_97_1	187
Listeria monocytogenes (GCA_000727015)	listeria_monocytogenes_gca_000727015	EnsemblBacteria	1639	ASM72701v1	GCA_000727015.1	2014-07-ENA	N	N	N	N	N	bacteria_81_collection_core_44_97_1	233
Listeria monocytogenes (GCA_000727045)	listeria_monocytogenes_gca_000727045	EnsemblBacteria	1639	ASM72704v1	GCA_000727045.1	2014-07-ENA	N	N	N	N	N	bacteria_79_collection_core_44_97_1	195
Listeria monocytogenes (GCA_000727065)	listeria_monocytogenes_gca_000727065	EnsemblBacteria	1639	ASM72706v1	GCA_000727065.1	2014-07-ENA	N	N	N	N	N	bacteria_76_collection_core_44_97_1	54
Listeria monocytogenes (GCA_000727085)	listeria_monocytogenes_gca_000727085	EnsemblBacteria	1639	ASM72708v1	GCA_000727085.1	2014-07-ENA	N	N	N	N	N	bacteria_70_collection_core_44_97_1	96
Listeria monocytogenes (GCA_000727095)	listeria_monocytogenes_gca_000727095	EnsemblBacteria	1639	ASM72709v1	GCA_000727095.1	2014-07-ENA	N	N	N	N	N	bacteria_79_collection_core_44_97_1	131
Listeria monocytogenes (GCA_000727125)	listeria_monocytogenes_gca_000727125	EnsemblBacteria	1639	ASM72712v1	GCA_000727125.1	2014-07-ENA	N	N	N	N	N	bacteria_68_collection_core_44_97_1	247
Listeria monocytogenes (GCA_000727145)	listeria_monocytogenes_gca_000727145	EnsemblBacteria	1639	ASM72714v1	GCA_000727145.1	2014-07-ENA	N	N	N	N	N	bacteria_66_collection_core_44_97_1	24
Listeria monocytogenes (GCA_000727165)	listeria_monocytogenes_gca_000727165	EnsemblBacteria	1639	ASM72716v1	GCA_000727165.1	2014-07-ENA	N	N	N	N	N	bacteria_67_collection_core_44_97_1	111
Listeria monocytogenes (GCA_000727175)	listeria_monocytogenes_gca_000727175	EnsemblBacteria	1639	ASM72717v1	GCA_000727175.1	2014-07-ENA	N	N	N	N	N	bacteria_63_collection_core_44_97_1	97
Listeria monocytogenes (GCA_000727205)	listeria_monocytogenes_gca_000727205	EnsemblBacteria	1639	ASM72720v1	GCA_000727205.1	2014-07-ENA	N	N	N	N	N	bacteria_75_collection_core_44_97_1	143
Listeria monocytogenes (GCA_000727225)	listeria_monocytogenes_gca_000727225	EnsemblBacteria	1639	ASM72722v1	GCA_000727225.1	2014-07-ENA	N	N	N	N	N	bacteria_79_collection_core_44_97_1	101
Listeria monocytogenes (GCA_000727245)	listeria_monocytogenes_gca_000727245	EnsemblBacteria	1639	ASM72724v1	GCA_000727245.1	2014-07-ENA	N	N	N	N	N	bacteria_67_collection_core_44_97_1	27
Listeria monocytogenes (GCA_000727255)	listeria_monocytogenes_gca_000727255	EnsemblBacteria	1639	ASM72725v1	GCA_000727255.1	2014-07-ENA	N	N	N	N	N	bacteria_69_collection_core_44_97_1	15
Listeria monocytogenes (GCA_000727285)	listeria_monocytogenes_gca_000727285	EnsemblBacteria	1639	ASM72728v1	GCA_000727285.1	2014-07-ENA	N	N	N	N	N	bacteria_80_collection_core_44_97_1	210
Listeria monocytogenes (GCA_000727305)	listeria_monocytogenes_gca_000727305	EnsemblBacteria	1639	ASM72730v1	GCA_000727305.1	2014-07-ENA	N	N	N	N	N	bacteria_67_collection_core_44_97_1	7
Listeria monocytogenes (GCA_000727315)	listeria_monocytogenes_gca_000727315	EnsemblBacteria	1639	ASM72731v1	GCA_000727315.1	2014-07-ENA	N	N	N	N	N	bacteria_77_collection_core_44_97_1	47
Listeria monocytogenes (GCA_000727345)	listeria_monocytogenes_gca_000727345	EnsemblBacteria	1639	ASM72734v1	GCA_000727345.1	2014-07-ENA	N	N	N	N	N	bacteria_77_collection_core_44_97_1	58
Listeria monocytogenes (GCA_000727355)	listeria_monocytogenes_gca_000727355	EnsemblBacteria	1639	ASM72735v1	GCA_000727355.1	2014-07-ENA	N	N	N	N	N	bacteria_75_collection_core_44_97_1	164
Listeria monocytogenes (GCA_000727385)	listeria_monocytogenes_gca_000727385	EnsemblBacteria	1639	ASM72738v1	GCA_000727385.1	2014-07-ENA	N	N	N	N	N	bacteria_67_collection_core_44_97_1	216
Listeria monocytogenes (GCA_000727395)	listeria_monocytogenes_gca_000727395	EnsemblBacteria	1639	ASM72739v1	GCA_000727395.1	2014-07-ENA	N	N	N	N	N	bacteria_81_collection_core_44_97_1	161
Listeria monocytogenes (GCA_000727405)	listeria_monocytogenes_gca_000727405	EnsemblBacteria	1639	ASM72740v1	GCA_000727405.1	2014-07-ENA	N	N	N	N	N	bacteria_69_collection_core_44_97_1	127
Listeria monocytogenes (GCA_000727445)	listeria_monocytogenes_gca_000727445	EnsemblBacteria	1639	ASM72744v1	GCA_000727445.1	2014-07-ENA	N	N	N	N	N	bacteria_84_collection_core_44_97_1	3
Listeria monocytogenes (GCA_000727465)	listeria_monocytogenes_gca_000727465	EnsemblBacteria	1639	ASM72746v1	GCA_000727465.1	2014-07-ENA	N	N	N	N	N	bacteria_65_collection_core_44_97_1	214
Listeria monocytogenes (GCA_000727495)	listeria_monocytogenes_gca_000727495	EnsemblBacteria	1639	ASM72749v1	GCA_000727495.1	2014-07-ENA	N	N	N	N	N	bacteria_82_collection_core_44_97_1	197
Listeria monocytogenes (GCA_000727515)	listeria_monocytogenes_gca_000727515	EnsemblBacteria	1639	ASM72751v1	GCA_000727515.1	2014-07-ENA	N	N	N	N	N	bacteria_64_collection_core_44_97_1	24
Listeria monocytogenes (GCA_000727545)	listeria_monocytogenes_gca_000727545	EnsemblBacteria	1639	ASM72754v1	GCA_000727545.1	2014-07-ENA	N	N	N	N	N	bacteria_71_collection_core_44_97_1	69
Listeria monocytogenes (GCA_000727565)	listeria_monocytogenes_gca_000727565	EnsemblBacteria	1639	ASM72756v1	GCA_000727565.1	2014-07-ENA	N	N	N	N	N	bacteria_64_collection_core_44_97_1	196
Listeria monocytogenes (GCA_000727585)	listeria_monocytogenes_gca_000727585	EnsemblBacteria	1639	ASM72758v1	GCA_000727585.1	2014-07-ENA	N	N	N	N	N	bacteria_82_collection_core_44_97_1	189
Listeria monocytogenes (GCA_000727605)	listeria_monocytogenes_gca_000727605	EnsemblBacteria	1639	ASM72760v1	GCA_000727605.1	2014-07-ENA	N	N	N	N	N	bacteria_84_collection_core_44_97_1	18
Listeria monocytogenes (GCA_000727625)	listeria_monocytogenes_gca_000727625	EnsemblBacteria	1639	ASM72762v1	GCA_000727625.1	2014-07-ENA	N	N	N	N	N	bacteria_64_collection_core_44_97_1	71
Listeria monocytogenes (GCA_000727635)	listeria_monocytogenes_gca_000727635	EnsemblBacteria	1639	ASM72763v1	GCA_000727635.1	2014-07-ENA	N	N	N	N	N	bacteria_62_collection_core_44_97_1	235
Listeria monocytogenes (GCA_000727655)	listeria_monocytogenes_gca_000727655	EnsemblBacteria	1639	ASM72765v1	GCA_000727655.1	2014-07-ENA	N	N	N	N	N	bacteria_75_collection_core_44_97_1	59
Listeria monocytogenes (GCA_000727665)	listeria_monocytogenes_gca_000727665	EnsemblBacteria	1639	ASM72766v1	GCA_000727665.1	2014-07-ENA	N	N	N	N	N	bacteria_79_collection_core_44_97_1	112
Listeria monocytogenes (GCA_000727705)	listeria_monocytogenes_gca_000727705	EnsemblBacteria	1639	ASM72770v1	GCA_000727705.1	2014-07-ENA	N	N	N	N	N	bacteria_74_collection_core_44_97_1	182
Listeria monocytogenes (GCA_000727725)	listeria_monocytogenes_gca_000727725	EnsemblBacteria	1639	ASM72772v1	GCA_000727725.1	2014-07-ENA	N	N	N	N	N	bacteria_69_collection_core_44_97_1	135
Listeria monocytogenes (GCA_000727735)	listeria_monocytogenes_gca_000727735	EnsemblBacteria	1639	ASM72773v1	GCA_000727735.1	2014-07-ENA	N	N	N	N	N	bacteria_76_collection_core_44_97_1	202
Listeria monocytogenes (GCA_000727755)	listeria_monocytogenes_gca_000727755	EnsemblBacteria	1639	ASM72775v1	GCA_000727755.1	2014-07-ENA	N	N	N	N	N	bacteria_78_collection_core_44_97_1	27
Listeria monocytogenes (GCA_000727765)	listeria_monocytogenes_gca_000727765	EnsemblBacteria	1639	ASM72776v1	GCA_000727765.1	2014-07-ENA	N	N	N	N	N	bacteria_77_collection_core_44_97_1	182
Listeria monocytogenes (GCA_000727805)	listeria_monocytogenes_gca_000727805	EnsemblBacteria	1639	ASM72780v1	GCA_000727805.1	2014-07-ENA	N	N	N	N	N	bacteria_66_collection_core_44_97_1	38
Listeria monocytogenes (GCA_000727825)	listeria_monocytogenes_gca_000727825	EnsemblBacteria	1639	ASM72782v1	GCA_000727825.1	2014-07-ENA	N	N	N	N	N	bacteria_80_collection_core_44_97_1	12
Listeria monocytogenes (GCA_000727845)	listeria_monocytogenes_gca_000727845	EnsemblBacteria	1639	ASM72784v1	GCA_000727845.1	2014-07-ENA	N	N	N	N	N	bacteria_72_collection_core_44_97_1	88
Listeria monocytogenes (GCA_000727865)	listeria_monocytogenes_gca_000727865	EnsemblBacteria	1639	ASM72786v1	GCA_000727865.1	2014-07-ENA	N	N	N	N	N	bacteria_64_collection_core_44_97_1	113
Listeria monocytogenes (GCA_000727885)	listeria_monocytogenes_gca_000727885	EnsemblBacteria	1639	ASM72788v1	GCA_000727885.1	2014-07-ENA	N	N	N	N	N	bacteria_72_collection_core_44_97_1	159
Listeria monocytogenes (GCA_000727905)	listeria_monocytogenes_gca_000727905	EnsemblBacteria	1639	ASM72790v1	GCA_000727905.1	2014-07-ENA	N	N	N	N	N	bacteria_70_collection_core_44_97_1	221
Listeria monocytogenes (GCA_000727915)	listeria_monocytogenes_gca_000727915	EnsemblBacteria	1639	ASM72791v1	GCA_000727915.1	2014-07-ENA	N	N	N	N	N	bacteria_72_collection_core_44_97_1	236
Listeria monocytogenes (GCA_000727925)	listeria_monocytogenes_gca_000727925	EnsemblBacteria	1639	ASM72792v1	GCA_000727925.1	2014-07-ENA	N	N	N	N	N	bacteria_75_collection_core_44_97_1	54
Listeria monocytogenes (GCA_000727945)	listeria_monocytogenes_gca_000727945	EnsemblBacteria	1639	ASM72794v1	GCA_000727945.1	2014-07-ENA	N	N	N	N	N	bacteria_78_collection_core_44_97_1	57
Listeria monocytogenes (GCA_000727985)	listeria_monocytogenes_gca_000727985	EnsemblBacteria	1639	ASM72798v1	GCA_000727985.1	2014-07-ENA	N	N	N	N	N	bacteria_69_collection_core_44_97_1	223
Listeria monocytogenes (GCA_000727995)	listeria_monocytogenes_gca_000727995	EnsemblBacteria	1639	ASM72799v1	GCA_000727995.1	2014-07-ENA	N	N	N	N	N	bacteria_64_collection_core_44_97_1	204
Listeria monocytogenes (GCA_000728015)	listeria_monocytogenes_gca_000728015	EnsemblBacteria	1639	ASM72801v1	GCA_000728015.1	2014-07-ENA	N	N	N	N	N	bacteria_69_collection_core_44_97_1	205
Listeria monocytogenes (GCA_000728045)	listeria_monocytogenes_gca_000728045	EnsemblBacteria	1639	ASM72804v1	GCA_000728045.1	2014-07-ENA	N	N	N	N	N	bacteria_68_collection_core_44_97_1	201
Listeria monocytogenes (GCA_000728055)	listeria_monocytogenes_gca_000728055	EnsemblBacteria	1639	ASM72805v1	GCA_000728055.1	2014-07-ENA	N	N	N	N	N	bacteria_77_collection_core_44_97_1	160
Listeria monocytogenes (GCA_000728065)	listeria_monocytogenes_gca_000728065	EnsemblBacteria	1639	ASM72806v1	GCA_000728065.1	2014-07-ENA	N	N	N	N	N	bacteria_77_collection_core_44_97_1	94
Listeria monocytogenes (GCA_000728105)	listeria_monocytogenes_gca_000728105	EnsemblBacteria	1639	ASM72810v1	GCA_000728105.1	2014-07-ENA	N	N	N	N	N	bacteria_83_collection_core_44_97_1	176
Listeria monocytogenes (GCA_000728125)	listeria_monocytogenes_gca_000728125	EnsemblBacteria	1639	ASM72812v1	GCA_000728125.1	2014-07-ENA	N	N	N	N	N	bacteria_76_collection_core_44_97_1	154
Listeria monocytogenes (GCA_000728135)	listeria_monocytogenes_gca_000728135	EnsemblBacteria	1639	ASM72813v1	GCA_000728135.1	2014-07-ENA	N	N	N	N	N	bacteria_83_collection_core_44_97_1	183
Listeria monocytogenes (GCA_000728145)	listeria_monocytogenes_gca_000728145	EnsemblBacteria	1639	ASM72814v1	GCA_000728145.1	2014-07-ENA	N	N	N	N	N	bacteria_73_collection_core_44_97_1	233
Listeria monocytogenes (GCA_000728185)	listeria_monocytogenes_gca_000728185	EnsemblBacteria	1639	ASM72818v1	GCA_000728185.1	2014-07-ENA	N	N	N	N	N	bacteria_73_collection_core_44_97_1	25
Listeria monocytogenes (GCA_000728205)	listeria_monocytogenes_gca_000728205	EnsemblBacteria	1639	ASM72820v1	GCA_000728205.1	2014-07-ENA	N	N	N	N	N	bacteria_64_collection_core_44_97_1	6
Listeria monocytogenes (GCA_000728215)	listeria_monocytogenes_gca_000728215	EnsemblBacteria	1639	ASM72821v1	GCA_000728215.1	2014-07-ENA	N	N	N	N	N	bacteria_65_collection_core_44_97_1	189
Listeria monocytogenes (GCA_000728245)	listeria_monocytogenes_gca_000728245	EnsemblBacteria	1639	ASM72824v1	GCA_000728245.1	2014-07-ENA	N	N	N	N	N	bacteria_72_collection_core_44_97_1	221
Listeria monocytogenes (GCA_000728265)	listeria_monocytogenes_gca_000728265	EnsemblBacteria	1639	ASM72826v1	GCA_000728265.1	2014-07-ENA	N	N	N	N	N	bacteria_74_collection_core_44_97_1	118
Listeria monocytogenes (GCA_000728275)	listeria_monocytogenes_gca_000728275	EnsemblBacteria	1639	ASM72827v1	GCA_000728275.1	2014-07-ENA	N	N	N	N	N	bacteria_72_collection_core_44_97_1	51
Listeria monocytogenes (GCA_000728305)	listeria_monocytogenes_gca_000728305	EnsemblBacteria	1639	ASM72830v1	GCA_000728305.1	2014-07-ENA	N	N	N	N	N	bacteria_67_collection_core_44_97_1	112
Listeria monocytogenes (GCA_000728325)	listeria_monocytogenes_gca_000728325	EnsemblBacteria	1639	ASM72832v1	GCA_000728325.1	2014-07-ENA	N	N	N	N	N	bacteria_74_collection_core_44_97_1	110
Listeria monocytogenes (GCA_000728345)	listeria_monocytogenes_gca_000728345	EnsemblBacteria	1639	ASM72834v1	GCA_000728345.1	2014-07-ENA	N	N	N	N	N	bacteria_77_collection_core_44_97_1	82
Listeria monocytogenes (GCA_000728365)	listeria_monocytogenes_gca_000728365	EnsemblBacteria	1639	ASM72836v1	GCA_000728365.1	2014-07-ENA	N	N	N	N	N	bacteria_76_collection_core_44_97_1	91
Listeria monocytogenes (GCA_000728385)	listeria_monocytogenes_gca_000728385	EnsemblBacteria	1639	ASM72838v1	GCA_000728385.1	2014-07-ENA	N	N	N	N	N	bacteria_70_collection_core_44_97_1	103
Listeria monocytogenes (GCA_000728405)	listeria_monocytogenes_gca_000728405	EnsemblBacteria	1639	ASM72840v1	GCA_000728405.1	2014-07-ENA	N	N	N	N	N	bacteria_71_collection_core_44_97_1	57
Listeria monocytogenes (GCA_000728415)	listeria_monocytogenes_gca_000728415	EnsemblBacteria	1639	ASM72841v1	GCA_000728415.1	2014-07-ENA	N	N	N	N	N	bacteria_80_collection_core_44_97_1	185
Listeria monocytogenes (GCA_000728425)	listeria_monocytogenes_gca_000728425	EnsemblBacteria	1639	ASM72842v1	GCA_000728425.1	2014-07-ENA	N	N	N	N	N	bacteria_78_collection_core_44_97_1	198
Listeria monocytogenes (GCA_000728465)	listeria_monocytogenes_gca_000728465	EnsemblBacteria	1639	ASM72846v1	GCA_000728465.1	2014-07-ENA	N	N	N	N	N	bacteria_74_collection_core_44_97_1	243
Listeria monocytogenes (GCA_000728485)	listeria_monocytogenes_gca_000728485	EnsemblBacteria	1639	ASM72848v1	GCA_000728485.1	2014-07-ENA	N	N	N	N	N	bacteria_65_collection_core_44_97_1	76
Listeria monocytogenes (GCA_000728495)	listeria_monocytogenes_gca_000728495	EnsemblBacteria	1639	ASM72849v1	GCA_000728495.1	2014-07-ENA	N	N	N	N	N	bacteria_67_collection_core_44_97_1	240
Listeria monocytogenes (GCA_000728505)	listeria_monocytogenes_gca_000728505	EnsemblBacteria	1639	ASM72850v1	GCA_000728505.1	2014-07-ENA	N	N	N	N	N	bacteria_77_collection_core_44_97_1	203
Listeria monocytogenes (GCA_000728525)	listeria_monocytogenes_gca_000728525	EnsemblBacteria	1639	ASM72852v1	GCA_000728525.1	2014-07-ENA	N	N	N	N	N	bacteria_67_collection_core_44_97_1	189
Listeria monocytogenes (GCA_000728565)	listeria_monocytogenes_gca_000728565	EnsemblBacteria	1639	ASM72856v1	GCA_000728565.1	2014-07-ENA	N	N	N	N	N	bacteria_83_collection_core_44_97_1	36
Listeria monocytogenes (GCA_000728585)	listeria_monocytogenes_gca_000728585	EnsemblBacteria	1639	ASM72858v1	GCA_000728585.1	2014-07-ENA	N	N	N	N	N	bacteria_80_collection_core_44_97_1	194
Listeria monocytogenes (GCA_000728595)	listeria_monocytogenes_gca_000728595	EnsemblBacteria	1639	ASM72859v1	GCA_000728595.1	2014-07-ENA	N	N	N	N	N	bacteria_70_collection_core_44_97_1	125
Listeria monocytogenes (GCA_000728615)	listeria_monocytogenes_gca_000728615	EnsemblBacteria	1639	ASM72861v1	GCA_000728615.1	2014-07-ENA	N	N	N	N	N	bacteria_63_collection_core_44_97_1	80
Listeria monocytogenes (GCA_000728645)	listeria_monocytogenes_gca_000728645	EnsemblBacteria	1639	ASM72864v1	GCA_000728645.1	2014-07-ENA	N	N	N	N	N	bacteria_72_collection_core_44_97_1	67
Listeria monocytogenes (GCA_000728665)	listeria_monocytogenes_gca_000728665	EnsemblBacteria	1639	ASM72866v1	GCA_000728665.1	2014-07-ENA	N	N	N	N	N	bacteria_82_collection_core_44_97_1	91
Listeria monocytogenes (GCA_000728675)	listeria_monocytogenes_gca_000728675	EnsemblBacteria	1639	ASM72867v1	GCA_000728675.1	2014-07-ENA	N	N	N	N	N	bacteria_64_collection_core_44_97_1	9
Listeria monocytogenes (GCA_000728685)	listeria_monocytogenes_gca_000728685	EnsemblBacteria	1639	ASM72868v1	GCA_000728685.1	2014-07-ENA	N	N	N	N	N	bacteria_81_collection_core_44_97_1	95
Listeria monocytogenes (GCA_000728725)	listeria_monocytogenes_gca_000728725	EnsemblBacteria	1639	ASM72872v1	GCA_000728725.1	2014-07-ENA	N	N	N	N	N	bacteria_80_collection_core_44_97_1	209
Listeria monocytogenes (GCA_000728745)	listeria_monocytogenes_gca_000728745	EnsemblBacteria	1639	ASM72874v1	GCA_000728745.1	2014-07-ENA	N	N	N	N	N	bacteria_63_collection_core_44_97_1	112
Listeria monocytogenes (GCA_000728765)	listeria_monocytogenes_gca_000728765	EnsemblBacteria	1639	ASM72876v1	GCA_000728765.1	2014-07-ENA	N	N	N	N	N	bacteria_73_collection_core_44_97_1	229
Listeria monocytogenes (GCA_000728775)	listeria_monocytogenes_gca_000728775	EnsemblBacteria	1639	ASM72877v1	GCA_000728775.1	2014-07-ENA	N	N	N	N	N	bacteria_83_collection_core_44_97_1	198
Listeria monocytogenes (GCA_000728805)	listeria_monocytogenes_gca_000728805	EnsemblBacteria	1639	ASM72880v1	GCA_000728805.1	2014-07-ENA	N	N	N	N	N	bacteria_76_collection_core_44_97_1	161
Listeria monocytogenes (GCA_000728825)	listeria_monocytogenes_gca_000728825	EnsemblBacteria	1639	ASM72882v1	GCA_000728825.1	2014-07-ENA	N	N	N	N	N	bacteria_64_collection_core_44_97_1	28
Listeria monocytogenes (GCA_000728845)	listeria_monocytogenes_gca_000728845	EnsemblBacteria	1639	ASM72884v1	GCA_000728845.1	2014-07-ENA	N	N	N	N	N	bacteria_76_collection_core_44_97_1	25
Listeria monocytogenes (GCA_000728855)	listeria_monocytogenes_gca_000728855	EnsemblBacteria	1639	ASM72885v1	GCA_000728855.1	2014-07-ENA	N	N	N	N	N	bacteria_75_collection_core_44_97_1	188
Listeria monocytogenes (GCA_000728885)	listeria_monocytogenes_gca_000728885	EnsemblBacteria	1639	ASM72888v1	GCA_000728885.1	2014-07-ENA	N	N	N	N	N	bacteria_73_collection_core_44_97_1	148
Listeria monocytogenes (GCA_000728905)	listeria_monocytogenes_gca_000728905	EnsemblBacteria	1639	ASM72890v1	GCA_000728905.1	2014-07-ENA	N	N	N	N	N	bacteria_64_collection_core_44_97_1	54
Listeria monocytogenes (GCA_000728925)	listeria_monocytogenes_gca_000728925	EnsemblBacteria	1639	ASM72892v1	GCA_000728925.1	2014-07-ENA	N	N	N	N	N	bacteria_79_collection_core_44_97_1	239
Listeria monocytogenes (GCA_000728935)	listeria_monocytogenes_gca_000728935	EnsemblBacteria	1639	ASM72893v1	GCA_000728935.1	2014-07-ENA	N	N	N	N	N	bacteria_68_collection_core_44_97_1	151
Listeria monocytogenes (GCA_000728945)	listeria_monocytogenes_gca_000728945	EnsemblBacteria	1639	ASM72894v1	GCA_000728945.1	2014-07-ENA	N	N	N	N	N	bacteria_63_collection_core_44_97_1	243
Listeria monocytogenes (GCA_000728975)	listeria_monocytogenes_gca_000728975	EnsemblBacteria	1639	ASM72897v1	GCA_000728975.1	2014-07-ENA	N	N	N	N	N	bacteria_75_collection_core_44_97_1	102
Listeria monocytogenes (GCA_000729005)	listeria_monocytogenes_gca_000729005	EnsemblBacteria	1639	ASM72900v1	GCA_000729005.1	2014-07-ENA	N	N	N	N	N	bacteria_67_collection_core_44_97_1	119
Listeria monocytogenes (GCA_000729015)	listeria_monocytogenes_gca_000729015	EnsemblBacteria	1639	ASM72901v1	GCA_000729015.1	2014-07-ENA	N	N	N	N	N	bacteria_74_collection_core_44_97_1	76
Listeria monocytogenes (GCA_000729045)	listeria_monocytogenes_gca_000729045	EnsemblBacteria	1639	ASM72904v2	GCA_000729045.2	2014-07-ENA	N	N	N	N	N	bacteria_68_collection_core_44_97_1	225
Listeria monocytogenes (GCA_000729055)	listeria_monocytogenes_gca_000729055	EnsemblBacteria	1639	ASM72905v1	GCA_000729055.1	2014-07-ENA	N	N	N	N	N	bacteria_74_collection_core_44_97_1	204
Listeria monocytogenes (GCA_000729075)	listeria_monocytogenes_gca_000729075	EnsemblBacteria	1639	ASM72907v1	GCA_000729075.1	2014-07-ENA	N	N	N	N	N	bacteria_69_collection_core_44_97_1	68
Listeria monocytogenes (GCA_000729095)	listeria_monocytogenes_gca_000729095	EnsemblBacteria	1639	ASM72909v1	GCA_000729095.1	2014-07-ENA	N	N	N	N	N	bacteria_75_collection_core_44_97_1	58
Listeria monocytogenes (GCA_000729125)	listeria_monocytogenes_gca_000729125	EnsemblBacteria	1639	ASM72912v1	GCA_000729125.1	2014-07-ENA	N	N	N	N	N	bacteria_63_collection_core_44_97_1	92
Listeria monocytogenes (GCA_000729135)	listeria_monocytogenes_gca_000729135	EnsemblBacteria	1639	ASM72913v1	GCA_000729135.1	2014-07-ENA	N	N	N	N	N	bacteria_63_collection_core_44_97_1	8
Listeria monocytogenes (GCA_000729145)	listeria_monocytogenes_gca_000729145	EnsemblBacteria	1639	ASM72914v1	GCA_000729145.1	2014-07-ENA	N	N	N	N	N	bacteria_81_collection_core_44_97_1	67
Listeria monocytogenes (GCA_000729185)	listeria_monocytogenes_gca_000729185	EnsemblBacteria	1639	ASM72918v1	GCA_000729185.1	2014-07-ENA	N	N	N	N	N	bacteria_72_collection_core_44_97_1	89
Listeria monocytogenes (GCA_000729195)	listeria_monocytogenes_gca_000729195	EnsemblBacteria	1639	ASM72919v1	GCA_000729195.1	2014-07-ENA	N	N	N	N	N	bacteria_62_collection_core_44_97_1	234
Listeria monocytogenes (GCA_000729225)	listeria_monocytogenes_gca_000729225	EnsemblBacteria	1639	ASM72922v1	GCA_000729225.1	2014-07-ENA	N	N	N	N	N	bacteria_72_collection_core_44_97_1	58
Listeria monocytogenes (GCA_000729235)	listeria_monocytogenes_gca_000729235	EnsemblBacteria	1639	ASM72923v1	GCA_000729235.1	2014-07-ENA	N	N	N	N	N	bacteria_64_collection_core_44_97_1	73
Listeria monocytogenes (GCA_000729245)	listeria_monocytogenes_gca_000729245	EnsemblBacteria	1639	ASM72924v1	GCA_000729245.1	2014-07-ENA	N	N	N	N	N	bacteria_64_collection_core_44_97_1	243
Listeria monocytogenes (GCA_000729285)	listeria_monocytogenes_gca_000729285	EnsemblBacteria	1639	ASM72928v1	GCA_000729285.1	2014-07-ENA	N	N	N	N	N	bacteria_71_collection_core_44_97_1	128
Listeria monocytogenes (GCA_000729305)	listeria_monocytogenes_gca_000729305	EnsemblBacteria	1639	ASM72930v1	GCA_000729305.1	2014-07-ENA	N	N	N	N	N	bacteria_64_collection_core_44_97_1	117
Listeria monocytogenes (GCA_000729325)	listeria_monocytogenes_gca_000729325	EnsemblBacteria	1639	ASM72932v1	GCA_000729325.1	2014-07-ENA	N	N	N	N	N	bacteria_79_collection_core_44_97_1	104
Listeria monocytogenes (GCA_000729345)	listeria_monocytogenes_gca_000729345	EnsemblBacteria	1639	ASM72934v1	GCA_000729345.1	2014-07-ENA	N	N	N	N	N	bacteria_84_collection_core_44_97_1	215
Listeria monocytogenes (GCA_000729355)	listeria_monocytogenes_gca_000729355	EnsemblBacteria	1639	ASM72935v1	GCA_000729355.1	2014-07-ENA	N	N	N	N	N	bacteria_72_collection_core_44_97_1	156
Listeria monocytogenes (GCA_000729385)	listeria_monocytogenes_gca_000729385	EnsemblBacteria	1639	ASM72938v1	GCA_000729385.1	2014-07-ENA	N	N	N	N	N	bacteria_78_collection_core_44_97_1	75
Listeria monocytogenes (GCA_000729405)	listeria_monocytogenes_gca_000729405	EnsemblBacteria	1639	ASM72940v1	GCA_000729405.1	2014-07-ENA	N	N	N	N	N	bacteria_68_collection_core_44_97_1	133
Listeria monocytogenes (GCA_000729415)	listeria_monocytogenes_gca_000729415	EnsemblBacteria	1639	ASM72941v1	GCA_000729415.1	2014-07-ENA	N	N	N	N	N	bacteria_84_collection_core_44_97_1	92
Listeria monocytogenes (GCA_000729445)	listeria_monocytogenes_gca_000729445	EnsemblBacteria	1639	ASM72944v1	GCA_000729445.1	2014-07-ENA	N	N	N	N	N	bacteria_84_collection_core_44_97_1	185
Listeria monocytogenes (GCA_000729465)	listeria_monocytogenes_gca_000729465	EnsemblBacteria	1639	ASM72946v1	GCA_000729465.1	2014-07-ENA	N	N	N	N	N	bacteria_70_collection_core_44_97_1	6
Listeria monocytogenes (GCA_000729475)	listeria_monocytogenes_gca_000729475	EnsemblBacteria	1639	ASM72947v1	GCA_000729475.1	2014-07-ENA	N	N	N	N	N	bacteria_67_collection_core_44_97_1	1
Listeria monocytogenes (GCA_000729485)	listeria_monocytogenes_gca_000729485	EnsemblBacteria	1639	ASM72948v1	GCA_000729485.1	2014-07-ENA	N	N	N	N	N	bacteria_67_collection_core_44_97_1	6
Listeria monocytogenes (GCA_000729505)	listeria_monocytogenes_gca_000729505	EnsemblBacteria	1639	ASM72950v1	GCA_000729505.1	2014-07-ENA	N	N	N	N	N	bacteria_71_collection_core_44_97_1	119
Listeria monocytogenes (GCA_000729545)	listeria_monocytogenes_gca_000729545	EnsemblBacteria	1639	ASM72954v1	GCA_000729545.1	2014-07-ENA	N	N	N	N	N	bacteria_71_collection_core_44_97_1	211
Listeria monocytogenes (GCA_000729555)	listeria_monocytogenes_gca_000729555	EnsemblBacteria	1639	ASM72955v1	GCA_000729555.1	2014-07-ENA	N	N	N	N	N	bacteria_72_collection_core_44_97_1	77
Listeria monocytogenes (GCA_000729565)	listeria_monocytogenes_gca_000729565	EnsemblBacteria	1639	ASM72956v1	GCA_000729565.1	2014-07-ENA	N	N	N	N	N	bacteria_84_collection_core_44_97_1	141
Listeria monocytogenes (GCA_000729595)	listeria_monocytogenes_gca_000729595	EnsemblBacteria	1639	ASM72959v1	GCA_000729595.1	2014-07-ENA	N	N	N	N	N	bacteria_72_collection_core_44_97_1	196
Listeria monocytogenes (GCA_000729625)	listeria_monocytogenes_gca_000729625	EnsemblBacteria	1639	ASM72962v1	GCA_000729625.1	2014-07-ENA	N	N	N	N	N	bacteria_67_collection_core_44_97_1	76
Listeria monocytogenes (GCA_000729645)	listeria_monocytogenes_gca_000729645	EnsemblBacteria	1639	ASM72964v1	GCA_000729645.1	2014-07-ENA	N	N	N	N	N	bacteria_73_collection_core_44_97_1	92
Listeria monocytogenes (GCA_000729665)	listeria_monocytogenes_gca_000729665	EnsemblBacteria	1639	ASM72966v1	GCA_000729665.1	2014-07-ENA	N	N	N	N	N	bacteria_72_collection_core_44_97_1	70
Listeria monocytogenes (GCA_000729685)	listeria_monocytogenes_gca_000729685	EnsemblBacteria	1639	ASM72968v1	GCA_000729685.1	2014-07-ENA	N	N	N	N	N	bacteria_67_collection_core_44_97_1	118
Listeria monocytogenes (GCA_000729705)	listeria_monocytogenes_gca_000729705	EnsemblBacteria	1639	ASM72970v1	GCA_000729705.1	2014-07-ENA	N	N	N	N	N	bacteria_66_collection_core_44_97_1	240
Listeria monocytogenes (GCA_000746625)	listeria_monocytogenes_gca_000746625	EnsemblBacteria	1639	ASM74662v1	GCA_000746625.1	2014-09-ENA	N	N	N	N	N	bacteria_62_collection_core_44_97_1	218
Listeria monocytogenes (GCA_000754025)	listeria_monocytogenes_gca_000754025	EnsemblBacteria	1639	PDT000000023.1	GCA_000754025.1	2014-12-ENA	N	N	N	N	N	bacteria_89_collection_core_44_97_1	235
Listeria monocytogenes (GCA_000764125)	listeria_monocytogenes_gca_000764125	EnsemblBacteria	1639	ASM76412v1	GCA_000764125.1	2014-10-ENA	N	N	N	N	N	bacteria_86_collection_core_44_97_1	105
Listeria monocytogenes (GCA_000764145)	listeria_monocytogenes_gca_000764145	EnsemblBacteria	1639	ASM76414v1	GCA_000764145.1	2014-10-ENA	N	N	N	N	N	bacteria_86_collection_core_44_97_1	248
Listeria monocytogenes (GCA_000772595)	listeria_monocytogenes_gca_000772595	EnsemblBacteria	1639	PDT000001971.1	GCA_000772595.1	2014-12-ENA	N	N	N	N	N	bacteria_88_collection_core_44_97_1	45
Listeria monocytogenes (GCA_000800335)	listeria_monocytogenes_gca_000800335	EnsemblBacteria	1639	ASM80033v1	GCA_000800335.1	2014-12-ENA	N	N	N	N	N	bacteria_89_collection_core_44_97_1	104
Listeria monocytogenes (GCA_000808055)	listeria_monocytogenes_gca_000808055	EnsemblBacteria	1639	ASM80805v1	GCA_000808055.1	2015-03-ENA	N	N	N	N	N	bacteria_89_collection_core_44_97_1	15
Listeria monocytogenes (GCA_000808125)	listeria_monocytogenes_gca_000808125	EnsemblBacteria	1639	ASM80812v1	GCA_000808125.1	2015-01-ENA	N	N	N	N	N	bacteria_91_collection_core_44_97_1	111
Listeria monocytogenes (GCA_000808135)	listeria_monocytogenes_gca_000808135	EnsemblBacteria	1639	ASM80813v1	GCA_000808135.1	2015-01-ENA	N	N	N	N	N	bacteria_93_collection_core_44_97_1	113
Listeria monocytogenes (GCA_000814545)	listeria_monocytogenes_gca_000814545	EnsemblBacteria	1639	ASM81454v1	GCA_000814545.1	2015-01-ENA	N	N	N	N	N	bacteria_91_collection_core_44_97_1	58
Listeria monocytogenes (GCA_000814555)	listeria_monocytogenes_gca_000814555	EnsemblBacteria	1639	ASM81455v1	GCA_000814555.1	2015-01-ENA	N	N	N	N	N	bacteria_92_collection_core_44_97_1	222
Listeria monocytogenes (GCA_000814565)	listeria_monocytogenes_gca_000814565	EnsemblBacteria	1639	ASM81456v1	GCA_000814565.1	2015-01-ENA	N	N	N	N	N	bacteria_93_collection_core_44_97_1	141
Listeria monocytogenes (GCA_000814575)	listeria_monocytogenes_gca_000814575	EnsemblBacteria	1639	ASM81457v1	GCA_000814575.1	2015-01-ENA	N	N	N	N	N	bacteria_94_collection_core_44_97_1	217
Listeria monocytogenes (GCA_000814625)	listeria_monocytogenes_gca_000814625	EnsemblBacteria	1639	ASM81462v1	GCA_000814625.1	2015-01-ENA	N	N	N	N	N	bacteria_94_collection_core_44_97_1	156
Listeria monocytogenes (GCA_000950775)	listeria_monocytogenes_gca_000950775	EnsemblBacteria	1639	ASM95077v1	GCA_000950775.1	2016-06-ENA	N	N	N	N	N	bacteria_95_collection_core_44_97_1	115
Listeria monocytogenes (GCA_000951975)	listeria_monocytogenes_gca_000951975	EnsemblBacteria	1639	ASM95197v1	GCA_000951975.1	2015-03-ENA	N	N	N	N	N	bacteria_91_collection_core_44_97_1	164
Listeria monocytogenes (GCA_000955685)	listeria_monocytogenes_gca_000955685	EnsemblBacteria	1639	ASM95568v1	GCA_000955685.1	2015-04-ENA	N	N	N	N	N	bacteria_121_collection_core_44_97_1	144
Listeria monocytogenes (GCA_000955695)	listeria_monocytogenes_gca_000955695	EnsemblBacteria	1639	ASM95569v1	GCA_000955695.1	2015-04-ENA	N	N	N	N	N	bacteria_117_collection_core_44_97_1	158
Listeria monocytogenes (GCA_000960145)	listeria_monocytogenes_gca_000960145	EnsemblBacteria	1639	ASM96014v1	GCA_000960145.1	2015-04-ENA	N	N	N	N	N	bacteria_116_collection_core_44_97_1	2
Listeria monocytogenes (GCA_000960155)	listeria_monocytogenes_gca_000960155	EnsemblBacteria	1639	ASM96015v1	GCA_000960155.1	2015-04-ENA	N	N	N	N	N	bacteria_116_collection_core_44_97_1	169
Listeria monocytogenes (GCA_000960445)	listeria_monocytogenes_gca_000960445	EnsemblBacteria	1639	ASM96044v1	GCA_000960445.1	2015-04-ENA	N	N	N	N	N	bacteria_114_collection_core_44_97_1	2
Listeria monocytogenes str. 6KSM	listeria_monocytogenes_gca_000960455	EnsemblBacteria	1639	ASM96045v1	GCA_000960455.1	2015-04-ENA	N	N	N	N	N	bacteria_100_collection_core_44_97_1	135
Listeria monocytogenes str. 13KSM	listeria_monocytogenes_gca_000960575	EnsemblBacteria	1639	ASM96057v1	GCA_000960575.1	2015-04-ENA	N	N	N	N	N	bacteria_106_collection_core_44_97_1	104
Listeria monocytogenes (GCA_000960815)	listeria_monocytogenes_gca_000960815	EnsemblBacteria	1639	ASM96081v1	GCA_000960815.1	2015-04-ENA	N	N	N	N	N	bacteria_118_collection_core_44_97_1	88
Listeria monocytogenes (GCA_000970525)	listeria_monocytogenes_gca_000970525	EnsemblBacteria	1639	ASM97052v1	GCA_000970525.1	2015-04-ENA	N	N	N	N	N	bacteria_105_collection_core_44_97_1	67
Listeria monocytogenes (GCA_000972995)	listeria_monocytogenes_gca_000972995	EnsemblBacteria	1639	ASM97299v1	GCA_000972995.1	2015-04-ENA	N	N	N	N	N	bacteria_122_collection_core_44_97_1	31
Listeria monocytogenes str. 2KSM	listeria_monocytogenes_gca_000973005	EnsemblBacteria	1639	ASM97300v1	GCA_000973005.1	2015-04-ENA	N	N	N	N	N	bacteria_104_collection_core_44_97_1	134
Listeria monocytogenes str. F2-382	listeria_monocytogenes_gca_000974325	EnsemblBacteria	1639	ASM97432v1	GCA_000974325.1	2015-02-ENA	N	N	N	N	N	bacteria_122_collection_core_44_97_1	185
Listeria monocytogenes (GCA_000974345)	listeria_monocytogenes_gca_000974345	EnsemblBacteria	1639	ASM97434v1	GCA_000974345.1	2015-02-ENA	N	N	N	N	N	bacteria_98_collection_core_44_97_1	225
Listeria monocytogenes (GCA_000978685)	listeria_monocytogenes_gca_000978685	EnsemblBacteria	1639	ASM97868v1	GCA_000978685.1	2015-04-ENA	N	N	N	N	N	bacteria_98_collection_core_44_97_1	55
Listeria monocytogenes (GCA_000987705)	listeria_monocytogenes_gca_000987705	EnsemblBacteria	1639	ASM98770v1	GCA_000987705.1	2015-05-ENA	N	N	N	N	N	bacteria_110_collection_core_44_97_1	158
Listeria monocytogenes (GCA_001005925)	listeria_monocytogenes_gca_001005925	EnsemblBacteria	1639	ASM100592v1	GCA_001005925.1	2016-06-ENA	N	N	N	N	N	bacteria_106_collection_core_44_97_1	203
Listeria monocytogenes (GCA_001005985)	listeria_monocytogenes_gca_001005985	EnsemblBacteria	1639	ASM100598v1	GCA_001005985.1	2016-06-ENA	N	N	N	N	N	bacteria_98_collection_core_44_97_1	44
Listeria monocytogenes (GCA_001012875)	listeria_monocytogenes_gca_001012875	EnsemblBacteria	1639	ASM101287v1	GCA_001012875.1	2015-06-ENA	N	N	N	N	N	bacteria_116_collection_core_44_97_1	41
Listeria monocytogenes (GCA_001027065)	listeria_monocytogenes_gca_001027065	EnsemblBacteria	1639	ASM102706v1	GCA_001027065.1	2015-07-ENA	N	N	N	N	N	bacteria_107_collection_core_44_97_1	125
Listeria monocytogenes (GCA_001027085)	listeria_monocytogenes_gca_001027085	EnsemblBacteria	1639	ASM102708v1	GCA_001027085.1	2015-07-ENA	N	N	N	N	N	bacteria_96_collection_core_44_97_1	221
Listeria monocytogenes (GCA_001027125)	listeria_monocytogenes_gca_001027125	EnsemblBacteria	1639	ASM102712v1	GCA_001027125.1	2015-07-ENA	N	N	N	N	N	bacteria_107_collection_core_44_97_1	119
Listeria monocytogenes (GCA_001027165)	listeria_monocytogenes_gca_001027165	EnsemblBacteria	1639	ASM102716v1	GCA_001027165.1	2015-07-ENA	N	N	N	N	N	bacteria_121_collection_core_44_97_1	222
Listeria monocytogenes (GCA_001027205)	listeria_monocytogenes_gca_001027205	EnsemblBacteria	1639	ASM102720v1	GCA_001027205.1	2015-07-ENA	N	N	N	N	N	bacteria_99_collection_core_44_97_1	33
Listeria monocytogenes str. L2626	listeria_monocytogenes_gca_001027245	EnsemblBacteria	1639	ASM102724v1	GCA_001027245.1	2015-07-ENA	N	N	N	N	N	bacteria_113_collection_core_44_97_1	234
Listeria monocytogenes (GCA_001047715)	listeria_monocytogenes_gca_001047715	EnsemblBacteria	1639	ASM104771v1	GCA_001047715.1	2016-06-ENA	N	N	N	N	N	bacteria_156_collection_core_44_97_1	168
Listeria monocytogenes (GCA_001257495)	listeria_monocytogenes_gca_001257495	EnsemblBacteria	1639	CFSAN023468_01.0	GCA_001257495.1	2015-08-ENA	N	N	N	N	N	bacteria_136_collection_core_44_97_1	160
Listeria monocytogenes (GCA_001257505)	listeria_monocytogenes_gca_001257505	EnsemblBacteria	1639	CFSAN023484_01.0	GCA_001257505.1	2015-08-ENA	N	N	N	N	N	bacteria_146_collection_core_44_97_1	119
Listeria monocytogenes (GCA_001257515)	listeria_monocytogenes_gca_001257515	EnsemblBacteria	1639	CFSAN023497_01.0	GCA_001257515.1	2015-08-ENA	N	N	N	N	N	bacteria_144_collection_core_44_97_1	230
Listeria monocytogenes (GCA_001257525)	listeria_monocytogenes_gca_001257525	EnsemblBacteria	1639	CFSAN023482_01.0	GCA_001257525.1	2015-08-ENA	N	N	N	N	N	bacteria_126_collection_core_44_97_1	13
Listeria monocytogenes (GCA_001257575)	listeria_monocytogenes_gca_001257575	EnsemblBacteria	1639	CFSAN023465_01.0	GCA_001257575.1	2015-08-ENA	N	N	N	N	N	bacteria_137_collection_core_44_97_1	224
Listeria monocytogenes (GCA_001257585)	listeria_monocytogenes_gca_001257585	EnsemblBacteria	1639	CFSAN023508_01.0	GCA_001257585.1	2015-08-ENA	N	N	N	N	N	bacteria_149_collection_core_44_97_1	145
Listeria monocytogenes (GCA_001257595)	listeria_monocytogenes_gca_001257595	EnsemblBacteria	1639	CFSAN023507_01.0	GCA_001257595.1	2015-08-ENA	N	N	N	N	N	bacteria_131_collection_core_44_97_1	8
Listeria monocytogenes (GCA_001257635)	listeria_monocytogenes_gca_001257635	EnsemblBacteria	1639	CFSAN023504_01.0	GCA_001257635.1	2015-08-ENA	N	N	N	N	N	bacteria_152_collection_core_44_97_1	5
Listeria monocytogenes str. JF5171	listeria_monocytogenes_gca_001262395	EnsemblBacteria	1639	ASM126239v1	GCA_001262395.1	2015-08-ENA	N	N	N	N	N	bacteria_160_collection_core_44_97_1	9
Listeria monocytogenes (GCA_001273505)	listeria_monocytogenes_gca_001273505	EnsemblBacteria	1639	ASM127350v2	GCA_001273505.2	2015-11-ENA	N	N	N	N	N	bacteria_148_collection_core_44_97_1	243
Listeria monocytogenes (GCA_001273535)	listeria_monocytogenes_gca_001273535	EnsemblBacteria	1639	ASM127353v2	GCA_001273535.2	2015-11-ENA	N	N	N	N	N	bacteria_150_collection_core_44_97_1	154
Listeria monocytogenes (GCA_001280245)	listeria_monocytogenes_gca_001280245	EnsemblBacteria	1639	ASM128024v1	GCA_001280245.1	2015-10-ENA	N	N	N	N	N	bacteria_146_collection_core_44_97_1	106
Listeria monocytogenes (GCA_001302385)	listeria_monocytogenes_gca_001302385	EnsemblBacteria	1639	ASM130238v1	GCA_001302385.1	2015-10-ENA	N	N	N	N	N	bacteria_149_collection_core_44_97_1	63
Listeria monocytogenes (GCA_001302395)	listeria_monocytogenes_gca_001302395	EnsemblBacteria	1639	ASM130239v1	GCA_001302395.1	2015-10-ENA	N	N	N	N	N	bacteria_126_collection_core_44_97_1	244
Listeria monocytogenes (GCA_001399895)	listeria_monocytogenes_gca_001399895	EnsemblBacteria	1639	ASM139989v1	GCA_001399895.1	2015-10-ENA	N	N	N	N	N	bacteria_147_collection_core_44_97_1	98
Listeria monocytogenes (GCA_001399905)	listeria_monocytogenes_gca_001399905	EnsemblBacteria	1639	ASM139990v1	GCA_001399905.1	2015-10-ENA	N	N	N	N	N	bacteria_157_collection_core_44_97_1	59
Listeria monocytogenes (GCA_001400985)	listeria_monocytogenes_gca_001400985	EnsemblBacteria	1639	ASM140098v1	GCA_001400985.1	2015-10-ENA	N	N	N	N	N	bacteria_134_collection_core_44_97_1	141
Listeria monocytogenes (GCA_001432365)	listeria_monocytogenes_gca_001432365	EnsemblBacteria	1639	ASM143236v1	GCA_001432365.1	2015-11-ENA	N	N	N	N	N	bacteria_163_collection_core_44_97_1	228
Listeria monocytogenes (GCA_001447225)	listeria_monocytogenes_gca_001447225	EnsemblBacteria	1639	ASM144722v1	GCA_001447225.1	2015-12-ENA	N	N	N	N	N	bacteria_165_collection_core_44_97_1	88
Listeria monocytogenes (GCA_001463975)	listeria_monocytogenes_gca_001463975	EnsemblBacteria	1639	ASM146397v1	GCA_001463975.1	2016-01-ENA	N	N	N	N	N	bacteria_172_collection_core_44_97_1	58
Listeria monocytogenes (GCA_001463985)	listeria_monocytogenes_gca_001463985	EnsemblBacteria	1639	ASM146398v1	GCA_001463985.1	2016-01-ENA	N	N	N	N	N	bacteria_171_collection_core_44_97_1	23
Listeria monocytogenes str. 2932	listeria_monocytogenes_gca_001463995	EnsemblBacteria	1639	ASM146399v1	GCA_001463995.1	2016-01-ENA	N	N	N	N	N	bacteria_164_collection_core_44_97_1	150
Listeria monocytogenes (GCA_001465135)	listeria_monocytogenes_gca_001465135	EnsemblBacteria	1639	ASM146513v1	GCA_001465135.1	2016-01-ENA	N	N	N	N	N	bacteria_169_collection_core_44_97_1	122
Listeria monocytogenes (GCA_001466015)	listeria_monocytogenes_gca_001466015	EnsemblBacteria	1639	ASM146601v1	GCA_001466015.1	2016-01-ENA	N	N	N	N	N	bacteria_168_collection_core_44_97_1	227
Listeria monocytogenes (GCA_001466025)	listeria_monocytogenes_gca_001466025	EnsemblBacteria	1639	ASM146602v1	GCA_001466025.1	2016-01-ENA	N	N	N	N	N	bacteria_167_collection_core_44_97_1	209
Listeria monocytogenes (GCA_001466035)	listeria_monocytogenes_gca_001466035	EnsemblBacteria	1639	ASM146603v1	GCA_001466035.1	2016-01-ENA	N	N	N	N	N	bacteria_165_collection_core_44_97_1	10
Listeria monocytogenes (GCA_001466075)	listeria_monocytogenes_gca_001466075	EnsemblBacteria	1639	ASM146607v1	GCA_001466075.1	2016-01-ENA	N	N	N	N	N	bacteria_167_collection_core_44_97_1	4
Listeria monocytogenes (GCA_001466095)	listeria_monocytogenes_gca_001466095	EnsemblBacteria	1639	ASM146609v1	GCA_001466095.1	2016-01-ENA	N	N	N	N	N	bacteria_165_collection_core_44_97_1	210
Listeria monocytogenes (GCA_001466115)	listeria_monocytogenes_gca_001466115	EnsemblBacteria	1639	ASM146611v1	GCA_001466115.1	2016-01-ENA	N	N	N	N	N	bacteria_167_collection_core_44_97_1	190
Listeria monocytogenes (GCA_001466135)	listeria_monocytogenes_gca_001466135	EnsemblBacteria	1639	ASM146613v1	GCA_001466135.1	2016-01-ENA	N	N	N	N	N	bacteria_166_collection_core_44_97_1	91
Listeria monocytogenes (GCA_001466155)	listeria_monocytogenes_gca_001466155	EnsemblBacteria	1639	ASM146615v1	GCA_001466155.1	2016-01-ENA	N	N	N	N	N	bacteria_163_collection_core_44_97_1	188
Listeria monocytogenes (GCA_001466165)	listeria_monocytogenes_gca_001466165	EnsemblBacteria	1639	ASM146616v1	GCA_001466165.1	2016-01-ENA	N	N	N	N	N	bacteria_167_collection_core_44_97_1	235
Listeria monocytogenes (GCA_001466195)	listeria_monocytogenes_gca_001466195	EnsemblBacteria	1639	ASM146619v1	GCA_001466195.1	2016-01-ENA	N	N	N	N	N	bacteria_170_collection_core_44_97_1	89
Listeria monocytogenes (GCA_001466215)	listeria_monocytogenes_gca_001466215	EnsemblBacteria	1639	ASM146621v1	GCA_001466215.1	2016-01-ENA	N	N	N	N	N	bacteria_169_collection_core_44_97_1	36
Listeria monocytogenes (GCA_001466235)	listeria_monocytogenes_gca_001466235	EnsemblBacteria	1639	ASM146623v1	GCA_001466235.1	2016-01-ENA	N	N	N	N	N	bacteria_166_collection_core_44_97_1	204
Listeria monocytogenes (GCA_001466255)	listeria_monocytogenes_gca_001466255	EnsemblBacteria	1639	ASM146625v1	GCA_001466255.1	2016-01-ENA	N	N	N	N	N	bacteria_164_collection_core_44_97_1	143
Listeria monocytogenes (GCA_001466265)	listeria_monocytogenes_gca_001466265	EnsemblBacteria	1639	ASM146626v1	GCA_001466265.1	2016-01-ENA	N	N	N	N	N	bacteria_162_collection_core_44_97_1	188
Listeria monocytogenes (GCA_001466295)	listeria_monocytogenes_gca_001466295	EnsemblBacteria	1639	ASM146629v1	GCA_001466295.1	2016-01-ENA	N	N	N	N	N	bacteria_167_collection_core_44_97_1	5
Listeria monocytogenes (GCA_001468565)	listeria_monocytogenes_gca_001468565	EnsemblBacteria	1639	F4233	GCA_001468565.1	2016-01-ENA	N	N	N	N	N	bacteria_172_collection_core_44_97_1	43
Listeria monocytogenes (GCA_001483225)	listeria_monocytogenes_gca_001483225	EnsemblBacteria	1639	ASM148322v1	GCA_001483225.1	2016-01-ENA	N	N	N	N	N	bacteria_171_collection_core_44_97_1	31
Listeria monocytogenes HCC23	listeria_monocytogenes_hcc23	EnsemblBacteria	552536	ASM2118v1	GCA_000021185.1	2014-05-ENA	N	N	N	N	N	bacteria_12_collection_core_44_97_1	27
Listeria monocytogenes HPB2262	listeria_monocytogenes_hpb2262	EnsemblBacteria	401650	ASM16881v1	GCA_000168815.1	2010-04-ENA	N	N	N	N	N	bacteria_16_collection_core_44_97_1	136
Listeria monocytogenes J0161	listeria_monocytogenes_j0161	EnsemblBacteria	393130	ASM16863v2	GCA_000168635.2	2013-11-ENA	N	N	N	N	N	bacteria_16_collection_core_44_97_1	189
Listeria monocytogenes J2818	listeria_monocytogenes_j2818	EnsemblBacteria	393131	ASM16865v1	GCA_000168655.1	2013-11-ENA	N	N	N	N	N	bacteria_20_collection_core_44_97_1	115
Listeria monocytogenes L312	listeria_monocytogenes_l312	EnsemblBacteria	882094	ASM30708v1	GCA_000307085.1	2015-02-ENA	N	N	N	N	N	bacteria_24_collection_core_44_97_1	9
Listeria monocytogenes L99	listeria_monocytogenes_l99	EnsemblBacteria	563174	ASM20975v1	GCA_000209755.1	2015-02-ENA	N	N	N	N	N	bacteria_1_collection_core_44_97_1	82
Listeria monocytogenes Lm_1823	listeria_monocytogenes_lm_1823	EnsemblBacteria	1425337	Lm1823	GCA_000585755.1	2014-04-ENA	N	N	N	N	N	bacteria_78_collection_core_44_97_1	188
Listeria monocytogenes Lm_1824	listeria_monocytogenes_lm_1824	EnsemblBacteria	1425338	Lm1824	GCA_000585775.1	2014-04-ENA	N	N	N	N	N	bacteria_66_collection_core_44_97_1	25
Listeria monocytogenes Lm_1840	listeria_monocytogenes_lm_1840	EnsemblBacteria	1425336	Lm1840	GCA_000585795.1	2014-04-ENA	N	N	N	N	N	bacteria_73_collection_core_44_97_1	73
Listeria monocytogenes Lm_1880	listeria_monocytogenes_lm_1880	EnsemblBacteria	1425335	Lm1880	GCA_000585855.1	2014-04-ENA	N	N	N	N	N	bacteria_76_collection_core_44_97_1	219
Listeria monocytogenes Lm_1886	listeria_monocytogenes_lm_1886	EnsemblBacteria	1425339	Lm1886	GCA_000585815.1	2014-04-ENA	N	N	N	N	N	bacteria_84_collection_core_44_97_1	61
Listeria monocytogenes Lm_1889	listeria_monocytogenes_lm_1889	EnsemblBacteria	1425340	Lm1889	GCA_000585835.1	2014-04-ENA	N	N	N	N	N	bacteria_80_collection_core_44_97_1	30
Listeria monocytogenes M7	listeria_monocytogenes_m7	EnsemblBacteria	1030009	ASM21830v1	GCA_000218305.1	2014-05-ENA	N	N	N	N	N	bacteria_10_collection_core_44_97_1	125
Listeria monocytogenes N53-1	listeria_monocytogenes_n53_1	EnsemblBacteria	1234142	ASM38294v1	GCA_000382945.1	2015-02-ENA	N	N	N	N	N	bacteria_28_collection_core_44_97_1	1
Listeria monocytogenes N53-1 (GCA_000626575)	listeria_monocytogenes_n53_1_gca_000626575	EnsemblBacteria	1234142	L. monocytogenes N53-1 (Illumina)	GCA_000626575.1	2014-05-ENA	N	N	N	N	N	bacteria_51_collection_core_44_97_1	22
Listeria monocytogenes QOC1	listeria_monocytogenes_qoc1	EnsemblBacteria	1288293	QOC1_04122011	GCA_000689335.1	2014-03-ENA	N	N	N	N	N	bacteria_66_collection_core_44_97_1	103
Listeria monocytogenes QOC2	listeria_monocytogenes_qoc2	EnsemblBacteria	1288294	QOC2_04122011	GCA_000613165.1	2014-03-ENA	N	N	N	N	N	bacteria_62_collection_core_44_97_1	23
Listeria monocytogenes R479a	listeria_monocytogenes_r479a	EnsemblBacteria	1437838	R479A_18022011	GCA_000613085.1	2015-02-ENA	N	N	N	N	N	bacteria_73_collection_core_44_97_1	76
Listeria monocytogenes serotype 1/2a str. F6854 str. 1/2a F6854	listeria_monocytogenes_serotype_1_2a_str_f6854	EnsemblBacteria	267409	ASM16713v1	GCA_000167135.1	2013-12-ENA	N	N	N	N	N	bacteria_17_collection_core_44_97_1	194
Listeria monocytogenes serotype 4b str. CLIP 80459	listeria_monocytogenes_serotype_4b_str_clip_80459	EnsemblBacteria	568819	ASM2670v1	GCA_000026705.1	2015-02-ENA	N	N	N	N	N	bacteria_1_collection_core_44_97_1	90
Listeria monocytogenes serotype 4b str. F2365	listeria_monocytogenes_serotype_4b_str_f2365	EnsemblBacteria	265669	ASM828v1	GCA_000008285.1	2014-05-ENA	N	N	N	N	N	bacteria_13_collection_core_44_97_1	47
Listeria monocytogenes serotype 4b str. H7858	listeria_monocytogenes_serotype_4b_str_h7858	EnsemblBacteria	267410	ASM16715v1	GCA_000167155.1	2013-12-ENA	N	N	N	N	N	bacteria_18_collection_core_44_97_1	6
Listeria monocytogenes serotype 4b str. LL195	listeria_monocytogenes_serotype_4b_str_ll195	EnsemblBacteria	1230340	ASM31805v1	GCA_000318055.1	2015-02-ENA	N	N	N	N	N	bacteria_24_collection_core_44_97_1	61
Listeria monocytogenes serotype 4bV str. LS542	listeria_monocytogenes_serotype_4bv_str_ls542	EnsemblBacteria	1391464	Lmonocytogenes4bV	GCA_000465815.1	2013-10-ENA	N	N	N	N	N	bacteria_38_collection_core_44_97_1	84
Listeria monocytogenes serotype 4bV str. LS642	listeria_monocytogenes_serotype_4bv_str_ls642	EnsemblBacteria	1389485	LmonocytogenesLS642	GCA_000465735.1	2013-10-ENA	N	N	N	N	N	bacteria_38_collection_core_44_97_1	142
Listeria monocytogenes serotype 4bV str. LS643	listeria_monocytogenes_serotype_4bv_str_ls643	EnsemblBacteria	1389486	Lmonocytogenes4bV	GCA_000465755.1	2013-10-ENA	N	N	N	N	N	bacteria_39_collection_core_44_97_1	50
Listeria monocytogenes serotype 4bV str. LS644	listeria_monocytogenes_serotype_4bv_str_ls644	EnsemblBacteria	1389488	Lmonocytogenes4bV	GCA_000465775.1	2013-10-ENA	N	N	N	N	N	bacteria_42_collection_core_44_97_1	25
Listeria monocytogenes serotype 4bV str. LS645	listeria_monocytogenes_serotype_4bv_str_ls645	EnsemblBacteria	1389487	Lmonocytogenes4bV	GCA_000465795.1	2013-10-ENA	N	N	N	N	N	bacteria_42_collection_core_44_97_1	74
Listeria monocytogenes serotype 7 str. SLCC2482	listeria_monocytogenes_serotype_7_str_slcc2482	EnsemblBacteria	863767	ASM21079v2	GCA_000210795.2	2015-02-ENA	N	N	N	N	N	bacteria_19_collection_core_44_97_1	145
Listeria monocytogenes SHL001	listeria_monocytogenes_shl001	EnsemblBacteria	1302622	L_monocytogenes_SHL001_v1.0	GCA_000801405.1	2014-12-ENA	N	N	N	N	N	bacteria_87_collection_core_44_97_1	179
Listeria monocytogenes SHL002	listeria_monocytogenes_shl002	EnsemblBacteria	1302623	L_monocytogenes_SHL002_v1.0	GCA_000801395.1	2014-12-ENA	N	N	N	N	N	bacteria_88_collection_core_44_97_1	91
Listeria monocytogenes SHL004	listeria_monocytogenes_shl004	EnsemblBacteria	1302624	L_monocytogenes_SHL004_v1.0	GCA_000801375.1	2014-12-ENA	N	N	N	N	N	bacteria_88_collection_core_44_97_1	230
Listeria monocytogenes SHL005	listeria_monocytogenes_shl005	EnsemblBacteria	1302625	L_monocytogenes_SHL005_v1.0	GCA_000801385.1	2014-12-ENA	N	N	N	N	N	bacteria_89_collection_core_44_97_1	241
Listeria monocytogenes SHL006	listeria_monocytogenes_shl006	EnsemblBacteria	1302626	L_monocytogenes_SHL006_v1.0	GCA_000801455.1	2014-12-ENA	N	N	N	N	N	bacteria_88_collection_core_44_97_1	162
Listeria monocytogenes SHL007	listeria_monocytogenes_shl007	EnsemblBacteria	1302627	L_monocytogenes_SHL007_v1.0	GCA_000801475.1	2014-12-ENA	N	N	N	N	N	bacteria_89_collection_core_44_97_1	68
Listeria monocytogenes SHL008	listeria_monocytogenes_shl008	EnsemblBacteria	1302628	L_monocytogenes_SHL008_v1.0	GCA_000801485.1	2014-12-ENA	N	N	N	N	N	bacteria_87_collection_core_44_97_1	204
Listeria monocytogenes SHL009	listeria_monocytogenes_shl009	EnsemblBacteria	1302629	L_monocytogenes_SHL009_v1.0	GCA_000801525.1	2014-12-ENA	N	N	N	N	N	bacteria_89_collection_core_44_97_1	41
Listeria monocytogenes SHL010	listeria_monocytogenes_shl010	EnsemblBacteria	1302630	L_monocytogenes_SHL010_v1.0	GCA_000801515.1	2014-12-ENA	N	N	N	N	N	bacteria_87_collection_core_44_97_1	228
Listeria monocytogenes SHL011	listeria_monocytogenes_shl011	EnsemblBacteria	1302631	L_monocytogenes_SHL011_v1.0	GCA_000801555.1	2014-12-ENA	N	N	N	N	N	bacteria_88_collection_core_44_97_1	27
Listeria monocytogenes SHL012	listeria_monocytogenes_shl012	EnsemblBacteria	1302632	L_monocytogenes_SHL012_v1.0	GCA_000801575.1	2014-12-ENA	N	N	N	N	N	bacteria_88_collection_core_44_97_1	238
Listeria monocytogenes SHL013	listeria_monocytogenes_shl013	EnsemblBacteria	1302633	L_monocytogenes_SHL013_v1.0	GCA_000801595.1	2014-12-ENA	N	N	N	N	N	bacteria_89_collection_core_44_97_1	173
Listeria monocytogenes SLCC2372	listeria_monocytogenes_slcc2372	EnsemblBacteria	932920	ASM21081v2	GCA_000210815.2	2015-02-ENA	N	N	N	N	N	bacteria_19_collection_core_44_97_1	23
Listeria monocytogenes SLCC2376	listeria_monocytogenes_slcc2376	EnsemblBacteria	882097	ASM30706v1	GCA_000307065.1	2015-02-ENA	N	N	N	N	N	bacteria_11_collection_core_44_97_1	227
Listeria monocytogenes SLCC2378	listeria_monocytogenes_slcc2378	EnsemblBacteria	879088	ASM30761v1	GCA_000307615.1	2015-02-ENA	N	N	N	N	N	bacteria_2_collection_core_44_97_1	18
Listeria monocytogenes SLCC2479	listeria_monocytogenes_slcc2479	EnsemblBacteria	882020	ASM30700v1	GCA_000307005.1	2015-02-ENA	N	N	N	N	N	bacteria_19_collection_core_44_97_1	166
Listeria monocytogenes SLCC2540	listeria_monocytogenes_slcc2540	EnsemblBacteria	879089	ASM30690v1	GCA_000306905.1	2015-02-ENA	N	N	N	N	N	bacteria_15_collection_core_44_97_1	207
Listeria monocytogenes SLCC2755	listeria_monocytogenes_slcc2755	EnsemblBacteria	932919	ASM19775v2	GCA_000197755.2	2015-02-ENA	N	N	N	N	N	bacteria_4_collection_core_44_97_1	76
Listeria monocytogenes SLCC5850	listeria_monocytogenes_slcc5850	EnsemblBacteria	882096	ASM30704v1	GCA_000307045.1	2015-02-ENA	N	N	N	N	N	bacteria_18_collection_core_44_97_1	40
Listeria monocytogenes SLCC7179	listeria_monocytogenes_slcc7179	EnsemblBacteria	879090	ASM30698v1	GCA_000306985.1	2015-02-ENA	N	N	N	N	N	bacteria_15_collection_core_44_97_1	39
Listeria monocytogenes WSLC1001	listeria_monocytogenes_wslc1001	EnsemblBacteria	1457187	ASM56847v1	GCA_000568475.1	2014-05-ENA	N	N	N	N	N	bacteria_83_collection_core_44_97_1	18
Listeria monocytogenes WSLC1042	listeria_monocytogenes_wslc1042	EnsemblBacteria	1457188	ASM56893v1	GCA_000568935.1	2014-05-ENA	N	N	N	N	N	bacteria_76_collection_core_44_97_1	226
