# Supplementary material for: Large-Scale Comparison of Toxin and Antitoxins in Listeria monocytogenes
Source: Toxins (Basel). 2020 Jan 2;12(1):29. doi: 10.3390/toxins12010029 (PMC7020466; doi:10.3390/toxins12010029)
Supplement: Supplementary file 1 [file toxins-12-00029-s001.zip › SupplTable_S2_allTAShits.xlsx]

## Sheet: Feuil1
assembly_name	ensembl_gene_id	start	end	strand	protein_length	gene_description	operon_id	hmm_E_value	TAS_info	operon_structure	tasmania_hmm_cluster_id	pfam_desc	protein_sequence
lm_07pf0776	MUO_00685	118258	118551	-1	97	transcription regulator (ArsR family) protein	52	0.019	T	Tx	TASMANIA.T7	Gp49	MKKLNELSKSDLLLIFQALSDPIRLDIFLCLLKSKEKRFSGTTYNISKSTMSHHIKLLKEAKLINLRKEGTTHIYSVNEALVEEIGYFFDACKHNHK
lm_07pf0776	MUO_00750	131455	131790	-1	111	hypothetical protein	60	2.2e-06	A	Ax	TASMANIA.A78	HTH_3	MELNKFVGNKIKQYREERGLNQEALAEKLHTTRQTISRYENGDRKANQDVLFELAKIFNKRLDDFFPERNLPPVDERLVTIAAHIDDDVTEEEMRDILAYIEMKKKLHRGM
lm_07pf0776	MUO_00830	140997	141725	1	242	N-acetylmuramoyl-L-alanine amidase	63	0.017	T	xxxxxT	TASMANIA.T7	Gp49	MTKIWIDAGHGGKDSGASGNGLVEKNWVLTVAKQLQTELVKAGFEVGMTRTNDTFYELSDRAKKANSFKADLFISLHFNAGGGKGYEDYIYTSVPAATVEIQKIIHKNIIAKVTKHGMNDRGMKKANFAVLRETAMDAILLEAGFCDSTDALILEKKAYQTDYCLGIVAAVQEIFGAMVTKYRAGKYLTSDDAISGTNIKGYLEAGTKVFVYKETEKTLNLTTTKGVPGSWVLKTEVNTGKR
lm_07pf0776	MUO_01005	174421	174705	-1	94	transcription regulatory protein AbrB	82	1.5e-36	A	A	TASMANIA.A8	MazE_antitoxin	MKSTGMVRKIDELGRVVIPIEIRRTMNLNVKDPLEIFTDEDAIVLKKYSAGLVCDVTGEFSVDNKKFVDGKLTLSKEGAAELMEEIKRRFGDTL
lm_07pf0776	MUO_01230	227252	227638	1	128	hypothetical protein	106	0.015	A	A	TASMANIA.A83	ParBc_2	MKKAKSKVARIENRYIKDTATMKKTRSRRRIALFRRLAFMAIIFAVVGGLLTITYTKQVLTLKEKKEKQVQVDKKMVAMKDEQDSLNEQIKKLHNDDYIAKLARSEYYLSKDGEIIFNIPEENSKQKE
lm_07pf0776	MUO_01320	258474	259547	1	357	YacL protein	116	2.5e-116	T	Txxx	TASMANIA.T29	PIN_5	MLTWVIRVCFLILGGTTGVFSLPALWVKLGIGHILLINNPYTDALIGALIFYLITFWAVKYVEAALNWLEEKLAKIAIATLVYGGLGLFVGLVIAFFASNALSQTNIPLLNSVVPVILTLVLGYLGFRIGISRRNEFGNFVNNRNAKKRTPEEEKTEEKSKKTYKILDTSVIIDGRIADILTTGFLDGTVVIPLFVLAELQHIADSSDTLKRTRGRRGLDILNRIQKEEAIQVEMYEGDFEDTPEVDSKLVKLAKVMGGIVVTNDYNLNKVCEFQNVPVLNINDLANAVKPVVLPGEKMTVLMVKDGKEHNQGVAYLDDGTMIVVEDGRKFINETIQVEVTSVLQTSAGRMIFAKPS
lm_07pf0776	MUO_01410	270778	271140	1	120	50S ribosomal protein L7/L12	123	0.012	T	T	TASMANIA.T49	PemK_toxin	MALNIEEIIASVKEASVLELNDLVKAIEEEFGVTAAAPVAVAAAGGAAAEQTEFTVELASAGDSKIKVIKVVREITGLGLKEAKELVDNAPKALKEGVAKEEAEEIKAKLEEVGANVEVK
lm_07pf0776	MUO_02290	452237	452440	1	67	transcription regulator	210	0.00012	A	Ax	TASMANIA.A34	Rep_trans	MKVRNKVKQLREERGIGQNELALALEVSRQTIHAIEKGKYNPSLELSLKMARYFRLTIEEIFQLEEN
lm_07pf0776	MUO_02805	550623	551201	1	192	hypothetical protein	266	0.0046	T	T	TASMANIA.T1	PhoH	MKKILVPILLLATILASCSSPNEKITKDTKISKTITIRADYKIPKDIKELEDNSANIVKVKFLQNKTIGKDGSTISEIEILTSYKGNLEKGSKVDISEPWYLSDGKYVAVENYIALDKGQEYTIFLGEKDKDTYPLSSMGYGKFGGSLKEDQAVLADFNILGEVQKFDFISENTEEVKNYQLIKEQVAGKYK
lm_07pf0776	MUO_03625	707219	709693	1	824	peptidoglycan linked protein (LPxTG)	352	0.01	T	T	TASMANIA.T74	PIN	MKKILHIVIALSVICSIILVPVDWSAKAGGNNKRDDLIKSVSFYNSNGQNVTAKENYNEKLNYFLEVAFGGNSFQKGDYFNITLSSDALLYTEKAYDLKVDIDPTAVTNEQVVGKVTVEKINGSPTLHFVFTEDSESFFINSFDASFKIQVMPAHGDKNVINLSYSGAAKNFKNIGTSSVEWNVNMADDWPPVGISDFSKISGDLYHAILVYEKPSSKVNYETEILVSYPLFEKRIPLGNVQNIKIEVWDEAKEIYRVGVAGVDYGTITYDVGTPFVGGPIFQMNCTIPFKGISTKTRVSFDIDTNVDGKPGTTDPYLVSLSSVSSATKSLEFYPVNNADTKMTAAFFGKVTTRFEDELGNPVTFDNYSTVTTPGKVNQDGKFEIAEPFLHNSVQNVDK…
lm_07pf0776	MUO_03805	737971	739827	1	618	two-component sensor histidine kinase CheA	365	0.00077	T	xTxxxxxxxxxx	TASMANIA.T17	HipA_C	MTTNMLDLFIEEASEHLQALNDNLLQLEKDPTNGQLVSEIFRSAHTFKGMSATMGFQQVADLTHAMENVLDEVRNNRLAVTEHLVDIIFTCTSHLETMVSDIQHGGQGAADISKTVADLEALLHPEQETDLAVEKTYRIQIQIEEAAILKAVRAVMCLERLAEMGIISETTPDREAIELEEFEQSFEVVLESAQTKEEIEAVVLDISEIEKVTVTEEVEEVQVIEPIKKAAKQTTKRLENKTIRVQLEKIEKLMNVFEESVIERARIDEIAEKTNNKELMEHLGRFSSISKEIQNGLLNMRMVPVDSVFNRFPKMVRTLAKELGKKIDLVIEGADTEVDKIVIDEIGDPLVHLIRNSVDHGAETVEVRRKNGKNETATINLKAFHSGNNVVIEIADDGA…
lm_07pf0776	MUO_04005	775287	775796	1	169	transcription regulator	376	2.7e-08	A	A	TASMANIA.A32	HTH_3	MLNENIKAIRKSKGLSQEEIAIKLNVVRQTISKWEQGLSVPDSDMLISISEVLETPVSTLLGETVMVSKVDDVKAISEKLEIINLQLAQRKTARQKMLYWLFISMCTVIAIISAVFIILNSPYLGWDYSDPETSVIGVAFHTFEWLFVRLAPIILIGGVVGIFLTRKNV
lm_07pf0776	MUO_04150	799651	800001	1	116	hypothetical protein	390	0.0019	T	T	TASMANIA.T11	HOK_GEF	MKKKKWLQLIMAVIVLCAIIFGIKWLLYRDNLVEMMQVDDTLYIVSYEPAKQEDALEKIGEIEHRIRHYRIPNKNFTSNYLSEGTELYKAKNGDEFPRTILFKEDGEYFIASEAMK
lm_07pf0776	MUO_04285	830617	831159	1	180	transcription regulator	412	0.00091	A	Axxxx	TASMANIA.A32	HTH_3	MEIGKRIKNLRLSKNLTQEELGERTDLTKGYISQLERDLSSPSIETLFAILEVLGSTPKDFFDEEEHNQKVIYGELEHTFFEDEEKGYRIKWLVPESNEKEMEPVLLEIEANSCFKSFEPSLSETFAYVLKGEVTVLLGRNEYVAKKGEAIYFHAADEHQIINRSNEQATLILVATESYL
lm_07pf0776	MUO_04700	923199	923477	1	92	YdcD protein	458	6e-05	A	AT	TASMANIA.A5	NikR_C	MLEKEKRMIISVELTQEMIQELDVVVEKEKMGRSEVIMEATQQFLQEKRARELRDEMERGYAEMATINFAIACECTHVEAEAEDRNISILGG
lm_07pf0776	MUO_04705	923484	923828	1	114	YdcE protein	458	4.5e-64	T	AT	TASMANIA.T57	PemK_toxin	MVKRGDVYYADLSPVVGSEQGGIRPVLIIQNDIGNRFSPTVIVAAITAKIQKAKLPTHVEATRKDGFERDSVILLEQIRTIDKQRLTDKITHLDEDLMAKVNKALEVSLGVVEF
lm_07pf0776	MUO_04805	939881	941230	1	449	glutathione reductase	466	0.018	T	xTx	TASMANIA.T13	Zeta_toxin	MEKHYDYIAIGGGSGGIASINRAAMHGAKCALIEPKFLGGTCVNVGCVPKKVMWYGAQIKEAMDLYADAYGYQVDASFNFQKLVENREAYIERIRGSYKNGLDNNKVEWIKGYAEFVDEKTLRVNGELVTADHILIATGGEPALPSIPGAEFGITSDGFFALKELPKKVAVVGAGYIAVELAGVLQQLGSETHLFVRKHAPLRNFDPLLTDTLTEIIEQSDMMLHKHAVPQKVEKNPDGSLTLSLEDGRTETVDTLIWAIGRKPVIQGLQIEKAGVKLLESGHIAVDKFQNTNVAGIYAVGDVTGHYELTPVAIAAGRRLSERLFNNKKDAHLNYENIPTVVFSHPAIGTVGLTEPEAIEKYGKENIKVYTSSFTSMYTAITDHREPCRMKLICEGKTE…
lm_07pf0776	MUO_05220	1017221	1017646	1	141	regulatory proteins (MarR family)	506	0.0022	A	Ax	TASMANIA.A93	RHH_1	MRREKTMDTLIRSIMIKSKRKMDAKVAQFGLTTQQARVLGFLNDNAANEIIQKDLQRIFQTRGASITSLIQGLEKKELISRKPSIRDGREKVVTLTEEGKRIVDEFNESFPREDDKAKKILSADEYKIFIDLLSKIDDNTE
lm_07pf0776	MUO_05330	1038339	1039049	1	236	2,3,4,5-tetrahydropyridine-2,6-dicarboxylate N-acetyltransferase	521	0.012	A	xxAx	TASMANIA.A111	PhdYeFM_antitox	MEQMDAHQIISFIQNSKKATPVKVYLKGDLEKIDFPSDVKTFITGNAGTIFGEWAVVEPFLEANKANIEDYVIENDRRNSAIPLLDMKNINARIEPGAVIRDQVTIGDNAVIMMGASINIGSVIGDGTMIDMNVVLGGRATVGKNCHIGAGSVLAGVVEPPSAQPVVVEDNVVVGANVVVLEGVRIGEGAVVAAGAIVTKDVAPGTVVAGIPARELKKLDAKTASKTEIMQELRQL
lm_07pf0776	MUO_06320	1222843	1223295	1	150	transcription regulator MarR	598	0.017	T	xxTx	TASMANIA.T92	YoeB_toxin	MERQKVKQLIKSYQQTYIFAMNQIHQAISEISASTVDLSIEQFFVLREIATYDGISATELAATLAVNKSAITPKLKKLEEKGYIRRERNQQDKRAVVLTISEKGNNVYEECEKQLELLVNEWLEILGEKDSEQFFELFQKITKSVVEPRQ
lm_07pf0776	MUO_06675	1293099	1294925	1	608	hypothetical protein	640	0.0089	A	A	TASMANIA.A124	BrnA_antitoxin	MSVKSNIVKIGVCFAVLAVPVSQTTFPVFAAEQTGLKASQDNVNIPDSTFKAYLNGLLGQSSTANITEAQMNSLTYITLANINVTDLTGIEYAHNIKDLTINNIHATNYNPISGLSNLERLRIMGKDVTSDKIPNLSGLTSLTLLDISHSAHDDSILTKINTLPKVNSIDLSYNGAITDIMLLKTLPELKSLNIQFDGVHDYRGIEDFPKLNQLYAFSQTIGGKKLINSDIKGSALTYNAEKQTLYVPFSLMTERTVNYDGYVPDFVKSTAGSDTYFAMNEKQVNGNRLTITSDGLTVSDVSKADFDNLEKMEYNAKIDLSSQTYNIPDQFKNGGAYNISVPIYDHYFTVDHSVNISADSGKTYIENQPVTEAEFLADIHAKTDDGSTVTSDFADKVDF…
lm_07pf0776	MUO_06765	1312443	1312949	-1	168	hypothetical protein	653	6.9e-64	A	xxxAx	TASMANIA.A3	ParBc	MNYKSPVYSVTPIHYTKLQANNYNPNTVPATELKLLEKSIWEDGFTQPIVCYPLEDSDKYEIIDGFHRYTIMRTSKRIRERENEFLPVVILEKDTVNRMASTIRHNRARGFHNVELMSNIVSELVDSGMSDSWIMKNIGMDANEILRLKQVSGLAHLFLDKEFSHTSD
lm_07pf0776	MUO_07500	1464232	1466112	-1	626	DNA primase	716	0.006	A	xAxxx	TASMANIA.A1	ParBc	MARIPEEVIDQVRNQADIVDIIGNYVQLKKQGRNYSGLCPFHGEKTPSFSVSPEKQMFHCFGCGKGGNVFSFLMEHDGLTFVESVKKVADMSHLDVAIELPEERDTSNLPKETSETAKMVEMHQLTAKLYHYILMETEEGTAALTYLKERGMSEQMMTTFQIGFAPNHHATITAFLEKRGMDLQLAGRAGLLSERDDGQMVDRFRNRIMFPITNDRGQIIAFSGRLFDRDDGPKYLNSPETPVFNKRRILFHFSEARQAIRKQEEITLMEGFMDVISAEEAGVQNAVASMGTSLTEEHADLIKRLTNRAIICYDGDRAGIEAAYKAGTLLVERNRLDVFVLQLPAGKDPDDFIRASGPEKFKEVYKQQRMTWTAFKIHYLRRERNLQNETDQIGYIDDC…
lm_07pf0776	MUO_07560	1476798	1477757	-1	319	PhoH family protein	720	2.8e-31	T	Txxxxx	TASMANIA.T1	PhoH	MLNEFNEVVELSDDTNIQDLFGNNNKNIELLEELLQVKIITRGESLSITGEEEPVQHTTAVLNELILTVKRGIHIDGRDIAQAVKMQRNGTLIYFHTLFEEEITKNAKGMPIRPKTFGQRTYIQMIKKHDIVFGVGPAGTGKTYLAVVMAVDAWKKGNVSKIILTRPAVEAGESLGFLPGDLKEKVDPYLRPVYDALYDIFGTEHTTRLMDRGVIEIAPLAYMRGRTLDHAFVILDEAQNTTIAQMKMFLTRLGYDSKMIVNGDMTQIDLPKGATSGLVNAEQVLKDVKDIGFVYFEHHDVVRHPLVAEIIKAYEGKQN
lm_07pf0776	MUO_07740	1508670	1508942	-1	90	hypothetical protein	734	0.013	T	xTxx	TASMANIA.T44	HicA_toxin	MDSKDQTMFYNFGDDSIEEDVKKLMKQVYVALEEKGYNPVNQIVGYLLSGDPAYIPRHKDARSMIRRLERDEIIEELVKAYLKNNEIGEK
lm_07pf0776	MUO_08055	1578353	1580980	-1	875	DNA polymerase I	761	NA	T	Txxxxx	NA	NA	MNKLVLIDGNSIANRAFYALPLLNNDKGVYTNAVYGFAMMLMNVLEKEKPSHVLVAFDAGKTTFRHTTFKGYKGGRQKTPSELSEQFPFIRELLTAYDIPQYELANYEADDIIGTLTKKAEADGMEVAIITGDRDLTQLASEKTTVYITKKGIADMETNTPETLKEKYNLTPQQIIDMKGLMGDSSDNIPGIPGVGEKTALKLLHEFGGTVESVLEHAEEISGKKLKEKVLENKELAILSKELATINVDSPIECTVESTKYDGYQTEKVIPLLKEMNFTTLLKNIEGDTPEETKELKELSFEIVTELKEKHFGGKTALYVELENDNYHTANFIGLTVHSSQGTYFFTKETAESSEVFRKWVESDQTKVVYDAKKTMVAMNRIGLAISGITFDIMLASYL…
lm_07pf0776	MUO_08190	1610462	1611673	-1	403	thiamine biosynthesis protein ThiI	776	0.001	T	xT	TASMANIA.T9	ParE_toxin	MEFDRMLIRYGELSTKGKNRKQFVTKLAQNVKRAMTDLPEVRIHGERDRMYIILNGADYQLVEERLKPIFGIQSFSPAVRVNLDVEEVKAAALALVQDAHEENGTFKVAARRSHREFPLDSNEINQEIGAYVLQNMEDLTVNVKNPDVKLTIDVRKEGVFLSCRTILGAAGLPVGSSGRAMLMLSGGIDSPVAGYLAQKRGVEIEAVHFHSPPYTSEQAKQKAVDLAAKLAKYSGQVQMHIVPFTEIQEVIKQQIPESVIMTVTRRMMLRITDELRRRRNGLAIVNGESLGQVASQTLESMLAINAVTATPIIRPVVSMDKNEIIQIAQKIDTYNLSVQPFEDCCTIFTPPSPKTKPKLDKIEHYESFTDFEALIAKALDNIETISVNVAETAQVKDEF…
lm_07pf0776	MUO_08400	1655205	1655633	1	142	hypothetical protein	800	0.011	A	Axx	TASMANIA.A2	MraZ	MIQATVPYFTFDGEATEALDFYKKVFQAEITQMRYFHELEGFSGDKKQGERILHARLTKDEKDLFYFSDTLEGETDAGNRLALAVNFSSEADFVHAFVLLSKTGTIEIPIQNTFWDAKYAKVIDHYSIDWHLNLENESTTKV
lm_07pf0776	MUO_08425	1659303	1659536	-1	77	hypothetical protein	801	0.0029	T	xTxx	TASMANIA.T5	Cpta_toxin	MRYQKISFIVTGIIAAVIGYLIFTSNYHPDVPNWLLFLFLALSIAVAVSQWKEKRLIWSCVGLFVAVLISVYYILTI
lm_07pf0776	MUO_08740	1741691	1742593	1	300	hypothetical protein	835	0.0072	T	Tx	TASMANIA.T55	SymE_toxin	MNVNAETEDATLLLDGLLQNVAIIRFDTNKKVTYANALFAEAMGYSEEEMLTLSHPDLCFPDLVQSASYKAMWTNLLAGQKFQNKIERKNARGERVWFEATYIPIIREDTVVGVAKIATDITRREETVHDFASGLKSMATNLKEHSSVGKTRSEALLELVKSITKESNENTDTLHDLQTEAQNIHGIINTINGIASQTNLLALNAAIEAARAGDAGRGFSVVAEEVRKLSSRVEEAIKEVEKSVNGITQEINTISSGTERVEAKVEESQEVLILSLEDFSQIESASTALDQNAGAFTKMI
lm_07pf0776	MUO_09385	1879324	1880199	-1	291	hypothetical protein	889	0.0097	T	Txx	TASMANIA.T57	PemK_toxin	MVKSMTGFGRATKEFEAFKVTIELKAVNHRYSEFLFRMPKQLAYLEGKLKKIISKQIKRGRIEVFFSITGEQITKRELHIDWDLADSYYRFIKQASARYELQELPTMADLLQEQAYLSIEEEMEASSELERLVLETLARATERLDEMRSMEGAELLLYFKQHLTALEKSLEIIQAEIPNTEKHYQEKIETRLQNVVGDQFDPSIVLTEVAMLLEKADINEEVERTKSHLKQFYGIILLEEPIGRKLDFLIQEMNREVNTIGSKASSLKITEQVVEMKTTLEKIREQVQNVE
lm_07pf0776	MUO_09650	1932066	1932938	-1	290	5'-3' exonuclease	909	NA	T	xT	NA	NA	MTENRENLLVVDGMALLFRAFYATAVSKQFMFNQHGIPTNGVQGFMRHMFAAIRQSNPTHTLICWDMGSQTFRNELYDGYKAGRTAPPEEMIPQFDLAKEVAAGFGFVNLGVPGFEADDCIGTITVQASNTIATTVLSGDKDLLQLIAPTNDVWIMQKGYGNYKRYDEATFFEEMGISPRQFIDVKALMGDTSDGYPGVRGIGEKTAIKLIQEFESIEGVLNNLDKLKPAQQTKIQEDLAMLELSQKLARIHTEVPLEIDLPSLKYDGFREDAFAVVEKYGLKTLTRDIE
lm_07pf0776	MUO_09675	1936778	1938286	-1	502	thermostable carboxypeptidase	912	0.0091	A	xxA	TASMANIA.A15	BrnA_antitoxin	MVETLEEEFLAYIKKMEALEEALALVYWDLRTGAPSKGMEGRSDVIGVLSEEIFNMQTSEEMAAFIAGLNLDKENLSEITLKTLEESQKKYDLNKKIPSKEYAEYTKLVAQAETAWTTAREQNDFAAFEPFLTKILEMKRKFVEYWGYEENKYDTLLDQYEPGVTVSVLDSVFEKVRDGIMAIREKIANEGVKPDATILNTKISEAKQKEFSIRILNKMGFDFEAGRLDETVHPFATGLNTGDVRITTRYNENDFKMAVFGTIHEGGHAIYEQNFDAALVGTPLANGASMGIHESQSLFYEIIIGSSLAFWKSNYADFQAITKPAFDHVTLEDFYRAVNISESSLIRIEADTLTYPLHIMIRYELEKALINGELEVKDLPKAWGDKYEEYLGIRPDNDT…
lm_07pf0776	MUO_09870	1977278	1978381	-1	367	prephenate dehydrogenase	927	0.014	T	xxxxTx	TASMANIA.T114	PIN	MKGTVVIVGLGLIGGSIALAIKAKHPEAHIIGIDVSYHSLEVGKSLGVIDEIGESILIDGPKADLLVFCCPVKETEQLLTRLPGLRLKENVIVTDTGSTKGTIMEASTALRESGITFIGGHPMAGSHKSGVRAAKELLFENAYYLLTPTKDVAEDKVAELRTWLSGTNAKFLVLSPNEHDEITGMLSHLPHIVAAALVNQTQSFTEEHPAAFRLAAGGFRDITRVASSDPRMWTDISISNQKTLTKQLTIWRDSMNEALEMLESEDASSIYAFFDGAKEFRDSLPVHQGGAIPSFYDLFVDVPDYPGVISEVTRYLGEEEISLTNIKILETREDIFGVLQITFQSDEDRDRAKRCIETRSNYTCHYE
lm_07pf0776	MUO_10480	2110401	2110832	-1	143	cell division protein MraZ	976	5.4e-79	A	Axxx	TASMANIA.A2	MraZ	MFMGEYQHNIDIKGRLIVPAKFRELLGDNFVITRGLDKCLFAYPQEEWKKLEEKLQTLPLTKKDARSFTRFFFSGASECELDKQGRINIPSNLLQYADLEKETVIIGVSSRIEIWSKSEWDDVFNEAEESFADLAENMIGFDI
lm_07pf0776	MUO_11460	2315303	2316181	-1	292	LysR family transcriptional regulator	1080	0.0078	T	T	TASMANIA.T9	ParE_toxin	MNLHHLRYFVTLAHMEHYTKAAEKLLITQPSLSHAISSLEQELGIPLFEKEGRNIGLSKAGKVFLDYVEESLDMIDAGVATTKKAANGEGQIDLAFLQTLGTSLIPKLVQEFLQTEPEKQIDFIFHTGVSIDIIQGLKEKKFDIGICSKLENERNIHFTPIAKQELVLIVPKSHPLAEKDWIDLIETVDYPHIAFSKKSGLRPIIDDLFRKIGADYQIAYEIEVDQVIAGMVAQNFGIAVVPNMPILNYVDVKVLPIRSPNWERFFYLAVAKNQTLTPAAEKFKQFMLAHRI
lm_07pf0776	MUO_11550	2332991	2333716	1	241	amino acid ABC transporter (ATP-binding protein)	1087	0.0044	T	xTx	TASMANIA.T70	Zeta_toxin	MIDIKNLHKHFGKLEVLKGIDLEIASGEVVVVIGPSGSGKSTFLRCLNLLEQPTTGTILFENKDLMAKQTNVNELRQKMGMVFQNFNLFPHKNVLENLMLAPMKVKNEDSAAAKKHALSLLEKVGLADKATSYPSQLSGGQQQRVAIARALAMNPDVMLFDEPTSALDPEMVGEVLSVMKSLAKEGMTMVVVTHEMGFAREVADRVVFMDAGVIQEQGTPEEVFGNPQNDRTKDFLGKVLA
lm_07pf0776	MUO_11645	2353030	2353377	-1	115	DNA-binding protein	1099	0.0023	A	A	TASMANIA.A32	HTH_3	MEFGEKLIHLRKKNRLTQKQLAAKIGTTASTISKYENDNHRPPIFILAKLAEILGTTTDFLLDDVAGLREKNSVNAFPLIGNPELEKWYLELPYTYSEDELLMLKRIADAIENKK
lm_07pf0776	MUO_12525	2537703	2538686	-1	327	peptide chain release factor 2	1186	0.0035	A	xxAx	TASMANIA.A34	Rep_trans	MLDPNFWNDQQAAQKVINESNGYKETYQAFHALEEEQESMEISLELLKEEADEDLQEELEKDIKAYMATISEFELKLMLSDPYDKNNAILELHPGAGGTESQDWGSMLLRMYQRWSEKKGFKVEMLDYQAGDEAGIKSVTLLIKGHNAYGYLKAEKGVHRLVRISPFDSSGRRHTSFVSVDVMPELDDDIEIEVRTEDLKIDTYRATGAGGQHINTTDSAVRMTHIPSGIVVTCQSERSQLKNREQAMKMLKTKLYQKEQEEKERELAEIRGEQKEIGWGSQIRSYVFHPYSMVKDHRTNYETGNIQAVMDGDLDEFINAYLRSRIG
lm_07pf0776	MUO_13815	2781017	2782738	1	573	ABC transporter ATP-binding protein	1304	0.019	A	Ax	TASMANIA.A66	PhdYeFM_antitox	MKVLFHHLKKYKLQATLSTLFVVVMVISQLWQPKLLQQVLDAIMKDDMDEISSIGALLIGIAAVGLIAGILNTILSAKVAQGVGADIRESSFRKIQTFSFSNIEKLSTGNLVVRQTNDITQVQNLVMLSLQSLTRIPIMFIGAFILAMFTLPELWWVIIVLVVLVVLIVVFTFGSMGKHFAIIQKLIDRVNSIAKENLAGMRVVKSFVQEDNEISRFTTVSDKLTRHTIIVGTLFSVMIPAFMLVSNLAIVVSIFFVGDMAAENPEVIGAIASFMNYLMQIMMAIIIGGMLMMMASRALISLKRITEVLETEPDITYNENAPEQDLEGTVEFRNVSFKYDGDDTPALEDISFKASVGEMVGIVGATGSGKSTLAQLIPRLYDPTEGEVIIGGTNLKDIN…
lm_07pf0776	MUO_13825	2784690	2786543	1	617	hypothetical protein	1305	0.019	A	Ax	TASMANIA.A2	MraZ	MLNKKRVIVGVLLLLLSLISISYYSETFKLTLSWLLFAVVLTVLYFRQEKNFQFQWSTLITSLIISLFWMASSFNGGPYGGNFVFNSIILAGTFLVITIFVLLLLLEMRTEYKARPNRKVKWPFFALFTSIPFVVWMISFLAYYPAKMTFDSYYQWGMAHGIRQYSQWHPLLHTLWIETTSAIYDSPSSYIFSQIIVVSLIVGFAIYTLVKMGAHIWIGVCISIGYAIYPAAMFYSATAWKDFPFAAFILLFTVLILKIVQSNGMWLKNWWHLIAFVLVAFVCINLRNNGMMIIIVSLLCLLIFMKNFRLIITGILVGTLGLNFLFGLVMTNGLNAQPNPLNQALAIPSQQIGATFYNDGNFTPELKEYFTSILPEENWKKDYNPYTVDPIKHDTKYNS…
lm_07pf0776	MUO_14010	2830200	2831051	-1	283	Partition protein ParB homolg	1322	5.8e-195	A	xAx	TASMANIA.A1	ParBc	MAKGLGKGINALFNNVDTNEETVQNIAIKDIKPNPYQPRKIFDTKAINELRDSIKIHGVLQPIILRNTDKGYEIVVGERRFRAAKEAKLKEIPAVVRDLTEEEMMELSVIENLQREDLSPLEEAESYQFLMKKLGLTQAKLAERVGKSRPYIANFVRLLTLPEEVQVMLRDGSLSAGHGRVLLGLKLKKNIIPTAKKTVAQGLTVRQLEDVVNNLNENVSRETIKPARVPIFIRESESQLRDKFGTAVSIKRRDKKGKIEIEFLSDDDLDRILEILDIQFDDE
lm_07pf0776	MUO_14030	2833257	2834111	-1	284	DNA-binding protein Spo0J-like protein	1324	5.1e-106	A	Ax	TASMANIA.A1	ParBc	MPFSRLFGKKEKNQMDDIVEEGVQRVQELPMDKIFPNQFQPRTVFDQDKIDELARTIRIHGVIQPIVVREMEPDYYEIIAGERRFRAVLSLEMEKIPAIIQNLDDEEVAAIALIENLQREELTPIEEAKAYRSLLDMQDVTQEALAQRVGKSQSAIANKMRLLKLPETVQEAVLNKQISERHARSLLALETEEQQVAILAEIAENHWNVKQTEARIQEILGVKKPVATKKTKPKRQAISRDVRIAMNTIKQSVTMVKDNGMDLDFTEEETDDFYQITIQIPKKK
lm_08_5578	LM5578_0030	28888	29310	1	140	hypothetical protein	13	0.0077	T	Tx	TASMANIA.T26	PIN	MRGYYDEISFDVNTTAKKMHLFLLRSIASYDVTPEQWSVLEGIEANEPISQKEIALWTKKDTPTVNRIVDVLLRKELVVREVSTEDRRISLLSLTDKGRKETHELRDIVEASCEKMFAGISRADLEQFTTILKNISTNIE
lm_08_5578	LM5578_0065	64032	64886	1	284	hypothetical protein	27	1.8e-104	A	Ax	TASMANIA.A1	ParBc	MPFSRLFGKKEKNQMDDIVEEGVQRVQELPMDKIFPNQFQPRTVFDQDKIDELARTIRIHGVIQPIVVREMEPDYYEIIAGERRFRAVLSLEMEKIPAIIQNLDDEEVAAIALIENLQREELTPIEEAKAYRSLLDMQDVTQEALAQRVGKSQSAIANKMRLLKLPETVQEAVLIKQISERHARSLLALETEEQQVALLAEIAENHWNVKQTEARIQEILGVKKQVATKKTKPKRQAISRDVRIAMNTIKQSVTMVKDNGMDLDFTEEETDDFYQITIQIPKKK
lm_08_5578	LM5578_0069	67092	67943	1	283	partition protein ParB homolg	29	4.9e-195	A	xAx	TASMANIA.A1	ParBc	MAKGLGKGINALFNNVDTNEETVQNIAIKEIKPNPYQPRKIFDAKAINELRDSIKIHGVLQPIILRNTDKGYEIVVGERRYRAAKEAKLKEIPAVVRDLTEEEMMELSVIENLQREDLSPLEEAESYQFLMKKLSLTQAKLAERVGKSRPYIANFVRLLTLPEEVQVMLRDGSLSAGHGRVLLGLKLKKNIIPTAKKAVAQGLTVRQLEDVVNNLNENVSRETIKPARVPIFIRESESQLRDKFGTAVSIKRRDKKGKIEIEFLSDDDLDRILEILDIQFDDE
lm_08_5578	LM5578_0276	275346	276419	1	357	hypothetical protein	119	4.3e-116	T	Txxx	TASMANIA.T29	PIN_5	MLTWVIRVCFLILGGTTGVFSLPALWVKLGIGHILLINNPYTDALIGALIFYLITFWAVKYVEAALNWLEEKLAKIAIATLVYGGLGLFVGLVIAFFASNALSQTNIPLLNSVVPVILTLVLGYLGFRIGISRRNEFGNFVNNRNAKKRTPEEEKTEEKSKKTYKILDTSVIIDGRIADILTTGFLDGTVVIPLFVLAELQHIADSSDTLKRTRGRRGLDILNRIQKEDAIQVEMYEGDFEDTPEVDSKLVKLAKVMGGIVVTNDYNLNKVCEFQNVPVLNINDLANAVKPVVLPGEKMTVLMVKDGKEHNQGVAYLDDGTMIVVEDGRKFINETIQVEVTSVLQTSAGRMIFAKPS
lm_08_5578	LM5578_0292	287628	287990	1	120	50S ribosomal protein L7/L12	124	0.014	T	xT	TASMANIA.T49	PemK_toxin	MALNIEEIIASVKEASVLELNDLVKAIEEEFGVTAAAPVAVAAAGGAAAEQTEFTVELASAGDSKIKVIKVVREITGLGLKEAKELVDNAPKALKEGIAKDEAEEIKAKLEEVGANVEVK
lm_08_5578	LM5578_0372	384926	385156	1	76	hypothetical protein	175	0.0062	A	Ax	TASMANIA.A22	YokU	MKQCPVCENYTIEANYDICEVCYWEYDVVAQEYPDEIIEANNISLKQAKINYAKFCAVEEKYITLVRKPRQDELPK
lm_08_5578	LM5578_0449	453287	453463	1	58	hypothetical protein	211	0.00079	A	Ax	TASMANIA.A34	Rep_trans	MREERGIGQNELALALEVSRQTIHAIEKGKYNPSLELSLKMARYFRLTIEEIFQLEEN
lm_08_5578	LM5578_0669	683546	683872	-1	108	transcriptional regulator	327	1.3e-08	A	Axxx	TASMANIA.A32	HTH_3	MFGKILKTLRINRGMTQADLGSKLNISKVSISKYENGNQFPDTDTLKRIADIFNVSTDFLLGREEAIPQNLAFDDLRGLTEDDLKKVNNYIALIKKQRQELEEIEKEL
lm_08_5578	LM5578_0771	763938	765794	1	618	two-component sensor histidine kinase CheA	357	0.00083	T	xTxxxxxxxxxx	TASMANIA.T17	HipA_C	MTTNMLDLFIEEASEHLQALNDNLLQLEKDPTNGQLVSEIFRSAHTFKGMSATMGFQQVADLTHAMENVLDEVRNNRLAVTEHLVDIIFTCTSHLETMVSDIQHGGQGAADISKTVADLEALLHPEQETDLTVEKTYRIAIQIEEAAILKAVRAVMCLERLAEMGIISETTPDREAIELEEFEQSFEVVLESAQTKDEIKAVILDISEIEKVTVTEEVEEVQVIEPIKKAAKQTTKRLENKTIRVQLEKIEKLMNVFEESVIERARIDEIAEKTNNKELMEHLGRFSSISKEIQNGLLNMRMVPVDSVFNRFPKMVRTLAKELGKKIDLVIEGADTEVDKIVIDEIGDPLVHLIRNSVDHGAETVEVRRKNGKNETATINLKAFHSGNNVVIEIADDGA…
lm_08_5578	LM5578_0813	801323	801832	1	169	hypothetical protein	370	2.6e-08	A	A	TASMANIA.A32	HTH_3	MLNENIKAIRKSKGLSQEEIAIKLNVVRQTISKWEQGLSVPDSDMLISISEVLETPVSTLLGETVMVSKVDDVKAISEKLEIINLQFAQRKTARRKMLYWLFVSLCAVIAIISAVFIILNSPYLGWDYSDPETSVIGVAFHTFEWLFVRLAPIILIGGVVGIFLTRKNV
lm_08_5578	LM5578_0815	803209	803880	1	223	hypothetical protein	372	0.0081	T	Txxxx	TASMANIA.T85	Gp49	MSKKLICPSMMCADFSGLEREVEELDKAGSDVFHVDIMDGAFVPSFGMGLQDFEEIRQKTQKLVDVHLMIMNPGDYVEMFADKGADIIYIHPEADLHPARTLDKIRNKGKKVGIAINPGTAIATIKELLPLVDNVMVMTVNPGFAGQKYLDYVDVKIAELVELKKDYTFEIMVDGAISPEKISKLSQLGVKGFVLGTSALFGKKESYAEIIKKLKQEKMEELR
lm_08_5578	LM5578_0829	815019	815225	1	68	hypothetical protein	377	2.3e-05	A	xAxxx	TASMANIA.A32	HTH_3	MKNIKMKVARVEKDISQEELAKLIHVSRQTISSVEAGNYNPTLNLCIAICKALGKTLDDLFWEEDDNV
lm_08_5578	LM5578_0858	840726	841076	1	116	hypothetical protein	389	0.0021	T	T	TASMANIA.T11	HOK_GEF	MKKKKWLQLIMAVIVLCAIIFGIKWLLYRDNLVEMMQVDDTLYIVSYEPAKQEDALEKIGEIEHRIRHYRIPNKNFTSNYLSEGTELYKAKNGDEFPRTILFKEDGEYFIASEAMK
lm_08_5578	LM5578_0860	841915	842262	1	115	hypothetical protein	391	0.018	A	A	TASMANIA.A54	RelB	MTEKDLEGLMLMHKRIIENLEEFSMPAKQQMEKLKGFVLTDELASDFSDIALQYAKILFDNGWLTKEQLDMFLVVDKKLEGMSNNEDLWSDEALETSIEWAECRERGKEILKTFR
lm_08_5578	LM5578_0885	870268	870810	1	180	hypothetical protein	411	0.001	A	Axxxx	TASMANIA.A32	HTH_3	MEIGKRIKNLRLSKNLTQEELGERTDLTKGYISQLERDLSSPSIETLFAILEVLGSTPKDFFDEEEHNQKVIYGELEHTFFEDEEKGYRIKWLVPESNEKEMEPVLLEIEANSCFKSFEPSLSETFAYVLKGEVTVLLGRNEYVAKKGEAIYFHAADEHQIINRSSEHATLILVATESYL
lm_08_5578	LM5578_0967	962211	962489	1	92	hypothetical protein	458	6.7e-05	A	AT	TASMANIA.A5	NikR_C	MLEKENRMIISVELTQEMIQELDVVVEKEKMGRSEVIMEATQQFLQEKRARELRDEMERGYAEMATINFAIACECTHVEAEAEDRNISILGG
lm_08_5578	LM5578_0968	962496	962840	1	114	hypothetical protein	458	4.9e-64	T	AT	TASMANIA.T57	PemK_toxin	MVKRGDVYYADLSPVVGSEQGGIRPVLIIQNDIGNRFSPTVIVAAITAKIQKAKLPTHVEATRKDGFERDSVILLEQIRTIDKQRLTDKITHLDEDLMAKVNKALEVSLGVVEF
lm_08_5578	LM5578_0987	978131	979480	1	449	glutathione reductase	466	0.019	T	xTx	TASMANIA.T13	Zeta_toxin	MEKHYDYIAIGGGSGGIASINRAAMHGAKCALIEPKFLGGTCVNVGCVPKKVMWYGAQIKEAMDLYADAYGYQVDASFNFQKLVENREAYIERIRGSYKNGLDNNNVDWIKGYAEFVDEKTLRVNGELVTADHILIATGGEPALPSIPGAEFGITSDGFFALKELPKKVAVVGAGYIAVELAGVLQQLGSETHLFVRKHAPLRNFDPLLTDTLTEIIEQSDMTLHKHAIPQKVEKNPDGSLTLSLEDGRTETVDTLIWAIGRKPVIKGLQIENAGVELLESGHIAVDKFQNTNVAGIYAVGDVTGHYELTPVAIAAGRRLSERLFNNKKDAHLNYENIPTVVFSHPAIGTVGLTEPEAIEKYGKENIKVYTSSFTSMYTAITDHREPCRMKLICEGKTE…
lm_08_5578	LM5578_1071	1055531	1055956	1	141	hypothetical protein	505	0.0025	A	Ax	TASMANIA.A93	RHH_1	MRREKTMDTLIRSIMIKSKRKMDAKVAQFGLTTQQARVLGFLNDNAANEIIQKDLQRIFQTRGASITSLIQGLEKKNLISRKPSLRDGREKVVTLTEEGKQIVDEFNASFPREDDKAKKILSADEYKTFIDLLSKIDDNTE
lm_08_5578	LM5578_1093	1076658	1077368	1	236	hypothetical protein	520	0.016	A	xxAx	TASMANIA.A111	PhdYeFM_antitox	MEQMDAHQIISFIQNSKKATPVKVYLKGDLEKIDFPSDVKTFITGNAGTVFGEWAVVEPLLEANKANIEDYVIENDRRNSAIPLLDMKNINARIEPGAVIRDQVTIGDNAVIMMGASINIGSVIGDGTMIDMNVVLGGRATVGKNCHIGAGSVLAGVVEPPSAQPVIVEDNVVVGANVVVLEGVRIGEGAVVAAGAIVTKDVAPGTVVAGIPARELKKLDAKTASKTEIMQELRQL
lm_08_5578	LM5578_1180	1167700	1169613	1	637	site-specific DNA-methyltransferase (adenine-specific)	561	6.3e-07	A	Ax	TASMANIA.A7	ParBc	MAKIEPKIFDELKIALSSFDQKYFVGEELNRSKLTEDLRNYDETLLSKLFEVEFIKQNFLKEVAGQKLFQIEQLEETIMYNDYWDTSYTKYENRVGLASKGKFLQDDQDVVLDFPFKDGVLTASMTKEDNEEGYDDAFLNEVIEKDEIDRLFDKKIFTNVKRFGYNSSNGVANGDVSFDKEKDNLIIKGNNLLALHTLKDMYSGMIKLIYIDPPYNTGKDSFRYNDKFNHSTWMTFMKNRLEIAKELLSEDGCIWLNIDDDEGHYLKVLADGVFGRENFINNVIWEKKYTISNDAKYLSDNHDHLLFYAKDKNNWKPNPLPRTAEMNKAYKNPDNHPKGVWKATPLHAKSGSIKGERFIHTFSNGVTWSPPIGTFPRFSKETLERLDMEDAIYFGKDGN…
lm_08_5578	LM5578_1188	1178852	1179565	1	237	hypothetical protein	565	0.0014	A	xAx	TASMANIA.A32	HTH_3	MAIHMKLKEERKRKQWTQNVLAEKIGVSREVVGRWERLESIPTLKNCKSICRVFDITMDYLIKDEVDTKDNQLKYMKLGKDILDLANERYPIDFIKKYRIISKEEIFAIPRKKGLDFLSKVRTNLEKGDIGEDRRELRNYMRKFIFSWYKFDKARFQLAKSQKLKSLEMNAVLFSQDEIQSKIVEDYPERPVMLLRDLMVNRLEKYLCEEYSIDVNSITKDYEFENEVSEQTYKLVK
lm_08_5578	LM5578_1319	1294611	1294802	1	63	hypothetical protein	607	0.00031	A	Ax	TASMANIA.A40	HTH_3	MSVEHQRFAVAVYAKLKAINMKQSDLAKMLGISNPYLSDIINGKRDALKVRKEIAEILEIDVD
lm_08_5578	LM5578_1448	1404922	1405428	-1	168	hypothetical protein	671	2.9e-63	A	xxxAx	TASMANIA.A3	ParBc	MNYKSPVYSVTPIHYTKLQANNYNPNTVPATELKLLEKSIWEDGFTQPIVCYPLEDSDKYEIIDGFHRYTIMITSKRIRERENEFLPVVILEKDTVNRMASTIRHNRARGFHNVELMSNIVSELVDSGMSDSWIMKNIGMDANEILRLKQVSGLAHLFLDKEFSHTSD
lm_08_5578	LM5578_1595	1554705	1555409	-1	234	hypothetical protein	734	0.0094	A	xAxAx	TASMANIA.A1	ParBc	MNEEQLSKRLEKVASYITKNERIADIGSDHAYLPCFAIKNGTASFAIAGEVVDGPFQSAQKQVRSSGLTEQIDVRKGNGLAVIEKEDAIDTIVIAGMGGTLIRTILEEGATKLNGVTKLILQPNIAAWQLREWSEQNNWSITSEAILREDNKIYEIIVLEPSEKPVTWTKQEIFFGPCLLQEQNAIFKSKWRHEANTWQNIIQTISNNQPVSPENQAKIRELEHKIALVEDVLK
lm_08_5578	LM5578_1597	1556696	1558576	-1	626	DNA primase	734	0.0067	A	xAxAx	TASMANIA.A1	ParBc	MARIPEEVIDQVRNQADIVDIIGNYVQLKKQGRNYSGLCPFHGEKTPSFSVSPEKQIFHCFGCGKGGNVFSFLMEHDGLTFVESVKKVADMSHLDVAIELPEERDTSNLPKETSETAKMVEMHQLTAKLYHYILMETEEGTAALTYLKERGMSEQMMTTFQIGFAPNHHATITSFLEKRGMDLQLAGAAGLLSERDDGQMVDRFRNRIMFPITNDRGQIIAFSGRLFDRDDGPKYLNSPETPVFNKRRILFHFSEARQAIRKQEEITLMEGFMDVISAEEAGVQNAVASMGTSLTEEHADLIKRLTNRAIICYDGDRAGIEAAYKAGTLLVERNRLDVFVLQLPAGKDPDDFIRASGPEKFKEVYKQQRMTWTAFKIHYLRKERNLQNETDQIGYIDDC…
lm_08_5578	LM5578_1609	1569265	1570224	-1	319	hypothetical protein	738	3.6e-31	T	Txxxxx	TASMANIA.T1	PhoH	MLNEFNEVVELSDDTNIQDLFGNNNKNIELLEELLQVKIITRGESLSITGEEEPVQHTTAVLNELILTVKRGIHIDGRDIAQAVKMQRNGTLIYFHTLFEEEITKNAKGTPIRPKTFGQRTYIQMIKKQDIVFGVGPAGTGKTYLAVVMAVDAWKKGNVSKIILTRPAVEAGESLGFLPGDLKEKVDPYLRPVYDALYDIFGTEHTTRLMDRGVIEIAPLAYMRGRTLDHAFVILDEAQNTTIAQMKMFLTRLGYDSKMIVNGDMTQIDLPKGATSGLVNAEQVLKDVKDIGFVYFEHHDVVRHPLVAEIIKAYEGKQN
lm_08_5578	LM5578_1648	1602393	1602665	-1	90	hypothetical protein	754	0.015	T	xTxx	TASMANIA.T44	HicA_toxin	MDSKDQTMFYNFGDDSIEEDVKKLMKQVYVALEEKGYNPVNQIVGYLLSGDPAYIPRHKDARSMIRRLERDEIIEELVKAYLKNNEIGEK
lm_08_5578	LM5578_1711	1672084	1674711	-1	875	DNA polymerase I	779	NA	T	Txxxxx	NA	NA	MNKLVLIDGNSIANRAFYALPLLNNDKGVYTNAVYGFAMMLMNVLEKEKPSHVLVAFDAGKTTFRHTTFKGYKGGRQKTPSELSEQFPFIRELLTAYDIPQYELANYEADDIIGTLTKKAEADGMEVAIITGDRDLTQLASEKTTVYITKKGIADMETNTPETLKEKYNLTPEQIIDMKGLMGDSSDNIPGIPGVGEKTALKLLHEFGGTVESVLEHAEEISGKKLKEKVLENKELAILSKELATINVDSPIECTVESTKYDGYQTEKVIPLLKEMNFTTLLKNIEGDTPEESKELKELSFEIVTELKEQHFGGKTALYVELENDNYHTANFIGLTVHSSQGTYFFTKETAESSEAFRKWVESDQTKVVYDAKKTIVAMNRIGLAISGITFDIMLASYL…
lm_08_5578	LM5578_1739	1704197	1705408	-1	403	hypothetical protein	795	0.0047	T	xT	TASMANIA.T9	ParE_toxin	MEFDRMLIRYGELSTKGKNRKQFVTKLAQNVKRAMTDLPEVRIHGERDRMYIILNGADYQLAEERLKPIFGIQSFSPAVRVNLDVEEVKAAALALVQDAHEENGTFKVAARRSHREFPLDSNEINQEIGAYVLQNMEDLTVNVKNPDVKLTIDVRKEGVFLSCRTILGAAGLPVGSSGRAMLMLSGGIDSPVAGYLAQKRGVEIEAVHFHSPPYTSEQAKQKAIDLAAKLAKYSGQVQMHIVPFTEIQEVIKQQIPESVIMTVTRRMMLRITDELRRKRNGLAIVNGESLGQVASQTLESMLAINAVTATPIIRPVVSMDKNEIIQIAQKIDTYNLSVQPFEDCCTIFTPPSPKTKPKLDKIEHYESFTDFDALIAKALDNIETISVNVAETAQVKDEF…
lm_08_5578	LM5578_1846	1834411	1835313	1	300	hypothetical protein	855	0.0079	T	Tx	TASMANIA.T55	SymE_toxin	MNVNAETEDATLLLDGLLQNVAIIRFDTNKKVTYANALFAEAMGYSEEEMLKLSHPDLCFPDFVQSASYKAMWTNLLAGQKFQNKIERKNARGERVWFEATYIPIIREDTVVGVAKIATDITRREETVHDFASGLKSMATNLKEHSSVGKTRSEALLELVKSITKESNENTDTLHDLQTEAQNIHGIINTINGIASQTNLLALNAAIEAARAGDAGRGFSVVAEEVRKLSSRVEEAIKEVEKSVNGITQEINTISSGTERVEAKVEESQEVLILSLEDFSQIESASTALDQNAGAFTKMI
lm_08_5578	LM5578_1854	1842386	1842979	-1	197	predicted transcriptional regulator	857	2.5e-37	A	Axxxx	TASMANIA.A10	AbiEi_4	MDYSKMLKQLIDDNDDVISTKMVTETGIPRIYLSEFVKKGMLERYERGIYISTQGNDDQMYCFQMRFSQATFSHESALFLQQYIKKMPEQPVVTVKTGTNTKNLVNTGARVHSIRPNLYTLGEIERKTRYGRSVRTYDIERSICDIIRTRSRIDSDIIVSTLKKYNDSPEKDFSKLIAYAEKLKVAKILNSYLEFLQ
lm_08_5578	LM5578_1898	1882302	1882586	-1	94	stage V sporulation protein T, putative	869	0.00023	A	xxxAxxxxx	TASMANIA.A91	SpoVT_C	MNGKPVYKLMDGKGRVLIPKEMRAATGMDYGDIVRLGMANGKVCVQKVDIIEVGDQSPEAVEAYVRAAFKTMPDDTRISLIADLTNLLQQKKEA
lm_08_5578	LM5578_1917	1897512	1898096	1	194	hypothetical protein	883	0.0096	A	A	TASMANIA.A113	HicB_lk_antitox	MNNYEKRTLSKKTAIIEAAQILFGKQGFTAVSIKDIAALADVSQVSIYNYFGSKEALIGECARVIMQDTIALAEEILASEGTFTQKLERAIQLCNAEINLSLSKFISKEASKDQQFLILLVNNINSLKKDIYMKYVAAGKEAQVIDNAISDEVIQLFIDAINSLGLTVPEEEIEEKQAEIIQLFLYGLIGQGRK
lm_08_5578	LM5578_2030	2021576	2022451	-1	291	hypothetical protein	925	0.0056	T	Txx	TASMANIA.T57	PemK_toxin	MVKSMTGFGRATKEFEAFKVTIELKAVNHRYSEFLFRMPKQLAYLEGKLKKTISKQIKRGRIEVFFSITGEQIAKRELHIDWDLADSYYRFIKQASARYELQELPTMGDLLQEQAYLSIEEEVEASSELERLVLETLARATERLDEMRSMEGAELLLYFKQHLAALENSLEIIQAEIPNTEKHYQEKIETRIQNVVGDQFDPSIVLTEVAMLLEKADINEEVERTKSHLKQFYGIILLEEPIGRKLDFLIQEMNREVNTIGSKASSLKITEQVVEMKTTLEKIREQVQNVE
lm_08_5578	LM5578_2082	2072715	2073587	-1	290	hypothetical protein	944	NA	T	xT	NA	NA	MTENRENLLVVDGMALLFRAFYATAVSKQFMFNQQGIPTNGVQGFMRHMFAAIRQSNPTHTLICWDMGSQTFRNELYDGYKAGRTAPPEEMIPQFDLAKEVAAGFGFVNLGVPGFEADDCIGTITVQASNTIATTVLSGDKDLLQLIAPTNDVWIMQKGYGNYKRYDEATFFEEMGISPRQFIDVKALMGDTSDGYPGVRGIGEKTAIKLIQEYESIEGVLNNLDKLKPAQQTKIQEDLAMLELSQKLARIHTEVPLEIDLPSLKYDGFREDAFAVVEKYGLKTLTRDIE
lm_08_5578	LM5578_2245	2242256	2242687	-1	143	cell division protein MraZ	1011	5.9e-79	A	Axxx	TASMANIA.A2	MraZ	MFMGEYQHNIDIKGRLIVPAKFRELLGDNFVITRGLDKCLFAYPQEEWKKLEEKLQTLPLTKKDARSFTRFFFSGASECELDKQGRINIPSNLLQYADLEKETVIIGVSSRIEIWSKSEWDDVFNEAEESFADLAENMIGFDI
lm_08_5578	LM5578_2436	2440533	2441411	-1	292	hypothetical protein	1113	0.0087	T	T	TASMANIA.T9	ParE_toxin	MNLHHLRYFVTLAHMEHYTKAAEKLLITQPSLSHAISSLEQELGIPLFEKEGRNIGLSKAGKVFLDYVEESLDMIDAGVATTKKAANGEGQIDLAFLQTLGTSLIPKLVQEFLQTEPEKQIDFIFHTGVSIDIIQGLKEKKFDIGICSKLENERNIHFTPIAKQELVLIVPKSHPLADKDWIDLIETVDYPHIAFSKKSGLRPIIDDLFRKIGADYQIAYEIEVDQVIAGMVAQNFGIAVVPNMPILNYVDVKVLPIRSPNWERFFYLAVAKNQTLTPAAEKFKQFMLAHRI
lm_08_5578	LM5578_2454	2458221	2458946	1	241	hypothetical protein	1120	0.0048	T	xTx	TASMANIA.T70	Zeta_toxin	MINIKNLHKHFGKLEVLKGIDLEIASGEVVVVIGPSGSGKSTFLRCLNLLEQPTTGTILFENKDLMAKQTNVNELRQKMGMVFQNFNLFPHKNVLENLMLAPMKVKNEDSAAAKKHALSLLEKVGLADKATSYPSQLSGGQQQRVAIARALAMNPDVMLFDEPTSALDPEMVGEVLSVMKSLAKEGMTMVVVTHEMGFAREVADRVVFMDAGVIQEQGTPEEVFGNPQNDRTKDFLGKVLA
lm_08_5578	LM5578_2520	2509555	2510331	-1	258	hypothetical protein	1142	0.017	T	T	TASMANIA.T61	ParE_toxin	MSNLQVIANEMLPVLENEKGEKFVDARMLHEKLLVNTRFNDWIYRMIGNYGYENGLDFYSTLSKTNGRPSTNYFLTLDTAKELAMVQNNEMGRAIRKYFIEVEKQARKLATEYPTFSYMIEDPVARAKKWIEEQQEKQEVLKKLEEQKPKVVFAEAVQTSENTILVKDLATILKQKGLDIGQNRLFEWLRGSGYLLSKGAYYNKPSQKAMNLGLFEQKTHIHTDRNGLMKTTYTPQVTGKGQVYLLNKLLEEHNQVVI
lm_08_5578	LM5578_2524	2511689	2511940	-1	83	hypothetical protein	1145	0.00055	A	A	TASMANIA.A32	HTH_3	MRTSFKLIRNKNGLTQKELAEKVGLAEISIRKIENGERDPSINTAVRISKILNTKMEIIFPDIFLITNDTKCIKNEDLTKIGG
lm_08_5578	LM5578_2525	2512103	2512408	1	101	transcriptional regulator	1146	6.3e-09	A	Axxx	TASMANIA.A32	HTH_3	MFGDKLKMLRSKTNKTQEDIANILGVSRAAYSHIENGRNEPDMETIVKLANYFEVSTDYLLGRDEIDNSDLLAAHIDDDLTEDERIEIEKYLKFIRSQKEE
lm_08_5578	LM5578_2532	2517817	2518164	-1	115	hypothetical protein	1148	0.0025	A	A	TASMANIA.A32	HTH_3	MEFGEKLIHLRKKNRLTQKQLAAKIGTTASTISKYENDNHRPPIFILAKLAEILGTTTDFLLDDVAGLREKNSVNAFPLIGNPELEKWYLELPYTYSEDELLMLKRIADAIENKK
lm_08_5578	LM5578_2643	2631944	2632852	1	302	hypothetical protein	1203	0.017	A	A	TASMANIA.A85	ParD	MQNIGDTLKFIRKSKNLTQQETCTNALSRSNYQKIENNKIMPSMDRFIQILLNFNMTLEEFEFVKRDFTPSPKENILYLYSKIITSSETDILLDVISKCDDYLANQNDIFISDIKASLEGILLAEKEHNFELAREKVAYIWDRLSEADELFWNDILILRNIFFIFENETAQHIVNRLISQLKKYRYLYPTLSIEISLHVNRATYLILDEEYELALHYIELSIKIAKHNHYYLQFCMAVAKKGIVLYKLDQKQQGKHFMQRALRVAKVLEEERILNGIKNEIDYFLHDELQDLSLNEFTKIDI
lm_08_5578	LM5578_2704	2699084	2700100	-1	338	peptide chain release factor 2	1228	0.016	A	Ax	TASMANIA.A34	Rep_trans	MEVRIAELEDQMLDPNFWNDQQAAQKVINESNGYKETYQAFHALEEEQESMEISLELLKEEADEDLQEELEKDIKAYMATISAFELKLMLSDPYDKNNAILELHPGAGGTESQDWGSMLLRMYQRWSEKKGFKVEMLDYQAGDEAGIKSVTLLIKGHNAYGYLKAEKGVHRLVRISPFDSSGRRHTSFVSVDVMPELDDDIEIEVRTEDLKIDTYRATGAGGQHINTTDSAVRMTHIPSGIVVTCQSERSQLKNREQAMKMLKTKLYQKEQEEKERELAEIRGEQKEIGWGSQIRSYVFHPYSMVKDHRTNYETGNIQAVMDGDLDDFINAYLRSRIG
lm_08_5578	LM5578_2787	2785583	2786230	-1	215	hypothetical protein	1268	0.00013	A	xAx	TASMANIA.A1	ParBc	MKKKIVFFMGLVSIVAMIGCSNDKNSTGKSIERIEIEKVETRNRVVSYRGKYLELAENIDELDESSPIIVTVIKESEAKSVTKESNGSDIPTEFYTMSEVKVKNIKKDETGALKENKKIKILEDSVENVSVDGEEYDLTIDGYKNMKEGEEYTLFIRKSTSGDNYVFTKAVLSKYPVEKVSDRDLFLEGEESVEETVDMKATYKEIYQEVLSEYN
lm_08_5578	LM5578_2801	2805646	2806032	-1	128	hypothetical protein	1277	0.017	A	A	TASMANIA.A83	ParBc_2	MKKAKSKVARIENRYIKDTATMKKTRSRRRIALFRRLAFMAIIFAVVGGLLTITYTKQVLTLKEKKEKQVQVDKKMVAMKDEQDSLNEQIKKLHNDDYIAKLARSEYYLSKDGEIIFNIPEENSKQKE
lm_08_5578	LM5578_2849	2862553	2862837	1	94	hypothetical protein	1304	1.6e-36	A	A	TASMANIA.A8	MazE_antitoxin	MKSTGMVRKIDELGRVVIPIEIRRTMNLNVKDPLEIFTDEDAIILKKYSAGLVCDVTGEFSVDNKKFVDGKLTLSKEGAAALMEEIKRRFGDTL
lm_08_5578	LM5578_2889	2898098	2898826	-1	242	hypothetical protein	1329	0.019	T	xxxxxxxxxxxxT	TASMANIA.T7	Gp49	MTKIWIDAGHGGKDSGASGNGLVEKNWVLTVAKQLQTELVKAGFEVGMTRTNDTFYELSDRAKKANSFKADLFISLHFNAGGGKGYEDYIYTSVPAATVEIQKIIHKNIITKVTKHGMNDRGMKKANFAVLRETAMDAILLEAGFCDSTDALILEKKAYQTDYCLGIVSAVQEVFGAMVTKYRAGKYLTSDDAISGTNIKGYLEAGTKVFVYKETEKTLNLTTTKGVPGSWVLKTEVNTGKR
lm_08_5578	LM5578_2903	2907386	2907814	-1	142	hypothetical protein	1330	0.014	A	Ax	TASMANIA.A113	HicB_lk_antitox	MDRKLLKEKQIQLIFQLEQEENRFIRKRLIEELEFFEALGDREKGLLTAEQKLLILTPSEYREYKRTKSDVQISRIIGVSRSSLAEWKRKKGLNRKKSQPVQQEMIDVLAFHLDKTKEEIGALPASAIECQYEAFVINEANN
lm_08_5578	LM5578_2904	2908031	2908366	1	111	hypothetical protein	1331	2.4e-06	A	Ax	TASMANIA.A78	HTH_3	MELNKFVGNKIKQYREERGLNQEALAEKLHTTRQTISRYENGDRKANQDVLFELAKIFNKRLDDFFPERNLPPVDERLVTIAAHIDDDVTEEEMRDILAYIEMKKKLHRGM
lm_08_5578	LM5578_p02	2032	3192	1	386	multicopper oxidase	1378	0.018	T	xT	TASMANIA.T50	HicA_toxin	MYKKMFTILITLFSIMFMVPNDTFAEGKHNMMDMKENDQKRNDMMDMKSHDERKNLNSSQGKNEITFPKVLDPKKDNNGYKSYTLKAQKGKTEFYKGNFSNTLGYNGNLLGPTLKLKKGDKVKIKLVNNLDENTTFHWHGLEIDGKVDGGPSQVIKPGKEKTIKFEVKQEAATLWYHPHPSPNTAKQVYNGLSGLLYIEDDKKNNYPSNYGKNDLPIIIQDKTFVSKKLNYTKTKDEDGTQGDTVLVNGKVDPKLTTKEGKIRLRLLNGSNARDLNLKLSNNQSFEYIASEGGHLEKTKKLKEINLAPSARKEIVIDLSKMKEEKVNLVDNDETVILPIINKEKSTNKDTTPKVDKKIKLEGMDGVPSAYGKFVSIRITNSRNINV
lm_08_5578	LM5578_p50	46113	48578	1	821	hypothetical protein	1394	4.4e-05	A	xxxxxxxxxxxAxxxxxxx	TASMANIA.A82	RHH_5	MTVIAKSLSTNPFKKLWITWWDKKKYMIKVRLYLPFVREEKQETYIDKDEFIATTPGLFMVFCFMAFVFYCAANYVAGILLAFRDKIAATGHFTIEGGMETPKVDSMLQFHPELKTVYMIAALMLLIVSIRMMTLIKENFGKIAKGQKDTSQLTSNRAMFLQYRAVPERTPINEPLKKISGEGGVVVGRYNFPEWQKKWVHILSRGKKDLMDLVFIDDSPVNNLLVAGTRGGKGESWIVPTIDLYSRATEQPSLVLNDPKGELAAMMKETLEMRGFEVLILNMYQRENSMSYNPLQLIIDAYKSGDFDTAANLCNTLTYTLYHNPKSTDPIWEDSSRSLCKAMILAICEKALKEGTPEKITMYTVARMLQDLGQSEGDEPNQLDEYFKSLPDGSPAKDA…
lm_08_5578	LM5578_p61	59054	59425	1	123	hypothetical protein	1395	0.0024	T	xxxTT	TASMANIA.T71	PemK_toxin	MQKRNRTRKKIRPKRKTCLIEPDDICVTTVMYQEETNRKVRPVVVLEIDKEKEIAWCHKMTTKPKGIPLRRWIEEGLFKPTFVDIRMIIPVKMNAMVRIGVLHPEDKSSLSSKKSCTSLGITL
lm_08_5578	LM5578_p62	59445	60209	1	254	hypothetical protein	1395	4.6e-08	T	xxxTT	TASMANIA.T27	Fic_N	MNTNPRFPKEYLQDVLVRLAHHSSAIEGNTISLADTVSIILHNKVTGKESYDLREIYEVKNHEQAFAYVMEEIEALRPISVPTIKQIHAYLTDRLQYDHGEFKASANAILGADFKTASPQETPLLVQQWVDNVNYRLGTHEESLEKEPSKDDKLETILESHIDFERIHPFSDGNGRTGRMVMNYLLMENDFPPLIIKAEEKAVYMTYLANQDVSGFHTFAQQKLAQEKERVDQFRSTEKEQIQLPKKQKDDLER
lm_08_5578	LM5578_p64	60890	61225	-1	111	hypothetical protein	1397	0.00057	A	A	TASMANIA.A78	HTH_3	MTIQHQFAENLSRLKKEHGLKNHQIAELLNVQTRTVAYYMSGETKPDIEKLIRLATYFHLSIDELVGYVQEDKVWNDLSLKQWLLSLNLRSEEEIAKIKILVDTVETLYPN
lm_08_5923	LM5923_0030	28888	29310	1	140	hypothetical protein	13	0.0074	T	Tx	TASMANIA.T26	PIN	MRGYYDEISFDVNTTAKKMHLFLLRSIASYDVTPEQWSVLEGIEANEPISQKEIALWTKKDTPTVNRIVDVLLRKELVVREVSTEDRRISLLSLTDKGRKETHELRDIVEASCEKMFAGISRADLEQFTTILKNISTNIE
lm_08_5923	LM5923_0065	64032	64886	1	284	hypothetical protein	27	1.7e-104	A	Ax	TASMANIA.A1	ParBc	MPFSRLFGKKEKNQMDDIVEEGVQRVQELPMDKIFPNQFQPRTVFDQDKIDELARTIRIHGVIQPIVVREMEPDYYEIIAGERRFRAVLSLEMEKIPAIIQNLDDEEVAAIALIENLQREELTPIEEAKAYRSLLDMQDVTQEALAQRVGKSQSAIANKMRLLKLPETVQEAVLIKQISERHARSLLALETEEQQVALLAEIAENHWNVKQTEARIQEILGVKKQVATKKTKPKRQAISRDVRIAMNTIKQSVTMVKDNGMDLDFTEEETDDFYQITIQIPKKK
lm_08_5923	LM5923_0069	67092	67943	1	283	partition protein ParB homolg	29	4.7e-195	A	xAx	TASMANIA.A1	ParBc	MAKGLGKGINALFNNVDTNEETVQNIAIKEIKPNPYQPRKIFDAKAINELRDSIKIHGVLQPIILRNTDKGYEIVVGERRYRAAKEAKLKEIPAVVRDLTEEEMMELSVIENLQREDLSPLEEAESYQFLMKKLSLTQAKLAERVGKSRPYIANFVRLLTLPEEVQVMLRDGSLSAGHGRVLLGLKLKKNIIPTAKKAVAQGLTVRQLEDVVNNLNENVSRETIKPARVPIFIRESESQLRDKFGTAVSIKRRDKKGKIEIEFLSDDDLDRILEILDIQFDDE
lm_08_5923	LM5923_0275	275346	276419	1	357	hypothetical protein	118	4.2e-116	T	Txxx	TASMANIA.T29	PIN_5	MLTWVIRVCFLILGGTTGVFSLPALWVKLGIGHILLINNPYTDALIGALIFYLITFWAVKYVEAALNWLEEKLAKIAIATLVYGGLGLFVGLVIAFFASNALSQTNIPLLNSVVPVILTLVLGYLGFRIGISRRNEFGNFVNNRNAKKRTPEEEKTEEKSKKTYKILDTSVIIDGRIADILTTGFLDGTVVIPLFVLAELQHIADSSDTLKRTRGRRGLDILNRIQKEDAIQVEMYEGDFEDTPEVDSKLVKLAKVMGGIVVTNDYNLNKVCEFQNVPVLNINDLANAVKPVVLPGEKMTVLMVKDGKEHNQGVAYLDDGTMIVVEDGRKFINETIQVEVTSVLQTSAGRMIFAKPS
lm_08_5923	LM5923_0291	287649	288011	1	120	50S ribosomal protein L7/L12	123	0.014	T	xT	TASMANIA.T49	PemK_toxin	MALNIEEIIASVKEASVLELNDLVKAIEEEFGVTAAAPVAVAAAGGAAAEQTEFTVELASAGDSKIKVIKVVREITGLGLKEAKELVDNAPKALKEGIAKDEAEEIKAKLEEVGANVEVK
lm_08_5923	LM5923_0371	384947	385177	1	76	hypothetical protein	174	0.006	A	Ax	TASMANIA.A22	YokU	MKQCPVCENYTIEANYDICEVCYWEYDVVAQEYPDEIIEANNISLKQAKINYAKFCAVEEKYITLVRKPRQDELPK
lm_08_5923	LM5923_0448	453308	453484	1	58	hypothetical protein	210	0.00075	A	Ax	TASMANIA.A34	Rep_trans	MREERGIGQNELALALEVSRQTIHAIEKGKYNPSLELSLKMARYFRLTIEEIFQLEEN
lm_08_5923	LM5923_0726	730640	732496	1	618	two-component sensor histidine kinase CheA	349	0.00079	T	xTxxxxxxxxxx	TASMANIA.T17	HipA_C	MTTNMLDLFIEEASEHLQALNDNLLQLEKDPTNGQLVSEIFRSAHTFKGMSATMGFQQVADLTHAMENVLDEVRNNRLAVTEHLVDIIFTCTSHLETMVSDIQHGGQGAADISKTVADLEALLHPEQETDLTVEKTYRIAIQIEEAAILKAVRAVMCLERLAEMGIISETTPDREAIELEEFEQSFEVVLESAQTKDEIKAVILDISEIEKVTVTEEVEEVQVIEPIKKAAKQTTKRLENKTIRVQLEKIEKLMNVFEESVIERARIDEIAEKTNNKELMEHLGRFSSISKEIQNGLLNMRMVPVDSVFNRFPKMVRTLAKELGKKIDLVIEGADTEVDKIVIDEIGDPLVHLIRNSVDHGAETVEVRRKNGKNETATINLKAFHSGNNVVIEIADDGA…
lm_08_5923	LM5923_0768	768025	768534	1	169	hypothetical protein	362	2.5e-08	A	A	TASMANIA.A32	HTH_3	MLNENIKAIRKSKGLSQEEIAIKLNVVRQTISKWEQGLSVPDSDMLISISEVLETPVSTLLGETVMVSKVDDVKAISEKLEIINLQFAQRKTARRKMLYWLFVSLCAVIAIISAVFIILNSPYLGWDYSDPETSVIGVAFHTFEWLFVRLAPIILIGGVVGIFLTRKNV
lm_08_5923	LM5923_0770	769911	770582	1	223	hypothetical protein	364	0.0078	T	Txxxx	TASMANIA.T85	Gp49	MSKKLICPSMMCADFSGLEREVEELDKAGSDVFHVDIMDGAFVPSFGMGLQDFEEIRQKTQKLVDVHLMIMNPGDYVEMFADKGADIIYIHPEADLHPARTLDKIRNKGKKVGIAINPGTAIATIKELLPLVDNVMVMTVNPGFAGQKYLDYVDVKIAELVELKKDYTFEIMVDGAISPEKISKLSQLGVKGFVLGTSALFGKKESYAEIIKKLKQEKMEELR
lm_08_5923	LM5923_0784	781721	781927	1	68	hypothetical protein	369	2.2e-05	A	xAxxx	TASMANIA.A32	HTH_3	MKNIKMKVARVEKDISQEELAKLIHVSRQTISSVEAGNYNPTLNLCIAICKALGKTLDDLFWEEDDNV
lm_08_5923	LM5923_0813	807428	807778	1	116	hypothetical protein	381	0.002	T	T	TASMANIA.T11	HOK_GEF	MKKKKWLQLIMAVIVLCAIIFGIKWLLYRDNLVEMMQVDDTLYIVSYEPAKQEDALEKIGEIEHRIRHYRIPNKNFTSNYLSEGTELYKAKNGDEFPRTILFKEDGEYFIASEAMK
lm_08_5923	LM5923_0815	808617	808964	1	115	hypothetical protein	383	0.018	A	A	TASMANIA.A54	RelB	MTEKDLEGLMLMHKRIIENLEEFSMPAKQQMEKLKGFVLTDELASDFSDIALQYAKILFDNGWLTKEQLDMFLVVDKKLEGMSNNEDLWSDEALETSIEWAECRERGKEILKTFR
lm_08_5923	LM5923_0840	836970	837512	1	180	hypothetical protein	403	0.00099	A	Axxxx	TASMANIA.A32	HTH_3	MEIGKRIKNLRLSKNLTQEELGERTDLTKGYISQLERDLSSPSIETLFAILEVLGSTPKDFFDEEEHNQKVIYGELEHTFFEDEEKGYRIKWLVPESNEKEMEPVLLEIEANSCFKSFEPSLSETFAYVLKGEVTVLLGRNEYVAKKGEAIYFHAADEHQIINRSSEHATLILVATESYL
lm_08_5923	LM5923_0921	928912	929190	1	92	hypothetical protein	450	6.4e-05	A	AT	TASMANIA.A5	NikR_C	MLEKENRMIISVELTQEMIQELDVVVEKEKMGRSEVIMEATQQFLQEKRARELRDEMERGYAEMATINFAIACECTHVEAEAEDRNISILGG
lm_08_5923	LM5923_0922	929197	929541	1	114	hypothetical protein	450	4.7e-64	T	AT	TASMANIA.T57	PemK_toxin	MVKRGDVYYADLSPVVGSEQGGIRPVLIIQNDIGNRFSPTVIVAAITAKIQKAKLPTHVEATRKDGFERDSVILLEQIRTIDKQRLTDKITHLDEDLMAKVNKALEVSLGVVEF
lm_08_5923	LM5923_0941	944832	946181	1	449	glutathione reductase	458	0.019	T	xTx	TASMANIA.T13	Zeta_toxin	MEKHYDYIAIGGGSGGIASINRAAMHGAKCALIEPKFLGGTCVNVGCVPKKVMWYGAQIKEAMDLYADAYGYQVDASFNFQKLVENREAYIERIRGSYKNGLDNNNVDWIKGYAEFVDEKTLRVNGELVTADHILIATGGEPALPSIPGAEFGITSDGFFALKELPKKVAVVGAGYIAVELAGVLQQLGSETHLFVRKHAPLRNFDPLLTDTLTEIIEQSDMTLHKHAIPQKVEKNPDGSLTLSLEDGRTETVDTLIWAIGRKPVIKGLQIENAGVELLESGHIAVDKFQNTNVAGIYAVGDVTGHYELTPVAIAAGRRLSERLFNNKKDAHLNYENIPTVVFSHPAIGTVGLTEPEAIEKYGKENIKVYTSSFTSMYTAITDHREPCRMKLICEGKTE…
lm_08_5923	LM5923_1025	1022232	1022657	1	141	hypothetical protein	497	0.0024	A	Ax	TASMANIA.A93	RHH_1	MRREKTMDTLIRSIMIKSKRKMDAKVAQFGLTTQQARVLGFLNDNAANEIIQKDLQRIFQTRGASITSLIQGLEKKNLISRKPSLRDGREKVVTLTEEGKQIVDEFNASFPREDDKAKKILSADEYKTFIDLLSKIDDNTE
lm_08_5923	LM5923_1047	1043358	1044068	1	236	hypothetical protein	512	0.016	A	xxAx	TASMANIA.A111	PhdYeFM_antitox	MEQMDAHQIISFIQNSKKATPVKVYLKGDLEKIDFPSDVKTFITGNAGTVFGEWAVVEPLLEANKANIEDYVIENDRRNSAIPLLDMKNINARIEPGAVIRDQVTIGDNAVIMMGASINIGSVIGDGTMIDMNVVLGGRATVGKNCHIGAGSVLAGVVEPPSAQPVIVEDNVVVGANVVVLEGVRIGEGAVVAAGAIVTKDVAPGTVVAGIPARELKKLDAKTASKTEIMQELRQL
lm_08_5923	LM5923_1134	1134400	1136313	1	637	site-specific DNA-methyltransferase (adenine-specific)	553	6e-07	A	Ax	TASMANIA.A7	ParBc	MAKIEPKIFDELKIALSSFDQKYFVGEELNRSKLTEDLRNYDETLLSKLFEVEFIKQNFLKEVAGQKLFQIEQLEETIMYNDYWDTSYTKYENRVGLASKGKFLQDDQDVVLDFPFKDGVLTASMTKEDNEEGYDDAFLNEVIEKDEIDRLFDKKIFTNVKRFGYNSSNGVANGDVSFDKEKDNLIIKGNNLLALHTLKDMYSGMIKLIYIDPPYNTGKDSFRYNDKFNHSTWMTFMKNRLEIAKELLSEDGCIWLNIDDDEGHYLKVLADGVFGRENFINNVIWEKKYTISNDAKYLSDNHDHLLFYAKDKNNWKPNPLPRTAEMNKAYKNPDNHPKGVWKATPLHAKSGSIKGERFIHTFSNGVTWSPPIGTFPRFSKETLERLDMEDAIYFGKDGN…
lm_08_5923	LM5923_1141	1145552	1146265	1	237	hypothetical protein	557	0.0014	A	xAx	TASMANIA.A32	HTH_3	MAIHMKLKEERKRKQWTQNVLAEKIGVSREVVGRWERLESIPTLKNCKSICRVFDITMDYLIKDEVDTKDNQLKYMKLGKDILDLANERYPIDFIKKYRIISKEEIFAIPRKKGLDFLSKVRTNLEKGDIGEDRRELRNYMRKFIFSWYKFDKARFQLAKSQKLKSLEMNAVLFSQDEIQSKIVEDYPERPVMLLRDLMVNRLEKYLCEEYSIDVNSITKDYEFENEVSEQTYKLVK
lm_08_5923	LM5923_1272	1261311	1261502	1	63	hypothetical protein	599	0.0003	A	Ax	TASMANIA.A40	HTH_3	MSVEHQRFAVAVYAKLKAINMKQSDLAKMLGISNPYLSDIINGKRDALKVRKEIAEILEIDVD
lm_08_5923	LM5923_1401	1371622	1372128	-1	168	hypothetical protein	663	2.8e-63	A	xxxAx	TASMANIA.A3	ParBc	MNYKSPVYSVTPIHYTKLQANNYNPNTVPATELKLLEKSIWEDGFTQPIVCYPLEDSDKYEIIDGFHRYTIMITSKRIRERENEFLPVVILEKDTVNRMASTIRHNRARGFHNVELMSNIVSELVDSGMSDSWIMKNIGMDANEILRLKQVSGLAHLFLDKEFSHTSD
lm_08_5923	LM5923_1547	1521403	1522107	-1	234	hypothetical protein	725	0.009	A	xAxAx	TASMANIA.A1	ParBc	MNEEQLSKRLEKVASYITKNERIADIGSDHAYLPCFAIKNGTASFAIAGEVVDGPFQSAQKQVRSSGLTEQIDVRKGNGLAVIEKEDAIDTIVIAGMGGTLIRTILEEGATKLNGVTKLILQPNIAAWQLREWSEQNNWSITSEAILREDNKIYEIIVLEPSEKPVTWTKQEIFFGPCLLQEQNAIFKSKWRHEANTWQNIIQTISNNQPVSPENQAKIRELEHKIALVEDVLK
lm_08_5923	LM5923_1549	1523394	1525274	-1	626	DNA primase	725	0.0064	A	xAxAx	TASMANIA.A1	ParBc	MARIPEEVIDQVRNQADIVDIIGNYVQLKKQGRNYSGLCPFHGEKTPSFSVSPEKQIFHCFGCGKGGNVFSFLMEHDGLTFVESVKKVADMSHLDVAIELPEERDTSNLPKETSETAKMVEMHQLTAKLYHYILMETEEGTAALTYLKERGMSEQMMTTFQIGFAPNHHATITSFLEKRGMDLQLAGAAGLLSERDDGQMVDRFRNRIMFPITNDRGQIIAFSGRLFDRDDGPKYLNSPETPVFNKRRILFHFSEARQAIRKQEEITLMEGFMDVISAEEAGVQNAVASMGTSLTEEHADLIKRLTNRAIICYDGDRAGIEAAYKAGTLLVERNRLDVFVLQLPAGKDPDDFIRASGPEKFKEVYKQQRMTWTAFKIHYLRKERNLQNETDQIGYIDDC…
lm_08_5923	LM5923_1561	1535963	1536922	-1	319	hypothetical protein	729	3.5e-31	T	Txxxxx	TASMANIA.T1	PhoH	MLNEFNEVVELSDDTNIQDLFGNNNKNIELLEELLQVKIITRGESLSITGEEEPVQHTTAVLNELILTVKRGIHIDGRDIAQAVKMQRNGTLIYFHTLFEEEITKNAKGTPIRPKTFGQRTYIQMIKKQDIVFGVGPAGTGKTYLAVVMAVDAWKKGNVSKIILTRPAVEAGESLGFLPGDLKEKVDPYLRPVYDALYDIFGTEHTTRLMDRGVIEIAPLAYMRGRTLDHAFVILDEAQNTTIAQMKMFLTRLGYDSKMIVNGDMTQIDLPKGATSGLVNAEQVLKDVKDIGFVYFEHHDVVRHPLVAEIIKAYEGKQN
lm_08_5923	LM5923_1600	1569091	1569363	-1	90	hypothetical protein	745	0.014	T	xTxx	TASMANIA.T44	HicA_toxin	MDSKDQTMFYNFGDDSIEEDVKKLMKQVYVALEEKGYNPVNQIVGYLLSGDPAYIPRHKDARSMIRRLERDEIIEELVKAYLKNNEIGEK
lm_08_5923	LM5923_1663	1638782	1641409	-1	875	DNA polymerase I	770	NA	T	Txxxxx	NA	NA	MNKLVLIDGNSIANRAFYALPLLNNDKGVYTNAVYGFAMMLMNVLEKEKPSHVLVAFDAGKTTFRHTTFKGYKGGRQKTPSELSEQFPFIRELLTAYDIPQYELANYEADDIIGTLTKKAEADGMEVAIITGDRDLTQLASEKTTVYITKKGIADMETNTPETLKEKYNLTPEQIIDMKGLMGDSSDNIPGIPGVGEKTALKLLHEFGGTVESVLEHAEEISGKKLKEKVLENKELAILSKELATINVDSPIECTVESTKYDGYQTEKVIPLLKEMNFTTLLKNIEGDTPEESKELKELSFEIVTELKEQHFGGKTALYVELENDNYHTANFIGLTVHSSQGTYFFTKETAESSEAFRKWVESDQTKVVYDAKKTIVAMNRIGLAISGITFDIMLASYL…
lm_08_5923	LM5923_1691	1670895	1672106	-1	403	hypothetical protein	786	0.0045	T	xT	TASMANIA.T9	ParE_toxin	MEFDRMLIRYGELSTKGKNRKQFVTKLAQNVKRAMTDLPEVRIHGERDRMYIILNGADYQLAEERLKPIFGIQSFSPAVRVNLDVEEVKAAALALVQDAHEENGTFKVAARRSHREFPLDSNEINQEIGAYVLQNMEDLTVNVKNPDVKLTIDVRKEGVFLSCRTILGAAGLPVGSSGRAMLMLSGGIDSPVAGYLAQKRGVEIEAVHFHSPPYTSEQAKQKAIDLAAKLAKYSGQVQMHIVPFTEIQEVIKQQIPESVIMTVTRRMMLRITDELRRKRNGLAIVNGESLGQVASQTLESMLAINAVTATPIIRPVVSMDKNEIIQIAQKIDTYNLSVQPFEDCCTIFTPPSPKTKPKLDKIEHYESFTDFDALIAKALDNIETISVNVAETAQVKDEF…
lm_08_5923	LM5923_1798	1801137	1802039	1	300	hypothetical protein	846	0.0076	T	Tx	TASMANIA.T55	SymE_toxin	MNVNAETEDATLLLDGLLQNVAIIRFDTNKKVTYANALFAEAMGYSEEEMLKLSHPDLCFPDFVQSASYKAMWTNLLAGQKFQNKIERKNARGERVWFEATYIPIIREDTVVGVAKIATDITRREETVHDFASGLKSMATNLKEHSSVGKTRSEALLELVKSITKESNENTDTLHDLQTEAQNIHGIINTINGIASQTNLLALNAAIEAARAGDAGRGFSVVAEEVRKLSSRVEEAIKEVEKSVNGITQEINTISSGTERVEAKVEESQEVLILSLEDFSQIESASTALDQNAGAFTKMI
lm_08_5923	LM5923_1806	1809112	1809705	-1	197	predicted transcriptional regulator	848	2.4e-37	A	Axxxx	TASMANIA.A10	AbiEi_4	MDYSKMLKQLIDDNDDVISTKMVTETGIPRIYLSEFVKKGMLERYERGIYISTQGNDDQMYCFQMRFSQATFSHESALFLQQYIKKMPEQPVVTVKTGTNTKNLVNTGARVHSIRPNLYTLGEIERKTRYGRSVRTYDIERSICDIIRTRSRIDSDIIVSTLKKYNDSPEKDFSKLIAYAEKLKVAKILNSYLEFLQ
lm_08_5923	LM5923_1850	1849028	1849312	-1	94	stage V sporulation protein T, putative	860	0.00022	A	xxxAxxxxx	TASMANIA.A91	SpoVT_C	MNGKPVYKLMDGKGRVLIPKEMRAATGMDYGDIVRLGMANGKVCVQKVDIIEVGDQSPEAVEAYVRAAFKTMPDDTRISLIADLTNLLQQKKEA
lm_08_5923	LM5923_1868	1864238	1864822	1	194	hypothetical protein	874	0.0093	A	A	TASMANIA.A113	HicB_lk_antitox	MNNYEKRTLSKKTAIIEAAQILFGKQGFTAVSIKDIAALADVSQVSIYNYFGSKEALIGECARVIMQDTIALAEEILASEGTFTQKLERAIQLCNAEINLSLSKFISKEASKDQQFLILLVNNINSLKKDIYMKYVAAGKEAQVIDNAISDEVIQLFIDAINSLGLTVPEEEIEEKQAEIIQLFLYGLIGQGRK
lm_08_5923	LM5923_1981	1988302	1989177	-1	291	hypothetical protein	916	0.0054	T	Txx	TASMANIA.T57	PemK_toxin	MVKSMTGFGRATKEFEAFKVTIELKAVNHRYSEFLFRMPKQLAYLEGKLKKTISKQIKRGRIEVFFSITGEQIAKRELHIDWDLADSYYRFIKQASARYELQELPTMGDLLQEQAYLSIEEEVEASSELERLVLETLARATERLDEMRSMEGAELLLYFKQHLAALENSLEIIQAEIPNTEKHYQEKIETRIQNVVGDQFDPSIVLTEVAMLLEKADINEEVERTKSHLKQFYGIILLEEPIGRKLDFLIQEMNREVNTIGSKASSLKITEQVVEMKTTLEKIREQVQNVE
lm_08_5923	LM5923_2033	2039441	2040313	-1	290	hypothetical protein	935	NA	T	xT	NA	NA	MTENRENLLVVDGMALLFRAFYATAVSKQFMFNQQGIPTNGVQGFMRHMFAAIRQSNPTHTLICWDMGSQTFRNELYDGYKAGRTAPPEEMIPQFDLAKEVAAGFGFVNLGVPGFEADDCIGTITVQASNTIATTVLSGDKDLLQLIAPTNDVWIMQKGYGNYKRYDEATFFEEMGISPRQFIDVKALMGDTSDGYPGVRGIGEKTAIKLIQEYESIEGVLNNLDKLKPAQQTKIQEDLAMLELSQKLARIHTEVPLEIDLPSLKYDGFREDAFAVVEKYGLKTLTRDIE
lm_08_5923	LM5923_2196	2208982	2209413	-1	143	cell division protein MraZ	1002	5.7e-79	A	Axxx	TASMANIA.A2	MraZ	MFMGEYQHNIDIKGRLIVPAKFRELLGDNFVITRGLDKCLFAYPQEEWKKLEEKLQTLPLTKKDARSFTRFFFSGASECELDKQGRINIPSNLLQYADLEKETVIIGVSSRIEIWSKSEWDDVFNEAEESFADLAENMIGFDI
lm_08_5923	LM5923_2387	2407259	2408137	-1	292	hypothetical protein	1104	0.0084	T	T	TASMANIA.T9	ParE_toxin	MNLHHLRYFVTLAHMEHYTKAAEKLLITQPSLSHAISSLEQELGIPLFEKEGRNIGLSKAGKVFLDYVEESLDMIDAGVATTKKAANGEGQIDLAFLQTLGTSLIPKLVQEFLQTEPEKQIDFIFHTGVSIDIIQGLKEKKFDIGICSKLENERNIHFTPIAKQELVLIVPKSHPLADKDWIDLIETVDYPHIAFSKKSGLRPIIDDLFRKIGADYQIAYEIEVDQVIAGMVAQNFGIAVVPNMPILNYVDVKVLPIRSPNWERFFYLAVAKNQTLTPAAEKFKQFMLAHRI
lm_08_5923	LM5923_2405	2424947	2425672	1	241	hypothetical protein	1111	0.0047	T	xTx	TASMANIA.T70	Zeta_toxin	MINIKNLHKHFGKLEVLKGIDLEIASGEVVVVIGPSGSGKSTFLRCLNLLEQPTTGTILFENKDLMAKQTNVNELRQKMGMVFQNFNLFPHKNVLENLMLAPMKVKNEDSAAAKKHALSLLEKVGLADKATSYPSQLSGGQQQRVAIARALAMNPDVMLFDEPTSALDPEMVGEVLSVMKSLAKEGMTMVVVTHEMGFAREVADRVVFMDAGVIQEQGTPEEVFGNPQNDRTKDFLGKVLA
lm_08_5923	LM5923_2471	2476281	2477057	-1	258	hypothetical protein	1133	0.017	T	T	TASMANIA.T61	ParE_toxin	MSNLQVIANEMLPVLENEKGEKFVDARMLHEKLLVNTRFNDWIYRMIGNYGYENGLDFYSTLSKTNGRPSTNYFLTLDTAKELAMVQNNEMGRAIRKYFIEVEKQARKLATEYPTFSYMIEDPVARAKKWIEEQQEKQEVLKKLEEQKPKVVFAEAVQTSENTILVKDLATILKQKGLDIGQNRLFEWLRGSGYLLSKGAYYNKPSQKAMNLGLFEQKTHIHTDRNGLMKTTYTPQVTGKGQVYLLNKLLEEHNQVVI
lm_08_5923	LM5923_2475	2478415	2478666	-1	83	hypothetical protein	1136	0.00053	A	A	TASMANIA.A32	HTH_3	MRTSFKLIRNKNGLTQKELAEKVGLAEISIRKIENGERDPSINTAVRISKILNTKMEIIFPDIFLITNDTKCIKNEDLTKIGG
lm_08_5923	LM5923_2476	2478829	2479134	1	101	transcriptional regulator	1137	6e-09	A	Axxx	TASMANIA.A32	HTH_3	MFGDKLKMLRSKTNKTQEDIANILGVSRAAYSHIENGRNEPDMETIVKLANYFEVSTDYLLGRDEIDNSDLLAAHIDDDLTEDERIEIEKYLKFIRSQKEE
lm_08_5923	LM5923_2482	2484543	2484890	-1	115	hypothetical protein	1139	0.0024	A	A	TASMANIA.A32	HTH_3	MEFGEKLIHLRKKNRLTQKQLAAKIGTTASTISKYENDNHRPPIFILAKLAEILGTTTDFLLDDVAGLREKNSVNAFPLIGNPELEKWYLELPYTYSEDELLMLKRIADAIENKK
lm_08_5923	LM5923_2592	2598375	2599283	1	302	hypothetical protein	1193	0.016	A	A	TASMANIA.A85	ParD	MQNIGDTLKFIRKSKNLTQQETCTNALSRSNYQKIENNKIMPSMDRFIQILLNFNMTLEEFEFVKRDFTPSPKENILYLYSKIITSSETDILLDVISKCDDYLANQNDIFISDIKASLEGILLAEKEHNFELAREKVAYIWDRLSEADELFWNDILILRNIFFIFENETAQHIVNRLISQLKKYRYLYPTLSIEISLHVNRATYLILDEEYELALHYIELSIKIAKHNHYYLQFCMAVAKKGIVLYKLDQKQQGKHFMQRALRVAKVLEEERILNGIKNEIDYFLHDELQDLSLNEFTKIDI
lm_08_5923	LM5923_2653	2665515	2666531	-1	338	peptide chain release factor 2	1218	0.015	A	Ax	TASMANIA.A34	Rep_trans	MEVRIAELEDQMLDPNFWNDQQAAQKVINESNGYKETYQAFHALEEEQESMEISLELLKEEADEDLQEELEKDIKAYMATISAFELKLMLSDPYDKNNAILELHPGAGGTESQDWGSMLLRMYQRWSEKKGFKVEMLDYQAGDEAGIKSVTLLIKGHNAYGYLKAEKGVHRLVRISPFDSSGRRHTSFVSVDVMPELDDDIEIEVRTEDLKIDTYRATGAGGQHINTTDSAVRMTHIPSGIVVTCQSERSQLKNREQAMKMLKTKLYQKEQEEKERELAEIRGEQKEIGWGSQIRSYVFHPYSMVKDHRTNYETGNIQAVMDGDLDDFINAYLRSRIG
lm_08_5923	LM5923_2736	2752014	2752661	-1	215	hypothetical protein	1258	0.00012	A	xAx	TASMANIA.A1	ParBc	MKKKIVFFMGLVSIVAMIGCSNDKNSTGKSIERIEIEKVETRNRVVSYRGKYLELAENIDELDESSPIIVTVIKESEAKSVTKESNGSDIPTEFYTMSEVKVKNIKKDETGALKENKKIKILEDSVENVSVDGEEYDLTIDGYKNMKEGEEYTLFIRKSTSGDNYVFTKAVLSKYPVEKVSDRDLFLEGEESVEETVDMKATYKEIYQEVLSEYN
lm_08_5923	LM5923_2750	2772077	2772463	-1	128	hypothetical protein	1267	0.016	A	A	TASMANIA.A83	ParBc_2	MKKAKSKVARIENRYIKDTATMKKTRSRRRIALFRRLAFMAIIFAVVGGLLTITYTKQVLTLKEKKEKQVQVDKKMVAMKDEQDSLNEQIKKLHNDDYIAKLARSEYYLSKDGEIIFNIPEENSKQKE
lm_08_5923	LM5923_2798	2828984	2829268	1	94	hypothetical protein	1294	1.6e-36	A	A	TASMANIA.A8	MazE_antitoxin	MKSTGMVRKIDELGRVVIPIEIRRTMNLNVKDPLEIFTDEDAIILKKYSAGLVCDVTGEFSVDNKKFVDGKLTLSKEGAAALMEEIKRRFGDTL
lm_08_5923	LM5923_2838	2864528	2865256	-1	242	hypothetical protein	1319	0.018	T	xxxxxxxxxxxxT	TASMANIA.T7	Gp49	MTKIWIDAGHGGKDSGASGNGLVEKNWVLTVAKQLQTELVKAGFEVGMTRTNDTFYELSDRAKKANSFKADLFISLHFNAGGGKGYEDYIYTSVPAATVEIQKIIHKNIITKVTKHGMNDRGMKKANFAVLRETAMDAILLEAGFCDSTDALILEKKAYQTDYCLGIVSAVQEVFGAMVTKYRAGKYLTSDDAISGTNIKGYLEAGTKVFVYKETEKTLNLTTTKGVPGSWVLKTEVNTGKR
lm_08_5923	LM5923_2852	2873816	2874244	-1	142	hypothetical protein	1320	0.014	A	Ax	TASMANIA.A113	HicB_lk_antitox	MDRKLLKEKQIQLIFQLEQEENRFIRKRLIEELEFFEALGDREKGLLTAEQKLLILTPSEYREYKRTKSDVQISRIIGVSRSSLAEWKRKKGLNRKKSQPVQQEMIDVLAFHLDKTKEEIGALPASAIECQYEAFVINEANN
lm_08_5923	LM5923_2853	2874461	2874796	1	111	hypothetical protein	1321	2.3e-06	A	Ax	TASMANIA.A78	HTH_3	MELNKFVGNKIKQYREERGLNQEALAEKLHTTRQTISRYENGDRKANQDVLFELAKIFNKRLDDFFPERNLPPVDERLVTIAAHIDDDVTEEEMRDILAYIEMKKKLHRGM
lm_10403s	LMRG_02350	104718	105011	-1	97	hypothetical protein	38	0.019	T	T	TASMANIA.T7	Gp49	MKKLNELSKSDLLLIFQALSDPIRLDIFLCLLKSKEKRFSGTTYNISKSTMSHHIKLLKEAQLINLRKEGTTHIYSVNQELVSLISHFFEECGEKDE
lm_10403s	LMRG_02363	117914	118249	-1	111	bacteriophage-type repressor	46	2.2e-06	A	Ax	TASMANIA.A78	HTH_3	MELNKFVGNKIKQYREERGLNQEALAEKLHTTRQTISRYENGDRKANQDVLFELAKIFNKRLDDFFPERNLPPVDERLVTIAAHIDDDVTEEEMRDILAYIEMKKKLHRGM
lm_10403s	LMRG_02364	118466	118894	1	142	hypothetical protein	47	0.013	A	Ax	TASMANIA.A113	HicB_lk_antitox	MDRKLLKEKQIQLIFQLEQEENRFIRKRLIEELEFFEALGDREKGLLTAEQKLLILTPSEYREYKRTKSDVQISRIIGVSRSSLAEWKRKKGLNRKKSQPVQQEMIDVLAFHLDKTKEEIGALPASAIECQYEAFVINEANN
lm_10403s	LMRG_02378	127454	128182	1	242	N-acetylmuramoyl-L-alanine amidase	48	0.017	T	xxxxxxxxxxxxT	TASMANIA.T7	Gp49	MTKIWIDAGHGGKDSGASGNGLVEKNWVLTVAKQLQTELVKAGFEVGMTRTNDTFYELSDRAKKANSFKADLFISLHFNAGGGKGYEDYIYTSVPAATVEIQKIIHKNIITKVTKHGMNDRGMKKANFAVLRETAMDAILLEAGFCDSTDALILEKKAYQTDYCLGIVSAVQEIFGAMVTKYRAGKYLTSDDAISGTNIKGYLEAGTKVFVYKETEKTLNLTTTKGVPGSWVLKTEVNTGKR
lm_10403s	LMRG_02413	161141	161425	-1	94	transcriptional pleiotropic regulator	67	1.5e-36	A	A	TASMANIA.A8	MazE_antitoxin	MKSTGMVRKIDELGRVVIPIEIRRTMNLNVKDPLEIFTDEDAIILKKYSAGLVCDVTGEFSVDNKKFVDGKLTLSKEGAAALMEEIKRRFGDTL
lm_10403s	LMRG_02639	217950	218336	1	128	DivIC protein	92	0.015	A	A	TASMANIA.A83	ParBc_2	MKKAKSKVARIENRYIKDTATMKKTRSRRRIALFRRLAFMAIIFAVVGGLLTITYTKQVLTLKEKKEKQVQVDKKMVAMKDEQDSLNEQIKKLHNDDYIAKLARSEYYLSKDGEIIFNIPEENSKQKE
lm_10403s	LMRG_02672	249169	250242	1	357	hypothetical protein	102	4e-116	T	Txxx	TASMANIA.T29	PIN_5	MLTWVIRVCFLILGGTTGVFSLPALWVKLGIGHILLINNPYTDALIGALIFYLITFWAVKYVEAALNWLEEKLAKIAIATLVYGGLGLFVGLVIAFFASNALSQTNIPLLNSVVPVILTLVLGYLGFRIGISRRNEFGNFVNNRNAKKRTPEEEKTEEKSKKTYKILDTSVIIDGRIADILTTGFLDGTVVIPLFVLAELQHIADSSDTLKRTRGRRGLDILNRIQKEDAIQVEMYEGDFEDTPEVDSKLVKLAKVMGGIVVTNDYNLNKVCEFQNVPVLNINDLANAVKPVVLPGEKMTVLMVKDGKEHNQGVAYLDDGTMIVVEDGRKFINETIQVEVTSVLQTSAGRMIFAKPS
lm_10403s	LMRG_02655	261472	261834	1	120	50S ribosomal protein L7/L12	107	0.013	T	xT	TASMANIA.T49	PemK_toxin	MALNIEEIIASVKEASVLELNDLVKAIEEEFGVTAAAPVAVAAAGGAAAEQTEFTVELASAGDSKIKVIKVVREITGLGLKEAKELVDNAPKALKEGIAKDEAEEIKAKLEEVGANVEVK
lm_10403s	LMRG_00108	438330	438533	1	67	transcriptional regulator	194	0.00012	A	Ax	TASMANIA.A34	Rep_trans	MKVRNKVKQLREERGIGQNELALALEVSRQTIHAIEKGKYNPSLELSLKMARYFRLTIEEIFQLEEN
lm_10403s	LMRG_00191	525101	525664	1	187	hypothetical protein	241	0.0012	T	T	TASMANIA.T1	PhoH	MPILLLATILASCSSPNEKITKDTKISKTITIRADYKVPKDIKELEDDSANIVKVKFLQNKTIGKDGSTISEIEILTSYKGNLEKGSKVDISEPWYLSDGKYVAVENYIALDKEQEYTIFLGEKDKDTYPLSSLGYGKFGGSLKEDQAVLADFNILGEVQKFDFIAENTEEVKNYQLIKEQVAGKYK
lm_10403s	LMRG_00380	708749	710605	1	618	chemotaxis protein cheA	333	0.00075	T	xTxxxxxxxxxx	TASMANIA.T17	HipA_C	MTTNMLDLFIEEASEHLQALNDNLLQLEKDPTNGQLVSEIFRSAHTFKGMSATMGFQQVADLTHAMENVLDEVRNNRLAVTEHLVDIIFTCTSHLETMVSDIQHGGQGAADITKTVADLEALLHPEQETDLTVEKTYRIAIQIEEAAILKAVRAVMCLERLAEMGIISETTPDREAIELEEFEQSFEVVLESAQTKDEIKAVILDISEIEKVTVTEEVEEVQVIEPIKKAAKQTTKRLENKTIRVQLEKIEKLMNVFEESVIERARIDEIAEKTNNKELMEHLGRFSSISKEIQNGLLNMRMVPVDSVFNRFPKMVRTLAKELGKKIDLVIEGADTEVDKIVIDEIGDPLVHLIRNSVDHGAETVEVRRKNGKNETATINLKAFHSGNNVVIEIADDGA…
lm_10403s	LMRG_00421	746141	746650	1	169	transcriptional regulator	344	2.4e-08	A	A	TASMANIA.A32	HTH_3	MLNENIKAIRKSKGLSQEEIAIKLNVVRQTISKWEQGLSVPDSDMLISISEVLETPVSTLLGETVMVSKVDDVKAISEKLEIINLQFAQRKTARRKMLYWLFVSLCAVIAIISAVFIILNSPYLGWDYSDPETSVIGVAFHTFEWLFVRLAPIILIGGVVGIFLTRKNV
lm_10403s	LMRG_00423	748027	748698	1	223	ribulose-phosphate 3-epimerase	346	0.0074	T	Txxxx	TASMANIA.T85	Gp49	MSKKLICPSMMCADFSGLEREVEELDKAGSDVFHVDIMDGAFVPSFGMGLQDFEEIRQKTQKLVDVHLMIMNPGDYVEMFADKGADIIYIHPEADLHPARTLDKIRNKGKKVGIAINPGTAIATIKELLPLVDNVMVMTVNPGFAGQKYLDYVDVKIAELVELKKDYTFEIMVDGAISPEKISKLSQLGVKGFVLGTSALFGKKESYAEIIKKLKQEKMEELR
lm_10403s	LMRG_00437	759861	760067	1	68	transcriptional regulator	350	2.1e-05	A	xAxxx	TASMANIA.A32	HTH_3	MKNIKMKVARVEKDISQEELAKLIHVSRQTISSVEAGNYNPTLNLCIAICKALGKTLDDLFWEEDDNV
lm_10403s	LMRG_00466	785569	785916	1	115	hypothetical protein	362	0.017	T	T	TASMANIA.T11	HOK_GEF	MKKKWLLLILSVIVLCAIIFGIKWLLYRDNLVEMMQVDDTLYIVSYEPAKQEDALEKIGEIEHRIRHYRIPNKNFTSNYLSEGTELYKAKNGDEFPRTILFKEDGEYFIASEAMK
lm_10403s	LMRG_02791	816612	817154	1	180	hypothetical protein	385	0.00094	A	Axxxx	TASMANIA.A32	HTH_3	MEIGKRIKNLRLSKNLTQEELGERTDLTKGYISQLERDLSSPSIETLFAILEVLGSTPKDFFDEEEHNQKVIYGELEHTFFEDEEKGYRIKWLVPESNEKEMEPVLLEIEANSCFKSFEPSLSETFAYVLKGEVTVLLGRNEYVAKKGEAIYFHAADEHQIINRSSEHATLILVATESYL
lm_10403s	LMRG_02311	907257	907535	1	92	CopG family transcriptional regulator	431	6.1e-05	A	AT	TASMANIA.A5	NikR_C	MLEKENRMIISVELTQEMIQELDVVVEKEKMGRSEVIMEATQQFLQEKRARELRDEMERGYAEMATINFAIACECTHVEAEAEDRNISILGG
lm_10403s	LMRG_02312	907542	907886	1	114	hypothetical protein	431	4.5e-64	T	AT	TASMANIA.T57	PemK_toxin	MVKRGDVYYADLSPVVGSEQGGIRPVLIIQNDIGNRFSPTVIVAAITAKIQKAKLPTHVEATRKDGFERDSVILLEQIRTIDKQRLTDKITHLDEDLMAKVNKALEVSLGVVEF
lm_10403s	LMRG_02006	923943	925292	1	449	glutathione-disulfide reductase	439	0.018	T	xTx	TASMANIA.T13	Zeta_toxin	MEKHYDYIAIGGGSGGIASINRAAMHGAKCALIEPKFLGGTCVNVGCVPKKVMWYGAQIKEAMDLYADAYGYQVDASFNFQKLVENREAYIERIRGSYKNGLDNNKVEWIKGYAEFVDEKTLRVNGELVTADHILIATGGEPALPSIPGAEFGITSDGFFALKELPKKVAVVGAGYIAVELAGVLQQLGSETYLFVRKHAPLRNFDPLLTDTLTEIIEQSDMTLHKHAVPQKVEKNPDGSLTLSLEDGRTETVDTLIWAIGRKPVIQGLQIEKAGVELLESGHIAVDKFQNTNVAGIYAVGDVTGHYELTPVAIAAGRRLSERLFNNKKDAHLNYENIPTVVFSHPAIGTVGLTEPEAIEKYGKENIKVYTSSFTSMYTAITDHREPCRMKLICEGKTE…
lm_10403s	LMRG_02089	1001345	1001770	1	141	hypothetical protein	479	0.0022	A	Ax	TASMANIA.A93	RHH_1	MRREKTMDTLIRSIMIKSKRKMDAKVAQFGLTTQQARVLGFLNDNAANEIIQKDLQRIFQTRGASITSLIQGLEKKQLISRKPSIRDGREKVVTLTEEGKRIVDEFNESFPREDDKAKKILSADEYKIFIDLLSKIDDNTE
lm_10403s	LMRG_02111	1022473	1023183	1	236	2,3,4,5-tetrahydropyridine-2,6-dicarboxylate N-acetyltransferase	493	0.015	A	xxAx	TASMANIA.A111	PhdYeFM_antitox	MEQMDAHQIISFIQNSKKATPVKVYLKGDLEKIDFPSDVKTFITGNAGTVFGEWAVVEPLLEANKANIEDYVIENDRRNSAIPLLDMKNINARIEPGAVIRDQVTIGDNAVIMMGASINIGSVIGDGTMIDMNVVLGGRATVGKNCHIGAGSVLAGVVEPPSAQPVIVEDNVVVGANVVVLEGVRIGEGAVVAAGAIVTKDVAPGTVVAGIPARELKKLDAKTASKTEIMQELRQL
lm_10403s	LMRG_00559	1113532	1114305	1	257	hypothetical protein	534	0.004	T	Tx	TASMANIA.T143	PemK_toxin	MKTKMPEMLSFVSEEAVSRKMTSEEIAAHFGYDKHHFSRKFKEINGFSVVEFLSSLKVEKAIIELDEEVRILDLQEHSGFESSGSFTNTFKKYTGSSPRKYKTEMNDIFYDMKRFENDNKDKSIAHFQENNDSFCNVTIDVPDEFEKGIIFIGLFRTLIPNHMPISGLATKNLIGNQLKNIPSGDYYLLACAISQSNNILSYFNLSNSLRGKEDEKLSFPKCSGNHYAIKLREPIPEDPPILANVGKILISCLKNTI
lm_10403s	LMRG_00759	1294848	1295354	-1	168	hypothetical protein	618	2.6e-63	A	xxxAxx	TASMANIA.A3	ParBc	MNYKSPVYSVTPIHYTKLQANNYNPNTVPATELKLLEKSIWEDGFTQPIVCYPLEDSDKYEIIDGFHRYTIMITSKRIRERENEFLPVVILEKDTVNRMASTIRHNRARGFHNVELMSNIVSELVDSGMSDSWIMKNIGMDANEILRLKQVSGLAHLFLDKEFSHTSD
lm_10403s	LMRG_00907	1446619	1448499	-1	626	DNA primase	680	0.0061	A	xAxxx	TASMANIA.A1	ParBc	MARIPEEVIDQVRNQADIVDIIGNYVQLKKQGRNYSGLCPFHGEKTPSFSVSPEKQIFHCFGCGKGGNVFSFLMEHDGLTFVESVKKVADMSHLDVAIELPEERDTSNLPKETSETAKMVEMHQLTAKLYHYILMETEEGTAALTYLKERGMSEQMMTTFQIGFAPNHHATITSFLEKRGMDLQLAGAAGLLSERDDGQMVDRFRNRIMFPITNDRGQIIAFSGRLFDRDDGPKYLNSPETPVFNKRRILFHFSEARQAIRKQEEITLMEGFMDVISAEEAGVQNAVASMGTSLTEEHADLIKRLTNRAIICYDGDRAGIEAAYKAGTLLVERNRLDVFVLQLPAGKDPDDFIRASGPEKFKEVYKQQRMTWTAFKIHYLRKERNLQNETDQIGYIDDC…
lm_10403s	LMRG_00919	1459188	1460147	-1	319	phosphate starvation-inducible protein PhoH	684	4.1e-31	T	Txxxxx	TASMANIA.T1	PhoH	MLNEFNEVVELSDDTNIQDLFGNNNKNIELLEELLQVKIITRGESLSITGEEEPVQHTTAVLNELILTVKRGIHIDGRDIAQAVKMQRNGTLIYFHTLFEEEITKNAKGTPIRPKTFGQRTYIQMIKKHDIVFGVGPAGTGKTYLAVVMAVDAWKKGNVSKIILTRPAVEAGESLGFLPGDLKEKVDPYLRPVYDALYDIFGTEHTTRLMDRGVIEIAPLAYMRGRTLDHAFVILDEAQNTTIAQMKMFLTRLGYDSKMIVNGDMTQIDLPKGATSGLVNAEQVLKDVKDIGFVYFEHHDVVRHPLVAEIIKAYEGKQN
lm_10403s	LMRG_01467	1491047	1491319	-1	90	hypothetical protein	697	0.013	T	xTxx	TASMANIA.T44	HicA_toxin	MDSKDQTMFYNFGDDSIEEDVKKLMKQVYVALEEKGYNPVNQIVGYLLSGDPAYIPRHKDARSMIRRLERDEIIEELVKAYLKNNEIGEK
lm_10403s	LMRG_01402	1560735	1563362	-1	875	DNA polymerase I	724	NA	T	Txxxxx	NA	NA	MNKLVLIDGNSIANRAFYALPLLNNDKGVYTNAVYGFAMMLMNVLEKEKPSHVLVAFDAGKTTFRHTTFKGYKGGRQKTPSELSEQFPFIRELLTAYDIPQYELANYEADDIIGTLTKKAEADGMEVAIITGDRDLTQLASEKTTVYITKKGIADMETNTPETLKEKYNLTPEQIIDMKGLMGDSSDNIPGIPGVGEKTALKLLHEFGGTVESVLEHAEEISGKKLKEKVLENKELAILSKELATINVDSPIECTVESTKYDGYQTEKVIPLLKEMNFTTLLKNIEGDTPEESKELKELFFEIVTELKEQHFGGKTALYVELENDNYHTANFIGLTVHSSQGTYFFTKETAESSEAFRKWVESDQTKVVYDAKKTIVAMNRIGLAISGITFDIMLASYL…
lm_10403s	LMRG_01375	1592849	1594060	-1	403	thiamine biosynthesis/tRNA modification protein ThiI	739	0.0043	T	xT	TASMANIA.T9	ParE_toxin	MEFDRMLIRYGELSTKGKNRKQFVTKLAQNVKRAMTDLPEVRIHGERDRMYIILNGADYQLAEERLKPIFGIQSFSPAVRVNLDVEEVKAAALALVQDAHEENGTFKVAARRSHREFPLDSNEINQEIGAYVLQNMEDLTVNVKNPDVKLTIDVRKEGVFLSCRTILGAAGLPVGSSGRAMLMLSGGIDSPVAGYLAQKRGVEIEAVHFHSPPYTSEQAKQKAIDLAAKLAKYSGQVQMHIVPFTEIQEVIKQQIPESVIMTVTRRMMLRITDELRRKRNGLAIVNGESLGQVASQTLESMLAINAVTATPIIRPVVSMDKNEIIQIAQKIDTYNLSVQPFEDCCTIFTPPSPKTKPKLDKIEHYESFTDFDALIAKALDNIETISVNVAETAQVKDEF…
lm_10403s	LMRG_02773	1722516	1723418	1	300	hypothetical protein	797	0.0072	T	Tx	TASMANIA.T55	SymE_toxin	MNVNAETEDATLLLDGLLQNVAIIRFDTNKKVTYANALFAEAMGYSEEEMLKLSHPDLCFPDFVQSASYKAMWTNLLAGQKFQNKIERKNARGERVWFEATYIPIIREDTVVGVAKIATDITRREETVHDFASGLKSMATNLKEHSSVGKTRSEALLELVKSITKESNENTDTLHDLQTEAQNIHGIINTINGIASQTNLLALNAAIEAARAGDAGRGFSVVAEEVRKLSSRVEEAIKEVEKSVNGITQEINTISSGTERVEAKVEESQEVLILSLEDFSQIESASTALDQNAGAFTKMI
lm_10403s	LMRG_02554	1735677	1736261	1	194	TetR family transcriptional regulator	809	0.017	A	A	TASMANIA.A113	HicB_lk_antitox	MNNYEKRTLSKKTAIIEAALILFGKQGFTAVSIKDIAALADVSQVSIYNYFGSKEALIGECARVIMQDTIALAEEILASEGTFTQKLERAIQLCNTEINLSLSKFISKEASKDQQFLILLVNNINSLKKDIYMKYVAAGKEAQVIDNAISDEVIQLFIDAINSLGLTVPEEELEEKQAEIIQLFLYGLIGQGRK
lm_10403s	LMRG_01028	1910766	1911638	-1	290	hypothetical protein	870	NA	T	xT	NA	NA	MTENRENLLVVDGMALLFRAFYATAVSKQFMFNQQGIPTNGVQGFMRHMFAAIRQSNPTHTLICWDMGSQTFRNELYDGYKAGRTAPPEEMIPQFDLAKEVAAGFGFVNLGVPGFEADDCIGTITVQASNTIATTVLSGDKDLLQLIAPTNDVWIMQKGYGNYKRYDEATFFEEMGISPRQFIDVKALMGDTSDGYPGVRGIGEKTAIKLIQEYESIEGVLNNLDKLKPAQQTKIQEDLAMLELSQKLARIHTEVPLEIDLPSLKYDGFREDAFAVVEKYGLKTLTRDIE
lm_10403s	LMRG_01191	2081575	2082006	-1	143	mraZ protein	937	5.4e-79	A	Axxx	TASMANIA.A2	MraZ	MFMGEYQHNIDIKGRLIVPAKFRELLGDNFVITRGLDKCLFAYPQEEWKKLEEKLQTLPLTKKDARSFTRFFFSGASECELDKQGRINIPSNLLQYADLEKETVIIGVSSRIEIWSKSEWDDVFNEAEESFADLAENMIGFDI
lm_10403s	LMRG_01599	2282599	2283477	-1	292	transcriptional regulator	1039	0.008	T	T	TASMANIA.T9	ParE_toxin	MNLHHLRYFVTLAHMEHYTKAAEKLLITQPSLSHAISSLEQELGIPLFEKEGRNIGLSKAGKVFLDYVEESLDMIDAGVATTKKAANGEGQIDLAFLQTLGTSLIPKLVQEFLQTEPEKQIDFIFHTGVSIDIIQGLKEKKFDIGICSKLENERNIHFTPIAKQELVLIVPKSHPLADKDWIDLIETVDYPHIAFSKKSGLRPIIDDLFRKIGADYQIAYEIEVDQVIAGMVAQNFGIAVVPNMPILNYVDVKVLPIRSPNWERFFYLAVAKNQTLTPAAEKFKQFMLAHRI
lm_10403s	LMRG_01580	2300286	2301011	1	241	polar amino acid transport system ATP-binding protein	1046	0.0044	T	xTx	TASMANIA.T70	Zeta_toxin	MINIKNLHKHFGKLEVLKGIDLEIASGEVVVVIGPSGSGKSTFLRCLNLLEQPTTGTILFENKDLMAKQTNVNELRQKMGMVFQNFNLFPHKNVLENLMLAPMKVKNEDSAAAKKHALSLLEKVGLADKATSYPSQLSGGQQQRVAIARALAMNPDVMLFDEPTSALDPEMVGEVLSVMKSLAKEGMTMVVVTHEMGFAREVADRVVFMDAGVIQEQGTPEEVFGNPQNDRTKDFLGKVLA
lm_10403s	LMRG_01514	2352860	2353336	1	158	transcriptional regulator, Cro/CI family	1066	3.7e-05	A	A	TASMANIA.A32	HTH_3	MFSKRLSELRKKKGFSQYKLADELGFSRGQVANYEQGTREPDYQTLLKIAEFFNVSTDYLLGRDDNNLADTIAAHIDSNATEEDIKEILAYIEEKRKEHANEREINITEIASKEDEAVDKFVEENEDFKAVAARVMNDAEAVKAVKSFIEFYEQQKKE
lm_10403s	LMRG_01509	2357933	2358289	-1	118	DNA-binding protein	1069	0.0025	A	xxxA	TASMANIA.A32	HTH_3	MGVLEFGEKLIHLRKKNRLTQKQLAAKIGTTASTISKYENDNHRPPIFILAKLAEILGTTTDFLLDDVAGLREKNSVNAFPLIGNPELEKWYLELPYTYSEDELLMLKRIADAIENKK
lm_10403s	LMRG_01840	2434813	2435016	1	67	transcriptional regulator	1105	0.00064	A	Ax	TASMANIA.A32	HTH_3	MVVTNIVKIIREKKGITQNELAHSLDVSRQTIHAIEKGKYNPSLELSLKIAKFFDLPVEEIFNLEGE
lm_10403s	LMRG_01801	2473455	2474363	1	302	hypothetical protein	1125	0.015	A	A	TASMANIA.A85	ParD	MQNVGDTLKFIRKSKNLTQQEACTGALSRSNYQKIENNKIMPSMDRFIQLLLNFNMTLEEFEFVKRDFTPSPKENILYLYSKIITSSETDILLDVISKCDEYLENHNDIFISDIKASLEGILLAEKEHNFELAREKVAYIWDRLSEADELFWNDILILRNIFFIFENETAQHIVNRLISQLKKYRYLYPTLSIEISLHVNRATYLILDEEYELALHYIELSIKIAKHNHYYLQFCMAVAKKGIVLYKLDQKQQGKHFMQRALRVAKVLEEERILNGIKNEIDYFLHDELQDLSLNEFTKIDI
lm_10403s	LMRG_01739	2540598	2541614	-1	338	peptide chain release factor 2	1152	0.014	A	Ax	TASMANIA.A34	Rep_trans	MEVRIAELEDQMLDPNFWNDQQAAQKVINESNVYKETYQAFHALEEEQESMEISLELLKEEADEDLQEELEKDIKAYMATISEFELKLMLSDPYDKNNAILELHPGAGGTESQDWGSMLLRMYQRWSEKKGFKVEMLDYQAGDEAGIKSVTLLIKGHNAYGYLKAEKGVHRLVRISPFDSSGRRHTSFVSVDVMPELDDDIEIEVRTEDLKIDTYRATGAGGQHINTTDSAVRMTHIPSGIVVTCQSERSQLKNREQAMKMLKTKLYQKEQEEKERELAEIRGEQKEIGWGSQIRSYVFHPYSMVKDHRTNYETGNIQAVMDGDLDDFINAYLRSRIG
lm_10403s	LMRG_01907	2836432	2837283	-1	283	ParB family chromosome partitioning protein	1281	4.5e-195	A	xAx	TASMANIA.A1	ParBc	MAKGLGKGINALFNNVDTNEETVQNIAIKEIKPNPYQPRKIFDAKAINELRDSIKIHGVLQPIILRNTDKGYEIVVGERRYRAAKEAKLKEIPAVVRDLTEEEMMELSVIENLQREDLSPLEEAESYQFLMKKLSLTQAKLAERVGKSRPYIANFVRLLTLPEEVQVMLRDGSLSAGHGRVLLGLKLKKNIIPTAKKAVAQGLTVRQLEDVVNNLNENVSRETIKPARVPIFIRESESQLRDKFGTAVSIKRRDKKGKIEIEFLSDDDLDRILEILDIQFDDE
lm_10403s	LMRG_01903	2839489	2840343	-1	284	nucleoid occlusion protein	1283	1.6e-104	A	Ax	TASMANIA.A1	ParBc	MPFSRLFGKKEKNQMDDIVEEGVQRVQELPMDKIFPNQFQPRTVFDQDKIDELARTIRIHGVIQPIVVREMEPDYYEIIAGERRFRAVLSLEMEKIPAIIQNLDDEEVAAIALIENLQREELTPIEEAKAYRSLLDMQDVTQEALAQRVGKSQSAIANKMRLLKLPETVQEAVLIKQISERHARSLLALETEEQQVALLAEIAENHWNVKQTEARIQEILGVKKQVATKKTKPKRQAISRDVRIAMNTIKQSVTMVKDNGMDLDFTEEETDDFYQITIQIPKKK
lm_4423	LM4423_70020	16180	17082	1	300	Methyl-accepting chemotaxis protein	12	0.0079	T	Tx	TASMANIA.T55	SymE_toxin	MNVNAETEDATLLLDGLLQNVAIIRFDTNKKVTYANALFAEAMGYSEEEMLKLSHPDLCFPDFVQSASYKAMWTNLLAGQKFQNKIERKNARGERVWFEATYIPIIREDTVVGVAKIATDITRREETVHDFASGLKSMATNLKEHSSVGKTRSEALLELVKSITKESNENTDTLHDLQTEAQNIHGIINTINGIASQTNLLALNAAIEAARAGDAGRGFSVVAEEVRKLSSRVEEAIKEVEKSVNGITQEINTISSGTERVEAKVEESQEVLILSLEDFSQIESASTALDQNAGAFTKMI
lm_4423	LM4423_70039	29342	29926	1	194	Transcriptional regulator	23	0.019	A	xA	TASMANIA.A113	HicB_lk_antitox	MNNYEKRTLSKKTAIIEAAQILFGKQGFTAVSIKDIAALADVSQVSIYNYFGSKEALIGECARVIMQDTIALAEEILASEGTFTQKLERAIQLCNTEINLSLSKFISKEASKDQQFLILLVNNINSLKKDIYMKYVAAGKEAQVIDNAISDEVIQLFIDAINSLGLTVPEEELEEKQAEIIQLFLYGLIGQGRK
lm_4423	LM4423_50046	43731	44309	1	192	conserved hypothetical protein	68	0.0013	T	T	TASMANIA.T1	PhoH	MKKILVPILLLATILASCSSPNEKITKDTKISKTITIRADYKVPKDIKELEDDSANIVKVKFLQNKTIGKDGSTISEIEILTSYKGNLEKGSKVDISEPWYLSDGKYVAVENYIALDKEQEYTIFLGEKDKDTYPLSSLGYGKFGGSLKEDQAVLADFNILGEVQKFDFISENTEEVKNYQLIKEQVAGKYK
lm_4423	LM4423_50187	188365	188691	-1	108	Transcriptional regulator	138	1.3e-08	A	Axxx	TASMANIA.A32	HTH_3	MFGKILKTLRINRGMTQADLGSKLNISKVSISKYENGNQFPDTDTLKRIADIFNVSTDFLLGREEAIPQNLAFDDLRGLTEDDLKKVNNYIALIKKQRQELEEIEKEL
lm_4423	LM4423_50188	188865	189056	1	63	conserved hypothetical protein	139	0.015	A	Ax	TASMANIA.A32	HTH_3	MITKLKELRIENNLTYEDVATKVGISKEYYWMIENGERDGYTYNTAKKIASVFDKNPDDIFLR
lm_4423	LM4423_50207	197245	197511	1	88	hypothetical protein	140	0.014	A	xxxxxxxxxxxxxxxxxAxxxxxxxxxxxxxxx	TASMANIA.A22	YokU	MNKKVNPEEQFVAKELVINTKLAETIRIGSEVCVSRDMRYRGYSVKLVKNKLVEGLIEQAKEHIYFHDSTETNEGALIYRAKVSIIEK
lm_4423	LM4423_50284	263302	265215	1	637	Glycosyl transferase	164	0.011	A	xxxxxxxxxxxxxAx	TASMANIA.A10	AbiEi_4	MRPLISICMIVKNEAHILRQSLASFRKFTEEIIIVDTGSTDETKEIAQEFTDFVYDFEWTGNFSDARNFAAKHATGKWILAIDADECLEEESYRKLEKQFKSPTEPIQMAQIISFTGEKGRVTTTNQMARVYKNDGTICFRGVIHEQLEAIDKRPIAAGVAEVKIYHYGYMSEIVEKQDKSDRNLRLLEKEVKNNKNSGFVHFNIGQEMNRLGNKKEALKEFSEAFRLRDHNHYIWAKLSAYHIAELLEQEKRYDESLAIIEEARVIWPNVPEFPLKKANILYVNHQLEDAKEIYQSLLENAAIDYQPIVLYEATNFMPHKMLGTIYLEEKDYTRAMTHFSKAYAENSSDYGVMFQMIMLLSKFHQPKEIFAFMERHHFISSTETGLRLLSMTTQQGFA…
lm_4423	LM4423_50288	267891	269747	1	618	chemotactic two-component sensor histidine kinase	166	0.00082	T	xTxxxxxxxxxx	TASMANIA.T17	HipA_C	MTTNMLDLFIEEASEHLQALNDNLLQLEKDPTNGQLVSEIFRSAHTFKGMSATMGFQQVADLTHAMENVLDEVRNNRLAVTEHLVDIIFTCTSHLETMVSDIQHGGQGAADISKTVADLEALLHPEQETDLTVEKTYRIAIQIEEAAILKAVRAVMCLERLAEMGIISETTPDREAIELEEFEQSFEVVLESAQTKDEIKAVILDISEIEKVTVTEEVEEVQVIEPIKKAAKQTTKRLENKTIRVQLEKIEKLMNVFEESVIERARIDEIAEKTNNKELMEHLGRFSSISKEIQNGLLNMRMVPVDSVFNRFPKMVRTLAKELGKKIDLVIEGADTEVDKIVIDEIGDPLVHLIRNSVDHGAETVEVRRKNGKNETATINLKAFHSGNNVVIEIADDGA…
lm_4423	LM4423_50331	305281	305790	1	169	DNA-binding protein	178	2.6e-08	A	A	TASMANIA.A32	HTH_3	MLNENIKAIRKSKGLSQEEIAIKLNVVRQTISKWEQGLSVPDSDMLISISEVLETPVSTLLGETVMVSKVDDVKAISEKLEIINLQFAQRKTARRKMLYWLFVSLCAVIAIISAVFIILNSPYLGWDYSDPETSVIGVAFHTFEWLFVRLAPIILIGGVVGIFLTRKNV
lm_4423	LM4423_50333	307167	307838	1	223	Ribulose-phosphate 3-epimerase	180	0.0081	T	Txxxx	TASMANIA.T85	Gp49	MSKKLICPSMMCADFSGLEREVEELDKAGSDVFHVDIMDGAFVPSFGMGLQDFEEIRQKTQKLVDVHLMIMNPGDYVEMFADKGADIIYIHPEADLHPARTLDKIRNKGKKVGIAINPGTAIATIKELLPLVDNVMVMTVNPGFAGQKYLDYVDVKIAELVELKKDYTFEIMVDGAISPEKISKLSQLGVKGFVLGTSALFGKKESYAEIIKKLKQEKMEELR
lm_4423	LM4423_50347	318977	319183	1	68	Uncharacterized HTH-type transcriptional regulator ygzD	185	2.3e-05	A	xAxxx	TASMANIA.A32	HTH_3	MKNIKMKVARVEKDISQEELAKLIHVSRQTISSVEAGNYNPTLNLCIAICKALGKTLDDLFWEEDDNV
lm_4423	LM4423_50376	344685	345035	1	116	conserved hypothetical protein	197	0.0021	T	T	TASMANIA.T11	HOK_GEF	MKKKKWLQLIMAVIVLCAIIFGIKWLLYRDNLVEMMQVDDTLYIVSYEPAKQEDALEKIGEIEHRIRHYRIPNKNFTSNYLSEGTELYKAKNGDEFPRTILFKEDGEYFIASEAMK
lm_4423	LM4423_50405	378014	378556	1	180	DNA-binding protein	220	0.001	A	Axxxx	TASMANIA.A32	HTH_3	MDIGKRIKNLRLSKNLTQEELGERTDLTKGYISQLERDLSSPSIETLFAILEVLGSTPKDFFDEEEHNQKVIYGELEHTFFEDEEKGYRIKWLVPESNEKEMEPVLLEIEANSCFKSFEPSLSETFAYVLKGEVTVLLGRNEYVAKKGEAIYFHAADEHQIINRSNEQAILILVATDSYL
lm_4423	LM4423_50488	469261	469539	1	92	conserved hypothetical protein	267	6.6e-05	A	AT	TASMANIA.A5	NikR_C	MLEKENRMIISVELTQEMIQELDVVVEKEKMGRSEVIMEATQQFLQEKRARELRDEMERGYAEMATINFAIACECTHVEAEAEDRNISILGG
lm_4423	LM4423_50489	469546	469890	1	114	endoribonuclease toxin	267	4.9e-64	T	AT	TASMANIA.T57	PemK_toxin	MVKRGDVYYADLSPVVGSEQGGIRPVLIIQNDIGNRFSPTVIVAAITAKIQKAKLPTHVEATRKDGFERDSVILLEQIRTIDKQRLTDKITHLDEDLMAKVNKALEVSLGVVEF
lm_4423	LM4423_100083	74896	75804	1	302	conserved hypothetical protein	317	0.017	A	A	TASMANIA.A85	ParD	MQNIGDTLKFIRKSKNLTQQETCTNALSRSNYQKIENNKIMPSMDRFIQILLNFNMTLEEFEFVKRDFTPSPKENILYLYSKIITSSETDILLDVISKCDDYLANQNDIFISDIKASLEGILLAEKEHNFELAREKVAYIWDRLSEADELFWNDILILRNIFFIFENETAQHIVNRLISQLKKYRYLYPTLSIEISLHVNRATYLILDEEYELALHYIELSIKIAKHNHYYLQFCMAVAKKGIVLYKLDQKQQGKHFMQRALRVAKVLEEERILNGIKNEIDYFLHDELQDLSLNEFTKIDI
lm_4423	LM4423_100107	97721	98170	1	149	Gp23	330	0.0074	A	xxAx	TASMANIA.A32	HTH_3	MTIKLLDEFLKKHDLTRYQLSKLTGISQNTLKDQNEKPLNKYTVSILRSLSLISGLSVSDVLFELEDIEKNSDDLAGFKHLLDKYKLSFPAQEFELYCLIKEFESANIEVLPFTFNRFENEEHVNIEKDVCKALENAITVLKEKKNELL
lm_4423	LM4423_100163	132870	133103	-1	77	putative HTH-type transcriptional regulator	343	0.0049	A	A	TASMANIA.A34	Rep_trans	MRLSFKEKRNKAGLTQKELGIAVGLAEISIRKLENGERDPSINTAVKISKALNSNMEEIFPDIFLDINDTKCILIKN
lm_4423	LM4423_100164	133266	133742	1	158	Gp33	344	3e-08	A	A	TASMANIA.A32	HTH_3	MFGNRLKQLRKNNNKTQEDISKILGISRGAYSHIENGRNEPDMETIVKLANIFGVSTDYLLGRSNNGFIDTIAAHIDSNATEEEIKEILAYIEEKRKEYANEEEIDITDIAAKKDTDVAKFVEENPDFKAVAARVMDDEEAVKAVKTFIEYYEQQKKK
lm_4423	LM4423_100213	182965	183981	-1	338	Peptide chain release factor 2	364	0.016	A	xxAx	TASMANIA.A34	Rep_trans	MEVRIAELEDQMLDPNFWNDQQAAQKVINESNGYKETYQAFHALEEEQESMEISLELLKEEADEDLQEELEKDIKAYMATISEFELKLMLSDPYDKNNAILELHPGAGGTESQDWGSMLLRMYQRWSEKKGFKVEMLDYQAGDEAGIKSVTLLIKGHNAYGYLKAEKGVHRLVRISPFDSSGRRHTSFVSVDVMPELDDDIEIEVRTEDLKIDTYRATGAGGQHINTTDSAVRMTHIPSGIVVTCQSERSQLKNREQAMKMLKTKLYQKEQEEKERELAEIRGEQKEIGWGSQIRSYVFHPYSMVKDHRTNYETGNIQAVMDGDLDDFINAYLRSRIG
lm_4423	LM4423_10062	55135	55470	-1	111	conserved hypothetical protein	512	2.4e-06	A	Ax	TASMANIA.A78	HTH_3	MELNKFVGNKIKQYREERGLNQEALAEKLHTTRQTISRYENGDRKANQDVLFELAKIFNKRLDDFFPERNLPPVDERLVTIAAHIDDDVTEEEMRDILAYIEMKKKLHRGM
lm_4423	LM4423_10063	55687	56115	1	142	AD protein	513	0.014	A	Ax	TASMANIA.A113	HicB_lk_antitox	MDRKLLKEKQIQLIFQLEQEENRFIRKRLIEELEFFEALGDREKGLLTAEQKLLILTPSEYREYKRTKSDVQISRIIGVSRSSLAEWKRKKGLNRKKSQPVQQEMIDVLAFHLDKTKEEIGALPASAIECQYEAFVINEANN
lm_4423	LM4423_10077	64675	65403	1	242	N-acetylmuramoyl-L-alanine amidase	514	0.018	T	xxxxxxxxxxxxT	TASMANIA.T7	Gp49	MTKIWIDAGHGGKDSGASGNGLVEKNWVLTVAKQLQTELVKAGFEVGMTRTNDTFYELSDRAKKANSFKADLFISLHFNAGGGKGYEDYIYTSVPAATVEIQKIIHKNIIAKVTKHGMNDRGMKKANFAVLRETAMDAILLEAGFCDSTDALILEKKAYQTDYCLGIVSAVQEVFGAMVTKYRAGKYLTSDDAISGTNIKGYLEAGTKVFVYKETEKTLNLTTTKGVPGSWVLKTEVNTGKR
lm_4423	LM4423_10112	98615	98899	-1	94	transcriptional regulator for transition state genes	533	1.6e-36	A	A	TASMANIA.A8	MazE_antitoxin	MKSTGMVRKIDELGRVVIPIEIRRTMNLNVKDPLEIFTDEDAIILKKYSAGLVCDVTGEFSVDNKKFVDGKLTLSKEGAAALMEEIKRRFGDTL
lm_4423	LM4423_10160	155317	155703	1	128	conserved exported hypothetical protein	559	0.017	A	A	TASMANIA.A83	ParBc_2	MKKAKSKVARIENRYIKDTATMKKTRSRRRIALFRRLAFMAIIFAVVGGLLTITYTKQVLTLKEKKEKQVQVDKKMVAMKDEQDSLNEQIKKLHNDDYIAKLARSEYYLSKDGEIIFNIPEENSKQKE
lm_4423	LM4423_40081	67918	68121	1	67	conserved hypothetical protein	603	0.00013	A	Ax	TASMANIA.A34	Rep_trans	MKVRNKVKQLREERGIGQNELALALEVSRQTIHAIEKGKYNPSLELSLKMARYFRLTIEEIFQLEEN
lm_4423	LM4423_40127	119379	121763	1	794	putative membrane associated lipoprotein	633	0.0066	A	A	TASMANIA.A124	BrnA_antitoxin	MKKISMRVVLIVTVIFITFGSANVSIAQEMDTTNKLPEEELGSLDTSDVITEGVPQEKPAEAENLEEILTTDELEQNPEVLEQPIADSDDSDLTVVNSGDFWTIYRNTANGEYSLHMFGNVPSSKPSAWNGYLNRINHIEIEEATLTGDFESYFRSNVFLALESVRIERSNLSGVTSFANAFYASRAEKIIIKDNDYPTASSLLTTENMFKYCSSLTELDVSGLDTSAVTNMTEMFYGCNALKELDASNFDTSSVTDMNSMFISCSALEKLDVSNFDTSSVTDMNSMFRGCSALKKLDASNFDTSSVTNMNNMFFACASLEELNASNFDTSSVTDMNSMFRYCNKLKKLDISNFDTSSVTDMNSMFRTCSALERVDVSNFDTSSVTDMNRMFDECKSLE…
lm_4423	LM4423_110041	45142	45993	-1	283	site-specific DNA-binding protein	653	4.9e-195	A	xAx	TASMANIA.A1	ParBc	MAKGLGKGINALFNNVDTNEETVQNIAIKEIKPNPYQPRKIFDAKAINELRDSIKIHGVLQPIILRNTDKGYEIVVGERRYRAAKEAKLKEIPAVVRDLTEEEMMELSVIENLQREDLSPLEEAESYQFLMKKLSLTQAKLAERVGKSRPYIANFVRLLTLPEEVQVMLRDGSLSAGHGRVLLGLKLKKNIIPTAKKAVAQGLTVRQLEDVVNNLNENVSRETIKPARVPIFIRESESQLRDKFGTAVSIKRRDKKGKIEIEFLSDDDLDRILEILDIQFDDE
lm_4423	LM4423_110045	48199	49053	-1	284	DNA-binding protein Spo0J-like	655	1.1e-105	A	Ax	TASMANIA.A1	ParBc	MPFSRLFGKKEKNQMDDIVEEGVQRVQELPMDKIFPNQFQPRTVFDQDKIDELARTIRIHGVIQPIVVREMEPDYYEIIAGERRFRAVLSLEMEKIPAIIQNLDDEEVAAIALIENLQREELTPIEEAKAYRSLLDMHDVTQEALAQRVGKSQSAIANKMRLLKLPETVQEAVLIKQISERHARSLLALETEEQQVALLAEIAENHWNVKQTEARIQEILGVKKQVATKKTKPKRQAISRDVRIAMNTIKQSVTMVKDNGMDLDFTEEETDDFYQITIQIPKKK
lm_4423	LM4423_p0002	693	1457	-1	254	conserved hypothetical protein	707	3.7e-08	T	xxxTT	TASMANIA.T27	Fic_N	MNTNPRFPKEYLQDVLVRLAHHSSAIEGNTISLADTVSIILHNKVTGKESYDLREIYEVKNHEQAFDYVMEEIEALRPISVPTIKKIHAYLTDRLQYDHGEFKTSANAILGADFQTASPQETPILVQQWVDNVNYRLGTHEESMEKEPSKDDKLETILESHIAFERIHPFSDGNGRTGRMVMNYLLMENDFPPLIIKAEEKAVYMTYLANQNVPGFQTFAKQKLAQEKERIDQFRYTEKEQIQLPKKQKDELER
lm_4423	LM4423_p0003	1477	1848	-1	123	conserved hypothetical protein	707	0.0024	T	xxxTT	TASMANIA.T71	PemK_toxin	MQKRNRTRKKIRPKRKTCLIEPDDICVTTVMYQEETNRKVRPVVVLEIDKEKEIAWCHKMTTKPKGIPLRRWIEEGLFKPTFVDIRMIIPVKMNAMVRIGVLHPEDKSSLSSKKSCTSLGITL
lm_4423	LM4423_p0014	12324	14789	-1	821	conserved hypothetical protein	708	4.4e-05	A	xxxxxxxxxxxAxxxxxxx	TASMANIA.A82	RHH_5	MTVIAKSLSTNPFKKLWITWWDKKKYMIKVRLYLPFVREEKQETYIDKDEFIATTPGLFMVFCFMAFVFYCAANYVAGILLAFRDKIAATGHFTIEGGMETPKVDSMLQFHPELKTVYMIAALMLLIVSIRMMTLIKENFGKIAKGQKDTSQLTSNRAMFLQYRAVPERTPINEPLKKISGGGGVVVGRYNFPEWQKKWVHILSRGKKDLMDLVFIDDSPVNNLLVAGTRGGKGESWIVPTIDIYSRATEQPSLVLNDPKGELAAMMKETLEMRGFEVLILNMYQRENSMSYNPLQLIIDAYKSGDFDTAANLCNTLTYTLYHNPKSTDPIWEDSSRSLCKAMILAICEKALKEGTPEKITMYTVARMLQDLGQSEGDEPNQLDEYFKSLPDGSPAKDA…
lm_4423	LM4423_p0054	52022	52363	1	113	PemK family protein	724	4.8e-12	T	T	TASMANIA.T105	PemK_toxin	MVKQGDIIKINLNPKQGHEQQGYRPYICLSHHLVSDYANIAIFAPISNTPRTYPLYVPLTGTTTTGKVLLDQLVTIDYNARKHQYVETVSDPLLTKLLDTVKVIFQKNERSTN
lm_4423	LM4423_p0060	60497	60943	1	148	conserved hypothetical protein	727	0.0013	A	A	TASMANIA.A78	HTH_3	MISFSSDNYILFYRIRKYLFFLEIFVILKTLNKGGSTMTIQHQFAENLSRLKKEHGLKNHQIAELLNVQTRTVAYYMSGETKPDIEKLIRLATYFHLSIDELVGYVQEDKVWNDLSLKQWLLSLNLRSEEEIAKIKILVDTVETLYPN
lm_4423	LM4423_90030	31893	32768	-1	291	conserved hypothetical protein	750	0.0056	T	Txx	TASMANIA.T57	PemK_toxin	MVKSMTGFGRATKEFEAFKVTIELKAVNHRYSEFLFRMPKQLAYLEGKLKKTISKQIKRGRIEVFFSITGEQIAKRELHIDWDLADSYYRFIKQASARYELQELPTMGDLLQEQAYLSIEEEVEASSELERLVLETLARATERLDEMRSMEGAELLLYFKQHLAALENSLEIIQAEIPNTEKHYQEKIETRIQNVVGDQFDPSIVLTEVAMLLEKADINEEVERTKSHLKQFYGIILLEEPIGRKLDFLIQEMNREVNTIGSKASSLKITEQVVEMKTTLEKIREQVQNVE
lm_4423	LM4423_90082	83033	83905	-1	290	5'3'-exonuclease	769	NA	T	xT	NA	NA	MTENRENLLVVDGMALLFRAFYATAVSKQFMFNQQGIPTNGVQGFMRHMFAAIRQSNPTHTLICWDMGSQTFRNELYDGYKAGRTAPPEEMIPQFDLAKEVAAGFGFVNLGVPGFEADDCIGTITVQASNTIATTVLSGDKDLLQLIAPTNDVWIMQKGYGNYKRYDEATFFEEMGISPRQFIDVKALMGDTSDGYPGVRGIGEKTAIKLIQEYESIEGVLNNLDKLKPAQQTKIQEDLAMLELSQKLARIHTEVPLEIDLPSLKYDGFREDAFAVVEKYGLKTLTRDIE
lm_4423	LM4423_90247	252233	252664	-1	143	putative protein involved in cell division or replication	839	5.9e-79	A	Axxx	TASMANIA.A2	MraZ	MFMGEYQHNIDIKGRLIVPAKFRELLGDNFVITRGLDKCLFAYPQEEWKKLEEKLQTLPLTKKDARSFTRFFFSGASECELDKQGRINIPSNLLQYADLEKETVIIGVSSRIEIWSKSEWDDVFNEAEESFADLAENMIGFDI
lm_4423	LM4423_90443	451991	452869	-1	292	Transcriptional regulator	944	0.0087	T	T	TASMANIA.T9	ParE_toxin	MNLHHLRYFVTLAHMEHYTKAAEKLLITQPSLSHAISSLEQELGIPLFEKEGRNIGLSKAGKVFLDYVEESLDMIDAGVATTKKAANGEGQIDLAFLQTLGTSLIPKLVQEFLQTEPEKQIDFIFHTGVSIDIIQGLKEKKFDIGICSKLENERNIHFTPIAKQELVLIVPKSHPLADKDWIDLIETVDYPHIAFSKKSGLRPIIDDLFRKIGADYQIAYEIEVDQVIAGMVAQNFGIAVVPNMPILNYVDVKVLPIRSPNWERFFYLAVAKNQTLTPAAEKFKQFMLAHRI
lm_4423	LM4423_90462	469679	470404	1	241	High affinity arginine ABC transporter (ATP-binding protein)	951	0.0048	T	xTx	TASMANIA.T70	Zeta_toxin	MINIKNLHKHFGKLEVLKGIDLEIASGEVVVVIGPSGSGKSTFLRCLNLLEQPTTGTILFENKDLMAKQTNVNELRQKMGMVFQNFNLFPHKNVLENLMLAPMKVKNEDSAAAKKHALSLLEKVGLADKATSYPSQLSGGQQQRVAIARALAMNPDVMLFDEPTSALDPEMVGEVLSVMKSLAKEGMTMVVVTHEMGFAREVADRVVFMDAGVIQEQGTPEEVFGNPQNDRTKDFLGKVLA
lm_4423	LM4423_90480	489714	490061	-1	115	DNA-binding protein	962	0.0025	A	A	TASMANIA.A32	HTH_3	MEFGEKLIHLRKKNRLTQKQLAAKIGTTASTISKYENDNHRPPIFILAKLAEILGTTTDFLLDDVAGLREKNSVNAFPLIGNPELEKWYLELPYTYSEDELLMLKRIADAIENKK
lm_4423	LM4423_60004	2571	3920	1	449	glutathione oxidoreductase	977	0.019	T	xTx	TASMANIA.T13	Zeta_toxin	MEKHYDYIAIGGGSGGIASINRAAMHGAKCALIEPKFLGGTCVNVGCVPKKVMWYGAQIKEAMDLYADAYGYQVDASFNFQKLVENREAYIERIRGSYKNGLDNNKVEWIKGYAEFVDEKTLRINGELVTADHILIATGGEPALPSIPGAEFGITSDGFFALKELPKKVAVVGAGYIAVELAGVLQQLGSETHLFVRKHAPLRNFDPLLTDTLTEIIEQSDMTLHKHAIPQKVEKNPDGSLTLSLEDGRTETVDTLIWAIGRKPVIKDLQIENAGVELLESGHIAVDKFQNTNVAGIYAVGDVTGHYELTPVAIAAGRRLSERLFNNKKDAHLNYENIPTVVFSHPAIGTVGLTEPEAIEKYGKENIKVYTSSFTSMYTAITDHREPCRMKLICEGKTE…
lm_4423	LM4423_60090	78969	79394	1	141	conserved hypothetical protein	1018	0.0025	A	Ax	TASMANIA.A93	RHH_1	MRREKTMDTLIRSIMIKSKRKMDAKVAQFGLTTQQARVLGFLNDNAANEIIQKDLQRIFQTRGASITSLIQGLEKKNLISRKPSLRDGREKVVTLTEEGKQIVDEFNASFPREDDKAKKILSADEYKTFIDLLSKIDDNTE
lm_4423	LM4423_60112	100097	100807	1	236	tetrahydrodipicolinate N-acetyltransferase	1033	0.016	A	xxAx	TASMANIA.A111	PhdYeFM_antitox	MEQMDAHQIISFIQNSKKATPVKVYLKGDLEKIDFPSDVKTFITGNAGTVFGEWAVVEPLLEANKANIEDYVIENDRRNSAIPLLDMKNINARIEPGAVIRDQVTIGDNAVIMMGASINIGSVIGDGTMIDMNVVLGGRATVGKNCHIGAGSVLAGVVEPPSAQPVIVEDNVVVGANVVVLEGVRIGEGAVVAAGAIVTKDVAPGTVVAGIPARELKKLDAKTASKTEIMQELRQL
lm_4423	LM4423_60201	191943	192644	1	233	Predicted protein	1075	0.002	A	xA	TASMANIA.A32	HTH_3	MKLKEERKRKQWTQNVLAEKIGVSREVVGRWERLESMPTLKNCKSICRVFDITMDYLIKDEIDTKDNQLKYMKLGKDILDLANERYPIDFIRKYHIISKEEIFAIPRKKGLDFLSKVRTNLEKEDIGEDRRELRNYMRKFIFSWYKFDKVRFQLAKSQKLKSLEINAVLFSQDEIESKIVEDYPERPVMLLRDLMVNRLEKYLCEEYSIDVNSITKDYEFENEVSEQTYKVVK
lm_4423	LM4423_60338	309282	309473	1	63	conserved hypothetical protein	1121	0.00019	A	Ax	TASMANIA.A40	HTH_3	MSVEHQRFAVAVYAKLKAINMKQSDLAKMLGISNPYLSDIINGKRDASKVRKEIAEILEIDVD
lm_4423	LM4423_60464	416263	416769	-1	168	conserved hypothetical protein	1179	2.9e-63	A	xxxAxx	TASMANIA.A3	ParBc	MNYKSPVYSVTPIHYTKLQANNYNPNTVPATELKLLEKSIWEDGFTQPIVCYPLEDSDKYEIIDGFHRYTIMITSKRIRERENEFLPVVILEKDTVNRMASTIRHNRARGFHNVELMSNIVSELVDSGMSDSWIMKNIGMDANEILRLKQVSGLAHLFLDKEFSHTSD
lm_4423	LM4423_60614	568036	569916	-1	626	DNA primase	1240	0.0067	A	xAxxx	TASMANIA.A1	ParBc	MARIPEEVIDQVRNQADIVDIIGNYVQLKKQGRNYSGLCPFHGEKTPSFSVSPEKQIFHCFGCGKGGNVFSFLMEHDGLTFVESVKKVADMSHLDVAIELPEERDTSNLPKETSETAKMVEMHQLTAKLYHYILMETEEGTAALTYLKERGMSEQMMTTFQIGFAPNHHATITSFLEKRGMDLQLAGAAGLLSERDDGQMVDRFRNRIMFPITNDRGQIIAFSGRLFDRDDGPKYLNSPETPVFNKRRILFHFSEARQAIRKQEEITLMEGFMDVISAEEAGVQNAVASMGTSLTEEHADLIKRLTNRAIICYDGDRAGIEAAYKAGTLLVERNRLDVFVLQLPAGKDPDDFIRASGPEKFKEVYKQQRMTWTAFKIHYLRKERNLQNETDQIGYIDDC…
lm_4423	LM4423_60626	580605	581564	-1	319	phosphate starvation-induced protein	1244	4.5e-31	T	Txxxxx	TASMANIA.T1	PhoH	MLNEFNEVVELSDDTNIQDLFGNNNKNIELLEELLQVKIITRGESLSITGEEEPVQHTTAVLNELILTVKRGIHIDGRDIAQAVKMQRNGTLIYFHTLFEEEITKNAKGTPIRPKTFGQRTYIQMIKKHDIVFGVGPAGTGKTYLAVVMAVDAWKKGNVSKIILTRPAVEAGESLGFLPGDLKEKVDPYLRPVYDALYDIFGTEHTTRLMDRGVIEIAPLAYMRGRTLDHAFVILDEAQNTTIAQMKMFLTRLGYDSKMIVNGDMTQIDLPKGATSGLVNAEQVLKDVKDIGFVYFEHHDVVRHPLVAEIIKAYEGKQN
lm_4423	LM4423_60663	612466	612738	-1	90	conserved hypothetical protein	1259	0.015	T	xTxx	TASMANIA.T44	HicA_toxin	MDSKDQTMFYNFGDDSIEEDVKKLMKQVYVALEEKGYNPVNQIVGYLLSGDPAYIPRHKDARSMIRRLERDEIIEELVKAYLKNNEIGEK
lm_4423	LM4423_60730	687275	689902	-1	875	DNA polymerase I	1289	NA	T	Txxxxx	NA	NA	MNKLVLIDGNSIANRAFYALPLLNNDKGVYTNAVYGFAMMLMNVLEKEKPSHVLVAFDAGKTTFRHTTFKGYKGGRQKTPSELSEQFPFIRELLTAYDIPQYELANYEADDIIGTLTKKAEADGMKVAIITGDRDLTQLASEKTTVYITKKGIADMETNTPETLKEKYNLTPEQIIDMKGLMGDSSDNIPGIPGVGEKTALKLLHEFGGTVESVLEHAEEISGKKLKEKVLENKELAILSKELATINVDSPIECIVESTKYDGYQTEKVIPLLKEMNFTTLLKNIEGDTPEEAKELKELSFEIVTELKEKHFGGKTALYVELENDNYHTANFIGLTVHSSQGTYFFTKETAENSEAFREWIESEQTKVVYDAKKTMVAMNRIGLAISGITFDIMLASYL…
lm_4423	LM4423_60757	719388	720599	-1	403	putative persulfide ATP pyrophosphatase involved in thiamine biosynthesis and tRNA modification	1304	0.0047	T	xT	TASMANIA.T9	ParE_toxin	MEFDRMLIRYGELSTKGKNRKQFVTKLAQNVKRAMTDLPEVRIHGERDRMYIILNGADYQLAEERLKPIFGIQSFSPAVRVNLDVKEVKAAALALVQDAHKENGTFKVAARRSHREFPLDSNEINQEIGAYVLQNMEDLTVNVKNPDVKLTIDVRKEGVFLSCRTILGAAGLPVGSSGRAMLMLSGGIDSPVAGYLAQKRGVEIEAVHFHSPPYTSEQAKQKAIDLAAKLAKYSGQVQMHIVPFTEIQEVIKQQIPESVIMTVTRRMMLRITDELRRKRNGLAIVNGESLGQVASQTLESMLAINAVTATPIIRPVVSMDKNEIIQIAQKIDTYNLSVQPFEDCCTIFTPPSPKTKPKLDKIEHYESFTDFDALIAKALDNIETISVNVAETAQVKDEF…
lm_4423	LM4423_30006	6864	7937	1	357	putative membrane protein	1354	4.3e-116	T	Txxx	TASMANIA.T29	PIN_5	MLTWVIRVCFLILGGTTGVFSLPALWVKLGIGHILLINNPYTDALIGALIFYLITFWAVKYVEAALNWLEEKLAKIAIATLVYGGLGLFVGLVIAFFASNALSQTNIPLLNSVVPVILTLVLGYLGFRIGISRRNEFGNFVNNRNAKKRTPEEEKTEEKSKKTYKILDTSVIIDGRIADILTTGFLDGTVVIPLFVLAELQHIADSSDTLKRTRGRRGLDILNRIQKEDAIQVEMYEGDFEDTPEVDSKLVKLAKVMGGIVVTNDYNLNKVCEFQNVPVLNINDLANAVKPVVLPGEKMTVLMVKDGKEHNQGVAYLDDGTMIVVEDGRKFINETIQVEVTSVLQTSAGRMIFAKPS
lm_4423	LM4423_30022	19166	19528	1	120	ribosomal protein L12 (BL9)	1359	0.014	T	xT	TASMANIA.T49	PemK_toxin	MALNIEEIIASVKEASVLELNDLVKAIEEEFGVTAAAPVAVAAAGGAAAEQTEFTVELASAGDSKIKVIKVVREITGLGLKEAKELVDNAPKALKEGIAKDEAEEIKAKLEEVGANVEVK
lm_6179	LM6179_0211	212182	213033	-1	283	site-specific DNA-binding protein	86	5e-195	A	xAx	TASMANIA.A1	ParBc	MAKGLGKGINALFNNVDTNEETVQNIAIKEIKPNPYQPRKIFDAKAINELRDSIKIHGVLQPIILRNTDKGYEIVVGERRYRAAKEAKLKEIPAVVRDLTEEEMMELSVIENLQREDLSPLEEAESYQFLMKKLSLTQAKLAERVGKSRPYIANFVRLLTLPEEVQVMLRDGSLSAGHGRVLLGLKLKKNIIPTAKKAVAQGLTVRQLEDVVNNLNENVSRETIKPARVPIFIRESESQLRDKFGTAVSIKRRDKKGKIEIEFLSDDDLDRILEILDIQFDDE
lm_6179	LM6179_0215	215239	216093	-1	284	DNA-binding protein Spo0J-like	88	1.1e-105	A	Ax	TASMANIA.A1	ParBc	MPFSRLFGKKEKNQMDDIVEEGVQRVQELPMDKIFPNQFQPRTVFDQDKIDELARTIRIHGVIQPIVVREMEPDYYEIIAGERRFRAVLSLEMEKIPAIIQNLDDEEVAAIALIENLQREELTPIEEAKAYRSLLDMHDVTQEALAQRVGKSQSAIANKMRLLKLPETVQEAVLIKQISERHARSLLALETEEQQVALLAEIAENHWNVKQTEARIQEILGVKKQVATKKTKPKRQAISRDVRIAMNTIKQSVTMVKDNGMDLDFTEEETDDFYQITIQIPKKK
lm_6179	LM6179_0408	407053	407388	-1	111	conserved protein of unknown function	170	2.4e-06	A	Ax	TASMANIA.A78	HTH_3	MELNKFVGNKIKQYREERGLNQEALAEKLHTTRQTISRYENGDRKANQDVLFELAKIFNKRLDDFFPERNLPPVDERLVTIAAHIDDDVTEEEMRDILAYIEMKKKLHRGM
lm_6179	LM6179_0409	407605	408033	1	142	AD protein	171	0.014	A	Ax	TASMANIA.A113	HicB_lk_antitox	MDRKLLKEKQIQLIFQLEQEENRFIRKRLIEELEFFEALGDREKGLLTAEQKLLILTPSEYREYKRTKSDVQISRIIGVSRSSLAEWKRKKGLNRKKSQPVQQEMIDVLAFHLDKTKEEIGALPASAIECQYEAFVINEANN
lm_6179	LM6179_0423	416593	417321	1	242	N-acetylmuramoyl-L-alanine amidase	172	0.019	T	xxxxxxxxxxxxT	TASMANIA.T7	Gp49	MTKIWIDAGHGGKDSGASGNGLVEKNWVLTVAKQLQTELVKAGFEVGMTRTNDTFYELSDRAKKANSFKADLFISLHFNAGGGKGYEDYIYTSVPAATVEIQKIIHKNIIAKVTKHGMNDRGMKKANFAVLRETAMDAILLEAGFCDSTDALILEKKAYQTDYCLGIVSAVQEVFGAMVTKYRAGKYLTSDDAISGTNIKGYLEAGTKVFVYKETEKTLNLTTTKGVPGSWVLKTEVNTGKR
lm_6179	LM6179_0458	450533	450817	-1	94	transcriptional regulator for transition state genes	191	1.6e-36	A	A	TASMANIA.A8	MazE_antitoxin	MKSTGMVRKIDELGRVVIPIEIRRTMNLNVKDPLEIFTDEDAIILKKYSAGLVCDVTGEFSVDNKKFVDGKLTLSKEGAAALMEEIKRRFGDTL
lm_6179	LM6179_0507	507235	507621	1	128	conserved exported protein of unknown function	217	0.017	A	A	TASMANIA.A83	ParBc_2	MKKAKSKVARIENRYIKDTATMKKTRSRRRIALFRRLAFMAIIFAVVGGLLTITYTKQVLTLKEKKEKQVQVDKKMVAMKDEQDSLNEQIKKLHNDDYIAKLARSEYYLSKDGEIIFNIPEENSKQKE
lm_6179	LM6179_0531	532432	533505	1	357	putative membrane protein	229	4.4e-116	T	Txxx	TASMANIA.T29	PIN_5	MLTWVIRVCFLILGGTTGVFSLPALWVKLGIGHILLINNPYTDALIGALIFYLITFWAVKYVEAALNWLEEKLAKIAIATLVYGGLGLFVGLVIAFFASNALSQTNIPLLNSVVPVILTLVLGYLGFRIGISRRNEFGNFVNNRNAKKRTPEEEKTEEKSKKTYKILDTSVIIDGRIADILTTGFLDGTVVIPLFVLAELQHIADSSDTLKRTRGRRGLDILNRIQKEDAIQVEMYEGDFEDTPEVDSKLVKLAKVMGGIVVTNDYNLNKVCEFQNVPVLNINDLANAVKPVVLPGEKMTVLMVKDGKEHNQGVAYLDDGTMIVVEDGRKFINETIQVEVTSVLQTSAGRMIFAKPS
lm_6179	LM6179_0548	544734	545096	1	120	ribosomal protein L12 (BL9)	233	0.014	T	xxxxT	TASMANIA.T49	PemK_toxin	MALNIEEIIASVKEASVLELNDLVKAIEEEFGVTAAAPVAVAAAGGAAAEQTEFTVELASAGDSKIKVIKVVREITGLGLKEAKELVDNAPKALKEGIAKDEAEEIKAKLEEVGANVEVK
lm_6179	LM6179_0717	719554	719757	1	67	conserved protein of unknown function	325	0.00013	A	Ax	TASMANIA.A34	Rep_trans	MKVRNKVKQLREERGIGQNELALALEVSRQTIHAIEKGKYNPSLELSLKMARYFRLTIEEIFQLEEN
lm_6179	LM6179_0762	771015	773399	1	794	putative membrane associated lipoprotein	354	0.0066	A	A	TASMANIA.A124	BrnA_antitoxin	MKKISMRVVLIVTVIFITFGSANVSIAQEMDTTNKLPEEELGSLDTSDVITEGVPQEKPAEAENLEEILTTDELEQNPEVLEQPIADSDDSDLTVVNSGDFWTIYRNTANGEYSLHMFGNVPSSKPSAWNGYLNRINHIEIEEATLTGDFESYFRSNVFLALESVRIERSNLSGVTSFANAFYASRAEKIIIKDNDYPTASSLLTTENMFKYCSSLTELDVSGLDTSAVTNMTEMFYGCNALKELDASNFDTSSVTDMNSMFISCSALEKLDVSNFDTSSVTDMNSMFRGCSALKKLDASNFDTSSVTNMNNMFFACASLEELNASNFDTSSVTDMNSMFRYCNKLKKLDISNFDTSSVTDMNSMFRTCSALERVDVSNFDTSSVTDMNRMFDECKSLE…
lm_6179	LM6179_0807	810371	810949	1	192	conserved protein of unknown function	374	0.0013	T	T	TASMANIA.T1	PhoH	MKKILVPILLLATILASCSSPNEKITKDTKISKTITIRADYKVPKDIKELEDDSANIVKVKFLQNKTIGKDGSTISEIEILTSYKGNLEKGSKVDISEPWYLSDGKYVAVENYIALDKEQEYTIFLGEKDKDTYPLSSLGYGKFGGSLKEDQAVLADFNILGEVQKFDFISENTEEVKNYQLIKEQVAGKYK
lm_6179	LM6179_0999	997500	999413	1	637	Glycosyl transferase	466	0.011	A	xxxxxxxxxxxxxAx	TASMANIA.A10	AbiEi_4	MRPLISICMIVKNEAHILRQSLASFRKFTEEIIIVDTGSTDETKEIAQEFTDFVYDFEWTGNFSDARNFAAKHATGKWILAIDADECLEEESYRKLEKQFKSPTEPIQMAQIISFTGEKGRVTTTNQMARVYKNDGTICFRGVIHEQLEAIDKRPIAAGVAEVKIYHYGYMSEIVEKQDKSDRNLRLLEKEVKNNKNSGFVHFNIGQEMNRLGNKKEALKEFSEAFRLRDHNHYIWAKLSAYHIAELLEQEKRYDESLAIIEEARVIWPNVPEFPLKKANILYVNHQLEDAKEIYQSLLENAAIDYQPIVLYEATNFMPHKMLGTIYLEEKDYTRAMTHFSKAYAENSSDYGVMFQMIMLLSKFHQPKEIFAFMERHHFISSTETGLRLLSMTTQQGFA…
lm_6179	LM6179_1003	1002089	1003945	1	618	chemotactic two-component sensor histidine kinase	468	0.00083	T	xTxxxxxxxxxx	TASMANIA.T17	HipA_C	MTTNMLDLFIEEASEHLQALNDNLLQLEKDPTNGQLVSEIFRSAHTFKGMSATMGFQQVADLTHAMENVLDEVRNNRLAVTEHLVDIIFTCTSHLETMVSDIQHGGQGAADISKTVADLEALLHPEQETDLTVEKTYRIAIQIEEAAILKAVRAVMCLERLAEMGIISETTPDREAIELEEFEQSFEVVLESAQTKDEIKAVILDISEIEKVTVTEEVEEVQVIEPIKKAAKQTTKRLENKTIRVQLEKIEKLMNVFEESVIERARIDEIAEKTNNKELMEHLGRFSSISKEIQNGLLNMRMVPVDSVFNRFPKMVRTLAKELGKKIDLVIEGADTEVDKIVIDEIGDPLVHLIRNSVDHGAETVEVRRKNGKNETATINLKAFHSGNNVVIEIADDGA…
lm_6179	LM6179_1045	1039479	1039988	1	169	DNA-binding protein	479	2.6e-08	A	A	TASMANIA.A32	HTH_3	MLNENIKAIRKSKGLSQEEIAIKLNVVRQTISKWEQGLSVPDSDMLISISEVLETPVSTLLGETVMVSKVDDVKAISEKLEIINLQFAQRKTARRKMLYWLFVSLCAVIAIISAVFIILNSPYLGWDYSDPETSVIGVAFHTFEWLFVRLAPIILIGGVVGIFLTRKNV
lm_6179	LM6179_1047	1041365	1042036	1	223	Ribulose-phosphate 3-epimerase	481	0.0082	T	Txxxx	TASMANIA.T85	Gp49	MSKKLICPSMMCADFSGLEREVEELDKAGSDVFHVDIMDGAFVPSFGMGLQDFEEIRQKTQKLVDVHLMIMNPGDYVEMFADKGADIIYIHPEADLHPARTLDKIRNKGKKVGIAINPGTAIATIKELLPLVDNVMVMTVNPGFAGQKYLDYVDVKIAELVELKKDYTFEIMVDGAISPEKISKLSQLGVKGFVLGTSALFGKKESYAEIIKKLKQEKMEELR
lm_6179	LM6179_1061	1053175	1053381	1	68	Uncharacterized HTH-type transcriptional regulator ygzD	486	2.4e-05	A	xAxxx	TASMANIA.A32	HTH_3	MKNIKMKVARVEKDISQEELAKLIHVSRQTISSVEAGNYNPTLNLCIAICKALGKTLDDLFWEEDDNV
lm_6179	LM6179_1090	1078883	1079233	1	116	conserved protein of unknown function	498	0.0021	T	T	TASMANIA.T11	HOK_GEF	MKKKKWLQLIMAVIVLCAIIFGIKWLLYRDNLVEMMQVDDTLYIVSYEPAKQEDALEKIGEIEHRIRHYRIPNKNFTSNYLSEGTELYKAKNGDEFPRTILFKEDGEYFIASEAMK
lm_6179	LM6179_1119	1112212	1112754	1	180	DNA-binding protein	521	0.0011	A	Axxxx	TASMANIA.A32	HTH_3	MDIGKRIKNLRLSKNLTQEELGERTDLTKGYISQLERDLSSPSIETLFAILEVLGSTPKDFFDEEEHNQKVIYGELEHTFFEDEEKGYRIKWLVPESNEKEMEPVLLEIEANSCFKSFEPSLSETFAYVLKGEVTVLLGRNEYVAKKGEAIYFHAADEHQIINRSNEQAILILVATDSYL
lm_6179	LM6179_1201	1203459	1203737	1	92	conserved protein of unknown function	568	6.7e-05	A	AT	TASMANIA.A5	NikR_C	MLEKENRMIISVELTQEMIQELDVVVEKEKMGRSEVIMEATQQFLQEKRARELRDEMERGYAEMATINFAIACECTHVEAEAEDRNISILGG
lm_6179	LM6179_1202	1203744	1204088	1	114	endoribonuclease toxin	568	5e-64	T	AT	TASMANIA.T57	PemK_toxin	MVKRGDVYYADLSPVVGSEQGGIRPVLIIQNDIGNRFSPTVIVAAITAKIQKAKLPTHVEATRKDGFERDSVILLEQIRTIDKQRLTDKITHLDEDLMAKVNKALEVSLGVVEF
lm_6179	LM6179_1306	1295776	1296201	1	141	conserved protein of unknown function	616	0.0025	A	Ax	TASMANIA.A93	RHH_1	MRREKTMDTLIRSIMIKSKRKMDAKVAQFGLTTQQARVLGFLNDNAANEIIQKDLQRIFQTRGASITSLIQGLEKKNLISRKPSLRDGREKVVTLTEEGKQIVDEFNASFPREDDKAKKILSADEYKTFIDLLSKIDDNTE
lm_6179	LM6179_1328	1316904	1317614	1	236	tetrahydrodipicolinate N-acetyltransferase	631	0.016	A	xxAx	TASMANIA.A111	PhdYeFM_antitox	MEQMDAHQIISFIQNSKKATPVKVYLKGDLEKIDFPSDVKTFITGNAGTVFGEWAVVEPLLEANKANIEDYVIENDRRNSAIPLLDMKNINARIEPGAVIRDQVTIGDNAVIMMGASINIGSVIGDGTMIDMNVVLGGRATVGKNCHIGAGSVLAGVVEPPSAQPVIVEDNVVVGANVVVLEGVRIGEGAVVAAGAIVTKDVAPGTVVAGIPARELKKLDAKTASKTEIMQELRQL
lm_6179	LM6179_1418	1408750	1409451	1	233	Predicted protein	672	0.002	A	xA	TASMANIA.A32	HTH_3	MKLKEERKRKQWTQNVLAEKIGVSREVVGRWERLESMPTLKNCKSICRVFDITMDYLIKDEIDTKDNQLKYMKLGKDILDLANERYPIDFIRKYHIISKEEIFAIPRKKGLDFLSKVRTNLEKEDIGEDRRELRNYMRKFIFSWYKFDKVRFQLAKSQKLKSLEINAVLFSQDEIESKIVEDYPERPVMLLRDLMVNRLEKYLCEEYSIDVNSITKDYEFENEVSEQTYKVVK
lm_6179	LM6179_1555	1526080	1526271	1	63	conserved protein of unknown function	716	0.00019	A	Ax	TASMANIA.A40	HTH_3	MSVEHQRFAVAVYAKLKAINMKQSDLAKMLGISNPYLSDIINGKRDASKVRKEIAEILEIDVD
lm_6179	LM6179_1606	1563286	1563735	-1	149	Phage protein	726	0.0074	A	xxAx	TASMANIA.A32	HTH_3	MTIKLLDEFLKKHDLTRYQLSKLTGISQNTLKDQNEKPLNKYTVSILRSLSLISGLSVSDVLFELEDIEKNSDDLAGFKHLLNKYKLSFPAQEFELYCLIKEFESANIEVLPFTFNRFENETHVDIEKDVRKALENAITVLKEKKNELL
lm_6179	LM6179_1695	1651531	1652547	1	338	Peptide chain release factor 2	771	0.016	A	Ax	TASMANIA.A34	Rep_trans	MEVRIAELEDQMLDPNFWNDQQAAQKVINESNGYKETYQAFHALEEEQESMEISLELLKEEADEDLQEELEKDIKAYMATISEFELKLMLSDPYDKNNAILELHPGAGGTESQDWGSMLLRMYQRWSEKKGFKVEMLDYQAGDEAGIKSVTLLIKGHNAYGYLKAEKGVHRLVRISPFDSSGRRHTSFVSVDVMPELDDDIEIEVRTEDLKIDTYRATGAGGQHINTTDSAVRMTHIPSGIVVTCQSERSQLKNREQAMKMLKTKLYQKEQEEKERELAEIRGEQKEIGWGSQIRSYVFHPYSMVKDHRTNYETGNIQAVMDGDLDDFINAYLRSRIG
lm_6179	LM6179_1744	1701770	1702246	-1	158	Gp33	791	3e-08	A	A	TASMANIA.A32	HTH_3	MFGNRLKQLRKNNNKTQEDISKILGISRGAYSHIENGRNEPDMETIVKLANIFGVSTDYLLGRSNNGFIDTIAAHIDSNATEEEIKEILAYIEEKRKEYANEEEIDITDIAAKKDTDVAKFVEENPDFKAVAARVMDDEEAVKAVKTFIEYYEQQKKK
lm_6179	LM6179_1745	1702409	1702642	1	77	putative HTH-type transcriptional regulator	792	0.0049	A	A	TASMANIA.A34	Rep_trans	MRLSFKEKRNKAGLTQKELGIAVGLAEISIRKLENGERDPSINTAVKISKALNSNMEEIFPDIFLDINDTKCILIKN
lm_6179	LM6179_1802	1737342	1737791	-1	149	Gp23	804	0.0075	A	xxAx	TASMANIA.A32	HTH_3	MTIKLLDEFLKKHDLTRYQLSKLTGISQNTLKDQNEKPLNKYTVSILRSLSLISGLSVSDVLFELEDIEKNSDDLAGFKHLLDKYKLSFPAQEFELYCLIKEFESANIEVLPFTFNRFENEEHVNIEKDVCKALENAITVLKEKKNELL
lm_6179	LM6179_1826	1759708	1760616	-1	302	conserved protein of unknown function	817	0.017	A	A	TASMANIA.A85	ParD	MQNIGDTLKFIRKSKNLTQQETCTNALSRSNYQKIENNKIMPSMDRFIQILLNFNMTLEEFEFVKRDFTPSPKENILYLYSKIITSSETDILLDVISKCDDYLANQNDIFISDIKASLEGILLAEKEHNFELAREKVAYIWDRLSEADELFWNDILILRNIFFIFENETAQHIVNRLISQLKKYRYLYPTLSIEISLHVNRATYLILDEEYELALHYIELSIKIAKHNHYYLQFCMAVAKKGIVLYKLDQKQQGKHFMQRALRVAKVLEEERILNGIKNEIDYFLHDELQDLSLNEFTKIDI
lm_6179	LM6179_1916	1844195	1844617	-1	140	Transcriptional regulator	862	8.7e-07	A	Axxxx	TASMANIA.A32	HTH_3	MFGDRLRSLRENKNLTQQKVADDLNIKRENLSNYERNKREPDYEMLKKLAEYYGVSRSYILGETDKKQYWELDDKDERSIQKDLQKMIDDLSNSDAFAYSKEDGEMDENTKKLLIMSLENSLRIAKEESKKRFTPKKYRK
lm_6179	LM6179_1922	1846073	1846603	1	176	conserved protein of unknown function	865	0.006	T	Tx	TASMANIA.T61	ParE_toxin	MSNLQVIANEMLPVLENEQGEKFVDARMLHEKLLVNTRFNDWIYRMIGNYGYENGLDFYSTLSKTNGRPSTNYFLTLDTAKELAMVQNNEMGRSIRKYFIEVEKQARKLATEYPAFSYMIEDPVARAKKWIEEQQEKQEVLKKLEEQKPKVVFAEAVQTSENTILVKDLATILKQK
lm_6179	LM6179_2050	1950691	1951197	-1	168	conserved protein of unknown function	919	2.9e-63	A	xxxAxx	TASMANIA.A3	ParBc	MNYKSPVYSVTPIHYTKLQANNYNPNTVPATELKLLEKSIWEDGFTQPIVCYPLEDSDKYEIIDGFHRYTIMITSKRIRERENEFLPVVILEKDTVNRMASTIRHNRARGFHNVELMSNIVSELVDSGMSDSWIMKNIGMDANEILRLKQVSGLAHLFLDKEFSHTSD
lm_6179	LM6179_2200	2102464	2104344	-1	626	DNA primase	981	0.0067	A	xAxxx	TASMANIA.A1	ParBc	MARIPEEVIDQVRNQADIVDIIGNYVQLKKQGRNYSGLCPFHGEKTPSFSVSPEKQIFHCFGCGKGGNVFSFLMEHDGLTFVESVKKVADMSHLDVAIELPEERDTSNLPKETSETAKMVEMHQLTAKLYHYILMETEEGTAALTYLKERGMSEQMMTTFQIGFAPNHHATITSFLEKRGMDLQLAGAAGLLSERDDGQMVDRFRNRIMFPITNDRGQIIAFSGRLFDRDDGPKYLNSPETPVFNKRRILFHFSEARQAIRKQEEITLMEGFMDVISAEEAGVQNAVASMGTSLTEEHADLIKRLTNRAIICYDGDRAGIEAAYKAGTLLVERNRLDVFVLQLPAGKDPDDFIRASGPEKFKEVYKQQRMTWTAFKIHYLRKERNLQNETDQIGYIDDC…
lm_6179	LM6179_2212	2115033	2115992	-1	319	phosphate starvation-induced protein	985	4.5e-31	T	Txxxxx	TASMANIA.T1	PhoH	MLNEFNEVVELSDDTNIQDLFGNNNKNIELLEELLQVKIITRGESLSITGEEEPVQHTTAVLNELILTVKRGIHIDGRDIAQAVKMQRNGTLIYFHTLFEEEITKNAKGTPIRPKTFGQRTYIQMIKKHDIVFGVGPAGTGKTYLAVVMAVDAWKKGNVSKIILTRPAVEAGESLGFLPGDLKEKVDPYLRPVYDALYDIFGTEHTTRLMDRGVIEIAPLAYMRGRTLDHAFVILDEAQNTTIAQMKMFLTRLGYDSKMIVNGDMTQIDLPKGATSGLVNAEQVLKDVKDIGFVYFEHHDVVRHPLVAEIIKAYEGKQN
lm_6179	LM6179_2249	2146894	2147166	-1	90	conserved hypothetical protein	1000	0.015	T	xTxx	TASMANIA.T44	HicA_toxin	MDSKDQTMFYNFGDDSIEEDVKKLMKQVYVALEEKGYNPVNQIVGYLLSGDPAYIPRHKDARSMIRRLERDEIIEELVKAYLKNNEIGEK
lm_6179	LM6179_2316	2221703	2224330	-1	875	DNA polymerase I	1030	NA	T	Txxxxx	NA	NA	MNKLVLIDGNSIANRAFYALPLLNNDKGVYTNAVYGFAMMLMNVLEKEKPSHVLVAFDAGKTTFRHTTFKGYKGGRQKTPSELSEQFPFIRELLTAYDIPQYELANYEADDIIGTLTKKAEADGMKVAIITGDRDLTQLASEKTTVYITKKGIADMETNTPETLKEKYNLTPEQIIDMKGLMGDSSDNIPGIPGVGEKTALKLLHEFGGTVESVLEHAEEISGKKLKEKVLENKELAILSKELATINVDSPIECIVESTKYDGYQTEKVIPLLKEMNFTTLLKNIEGDTPEEAKELKELSFEIVTELKEKHFGGKTALYVELENDNYHTANFIGLTVHSSQGTYFFTKETAENSEAFREWIESEQTKVVYDAKKTMVAMNRIGLAISGITFDIMLASYL…
lm_6179	LM6179_2343	2253816	2255027	-1	403	putative persulfide ATP pyrophosphatase involved in thiamine biosynthesis and tRNA modification	1045	0.0047	T	xxT	TASMANIA.T9	ParE_toxin	MEFDRMLIRYGELSTKGKNRKQFVTKLAQNVKRAMTDLPEVRIHGERDRMYIILNGADYQLAEERLKPIFGIQSFSPAVRVNLDVKEVKAAALALVQDAHKENGTFKVAARRSHREFPLDSNEINQEIGAYVLQNMEDLTVNVKNPDVKLTIDVRKEGVFLSCRTILGAAGLPVGSSGRAMLMLSGGIDSPVAGYLAQKRGVEIEAVHFHSPPYTSEQAKQKAIDLAAKLAKYSGQVQMHIVPFTEIQEVIKQQIPESVIMTVTRRMMLRITDELRRKRNGLAIVNGESLGQVASQTLESMLAINAVTATPIIRPVVSMDKNEIIQIAQKIDTYNLSVQPFEDCCTIFTPPSPKTKPKLDKIEHYESFTDFDALIAKALDNIETISVNVAETAQVKDEF…
lm_6179	LM6179_2457	2382018	2382920	1	300	Methyl-accepting chemotaxis protein	1102	0.008	T	Tx	TASMANIA.T55	SymE_toxin	MNVNAETEDATLLLDGLLQNVAIIRFDTNKKVTYANALFAEAMGYSEEEMLKLSHPDLCFPDFVQSASYKAMWTNLLAGQKFQNKIERKNARGERVWFEATYIPIIREDTVVGVAKIATDITRREETVHDFASGLKSMATNLKEHSSVGKTRSEALLELVKSITKESNENTDTLHDLQTEAQNIHGIINTINGIASQTNLLALNAAIEAARAGDAGRGFSVVAEEVRKLSSRVEEAIKEVEKSVNGITQEINTISSGTERVEAKVEESQEVLILSLEDFSQIESASTALDQNAGAFTKMI
lm_6179	LM6179_2476	2395180	2395764	1	194	Transcriptional regulator	1113	0.019	A	xA	TASMANIA.A113	HicB_lk_antitox	MNNYEKRTLSKKTAIIEAAQILFGKQGFTAVSIKDIAALADVSQVSIYNYFGSKEALIGECARVIMQDTIALAEEILASEGTFTQKLERAIQLCNTEINLSLSKFISKEASKDQQFLILLVNNINSLKKDIYMKYVAAGKEAQVIDNAISDEVIQLFIDAINSLGLTVPEEELEEKQAEIIQLFLYGLIGQGRK
lm_6179	LM6179_2598	2518533	2519408	-1	291	conserved hypothetical protein	1155	0.0057	T	Txx	TASMANIA.T57	PemK_toxin	MVKSMTGFGRATKEFEAFKVTIELKAVNHRYSEFLFRMPKQLAYLEGKLKKTISKQIKRGRIEVFFSITGEQIAKRELHIDWDLADSYYRFIKQASARYELQELPTMGDLLQEQAYLSIEEEVEASSELERLVLETLARATERLDEMRSMEGAELLLYFKQHLAALENSLEIIQAEIPNTEKHYQEKIETRIQNVVGDQFDPSIVLTEVAMLLEKADINEEVERTKSHLKQFYGIILLEEPIGRKLDFLIQEMNREVNTIGSKASSLKITEQVVEMKTTLEKIREQVQNVE
lm_6179	LM6179_2650	2569673	2570545	-1	290	5'3'-exonuclease	1175	NA	T	xT	NA	NA	MTENRENLLVVDGMALLFRAFYATAVSKQFMFNQQGIPTNGVQGFMRHMFAAIRQSNPTHTLICWDMGSQTFRNELYDGYKAGRTAPPEEMIPQFDLAKEVAAGFGFVNLGVPGFEADDCIGTITVQASNTIATTVLSGDKDLLQLIAPTNDVWIMQKGYGNYKRYDEATFFEEMGISPRQFIDVKALMGDTSDGYPGVRGIGEKTAIKLIQEYESIEGVLNNLDKLKPAQQTKIQEDLAMLELSQKLARIHTEVPLEIDLPSLKYDGFREDAFAVVEKYGLKTLTRDIE
lm_6179	LM6179_2814	2738873	2739304	-1	143	putative protein involved in cell division or replication	1244	6e-79	A	Axxx	TASMANIA.A2	MraZ	MFMGEYQHNIDIKGRLIVPAKFRELLGDNFVITRGLDKCLFAYPQEEWKKLEEKLQTLPLTKKDARSFTRFFFSGASECELDKQGRINIPSNLLQYADLEKETVIIGVSSRIEIWSKSEWDDVFNEAEESFADLAENMIGFDI
lm_6179	LM6179_3013	2938631	2939509	-1	292	Transcriptional regulator	1351	0.0088	T	T	TASMANIA.T9	ParE_toxin	MNLHHLRYFVTLAHMEHYTKAAEKLLITQPSLSHAISSLEQELGIPLFEKEGRNIGLSKAGKVFLDYVEESLDMIDAGVATTKKAANGEGQIDLAFLQTLGTSLIPKLVQEFLQTEPEKQIDFIFHTGVSIDIIQGLKEKKFDIGICSKLENERNIHFTPIAKQELVLIVPKSHPLADKDWIDLIETVDYPHIAFSKKSGLRPIIDDLFRKIGADYQIAYEIEVDQVIAGMVAQNFGIAVVPNMPILNYVDVKVLPIRSPNWERFFYLAVAKNQTLTPAAEKFKQFMLAHRI
lm_6179	LM6179_3032	2956319	2957044	1	241	High affinity arginine ABC transporter (ATP-binding protein)	1358	0.0049	T	xTx	TASMANIA.T70	Zeta_toxin	MINIKNLHKHFGKLEVLKGIDLEIASGEVVVVIGPSGSGKSTFLRCLNLLEQPTTGTILFENKDLMAKQTNVNELRQKMGMVFQNFNLFPHKNVLENLMLAPMKVKNEDSAAAKKHALSLLEKVGLADKATSYPSQLSGGQQQRVAIARALAMNPDVMLFDEPTSALDPEMVGEVLSVMKSLAKEGMTMVVVTHEMGFAREVADRVVFMDAGVIQEQGTPEEVFGNPQNDRTKDFLGKVLA
lm_6179	LM6179_3051	2976354	2976701	-1	115	DNA-binding protein	1370	0.0025	A	A	TASMANIA.A32	HTH_3	MEFGEKLIHLRKKNRLTQKQLAAKIGTTASTISKYENDNHRPPIFILAKLAEILGTTTDFLLDDVAGLREKNSVNAFPLIGNPELEKWYLELPYTYSEDELLMLKRIADAIENKK
lm_6179	LM6179_p0002	693	1457	-1	254	conserved protein of unknown function	1383	3.8e-08	T	xxxTT	TASMANIA.T27	Fic_N	MNTNPRFPKEYLQDVLVRLAHHSSAIEGNTISLADTVSIILHNKVTGKESYDLREIYEVKNHEQAFDYVMEEIEALRPISVPTIKKIHAYLTDRLQYDHGEFKTSANAILGADFQTASPQETPILVQQWVDNVNYRLGTHEESMEKEPSKDDKLETILESHIAFERIHPFSDGNGRTGRMVMNYLLMENDFPPLIIKAEEKAVYMTYLANQNVPGFQTFAKQKLAQEKERIDQFRYTEKEQIQLPKKQKDELER
lm_6179	LM6179_p0003	1477	1848	-1	123	conserved protein of unknown function	1383	0.0024	T	xxxTT	TASMANIA.T71	PemK_toxin	MQKRNRTRKKIRPKRKTCLIEPDDICVTTVMYQEETNRKVRPVVVLEIDKEKEIAWCHKMTTKPKGIPLRRWIEEGLFKPTFVDIRMIIPVKMNAMVRIGVLHPEDKSSLSSKKSCTSLGITL
lm_6179	LM6179_p0014	12324	14789	-1	821	conserved protein of unknown function	1384	4.5e-05	A	xxxxxxxxxxxAxxxxxxx	TASMANIA.A82	RHH_5	MTVIAKSLSTNPFKKLWITWWDKKKYMIKVRLYLPFVREEKQETYIDKDEFIATTPGLFMVFCFMAFVFYCAANYVAGILLAFRDKIAATGHFTIEGGMETPKVDSMLQFHPELKTVYMIAALMLLIVSIRMMTLIKENFGKIAKGQKDTSQLTSNRAMFLQYRAVPERTPINEPLKKISGGGGVVVGRYNFPEWQKKWVHILSRGKKDLMDLVFIDDSPVNNLLVAGTRGGKGESWIVPTIDIYSRATEQPSLVLNDPKGELAAMMKETLEMRGFEVLILNMYQRENSMSYNPLQLIIDAYKSGDFDTAANLCNTLTYTLYHNPKSTDPIWEDSSRSLCKAMILAICEKALKEGTPEKITMYTVARMLQDLGQSEGDEPNQLDEYFKSLPDGSPAKDA…
lm_6179	LM6179_p0059	60497	60943	1	148	conserved protein of unknown function	1402	0.0013	A	A	TASMANIA.A78	HTH_3	MISFSSDNYILFYRIRKYLFFLEIFVILKTLNKGGSTMTIQHQFAENLSRLKKEHGLKNHQIAELLNVQTRTVAYYMSGETKPDIEKLIRLATYFHLSIDELVGYVQEDKVWNDLSLKQWLLSLNLRSEEEIAKIKILVDTVETLYPN
lm_atcc_19117	LMOATCC19117_0130	131226	131561	-1	111	repressor protein, putative	56	2.2e-06	A	Ax	TASMANIA.A78	HTH_3	MELNKFVGNKIKQYREERGLNQEALAEKLHTTRQTISRYENGDRKANQDVLFELAKIFNKRLDDFFPERNLPPVDERLVTIAAHIDDDVTEEEMRDILAYIEMKKKLHRGM
lm_atcc_19117	LMOATCC19117_0145	140768	141496	1	242	N-acetylmuramoyl-L-alanine amidase	58	0.015	T	xxxxxxxxxxxxT	TASMANIA.T7	Gp49	MTKIWIDAGHGGKDPGASGNGLVEKNWVLATAKQLQIELVKAGFEVGMTRTNDTFLELRERAKKANSFKANLFISLHFNAGGGKGYEDYIYTSVPAKTVEIQKIIHKNIIAKVTKHGMNDRGMKKANFAVLRETAMDAILLEAGFCDSTDALILEKKAYQTDYCLGIVAAVQEIFGAMVTKYRAGKYLTSDDAISGTNIKGYLEAGTKVFVYKETEKTLNLTTTKGVPGSWVLKTEVNTGKR
lm_atcc_19117	LMOATCC19117_0181	174300	174584	-1	94	transition state regulatory protein	77	1.5e-36	A	A	TASMANIA.A8	MazE_antitoxin	MKSTGMVRKIDELGRVVIPIEIRRTMNLNVKDPLEIFTDEDAIVLKKYSAGLVCDVTGEFSVDNKKFVDGKLTLSKEGAAELMEEIKRRFGDTL
lm_atcc_19117	LMOATCC19117_0224	226806	227192	1	128	cell division protein, putative	100	0.016	A	A	TASMANIA.A83	ParBc_2	MKKAKSKVARIENRYIKDTATMKKTRSRRRIALFRRLAFMAIIFAVVGGLLTITYTKQVLTLKEKKEKQVQVDKKMVAMKDEQDSLNEQIKKLHNDDYIAKLARSEYYLSKDGEIIFNIPEENSKQKE
lm_atcc_19117	LMOATCC19117_0242	258014	259087	1	357	PIN/TRAM domain protein	111	2.5e-116	T	Txxx	TASMANIA.T29	PIN_5	MLTWVIRVCFLILGGTTGVFSLPALWVKLGIGHILLINNPYTDALIGALIFYLITFWAVKYVEAALNWLEEKLAKIAIATLVYGGLGLFVGLVIAFFASNALSQTNIPLLNSVVPVILTLVLGYLGFRIGISRRNEFGNFVNNRNAKKRTPEEEKTEEKSKKTYKILDTSVIIDGRIADILTTGFLDGTVVIPLFVLAELQHIADSSDTLKRTRGRRGLDILNRIQKEEAIQVEMYEGDFEDTPEVDSKLVKLAKVMGGIVVTNDYNLNKVCEFQNVPVLNINDLANAVKPVVLPGEKMTVLMVKDGKEHNQGVAYLDDGTMIVVEDGRKFINETIQVEVTSVLQTSAGRMIFAKPS
lm_atcc_19117	LMOATCC19117_0258	270319	270681	1	120	ribosomal protein L7/L12	116	0.012	T	xT	TASMANIA.T49	PemK_toxin	MALNIEEIIASVKEASVLELNDLVKAIEEEFGVTAAAPVAVAAAGGAAAEQTEFTVELASAGDSKIKVIKVVREITGLGLKEAKELVDNAPKALKEGVAKEEAEEIKAKLEEVGANVEVK
lm_atcc_19117	LMOATCC19117_0335	361474	361689	1	71	transcriptional repressor, putative	153	1.2e-08	A	Axx	TASMANIA.A32	HTH_3	MIKMKYRNIRSIREDNDITQQQMAKLLNVSQNTYSQYETGKIEWTATTLIKIADYFDVSVDYLLDRKKNKN
lm_atcc_19117	LMOATCC19117_0444	467124	467327	1	67	HTH domain protein	208	0.00012	A	Ax	TASMANIA.A34	Rep_trans	MKVRNKVKQLREERGIGQNELALALEVSRQTIHAIEKGKYNPSLELSLKMARYFRLTIEEIFQLEEN
lm_atcc_19117	LMOATCC19117_0539	566364	566942	1	192	lipoprotein, putative	262	0.0047	T	Tx	TASMANIA.T1	PhoH	MKKILVPILLLATILASCSSPNEKITKDTKISKTITIRADYKIPKDIKELEDNSANIVKVKFLQNKTIGKDGSTISEIEILTSYKGNLEKGSKVDISEPWYLSDGKYVAVENYIALDKGQEYTIFLGEKDKDTYPLSSMGYGKFGGSLKEDQAVLADFNILGEVQKFDFISENTEEVKNYQLIKEQVAGKYK
lm_atcc_19117	LMOATCC19117_0546	572998	573531	1	177	transposase	266	3.3e-09	A	A	TASMANIA.A55	DUF772	MLSKHQQQARNQLIAISLDDLVPEDHLVRKIDKVINFDFIYPLVEHTYSHTGRPSVDPVVLIKLVLIQYLFGIRSMRQTIKEVETNMAYRWFLGYDFNQKIPHFSTFGKNYVRRFAETEVFEHIFYRILKQAMEAGLVDPDVAFVDSTHVKANANKHKFHKKLIRKENTRLSRSTRR
lm_atcc_19117	LMOATCC19117_0693	722436	724910	1	824	cell wall surface anchor family protein (LPXTG motif)	344	0.0092	T	T	TASMANIA.T74	PIN	MKKILHIVIALSVICSIILVPVDWSAKAGGNNKRDDLIKSVSFYNSNGQNVTAKENYNEKLNYFLEVAFGGNSFQKGDYFNITLSSDALLYTEKAYDLKVDIDPTAVTNEQVVGKVTVEKINGSPTLHFVFTEDSESFFINSFDASFKIQVMPAHGDKNVINLSYSGAAKNFKNIGTSSVEWNVNMADDWPPVGISDFSKISGDLYHAILVYEKPSSKVNYETEILVSYPLFEKRIPLGNVQNIKIEVWDEAKEIYRVGVAGVDYGTITYDVGTPFVGGPIFQMNCTIPFKGISTKTRVSFDIDTNVDGKPGTTDPYLVSLSSVSSATKSLEFYPVNNADTKMTAAFFGKVTTRFEDELGNPVTFDNYSTVTTPGKVNQDGKFEIAEPFLHNSVQNVDK…
lm_atcc_19117	LMOATCC19117_0728	753189	755045	1	618	chemotaxis protein	356	0.00079	T	xTxxxxxxxxxx	TASMANIA.T17	HipA_C	MTTNMLDLFIEEASEHLQALNDNLLQLEKDPTNGQLVSEIFRSAHTFKGMSATMGFQQVADLTHAMENVLDEVRNNRLAVTEHLVDIIFTCTSHLETMVSDIQHGGQGAADISKTVADLEALLHPEQETDLAVEKTYRIQIQIEEAAILKAVRAVMCLERLAEMGIISETTPDREAIELEEFEQSFEVVLESAQTKEEIEAVVLDISEIEKVTVTEEVEEVQVIEPIKKAAKQTTKRLENKTIRVQLEKIEKLMNVFEESVIERARIDEIAEKTNNKELMEHLGRFSSISKEIQNGLLNMRMVPVDSVFNRFPKMVRTLAKELGKKIDLVIEGADTEVDKIVIDEIGDPLVHLIRNSVDHGAETVEVRRKNGKNETATINLKAFHSGNNVVIEIADDGA…
lm_atcc_19117	LMOATCC19117_0768	790505	791014	1	169	DNA-binding protein	367	2.7e-08	A	A	TASMANIA.A32	HTH_3	MLNENIKAIRKSKGLSQEEIAIKLNVVRQTISKWEQGLSVPDSDMLISISEVLETPVSTLLGETVMVSKVDDVKAISEKLEIINLQLAQRKTARRKMLYWLFVSLCAVIAIISSVFIILNSPYLGWDYSDPETSVIGVAFHTFEWLFVRLAPIILIGGVVGIFLTRKNV
lm_atcc_19117	LMOATCC19117_0778	799525	800922	1	465	transposase	372	1.8e-08	A	A	TASMANIA.A55	DUF772	MLSKHQQQARNQLIAISLDDLVPEDHLVRKIDKVINFDFIYPLVEHTYSHTGRPSVDPVVLIKLVLIQYLFGIRSMRQTIKEVETNMAYRWFLGYDFNQKIPHFSTFGKNYVRRFAETEVFEHIFYRILKQAMEAGLVDPDVAFVDSTHVKANANKHKFHKKLIRKETRVYQEVLEDEINVSRVAEGKKPFARKESQEEKESKISDTDPESGYYVKGEREKQFAYSFHTACDTNGFILGSIVTPGNIHDSQQLIPLIEKLKNTLSTPLVVVADAGYKTPIIAKYLWSQGIEAVLPYTRPKGKEGLFSKRAFLYDHYLDSYLCPNEALLSYVRTTRDGYRLYKSNSLHCSSCALLKDCTQNKQKEKMILRHLWEPYLEVSEELRYTEQHKKWYRRRKETI…
lm_atcc_19117	LMOATCC19117_0796	816447	816797	1	116	hypothetical protein	381	0.0019	T	T	TASMANIA.T11	HOK_GEF	MKKKKWLQLIMAVIVLCAIIFGIKWLLYRDNLVEMMQVDDTLYIVSYEPAKQEDALEKIGEIEHRIRHYRIPNKNFTSNYLSEGTELYKAKNGDEFPRTILFKEDGEYFIASEAMK
lm_atcc_19117	LMOATCC19117_0823	847413	847955	1	180	transcriptional regulator, Cro/CI family	403	0.00094	A	Axxxx	TASMANIA.A32	HTH_3	MEIGKRIKNLRLSKNLTQEELGERTDLTKGYISQLERDLSSPSIETLFAILEVLGSTPKDFFDEEEHNQKVIYGELEHTFFEDEEKGYRIKWLVPESNEKEMEPVLLEIEANSCFKSFEPSLSETFAYVLKGEVTVLLGRNEYVAKKGEAIYFHAADEHQIINRSNEQATLILVATESYL
lm_atcc_19117	LMOATCC19117_0906	939992	940270	1	92	transcriptional regulator, CopG family	447	6.2e-05	A	AT	TASMANIA.A5	NikR_C	MLEKEKRMIISVELTQEMIQELDVVVEKEKMGRSEVIMEATQQFLQEKRARELRDEMERGYAEMATINFAIACECTHVEAEAEDRNISILGG
lm_atcc_19117	LMOATCC19117_0907	940277	940621	1	114	transcriptional regulator, PemK family	447	4.6e-64	T	AT	TASMANIA.T57	PemK_toxin	MVKRGDVYYADLSPVVGSEQGGIRPVLIIQNDIGNRFSPTVIVAAITAKIQKAKLPTHVEATRKDGFERDSVILLEQIRTIDKQRLTDKITHLDEDLMAKVNKALEVSLGVVEF
lm_atcc_19117	LMOATCC19117_0928	956675	958024	1	449	glutathione reductase	455	0.018	T	xTx	TASMANIA.T13	Zeta_toxin	MEKHYDYIAIGGGSGGIASINRAAMHGAKCALIEPKFLGGTCVNVGCVPKKVMWYGAQIKEAMDLYADAYGYQVDASFNFQKLVENREAYIERIRGSYKNGLDNNKVEWIKGYAEFVDEKTLRVNGELVTADHILIATGGEPALPSIPGAEFGITSDGFFALKELPKKVAVVGAGYIAVELAGVLQQLGSETHLFVRKHAPLRNFDPLLTDTLTEIIEQSDMMLHKHAVPQKVEKNPDGSLTLSLEDGRTETVDTLIWAIGRKPVIQGLQIEKAGVKLLESGHIAVDKFQNTNVAGIYAVGDVTGHYELTPVAIAAGRRLSERLFNNKKDAHLNYENIPTVVFSHPAIGTVGLTEPEAIEKYGKENIKVYTSSFTSMYTAITDHREPCRMKLICEGKTE…
lm_atcc_19117	LMOATCC19117_0942	972236	973633	1	465	transposase	462	1.8e-08	A	A	TASMANIA.A55	DUF772	MLSKHQQQARNQLIAISLDDLVPEDHLVRKIDKVINFDFIYPLVEHTYSHTGRPSVDPVVLIKLVLIQYLFGIRSMRQTIKEVETNMAYRWFLGYDFNQKIPHFSTFGKNYVRRFAETEVFEHIFYRILKQAMEAGLVDPDVAFVDSTHVKANANKHKFHKKLIRKETRVYQEVLEDEINVSRVAEGKKPFARKESQEEKESKISDTDPESGYYVKGEREKQFAYSFHTACDTNGFILGSIVTPGNIHDSQQLIPLIEKLKNTLSTPLVVVADAGYKTPIIAKYLWSQGIEAVLPYTRPKGKEGLFSKRAFLYDHYLDSYLCPNEALLSYVRTTRDGYRLYKSNSLHCSSCALLKDCTQNKQKEKMILRHLWEPYLEVSEELRYTEQHKKWYRRRKETI…
lm_atcc_19117	LMOATCC19117_1011	1035564	1035989	1	141	transcriptional regulator, MarR family	493	0.0022	A	Ax	TASMANIA.A93	RHH_1	MRREKTMDTLIRSIMIKSKRKMDAKVAQFGLTTQQARVLGFLNDNAANEIIQKDLQRIFQTRGASITSLIQGLEKKELISRKPSIRDGREKVVTLTEEGKRIVDEFNESFPREDDKAKKILSADEYKIFIDLLSKIDDNTE
lm_atcc_19117	LMOATCC19117_1033	1056680	1057390	1	236	tetrahydrodipicolinate N-acetyltransferase	508	0.012	A	xxAx	TASMANIA.A111	PhdYeFM_antitox	MEQMDAHQIISFIQNSKKATPVKVYLKGDLEKIDFPSDVKTFITGNAGTIFGEWAVVEPFLEANKANIEDYVIENDRRNSAIPLLDMKNINARIEPGAVIRDQVTIGDNAVIMMGASINIGSVIGDGTMIDMNVVLGGRATVGKNCHIGAGSVLAGVVEPPSAQPVVVEDNVVVGANVVVLEGVRIGEGAVVAAGAIVTKDVAPGTVVAGIPARELKKLDAKTASKTEIMQELRQL
lm_atcc_19117	LMOATCC19117_1224	1237453	1237905	1	150	transcriptional regulator, MarR family	582	0.017	T	xxTx	TASMANIA.T92	YoeB_toxin	MERQKVKQLIKSYQQTYIFAMNQIHQAISEISASTVDLSIEQFFVLREIATYDGISATELAATLAVNKSAITPKLKKLEEKGYIRRERNQQDKRAVVLTISEKGNNVYEECEKQLELLVNEWLEILGEKDSEQFFELFQKITKSVVEPRQ
lm_atcc_19117	LMOATCC19117_1298	1308595	1310415	1	606	leucine-rich repeat domain protein (LPXTG motif)	626	0.009	A	A	TASMANIA.A124	BrnA_antitoxin	MSVKSNIVKIGVCFAVLAVPVSQTTFPVFAAEQTGLKASQDNVNIPDSTFKAYLNGLLGQSSTANITEAQMNSLTYITLANINVTDLTGIEYAHNIKDLTINNIHATNYNPISGLSNLERLRIMGKDVTSDKIPNLSGLTSLTLLDISHSAHDDSILTKINTLPKVNSIDLSYNGAITDIMPLKTLPELKSLNIQFDGVHDYRGIEDFPKLNQLYAFSQTIGGKKLINSDIKGSALTYNAEKQTLYVPFSLMTERTVNYDGYVPDFVKSTAGSDTYFAMNEKQVNGNRLTITSDGLTVSDVSKADFDNLEKMEYNAKIDLSSQTYNIPDQFKNGGAYNISVPIYDHYFTVDHSVNISADSGKTYIENQPVTEAEFLADIHAKTDDGSTVTSDFADKVDF…
lm_atcc_19117	LMOATCC19117_1316	1327933	1328439	-1	168	ParB-like nuclease domain protein	639	7.1e-64	A	xxxAx	TASMANIA.A3	ParBc	MNYKSPVYSVTPIHYTKLQANNYNPNTVPATELKLLEKSIWEDGFTQPIVCYPLEDSDKYEIIDGFHRYTIMRTSKRIRERENEFLPVVILEKDTVNRMASTIRHNRARGFHNVELMSNIVSELVDSGMSDSWIMKNIGMDANEILRLKQVSGLAHLFLDKEFSHTSD
lm_atcc_19117	LMOATCC19117_1464	1479702	1481582	-1	626	DNA primase	702	0.014	A	xAxxx	TASMANIA.A1	ParBc	MARIPEEVIDQVRNQADIVDIIGNYVQLKKQGRNYSGLCPFHGEKTPSFSVSPEKQMFHCFGCGKGGNVFSFLMEHDGLTFVESVKKVADMSHLDVAIELPEERDTSNLPKETSETAKMVEMHQLTAKLYHYILMETEEGTAALTYLKERGMSEQMMTTFQIGFAPNHHATITAFLEKRGMDLQLAGRAGLLSERDDGQMVDRFRNRIMFPITNDRGQIIAFSGRLFDRDDGPKYLNSPETPVFNKRRILFHFSEARQAIRKQEEITLMEGFMDVISAEEAGVQNAVASMGTSLTEEHADLIKRLTNRAIICYDGDRAGIEAAYKAGTLLVERNRLDVFVLQLPAGKDPDDFIRASGPEKFKEVYKQQRMTWTAFKIHYLRRERNLQNETDQISYIDDC…
lm_atcc_19117	LMOATCC19117_1476	1492269	1493228	-1	319	phosphate starvation induced PhoH family protein	706	2.9e-31	T	Txxxxx	TASMANIA.T1	PhoH	MLNEFNEVVELSDDTNIQDLFGNNNKNIELLEELLQVKIITRGESLSITGEEEPVQHTTAVLNELILTVKRGIHIDGRDIAQAVKMQRNGTLIYFHTLFEEEITKNAKGMPIRPKTFGQRTYIQMIKKHDIVFGVGPAGTGKTYLAVVMAVDAWKKGNVSKIILTRPAVEAGESLGFLPGDLKEKVDPYLRPVYDALYDIFGTEHTTRLMDRGVIEIAPLAYMRGRTLDHAFVILDEAQNTTIAQMKMFLTRLGYDSKMIVNGDMTQIDLPKGATSGLVNAEQVLKDVKDIGFVYFEHHDVVRHPLVAEIIKAYEGKQN
lm_atcc_19117	LMOATCC19117_1512	1524137	1524409	-1	90	hypothetical protein	720	0.014	T	xTxx	TASMANIA.T44	HicA_toxin	MDSKDQTMFYNFGDDSIEEDVKKLMKQVYVALEEKGYNPVNQIVGYLLSGDPAYIPRHKDARSMIRRLERDEIIEELVKAYLKNNEIGEK
lm_atcc_19117	LMOATCC19117_1576	1593827	1596484	-1	885	DNA polymerase I	746	NA	T	Txxxxx	NA	NA	MNDNIEEDIPVNKLVLIDGNSIANRAFYALPLLNNDKGVYTNAVYGFAMMLMNVLEKEKPSHVLVAFDAGKTTFRHTTFKGYKGGRQKTPSELSEQFPFIRELLTAYDIPQYELANYEADDIIGTLTKKAEADGMEVAIITGDRDLTQLASEKTTVYITKKGIADMETNTPETLKEKYNLTPEQIIDMKGLMGDSSDNIPGIPGVGEKTALKLLHEFGGTVESVLEHAEEISGKKLKEKVLENKELAILSKELATINVDSPIECTVESTKYDGYQTEKVIPLLKEMNFTTLLKNIEGDTPEETKELKELSFEIVTELKEKHFGGKTALYVELENDNYHTANFIGLTVHSSQGTYFFTKETAESSEVFRKWVESDQTKVVYDAKKTMVAMNRIGLAISGI…
lm_atcc_19117	LMOATCC19117_1603	1625936	1627147	-1	403	thiamine biosynthesis protein	761	0.001	T	xT	TASMANIA.T9	ParE_toxin	MEFDRMLIRYGELSTKGKNRKQFVTKLAQNVKRAMTDLPEVRIHGERDRMYIILNGADYQLVEERLKPIFGIQSFSPAVRVNLDVEEVKAAALALVQDAHEENGTFKVAARRSHREFPLDSNEINQEIGAYVLQNMEDLTVNVKNPDVKLTIDVRKEGVFLSCRTILGAAGLPVGSSGRAMLMLSGGIDSPVAGYLAQKRGVEIEAVHFHSPPYTSEQAKQKAVDLAAKLAKYSGQVQMHIVPFTEIQEVIKQQIPESVIMTVTRRMMLRITDELRRRRNGLAIVNGESLGQVASQTLESMLAINAVTATPIIRPVVSMDKNEIIQIAQKIDTYNLSVQPFEDCCTIFTPPSPKTKPKLDKIEHYESFTDFEALIAKALDNIETISVNVAETAQVKDEF…
lm_atcc_19117	LMOATCC19117_1647	1670680	1671108	1	142	hypothetical protein	784	0.011	A	Axx	TASMANIA.A2	MraZ	MIQATVPYFTFDGEATEALDFYKKVFQAEITQMRYFHELEGFSGDKKQGERILHARLTKDEKDLFYFSDTLEGETDAGNRLALAVNFSSEADFVHAFVLLSKTGTIEIPIQNTFWDAKYAKVIDHYSIDWHLNLENESTTKV
lm_atcc_19117	LMOATCC19117_1652	1674778	1675011	-1	77	membrane protein, putative	785	0.0029	T	xxxxxxTxx	TASMANIA.T5	Cpta_toxin	MRYQKISFIVTGIIAAVIGYLIFTSNYHPDVPNWLLFLFLALSIAVAVSQWKEKRLIWSCVGLFVAVLISVYYILTI
lm_atcc_19117	LMOATCC19117_1714	1757179	1758081	1	300	methyl-accepting chemotaxis protein	819	0.0074	T	Txx	TASMANIA.T55	SymE_toxin	MNVNAETEDATLLLDGLLQNVAIIRFDTNKKVTYANALFAEAMGYSEEEMLTLSHPDLCFPDLVQSASYKAMWTNLLAGQKFQNKIERKNARGERVWFEATYIPIIREDTVVGVAKIATDITRREETVHDFASGLKSMATNLKEHSSVGKTRSEALLELVKSITKESNENTDTLHDLQTEAQNIHGIINTINGIASQTNLLALNAAIEAARAGDAGRGFSVVAEEVRKLSSRVEEAIKEVEKSVNGITQEINTISSGTERVEAKVEESQEVLILSLEDFSQIESASTALDQNAGAFTKMI
lm_atcc_19117	LMOATCC19117_1845	1894830	1895705	-1	291	conserved family protein	872	0.01	T	Txx	TASMANIA.T57	PemK_toxin	MVKSMTGFGRATKEFEAFKVTIELKAVNHRYSEFLFRMPKQLAYLEGKLKKIISKQIKRGRIEVFFSITGEQITKRELHIDWDLADSYYRFIKQASARYELQELPTMADLLQEQAYLSIEEEVEASSELERLVLETLARATERLDEMRSMEGAELLLYFKQHLTALEKSLEIIQAEIPNTEKHYQEKIETRLQNVVGDQFDPSIVLTEVAMLLEKADINEEVERTKSHLKQFYGIILLEEPIGRKLDFLIQEMNREVNTIGSKASSLKITEQVVEMKTTLEKIREQVQNVE
lm_atcc_19117	LMOATCC19117_1899	1947575	1948447	-1	290	5-3 exonuclease family protein	892	NA	T	xT	NA	NA	MTENRENLLVVDGMALLFRAFYATAVSKQFMFNQHGIPTNGVQGFMRHMFAAIRQSNPTHTLICWDMGSQTFRNELYDGYKAGRTAPPEEMIPQFDLAKEVAAGFGFVNLGVPGFEADDCIGTITVQASNTIATTVLSGDKDLLQLIAPTNDVWIMQKGYGNYKRYDEATFFEEMGISPRQFIDVKALMGDTSDGYPGVRGIGEKTAIKLIQEFESIEGVLNNLDKLKPAQQTKIQEDLAMLELSQKLARIHTEVPLEIDLPSLKYDGFREDAFAVVEKYGLKTLTRDIE
lm_atcc_19117	LMOATCC19117_1904	1952287	1953795	-1	502	thermostable carboxypeptidase	895	0.0094	A	xA	TASMANIA.A15	BrnA_antitoxin	MVETLEEEFLAYIKKMEALEEALALVYWDLRTGAPSKGMEGRSDVIGVLSEEIFNMQTSEEMAAFIAGLNLDKENLSEITLKTLEESQKKYDLNKKIPSKEYAEYTKLVAQAETAWTTAREQNDFAAFEPFLTKILEMKRKFVEYWGYEENKYDTLLDQYEPGVTVSVLDSVFEKVRDGIMAIREKIANEGVKPDATILNTKISEAKQKEFSIRILNKMGFDFEAGRLDETVHPFATGLNTGDVRITTRYNENDFKMAVFGTIHEGGHAIYEQNFDAALVGTPLANGASMGIHESQSLFYEIIIGSSLAFWKSNYADFQAITKPAFDHVTLEDFYRAVNISESSLIRIEADTLTYPLHIMIRYELEKALINGELEVKDLPKAWGDKYEEYLGIRPDNDT…
lm_atcc_19117	LMOATCC19117_1942	1992786	1993889	-1	367	prephenate dehydrogenase	910	0.014	T	xxxxTx	TASMANIA.T114	PIN	MKGTVVIVGLGLIGGSIALAIKAKHPEAHIIGIDVSYHSLEVGKSLGVIDEIGESILIDGPKADLLVFCCPVKETEQLLTRLPGLRLKENVVVTDTGSTKGTIMEASTALRESGITFIGGHPMAGSHKSGVRAAKELLFENAYYLLTPTKDVAEDKVAELRTWLSGTNAKFLVLSPNEHDEITGMLSHLPHIVAAALVNQTQSFTEEHPAAFRLAAGGFRDITRVASSDPRMWTDISISNQKTLTKQLTIWRDSMNEALEMLESEDASSIYAFFDGAKEFRDSLPVHQGGAIPSFYDLFVDVPDYPGVISEVTRYLGEEEISLTNIKILETREDIFGVLQITFQSDEDRDRAKRCIETRSNYTCHYE
lm_atcc_19117	LMOATCC19117_2062	2126053	2126484	-1	143	MraZ protein	960	5.5e-79	A	Axxx	TASMANIA.A2	MraZ	MFMGEYQHNIDIKGRLIVPAKFRELLGDNFVITRGLDKCLFAYPQEEWKKLEEKLQTLPLTKKDARSFTRFFFSGASECELDKQGRINIPSNLLQYADLEKETVIIGVSSRIEIWSKSEWDDVFNEAEESFADLAENMIGFDI
lm_atcc_19117	LMOATCC19117_2262	2328628	2330370	1	580	arsenical pump-driving ATPase	1063	0.01	T	xTxxx	TASMANIA.T44	HicA_toxin	MKLYQPDQLPLTKYLFFTGKGGVGKTTTACGTATYLADSGKKVMLVSTDPASNLQDVFQTELTNKGKEIPEVPGLTVANFDPVTAADDYKESVVGPFRGKLPDSALANMEEQLSGSCTVEIAAFNEFSGFLTDPEAEKKYDYIIFDTAPTGHTLRMLQLPSAWSNFMDENTTGASCLGQLSGLGDKKEIYEHAVATLADGAKTTLMLVTRPQKAPLLEADRASKELQEIGIENQVLLVNGVLEEATDKVSQLIYDGQQEALAQMPDSLKAFPEYSIPLRSYNVTGVENLRQLLKSNQGEFLTEIVTPRAFPRLKDIVNELHQSGKKVIFTMGKGGVGKTTIAAAIATGLADKGKKVHLATTDPAAHLQFVISESDQIKVSHIDEDKELADYTEEVLSKA…
lm_atcc_19117	LMOATCC19117_2279	2347527	2348828	-1	433	Cro/CI family transcriptional regulator	1066	7.7e-53	A	Axxxxxxxx	TASMANIA.A34	Rep_trans	MNNQEIKILRKRLQLTQQQFAEKLDWSKSYLSMIETGKRTIPKKSIEKIRKTFHLDGGFLPMEAKIDFLRVRFKIHSPSQVIEKILQMNPDVFIYKNYGFNHYTESYCFSDIFVFSNPENLDMGVMIELRGQGCREYELVLEEQEETWTTFFWRLYQSNIFGEGLIIDTKITRIDLALDEHLSLLYPNYDLFELKEKVEQGLVDTTFRNFDFTGGIVVKSGQRLNKGLSLYFGSRQSPFYLNFYQKDYELAKKEEISVEMARQKYGIKNRYEIRLADEKAYLFVEYLLSTGETIEWIGKELIDTAIKVYDCDSNGLRTHYSQNWRMVIESMQELRLTMKGEKPNYDKALRWLSNYLAPTLKKIWIMDQTFGKNELMSRIQQAELKEKDQEELAKLTTTI…
lm_atcc_19117	LMOATCC19117_2296	2366702	2367580	-1	292	transcriptional regulator, LysR family	1074	0.008	T	T	TASMANIA.T9	ParE_toxin	MNLHHLRYFVTLAHMEHYTKAAEKLLITQPSLSHAISSLEQELGIPLFEKEGRNIGLSKAGKVFLDYVEESLDMIDAGVATTKKAANGEGQIDLAFLQTLGTSLIPKLVQEFLQTEPEKQIDFIFHTGVSIDIIQGLKEKKFDIGICSKLENERNIHFTPIAKQELVLIVPKSHPLAEKDWIDLIETVDYPHIAFSKKSGLRPIIDDLFRKIGADYQIAYEIEVDQVIAGMVAQNFGIAVVPNMPILNYVDVKVLPIRSPNWERFFYLAVAKNQTLTPAAEKFKQFMLAHRI
lm_atcc_19117	LMOATCC19117_2314	2384390	2385115	1	241	amino acid ABC transporter, ATP-binding protein	1081	0.0045	T	xTx	TASMANIA.T70	Zeta_toxin	MIDIKNLHKHFGKLEVLKGIDLEIASGEVVVVIGPSGSGKSTFLRCLNLLEQPTTGTILFENKDLMAKQTNVNELRQKMGMVFQNFNLFPHKNVLENLMLAPMKVKNEDSAAAKKHALSLLEKVGLADKATSYPSQLSGGQQQRVAIARALAMNPDVMLFDEPTSALDPEMVGEVLSVMKSLAKEGMTMVVVTHEMGFAREVADRVVFMDAGVIQEQGTPEEVFGNPQNDRTKDFLGKVLA
lm_atcc_19117	LMOATCC19117_2333	2404429	2404776	-1	115	HTH domain protein	1093	0.0023	A	A	TASMANIA.A32	HTH_3	MEFGEKLIHLRKKNRLTQKQLAAKIGTTASTISKYENDNHRPPIFILAKLAEILGTTTDFLLDDVAGLREKNSVNAFPLIGNPELEKWYLELPYTYSEDELLMLKRIADAIENKK
lm_atcc_19117	LMOATCC19117_2381	2459832	2460914	-1	360	peptidase U32	1115	0.013	T	Txxxxxx	TASMANIA.T6	YoeB_toxin	MKISVATNFDGKLIEGIKGTNVTNLFGKLTNDFVGGGLETTNLNFIDQKKVAEHVKQAHENNLTFNYTFNNPFLSNEEFTQRGKNELKELLNWLYEIEVDSLTVSIPILLQYVKKNYPKMEVKISSSVCVNSVSKIRSWEEMGADCIVLDPMTVNRNFSLLKDLRNSTNIDLELIVNNNCLYECPMLPYHQAFLGQSSRVKGNKINEDYCYLGCSKKRVLDPVNYLISDIIRPEDVQNYEELGYNNIKIIDRATPTELLVKRCKAYTDRKYNGNLLDLIQHFGYHDVSDPYQYLDSVFIDNSKLTKHLTKFLTGECNKLECGEKCKHCYSFAKRAISIDEAFRERHLSNIDYQAKKIEKL
lm_atcc_19117	LMOATCC19117_2396	2473665	2475062	1	465	transposase	1123	1.8e-08	A	A	TASMANIA.A55	DUF772	MLSKHQQQARNQLIAISLDDLVPEDHLVRKIDKVINFDFIYPLVEHTYSHTGRPSVDPVVLIKLVLIQYLFGIRSMRQTIKEVETNMAYRWFLGYDFNQKIPHFSTFGKNYVRRFAETEVFEHIFYRILKQAMEAGLVDPDVAFVDSTHVKANANKHKFHKKLIRKETRVYQEVLEDEINVSRVAEGKKPFARKESQEEKESKISDTDPESGYYVKGEREKQFAYSFHTACDTNGFILGSIVTPGNIHDSQQLIPLIEKLKNTLSTPLVVVADAGYKTPIIAKYLWSQGIEAVLPYTRPKGKEGLFSKRAFLYDHYLDSYLCPNEALLSYVRTTRDGYRLYKSNSLHCSSCALLKDCTQNKQKEKMILRHLWEPYLEVSEELRYTEQHKKWYRRRKETI…
lm_atcc_19117	LMOATCC19117_2519	2601372	2602388	-1	338	peptide chain release factor 2	1179	0.0038	A	Ax	TASMANIA.A34	Rep_trans	MEVRIAELEDQMLDPNFWNDQQAAQKVINESNGYKETYQAFHALEEEQESMEISLELLKEEADEDLQEELEKDIKAYMATISEFELKLMLSDPYDKNNAILELHPGAGGTESQDWGSMLLRMYQRWSEKKGFKVEMLDYQAGDEAGIKSVTLLIKGHNAYGYLKAEKGVHRLVRISPFDSSGRRHTSFVSVDVMPELDDDIEIEVRTEDLKIDTYRATGAGGQHINTTDSAVRMTHIPSGIVVTCQSERSQLKNREQAMKMLKTKLYQKEQEEKERELAEIRGEQKEIGWGSQIRSYVFHPYSMVKDHRTNYETGNIQAVMDGDLDEFINAYLRSRIG
lm_atcc_19117	LMOATCC19117_2762	2835411	2837132	1	573	ABC transporter, ATP-binding/permease protein	1290	0.018	A	Ax	TASMANIA.A66	PhdYeFM_antitox	MKVLFHHLKKYKLQATLSTLFVVVMVISQLWQPKLLQQVLDAIMKDDMDEISSIGALLIGIAAVGLIAGILNTILSAKVAQGVGADIRESSFRKIQTFSFSNIEKLSTGNLVVRQTNDITQVQNLVMLSLQSLTRIPIMFIGAFILAMFTLPELWWVIIVLVVLVVLIVVFTFGSMGKHFAIIQKLIDRVNSIAKENLAGMRVVKSFVQEDNEISRFTTVSDKLTRHTIIVGTLFSVMIPAFMLVSNLAIVVSIFFVGDMAADNPEVIGAIASFMNYLMQIMMAIIIGGMLMMMASRALISLKRITEVLETEPDITYNESAPEQDLEGTVEFRNVSFKYDGDDTPALEDISFKASVGEMVGIVGATGSGKSTLAQLIPRLYDPTEGEVIIGGTNLKDIN…
lm_atcc_19117	LMOATCC19117_2764	2839084	2840937	1	617	hypothetical protein	1291	0.019	A	Ax	TASMANIA.A2	MraZ	MLNKKRVIVGVLLLLLSLISISYYSETFKLTLSWLLFAVVLTVLYFRQEKNFQFQWSTLITSLIISLFWMASSFNGGPYGGNFVFNSIILAGTFLVITIFVLLLLLEMRTEYKARPNRKVKWPFFALFTSIPFVVWMISFLAYYPAKMTFDSYYQWGMAHGIRQYSQWHPLLHTLWIETTSAIYDSPSSYIFSQIIVVSLIVGFAIYTLVKMGAHIWIGVCISIGYAIYPAAMFYSATAWKDFPFAAFILLFTVLILKIVQSNGMWLKNWWHLIAFVLVAFVCINLRNNGMMIIIVSLLCLLIFMKNFRLIITGILVGTLGLNFLFGLVMTNGLNAQPNPLNQALAIPSQQIGATFYNDGNFTPELKEYFTSILPEENWKKDYNPYTVDPIKHDTKYNS…
lm_atcc_19117	LMOATCC19117_2801	2884592	2885443	-1	283	chromosome partition protein, ParB family	1310	2.7e-195	A	xAx	TASMANIA.A1	ParBc	MAKGLGKGINALFNNVDTNEETVQNIAIKDIKPNPYQPRKIFDTKAINELRDSIKIHGVLQPIILRNTDKGYEIVVGERRFRAAKEAKLKEIPAVVRDLTEEEMMELSVIENLQREDLSPLEEAESYQFLMKKLGLTQAKLAERVGKSRPYIANFVRLLTLPEEVQVMLRDGSLSAGHGRVLLGLKLKKNIIPTAKKAVAQGLTVRQLEDVVNNLNENVSRETIKPARVPIFIRESESQLRDKFGTAVSIKRRDKKGKIEIEFLSDDDLDRILEILDIQFDDE
lm_atcc_19117	LMOATCC19117_2805	2887650	2888504	-1	284	chromosome partition protein, ParB family	1312	5.3e-106	A	Ax	TASMANIA.A1	ParBc	MPFSRLFGKKEKNQMDDIVEEGVQRVQELPMDKIFPNQFQPRTVFDQDKIDELARTIRIHGVIQPIVVREMEPDYYEIIAGERRFRAVLSLEMEKIPAIIQNLDDEEVAAIALIENLQREELTPIEEAKAYRSLLDMQDVTQEALAQRVGKSQSAIANKMRLLKLPETVQEAVLNKQISERHARSLLALETEEQQVAILAEIAENHWNVKQTEARIQEILGVKKPVATKKTKPKRQAISRDVRIAMNTIKQSVTMVKDNGMDLDFTEEETDDFYQITIQIPKKK
lm_cfsan002349	CFSAN002349_11820	72579	72782	1	67	ABC transporter substrate-binding protein	45	0.00011	A	Ax	TASMANIA.A34	Rep_trans	MKVRNKVKQLREERGIGQNELALALEVSRQTIHAIEKGKYNPSLELSLKMARYFRLTIEEIFQLEEN
lm_cfsan002349	CFSAN002349_13450	5484	5777	1	97	ArsR family transcriptional regulator	110	0.018	T	T	TASMANIA.T7	Gp49	MKKLNELSKSDLLLIFQALSDPIRLDIFLCLLKSKEKRFSGTTYNISKSTMSHHIKLLKEAKLINLRKEGTTHIYSVNEALVEEIGYFFDACKHNHK
lm_cfsan002349	CFSAN002349_06125	17648	18079	-1	143	cell division protein MraZ	173	5.2e-79	A	Axxx	TASMANIA.A2	MraZ	MFMGEYQHNIDIKGRLIVPAKFRELLGDNFVITRGLDKCLFAYPQEEWKKLEEKLQTLPLTKKDARSFTRFFFSGASECELDKQGRINIPSNLLQYADLEKETVIIGVSSRIEIWSKSEWDDVFNEAEESFADLAENMIGFDI
lm_cfsan002349	CFSAN002349_07220	240224	240949	1	241	glutamine ABC transporter ATP-binding protein	283	0.0042	T	xTx	TASMANIA.T70	Zeta_toxin	MIDIKNLHKHFGKLEVLKGIDLEIASGEVVVVIGPSGSGKSTFLRCLNLLEQPTTGTILFENKDLMAKQTNVNELRQKMGMVFQNFNLFPHKNVLENLMLAPMKVKNEDSAAAKKHALSLLEKVGLADKATSYPSQLSGGQQQRVAIARALAMNPDVMLFDEPTSALDPEMVGEVLSVMKSLAKEGMTMVVVTHEMGFAREVADRVVFMDAGVIQEQGTPEEVFGNPQNDRTKDFLGKVLA
lm_cfsan002349	CFSAN002349_07320	260264	260611	-1	115	DNA-binding protein	294	0.0022	A	A	TASMANIA.A32	HTH_3	MEFGEKLIHLRKKNRLTQKQLAAKIGTTASTISKYENDNHRPPIFILAKLAEILGTTTDFLLDDVAGLREKNSVNAFPLIGNPELEKWYLELPYTYSEDELLMLKRIADAIENKK
lm_cfsan002349	CFSAN002349_00260	59696	59929	1	77	membrane protein	332	0.0029	T	Txx	TASMANIA.T5	Cpta_toxin	MRYQKISFIVTGIIAAVIGYLIFTSNYHPDVPNWLLFLFLALSIAVAVSQWKEKRLIWSCVGLFVAVLISVHYILTI
lm_cfsan002349	CFSAN002349_00285	63599	64027	-1	142	glyoxalase	333	0.01	A	Axx	TASMANIA.A2	MraZ	MIQATVPYFTFDGEATEALDFYKKVFQAEITQMRYFHELEGFSGDKKQGERILHARLTKDEKDLFYFSDTLEGETDAGNRLALAVNFSSEADFVHAFVLLSKTGTIEIPIQNTFWDAKYAKVIDHYSIDWHLNLENESTTKV
lm_cfsan002349	CFSAN002349_00630	138252	140879	1	875	DNA polymerase I	371	NA	T	Txxxxx	NA	NA	MNKLVLIDGNSIANRAFYALPLLNNDKGVYTNAVYGFAMMLMNVLEKEKPSHVLVAFDAGKTTFRHTTFKGYKGGRQKTPSELSEQFPFIRELLTAYDIPQYELANYEADDIIGTLTKKAEADGMEVAIITGDRDLTQLASGKTTVYITKKGIADMETNTPETLKEKYNLTPQQIIDMKGLMGDSSDNIPGIPGVGEKTALKLLHEFGGTVESVLEHAEEISGKKLKEKVLENKELAILSKELATINVDSPIECTVESTKYDGYQTEKVIPLLKEMNFTTLLKNIEGDTPEETKELKELSFEIVTELKEKHFGGKTALYVELENDNYHTANFIGLTVHSSQGTYFFTKETAESSEVFRKWVESDQTKVVYDAKKTMVAMNRIGLAISGITFDIMLASYL…
lm_cfsan002349	CFSAN002349_00940	210292	210564	1	90	hypothetical protein	399	0.013	T	xTxx	TASMANIA.T44	HicA_toxin	MDSKDQTMFYNFGDDSIEEDVKKLMKQVYVALEEKGYNPVNQIVGYLLSGDPAYIPRHKDARSMIRRLERDEIIEELVKAYLKNNEIGEK
lm_cfsan002349	CFSAN002349_01120	241476	242435	1	319	phosphate starvation-inducible protein PhoH	414	2.7e-31	T	Txxxxx	TASMANIA.T1	PhoH	MLNEFNEVVELSDDTNIQDLFGNNNKNIELLEELLQVKIITRGESLSITGEEEPVQHTTAVLNELILTVKRGIHIDGRDIAQAVKMQRNGTLIYFHTLFEEEITKNAKGMPIRPKTFGQRTYIQMIKKHDIVFGVGPAGTGKTYLAVVMAVDAWKKGNVSKIILTRPAVEAGESLGFLPGDLKEKVDPYLRPVYDALYDIFGTEHTTRLMDRGVIEIAPLAYMRGRTLDHAFVILDEAQNTTIAQMKMFLTRLGYDSKMIVNGDMTQIDLPKGATSGLVNAEQVLKDVKDIGFVYFEHHDVVRHPLVAEIIKAYEGKQN
lm_cfsan002349	CFSAN002349_01180	253122	255002	1	626	DNA primase	418	0.0057	A	xAxxx	TASMANIA.A1	ParBc	MARIPEEVIDQVRNQADIVDIIGNYVQLKKQGRNYSGLCPFHGEKTPSFSVSPEKQMFHCFGCGKGGNVFSFLMEHDGLTFVESVKKVADMSHLDVAIKLPEERDTSNLPKETSETAKMVEMHQLTAKLYHYILMETEEGTAALTYLKERGMSEQMMTTFQIGFAPNHHATITAFLEKRGMDLQLAGRAGLLSERDDGQMVDRFRNRIMFPITNDRGQIIAFSGRLFDRDDGPKYLNSPETPVFNKRRILFHFSEARQAIRKQEEITLMEGFMDVISAEEAGVQNAVASMGTSLTEEHADLIKRLTNRAIICYDGDRAGIEAAYKAGTLLVERNRLDVFVLQLPAGKDPDDFIRASGPEKFKEVYKQQRMTWTAFKIHYLRRERNLQNETDQIGYIDDC…
lm_cfsan002349	CFSAN002349_01910	406278	406784	1	168	chromosome partitioning protein ParB	482	6.7e-64	A	xxxAx	TASMANIA.A3	ParBc	MNYKSPVYSVTPIHYTKLQANNYNPNTVPATELKLLEKSIWEDGFTQPIVCYPLEDSDKYEIIDGFHRYTIMRTSKRIRERENEFLPVVILEKDTVNRMASTIRHNRARGFHNVELMSNIVSELVDSGMSDSWIMKNIGMDANEILRLKQVSGLAHLFLDKEFSHTSD
lm_cfsan002349	CFSAN002349_02000	424301	426085	-1	594	peptidoglycan-binding protein	495	0.015	A	A	TASMANIA.A124	BrnA_antitoxin	MSVKSNIVKIGVCFAVLAVPVSQTTFPVFAAEQTGLKASQDNVNIPDSTFKAYLNGLLGQSSTANITEAQMDSLTYITLANINVTDLTGIEYAHNIKDLTINNIHATNYNPISGLSNLERLRIMGTDVTSDKIPNLSGLTSLTLLDISHSAHDDSILTKINTLPKVNSIDLSYNGAITDIMPLKTLPELKSLNIQFDGVHDYRGIEDFPKLNQLYAFSQTIGGKKLINSDIKGSALTYNAEKQTLYVPFSLMTERTVNYDGYVPDFVKSTAGSDTYFAMNEKQVNGNRLTITSDGLTVSDVSKADFDNLEKMEYNAKIDLSSQTYNIPDQFKNGGAYNISVPIYDHYFTVDHSVNISADSGKTYIENQPVTEAEFLADIHAKTDDGSTVTSDFADKVDF…
lm_cfsan002349	CFSAN002349_02340	491967	492419	-1	150	MarR family transcriptional regulator	533	0.016	T	T	TASMANIA.T92	YoeB_toxin	MERQKVKQLIKSYQQTYIFAMNQIHQAISEISASTVDLSIEQFFVLREIATYDGISATELAATLAVNKSAITPKLKKLEEKGYIRRERNQQDKRAVVLTISEKGNNVYEECEKQLELLVNEWLEILGEKDSEQFFELFQKITKSVVEPRQ
lm_cfsan002349	CFSAN002349_03325	676377	677087	-1	236	2,3,4,5-tetrahydropyridine-2,6-carboxylate N-succinyltransferase	610	0.012	A	xxAx	TASMANIA.A111	PhdYeFM_antitox	MEQMDAHQIISFIQNSKKATPVKVYLKGDLEKIDFPSDVKTFITGNAGTIFGEWAVVEPFLEANKANIEDYVIENDRRNSAIPLLDMKNINARIEPGAVIRDQVTIGDNAVIMMGASINIGSVIGDGTMIDMNVVLGGRATVGKNCHIGAGSVLAGVVEPPSAQPVVVEDNVVVGANVVVLEGVRIGEGAVVAAGAIVTKDVAPGTVVAGIPARELKKLDAKTASKTEIMQELRQL
lm_cfsan002349	CFSAN002349_03435	697776	698201	-1	141	MarR family transcriptional regulator	623	0.00039	A	Ax	TASMANIA.A93	RHH_1	MRREKTMDTLIRSIMIKSKRKMDAKVAQFELTTQQARVLGFLNDNAANEIIQKDLQRIFQTRGASITSLIQGLEKKELISRKPSIRDGREKVVTLTEEGKRIVDEFNESFPREDDKAKKILSADEYKIFIDLLSKIDDNTE
lm_cfsan002349	CFSAN002349_03850	773249	774598	-1	449	glutathione reductase	661	0.017	T	xTx	TASMANIA.T13	Zeta_toxin	MEKHYDYIAIGGGSGGIASINRAAMHGAKCALIEPKFLGGTCVNVGCVPKKVMWYGAQIKEAMDLYADAYGYQVDASFNFQKLVENREAYIERIRGSYKNGLDNNKVEWIKGYAEFVDEKTLRVNGELVTANHILIATGGEPALPSIPGAEFGITSDGFFALKELPKKVAVVGAGYIAVELAGVLQQLGSETHLFVRKHAPLRNFDPLLTDTLTEIIEQSDMMLHKHAVPQKVEKNPDGSLTLSLEDGRTETVDTLIWAIGRKPVIQGLQIEKAGVKLLESGHIAVDKFQNTNVAGIYAVGDVTGHYELTPVAIAAGRRLSERLFNNKKDAHLNYENIPTVVFSHPAIGTVGLTEPEAIEKYGKENIKVYTSSFTSMYTAITDHREPCRMKLICEGKTE…
lm_cfsan002349	CFSAN002349_03970	790651	790998	-1	115	PemK family transcriptional regulator	669	6.9e-65	T	AT	TASMANIA.T57	PemK_toxin	MMVKRGDVYYADLSPVVGSEQGGIRPVLIIQNDIGNRFSPTVIVAAITAKIQKAKLPTHVEATRKDGFERDSVILLEQIRTIDKQRLTDKITHLDEDLMAKVNKALEVSLGVVEF
lm_cfsan002349	CFSAN002349_03975	791002	791259	-1	85	CopG family transcriptional regulator	669	5.1e-05	A	AT	TASMANIA.A5	NikR_C	MIISVELTQEMIQELDVVVEKEKMGRSEVIMEATQQFLQEKRARELRDEMERGYAEMATINFAIACECTHVEAEAEDRNISILGG
lm_cfsan002349	CFSAN002349_04430	894799	895341	-1	180	Cro/Cl family transcriptional regulator	718	0.00088	A	Axxxxx	TASMANIA.A32	HTH_3	MEIGKRIKNLRLSKNLTQEELGERTDLTKGYISQLERDLSSPSIETLFAILEVLGSTPKDFFDEEEHNQKVIYGELEHTFFEDEEKGYRIKWLVPESNEKEMEPVLLEIEANSCFKSFEPSLSETFAYVLKGEVTVLLGRNEYVAKKGEAIYFHAADEHQIINRSNEQATLILVATESYL
lm_cfsan002349	CFSAN002349_04565	925957	926307	-1	116	hypothetical protein	740	0.0018	T	T	TASMANIA.T11	HOK_GEF	MKKKKWLQLIMAVIVLCAIIFGIKWLLYRDNLVEMMQVDDTLYIVSYEPAKQEDALEKIGEIEHRIRHYRIPNKNFTSNYLSEGTELYKAKNGDEFPRTILFKEDGEYFIASEAMK
lm_cfsan002349	CFSAN002349_04755	961183	961854	-1	223	ribulose-phosphate 3-epimerase	755	0.0073	T	Txxxx	TASMANIA.T85	Gp49	MSKKLICPSMMCADFSGLEREVEELDKAGSDVFHVDIMDGAFVPSFGMGLQDFEEIRQKTQKLVDVHLMIMNPGDYVEMFADKGADIIYIHPEADLHPARTLDKIRNKGKKVGIAINPGTAIATIKELLPLVDNVMVMTVNPGFAGQKYLDYVDVKIAELVELKKDYTFEIMVDGAISPEKISKLSQLGVKGFVLGTSALFGKKESYAEIIKKLRQEKMEELR
lm_cfsan002349	CFSAN002349_04765	963231	963740	-1	169	transcriptional regulator	757	2.1e-08	A	A	TASMANIA.A32	HTH_3	MLNENIKAIRKSKGLSQEEIAIKLNVVRQTISKWEQGLSVPDSDMLISISEVLETPVSTLLGETVMVSKVDDVKVISEKLEIINLQLAQRKTARRKMLYWLFVSLCAVIAIISSVFIILNSPYLGWDYSDPETSVIGVAFHTFEWLFVRLAPIILIGGVVGIFLTRKNV
lm_cfsan002349	CFSAN002349_04970	999194	1001050	-1	618	chemotaxis protein CheA	770	0.00074	T	xTxxxxxx	TASMANIA.T17	HipA_C	MTTNMLDLFIEEASEHLQALNDNLLQLEKDPTNGQLVSEIFRSAHTFKGMSATMGFQQVADLTHAMENVLDEVRNNRLAVTEHLVDIIFTCTSHLETMVSDIQHGGQGAADISKTVADLEALLHPEQETDLAVEKTYRIQIQIEEAAILKAVRAVMCLERLAEMGIISETTPDREAIELEEFEQSFEVVLESAQTKEEIEAVVLDISEIEKVTVTEEVEEVQVIEPIKKAAKQTTKRLENKTIRVQLEKIEKLMNVFEESVIERARIDEIAEKTNNKELMEHLGRFSSISKEIQNGLLNMRMVPVDSVFNRFPKMVRTLAKELGKKIDLVIEGADTEVDKIVIDEIGDPLVHLIRNSVDHGAETVEVRRKNGKNETATINLKAFHSGNNVVIEIADDGA…
lm_cfsan002349	CFSAN002349_14065	15134	15370	1	78	transcriptional regulator	876	0.0093	A	Axx	TASMANIA.A77	HTH_3	MSRHLTINLKNLVANRNISLRELARLSDIEPSIINKLANNKHERIYLRHIERIADALGVDCIEEILIIENKDDWRDDE
lm_cfsan002349	CFSAN002349_10830	6262	7335	1	357	hypothetical protein	901	2.4e-116	T	Txxx	TASMANIA.T29	PIN_5	MLTWVIRVCFLILGGTTGVFSLPALWVKLGIGHILLINNPYTDALIGALIFYLITFWAVKYVEAALNWLEEKLAKIAIATLVYGGLGLFVGLVIAFFASNALSQTNIPLLNSVVPVILTLVLGYLGFRIGISRRNEFGNFVNNRNAKKRTPEEEKTEEKSKKTYKILDTSVIIDGRIADILTTGFLDGTVVIPLFVLAELQHIADSSDTLKRTRGRRGLDILNRIQKEEAIQVEMYEGDFEDTPEVDSKLVKLAKVMGGIVVTNDYNLNKVCEFQNVPVLNINDLANAVKPVVLPGEKMTVLMVKDGKEHNQGVAYLDDGTMIVVEDGRKFINETIQVEVTSVLQTSAGRMIFAKPS
lm_cfsan002349	CFSAN002349_10915	18565	18927	1	120	50S ribosomal protein L7/L12	907	0.012	T	xT	TASMANIA.T49	PemK_toxin	MALNIEEIIASVKEASVLELNDLVKAIEEEFGVTAAAPVAVAAAGGAAAEQTEFTVELASAGDSKIKVIKVVREITGLGLKEAKELVDNAPKALKEGVAKEEAEEIKAKLEEVGANVEVK
lm_cfsan002349	CFSAN002349_08550	196639	197490	-1	283	plasmid partitioning protein ParB	1055	2.6e-195	A	xAx	TASMANIA.A1	ParBc	MAKGLGKGINALFNNVDTNEETVQNIAIKDIKPNPYQPRKIFDTKAINELRDSIKIHGVLQPIILRNTDKGYEIVVGERRFRAAKEAKLKEIPAVVRDLTEEEMMELSVIENLQREDLSPLEEAESYQFLMKKLGLTQAKLAERVGKSRPYIANFVRLLTLPEEVQVMLRDGSLSAGHGRVLLGLKLKKNIIPTAKKAVAQGLTVRQLEDVVNNLNENVSRETIKPARVPIFIRESESQLRDKFGTAVSIKRRDKKGKIEIEFLSDDDLDRILEILDIQFDDE
lm_cfsan002349	CFSAN002349_08650	214218	215048	1	276	DNA-binding protein	1065	0.00029	A	A	TASMANIA.A32	HTH_3	MRSIEIDKKKLGLKIKSIRLTKGLNQGEFGALFTPGADKSIVSRWEKGISIPSADRLKIISEIGNITIDDLIYGTIEEALRNLLQEAETFYEKKGYQKNDVLADSITDTDTFVRLSLLNTISGFKHNSYFNTSRPKCFKKAKEDWSETELQEVNNYYMLEDMKGSKSIMDMALDEAFSKNLKPTDEIELLKVLAYCSELLFNDEAYTNQGLLNFVSNNISEIFEEKLSNFTQTAISTSKGKKVVIRENINPELVEELEMLYNKIHEKIECLEEEYS
lm_cfsan002349	CFSAN002349_12975	82693	83595	-1	300	chemotaxis protein	1128	0.0069	T	Tx	TASMANIA.T55	SymE_toxin	MNVNAETEDATLLLDGLLQNVAIIRFDTNKKVTYANALFAEAMGYSEEEMLTLSHPDLCFPDLVQSASYKAMWTNLLAGQKFQNKIERKNARGERVWFEATYIPIIREDTVVGVAKIATDITRREETVHDFASGLKSMATNLKEHSSVGKTRSEALLELVKSITKESNENTDTLHDLQTEAQNIHGIINTINGIASQTNLLALNAAIEAARAGDAGRGFSVVAEEVRKLSSRVEEAIKEVEKSVNGITQEINTISSGTERVEAKVEESQEVLILSLEDFSQIESASTALDQNAGAFTKMI
lm_cfsan002349	CFSAN002349_12075	10131	10466	-1	111	XRE family transcriptional regulator	1147	2.1e-06	A	Ax	TASMANIA.A78	HTH_3	MELNKFVGNKIKQYREERGLNQEALAEKLHTTRQTISRYENGDRKANQDVLFELAKIFNKRLDDFFPERNLPPVDERLVTIAAHIDDDVTEEEMRDILAYIEMKKKLHRGM
lm_cfsan002349	CFSAN002349_12150	19673	20401	1	242	N-acetylmuramoyl-L-alanine amidase	1151	0.016	T	xxxxxT	TASMANIA.T7	Gp49	MTKIWIDAGHGGKDSGASGNGLVKKNWVLTVAKQLQTELVKAGFEVGMTRTNDTFYELSDRAKKANSFKADLFISLHFNAGGGKGYEDYIYTSVPAATVEIQKIIHKNIIAKVTKHGMNDRGMKKANFAVLRETAMDAILLEAGFCDSTDALILEKKAYQTDYCLGIVAAVQEIFGAMVTKYRAGKYLTSDDAISGTNIKGYLEAGTKVFVYKETEKTLNLTTTKGVPGSWVLKTEVNTGKR
lm_cfsan002349	CFSAN002349_12325	53565	53849	-1	94	transition state regulator Abh	1169	1.5e-36	A	A	TASMANIA.A8	MazE_antitoxin	MKSTGMVRKIDELGRVVIPIEIRRTMNLNVKDPLEIFTDEDAIVLKKYSAGLVCDVTGEFSVDNKKFVDGKLTLSKEGAAELMEEIKRRFGDTL
lm_cfsan002349	CFSAN002349_12550	106393	106779	1	128	cell division protein DIVIC	1193	0.015	A	A	TASMANIA.A83	ParBc_2	MKKAKSKVARIENRYIKDTATMKKTRSRRRIALFRRLAFMAIIFAVVGGLLTITYTKQVLTLKEKKEKQVQVDKKMVAMKDEQDSLNEQIKKLHNDDYIAKLARSEYYLSKDGEIIFNIPEENSKQKE
lm_cfsan002349	CFSAN002349_09125	31672	32547	-1	291	hypothetical protein	1210	0.0098	T	Tx	TASMANIA.T57	PemK_toxin	MVKSMTGFGRATKEFEAFKVTIELKAVNHRYSEFLFRMPKQLAYLEGKLKKIISKQIKRGRIEVFFSITGEQITKRELHIDWDLADSYYRFIKQASARYELQELPTMADLLQEQAYLSIEEEVEASSELERLVLETLARATERLDEMRSMEGAELLLYFKQHLTALEKSLEIIQAEIPNTEKHYQEKIETRLQNVVGDQFDPSIVLTEVAMLLEKADINEEVERTKSHLKQFYGIILLEEPIGRKLDFLIQEMNREVNTIGSKASSLKITEQVVEMKTTLEKIREQVQNVE
lm_cfsan002349	CFSAN002349_09390	84413	85285	-1	290	5'-3' exonuclease	1230	NA	T	xT	NA	NA	MTENRENLLVVDGMALLFRAFYATAVSKQFMFNQHGIPTNGVQGFMRHMFAAIRQSNPTHTLICWDMGSQTFRNELYDGYKAGRTAPPEEMIPQFDLAKEVAAGFGFVNLGVPGFEADDCIGTITVQASNTIATTVLSGDKDLLQLIAPTNDVWIMQKGYGNYKRYDEATFFEEMGISPRQFIDVKALMGDTSDGYPGVRGIGEKTAIKLIQEFESIEGVLNNLDKLKPAQQTKIQEDLAMLELSQKLARIHTEVPLEIDLPSLKYDGFREDAFAVVEKYGLKTLTRDIE
lm_cfsan002349	CFSAN002349_09415	89125	90648	-1	507	thermostable carboxypeptidase	1233	0.0086	A	A	TASMANIA.A15	BrnA_antitoxin	MEELSLVETLEEEFLAYIKKMEALEEALALVYWDLRTGAPSKGMEGRSDVIGVLSEEIFNMQTSEEMAAFIAGLNLDKENLSEITLKTLEESQKKYDLNKKIPSKEYAEYTKLVAQAETAWTTAREQNDFAAFEPFLTKILEMKRKFVEYWGYEENKYDTLLDQYEPGVTVSVLDSVFEKVRDGIMAIREKIANEGVKPDATILNTKISEAKQKEFSIRILNKMGFDFEAGRLDETVHPFATGLNTGDVRITTRYNENDFKMAVFGTIHEGGHAIYEQNFDAALVGTPLANGASMGIHESQSLFYEIIIGSSLAFWKSNYADFQAITKPAFDHVTLEDFYRAVNISESSLIRIEADTLTYPLHIMIRYELEKALINGELEVKDLPKAWGDKYEEYLGIR…
lm_cfsan002349	CFSAN002349_09610	129621	130724	-1	367	prephenate dehydrogenase	1250	0.013	T	xxxxTx	TASMANIA.T114	PIN	MKGTVVIVGLGLIGGSIALAIKAKHPEAHIIGIDVSYHSLEVGKSLGVIDEIGESILIDGPKADLLVFCCPVKETEQLLTRLPGLRLKENVIVTDTGSTKGTIMEASTALRESGITFIGGHPMAGSHKSGVRAAKELLFENAYYLLTPTKDVAEDKVAELRTWLSGTNAKFLVLSPNEHDEITGMLSHLPHIVAAALVNQTQSFTEEHPAAFRLAAGGFRDITRVASSDPRMWTDISISNQKTLTKQLTIWRDSMNEALEMLESEDASSIYAFFDGAKEFRDSLPVHQGGAIPSFYDLFVDVPDYPGVISEVTRYLGEEEISLTNIKILETREDIFGVLQITFQSDEDRDRAKRCIETRSNYTCHYE
lm_cfsan002349	CFSAN002349_09955	203226	204290	-1	354	glucosamine--fructose-6-phosphate aminotransferase	1279	0.019	A	xxxxxAxxxxx	TASMANIA.A22	YokU	MKNMDYYIRSEQSVYENIIRSRKDLLQKVIQMEKVDYQAIVIFATGSSSNAAFAAQLYMSDKLAIPVYVEEPSTAGNYMLHLNKNTLYIAISQGGHSYSTIHLVKEIERQGGIVFTLTSDLTSPIAKESTRAIDLGMGIEEMPYVTLGYSATILMLNLMALELALLQEKMLEEEYQAEIAELKKITANLPKVVEKSAAWVDAHTQELMEAERVFFIGYGAAYGVAREGETKVTETIRITAFGKELEEYMHGPYIGLSEQDYIIFLEPQGLLEDRAEKLKQFLQGHVKKIRTFYADAGGEKTDDLLLGVRAAELLTPLFMTIPVHLLSFEISKKKGINLEVSAFPEFDQITKSKI
lm_cfsan002349	CFSAN002349_10505	79631	80614	1	327	peptide chain release factor 2	1332	0.0034	A	Ax	TASMANIA.A34	Rep_trans	MLDPNFWNDQQAAQKVINESNGYKETYQAFHALEEEQESMEISLELLKEEADEDLQEELEKDIKAYMATISEFELKLMLSDPYDKNNAILELHPGAGGTESQDWGSMLLRMYQRWSEKKGFKVEMLDYQAGDEAGIKSVTLLIKGHNAYGYLKAEKGVHRLVRISPFDSSGRRHTSFVSVDVMPELDDDIEIEVRTEDLKIDTYRATGAGGQHINTTDSAVRMTHIPSGIVVTCQSERSQLKNREQAMKMLKTKLYQKEQEEKERELAEIRGEQKEIGWGSQIRSYVFHPYSMVKDHRTNYETGNIQAVMDGDLDEFINAYLRSRIG
lm_egd_e	NA	NA	NA	NA	NA	NA	NA	NA	NA	NA	NA	NA	NA
lm_egd	LMON_0100	104725	105018	-1	97	transcriptional regulator, ArsR family	39	0.019	T	T	TASMANIA.T7	Gp49	MKKLNELSKSDLLLIFQALSDPIRLDIFLCLLKSKEKRFSGTTYNISKSTMSHHIKLLKEAQLINLRKEGTTHIYSVNQELVSLISHFFEECGEKDE
lm_egd	LMON_0113	117921	118256	-1	111	Phage repressor	47	2.2e-06	A	Ax	TASMANIA.A78	HTH_3	MELNKFVGNKIKQYREERGLNQEALAEKLHTTRQTISRYENGDRKANQDVLFELAKIFNKRLDDFFPERNLPPVDERLVTIAAHIDDDVTEEEMRDILAYIEMKKKLHRGM
lm_egd	LMON_0114	118473	118901	1	142	Listeria protein LmaD, associated with virulence	48	0.013	A	Ax	TASMANIA.A113	HicB_lk_antitox	MDRKLLKEKQIQLIFQLEQEENRFIRKRLIEELEFFEALGDREKGLLTAEQKLLILTPSEYREYKRTKSDVQISRIIGVSRSSLAEWKRKKGLNRKKSQPVQQEMIDVLAFHLDKTKEEIGALPASAIECQYEAFVINEANN
lm_egd	LMON_0128	127461	128189	1	242	N-acetylmuramoyl-L-alanine amidase	49	0.017	T	xxxxxxxxxxxxT	TASMANIA.T7	Gp49	MTKIWIDAGHGGKDSGASGNGLVEKNWVLTVAKQLQTELVKAGFEVGMTRTNDTFYELSDRAKKANSFKADLFISLHFNAGGGKGYEDYIYTSVPAATVEIQKIIHKNIITKVTKHGMNDRGMKKANFAVLRETAMDAILLEAGFCDSTDALILEKKAYQTDYCLGIVSAVQEIFGAMVTKYRAGKYLTSDDAISGTNIKGYLEAGTKVFVYKETEKTLNLTTTKGVPGSWVLKTEVNTGKR
lm_egd	LMON_0165	161148	161432	-1	94	Transition state regulatory protein AbrB	68	1.5e-36	A	A	TASMANIA.A8	MazE_antitoxin	MKSTGMVRKIDELGRVVIPIEIRRTMNLNVKDPLEIFTDEDAIILKKYSAGLVCDVTGEFSVDNKKFVDGKLTLSKEGAAALMEEIKRRFGDTL
lm_egd	LMON_0215	217963	218349	1	128	Cell division protein DivIC (FtsB), stabilizes FtsL against RasP cleavage	94	0.016	A	A	TASMANIA.A83	ParBc_2	MKKAKSKVARIENRYIKDTATMKKTRSRRRIALFRRLAFMAIIFAVVGGLLTITYTKQVLTLKEKKEKQVQVDKKMVAMKDEQDSLNEQIKKLHNDDYIAKLARSEYYLSKDGEIIFNIPEENSKQKE
lm_egd	LMON_0234	249182	249487	1	101	Membrane-associated protein containing a homolog of PilT-like ATPase N-terminal domain, YACL B.subtilis ortholog	106	5.9e-09	T	T	TASMANIA.T29	PIN_5	MLTWVIRVCFLILGGTTGVFSLPALWVKLGIGHILLINNPYTDALIGALIFYLITFWAVKYVEAALNWLEEKLAKIAIATLVYGGLGLFVGLVIAFSRAMH
lm_egd	LMON_0235	249679	250254	1	191	Membrane-associated protein containing a homolog of PilT-like ATPase N-terminal domain, YACL B.subtilis ortholog	107	2.1e-86	T	Txxx	TASMANIA.T29	PIN_5	MDTSVIIDGRIADILTTGFLDGTVVIPLFVLAELQHIADSSDTLKRTRGRRGLDILNRIQKEDAIQVEMYEGDFEDTPEVDSKLVKLAKVMGGIVVTNDYNLNKVCEFQNVPVLNINDLANAVKPVVLPGEKMTVLMVKDGKEHNQGVAYLDDGTMIVVEDGRKFINETIQVEVTSVLQTSAGRMIFAKPS
lm_egd	LMON_0251	261484	261846	1	120	LSU ribosomal protein L7/L12 (P1/P2)	112	0.013	T	xT	TASMANIA.T49	PemK_toxin	MALNIEEIIASVKEASVLELNDLVKAIEEEFGVTAAAPVAVAAAGGAAAEQTEFTVELASAGDSKIKVIKVVREITGLGLKEAKELVDNAPKALKEGIAKDEAEEIKAKLEEVGANVEVK
lm_egd	LMON_0424	438342	438545	1	67	DNA-binding protein	203	0.00012	A	Ax	TASMANIA.A34	Rep_trans	MKVRNKVKQLREERGIGQNELALALEVSRQTIHAIEKGKYNPSLELSLKMARYFRLTIEEIFQLEEN
lm_egd	LMON_0510	525096	525674	1	192	FIG00774638: hypothetical protein	251	0.0012	T	T	TASMANIA.T1	PhoH	MKKILVPILLLATILASCSSPNEKITKDTKISKTITIRADYKVPKDIKELEDDSANIVKVKFLQNKTIGKDGSTISEIEILTSYKGNLEKGSKVDISEPWYLSDGKYVAVENYIALDKEQEYTIFLGEKDKDTYPLSSLGYGKFGGSLKEDQAVLADFNILGEVQKFDFIAENTEEVKNYQLIKEQVAGKYK
lm_egd	LMON_0697	708758	710614	1	618	Signal transduction histidine kinase CheA	343	0.00076	T	xTxxxxxxxxxx	TASMANIA.T17	HipA_C	MTTNMLDLFIEEASEHLQALNDNLLQLEKDPTNGQLVSEIFRSAHTFKGMSATMGFQQVADLTHAMENVLDEVRNNRLAVTEHLVDIIFTCTSHLETMVSDIQHGGQGAADITKTVADLEALLHPEQETDLTVEKTYRIAIQIEEAAILKAVRAVMCLERLAEMGIISETTPDREAIELEEFEQSFEVVLESAQTKDEIKAVILDISEIEKVTVTEEVEEVQVIEPIKKAAKQTTKRLENKTIRVQLEKIEKLMNVFEESVIERARIDEIAEKTNNKELMEHLGRFSSISKEIQNGLLNMRMVPVDSVFNRFPKMVRTLAKELGKKIDLVIEGADTEVDKIVIDEIGDPLVHLIRNSVDHGAETVEVRRKNGKNETATINLKAFHSGNNVVIEIADDGA…
lm_egd	LMON_0738	746150	746659	1	169	Transcriptional regulator, XRE family	355	2.4e-08	A	A	TASMANIA.A32	HTH_3	MLNENIKAIRKSKGLSQEEIAIKLNVVRQTISKWEQGLSVPDSDMLISISEVLETPVSTLLGETVMVSKVDDVKAISEKLEIINLQFAQRKTARRKMLYWLFVSLCAVIAIISAVFIILNSPYLGWDYSDPETSVIGVAFHTFEWLFVRLAPIILIGGVVGIFLTRKNV
lm_egd	LMON_0740	748036	748707	1	223	D-allulose-6-phosphate 3-epimerase , row_id 846	357	0.0075	T	Txxxx	TASMANIA.T85	Gp49	MSKKLICPSMMCADFSGLEREVEELDKAGSDVFHVDIMDGAFVPSFGMGLQDFEEIRQKTQKLVDVHLMIMNPGDYVEMFADKGADIIYIHPEADLHPARTLDKIRNKGKKVGIAINPGTAIATIKELLPLVDNVMVMTVNPGFAGQKYLDYVDVKIAELVELKKDYTFEIMVDGAISPEKISKLSQLGVKGFVLGTSALFGKKESYAEIIKKLKQEKMEELR
lm_egd	LMON_0753	759870	760076	1	68	Transcriptional regulator, Cro/CI family	361	2.2e-05	A	xAxxx	TASMANIA.A32	HTH_3	MKNIKMKVARVEKDISQEELAKLIHVSRQTISSVEAGNYNPTLNLCIAICKALGKTLDDLFWEEDDNV
lm_egd	LMON_0782	785578	785925	1	115	FIG00774426: hypothetical protein	373	0.017	T	T	TASMANIA.T11	HOK_GEF	MKKKWLLLILSVIVLCAIIFGIKWLLYRDNLVEMMQVDDTLYIVSYEPAKQEDALEKIGEIEHRIRHYRIPNKNFTSNYLSEGTELYKAKNGDEFPRTILFKEDGEYFIASEAMK
lm_egd	LMON_0810	816621	817163	1	180	Transcriptional regulator, MerR family, near polyamine transporter	396	0.00095	A	Axxxx	TASMANIA.A32	HTH_3	MEIGKRIKNLRLSKNLTQEELGERTDLTKGYISQLERDLSSPSIETLFAILEVLGSTPKDFFDEEEHNQKVIYGELEHTFFEDEEKGYRIKWLVPESNEKEMEPVLLEIEANSCFKSFEPSLSETFAYVLKGEVTVLLGRNEYVAKKGEAIYFHAADEHQIINRSSEHATLILVATESYL
lm_egd	LMON_0892	907265	907543	1	92	Programmed cell death antitoxin YdcD	442	6.1e-05	A	AT	TASMANIA.A5	NikR_C	MLEKENRMIISVELTQEMIQELDVVVEKEKMGRSEVIMEATQQFLQEKRARELRDEMERGYAEMATINFAIACECTHVEAEAEDRNISILGG
lm_egd	LMON_0893	907550	907894	1	114	Programmed cell death toxin YdcE	442	4.6e-64	T	AT	TASMANIA.T57	PemK_toxin	MVKRGDVYYADLSPVVGSEQGGIRPVLIIQNDIGNRFSPTVIVAAITAKIQKAKLPTHVEATRKDGFERDSVILLEQIRTIDKQRLTDKITHLDEDLMAKVNKALEVSLGVVEF
lm_egd	LMON_0913	923951	925300	1	449	Glutathione reductase	450	0.018	T	xTx	TASMANIA.T13	Zeta_toxin	MEKHYDYIAIGGGSGGIASINRAAMHGAKCALIEPKFLGGTCVNVGCVPKKVMWYGAQIKEAMDLYADAYGYQVDASFNFQKLVENREAYIERIRGSYKNGLDNNKVEWIKGYAEFVDEKTLRVNGELVTADHILIATGGEPALPSIPGAEFGITSDGFFALKELPKKVAVVGAGYIAVELAGVLQQLGSETHLFVRKHAPLRNFDPLLTDTLTEIIEQSDMTLHKHAVPQKVEKNPDGSLTLSLEDGRTETVDTLIWAIGRKPVIQGLQIEKAGVELLESGHIAVDKFQNTNVAGIYAVGDVTGHYELTPVAIAAGRRLSERLFNNKKDAHLNYENIPTVVFSHPAIGTVGLTEPEAIEKYGKENIKVYTSSFTSMYTAITDHREPCRMKLICEGKTE…
lm_egd	LMON_0998	1001353	1001778	1	141	Transcriptional regulator, MarR family	489	0.0022	A	Ax	TASMANIA.A93	RHH_1	MRREKTMDTLIRSIMIKSKRKMDAKVAQFGLTTQQARVLGFLNDNAANEIIQKDLQRIFQTRGASITSLIQGLEKKQLISRKPSIRDGREKVVTLTEEGKRIVDEFNESFPREDDKAKKILSADEYKIFIDLLSKIDDNTE
lm_egd	LMON_1020	1022481	1023191	1	236	2,3,4,5-tetrahydropyridine-2,6-dicarboxylate N-acetyltransferase	504	0.015	A	xxAx	TASMANIA.A111	PhdYeFM_antitox	MEQMDAHQIISFIQNSKKATPVKVYLKGDLEKIDFPSDVKTFITGNAGTVFGEWAVVEPLLEANKANIEDYVIENDRRNSAIPLLDMKNINARIEPGAVIRDQVTIGDNAVIMMGASINIGSVIGDGTMIDMNVVLGGRATVGKNCHIGAGSVLAGVVEPPSAQPVIVEDNVVVGANVVVLEGVRIGEGAVVAAGAIVTKDVAPGTVVAGIPARELKKLDAKTASKTEIMQELRQL
lm_egd	LMON_1107	1113540	1114313	1	257	Transcriptional regulator, AraC family	545	0.004	T	Tx	TASMANIA.T143	PemK_toxin	MKTKMPEMLSFVSEEAVSRKMTSEEIAAHFGYDKHHFSRKFKEINGFSVVEFLSSLKVEKAIIELDEEVRILDLQEHSGFESSGSFTNTFKKYTGSSPRKYKTEMNDIFYDMKRFENDNKDKSIAHFQENNDSFCNVTIDVPDEFEKGIIFIGLFRTLIPNHMPISGLATKNLIGNQLKNIPSGDYYLLACAISQSNNILSYFNLSNSLRGKEDEKLSFPKCSGNHYAIKLREPIPEDPPILANVGKILISCLKNTI
lm_egd	LMON_1241	1228879	1229070	1	63	FIG00775302: hypothetical protein	587	0.00097	A	Ax	TASMANIA.A40	HTH_3	MSVEHQRFAVAVYAKLKAINMKQSDLAKTLNISNAYLSDIINGKRDASKVRKTIIEILELNIN
lm_egd	LMON_1372	1338432	1338938	-1	168	Co-activator of prophage gene expression IbrB	648	2.7e-63	A	xxxAxx	TASMANIA.A3	ParBc	MNYKSPVYSVTPIHYTKLQANNYNPNTVPATELKLLEKSIWEDGFTQPIVCYPLEDSDKYEIIDGFHRYTIMITSKRIRERENEFLPVVILEKDTVNRMASTIRHNRARGFHNVELMSNIVSELVDSGMSDSWIMKNIGMDANEILRLKQVSGLAHLFLDKEFSHTSD
lm_egd	LMON_1518	1490204	1492084	-1	626	DNA primase	711	0.0062	A	xAxxx	TASMANIA.A1	ParBc	MARIPEEVIDQVRNQADIVDIIGNYVQLKKQGRNYSGLCPFHGEKTPSFSVSPEKQIFHCFGCGKGGNVFSFLMEHDGLTFVESVKKVADMSHLDVAIELPEERDTSNLPKETSETAKMVEMHQLTAKLYHYILMETEEGTAALTYLKERGMSEQMMTTFQIGFAPNHHATITSFLEKRGMDLQLAGAAGLLSERDDGQMVDRFRNRIMFPITNDRGQIIAFSGRLFDRDDGPKYLNSPETPVFNKRRILFHFSEARQAIRKQEEITLMEGFMDVISAEEAGVQNAVASMGTSLTEEHADLIKRLTNRAIICYDGDRAGIEAAYKAGTLLVERNRLDVFVLQLPAGKDPDDFIRASGPEKFKEVYKQQRMTWTAFKIHYLRKERNLQNETDQIGYIDDC…
lm_egd	LMON_1530	1502773	1503732	-1	319	Phosphate starvation-inducible protein PhoH, predicted ATPase	715	4.2e-31	T	Txxxxx	TASMANIA.T1	PhoH	MLNEFNEVVELSDDTNIQDLFGNNNKNIELLEELLQVKIITRGESLSITGEEEPVQHTTAVLNELILTVKRGIHIDGRDIAQAVKMQRNGTLIYFHTLFEEEITKNAKGTPIRPKTFGQRTYIQMIKKHDIVFGVGPAGTGKTYLAVVMAVDAWKKGNVSKIILTRPAVEAGESLGFLPGDLKEKVDPYLRPVYDALYDIFGTEHTTRLMDRGVIEIAPLAYMRGRTLDHAFVILDEAQNTTIAQMKMFLTRLGYDSKMIVNGDMTQIDLPKGATSGLVNAEQVLKDVKDIGFVYFEHHDVVRHPLVAEIIKAYEGKQN
lm_egd	LMON_1568	1534632	1534904	-1	90	Hypothetical protein possible functionally linked with Alanyl-tRNA synthetase	729	0.014	T	xTxx	TASMANIA.T44	HicA_toxin	MDSKDQTMFYNFGDDSIEEDVKKLMKQVYVALEEKGYNPVNQIVGYLLSGDPAYIPRHKDARSMIRRLERDEIIEELVKAYLKNNEIGEK
lm_egd	LMON_1631	1604319	1606946	-1	875	DNA polymerase I	756	NA	T	Txxxxx	NA	NA	MNKLVLIDGNSIANRAFYALPLLNNDKGVYTNAVYGFAMMLMNVLEKEKPSHVLVAFDAGKTTFRHTTFKGYKGGRQKTPSELSEQFPFIRELLTAYDIPQYELANYEADDIIGTLTKKAEADGMEVAIITGDRDLTQLASEKTTVYITKKGIADMETNTPETLKEKYNLTPEQIIDMKGLMGDSSDNIPGIPGVGEKTALKLLHEFGGTVESVLEHAEEISGKKLKEKVLENKELAILSKELATINVDSPIECTVESTKYDGYQTEKVIPLLKEMNFTTLLKNIEGDTPEESKELKELFFEIVTELKEQHFGGKTALYVELENDNYHTANFIGLTVHSSQGTYFFTKETAESSEAFRKWVESDQTKVVYDAKKTIVAMNRIGLAISGITFDIMLASYL…
lm_egd	LMON_1659	1636433	1637644	-1	403	tRNA S(4)U 4-thiouridine synthase (former ThiI)	772	0.0043	T	xT	TASMANIA.T9	ParE_toxin	MEFDRMLIRYGELSTKGKNRKQFVTKLAQNVKRAMTDLPEVRIHGERDRMYIILNGADYQLAEERLKPIFGIQSFSPAVRVNLDVEEVKAAALALVQDAHEENGTFKVAARRSHREFPLDSNEINQEIGAYVLQNMEDLTVNVKNPDVKLTIDVRKEGVFLSCRTILGAAGLPVGSSGRAMLMLSGGIDSPVAGYLAQKRGVEIEAVHFHSPPYTSEQAKQKAIDLAAKLAKYSGQVQMHIVPFTEIQEVIKQQIPESVIMTVTRRMMLRITDELRRKRNGLAIVNGESLGQVASQTLESMLAINAVTATPIIRPVVSMDKNEIIQIAQKIDTYNLSVQPFEDCCTIFTPPSPKTKPKLDKIEHYESFTDFDALIAKALDNIETISVNVAETAQVKDEF…
lm_egd	LMON_1766	1766105	1767007	1	300	methyl-accepting chemotaxis protein	831	0.0073	T	Tx	TASMANIA.T55	SymE_toxin	MNVNAETEDATLLLDGLLQNVAIIRFDTNKKVTYANALFAEAMGYSEEEMLKLSHPDLCFPDFVQSASYKAMWTNLLAGQKFQNKIERKNARGERVWFEATYIPIIREDTVVGVAKIATDITRREETVHDFASGLKSMATNLKEHSSVGKTRSEALLELVKSITKESNENTDTLHDLQTEAQNIHGIINTINGIASQTNLLALNAAIEAARAGDAGRGFSVVAEEVRKLSSRVEEAIKEVEKSVNGITQEINTISSGTERVEAKVEESQEVLILSLEDFSQIESASTALDQNAGAFTKMI
lm_egd	LMON_1782	1779266	1779850	1	194	transcriptional regulator, TetR family	843	0.018	A	A	TASMANIA.A113	HicB_lk_antitox	MNNYEKRTLSKKTAIIEAALILFGKQGFTAVSIKDIAALADVSQVSIYNYFGSKEALIGECARVIMQDTIALAEEILASEGTFTQKLERAIQLCNTEINLSLSKFISKEASKDQQFLILLVNNINSLKKDIYMKYVAAGKEAQVIDNAISDEVIQLFIDAINSLGLTVPEEELEEKQAEIIQLFLYGLIGQGRK
lm_egd	LMON_1896	1902276	1903151	-1	291	Protein YicC	883	0.011	T	Txx	TASMANIA.T57	PemK_toxin	MVKSMTGFGRATKEFEAFKVTIELKAVNHRYSEFLFRMPKQLAYLEGKLKKTISKQIKRGRIEVFFSITGEQIAKRELHIDWDLADSYYRFIKQASARYELQELPTMGDLLQEQAYLSIEEEVEASSELERLVLETLARATERLDEMRSMEGAELLLYFKQHLAALENSLEIIQAEIPNTEKHYQEKIETRLQNVVGDQFDPSIVLTEVAMLLEKADINEEVERTKSHLKQFYGIILLEEPIGRKLDFLIQEMNREVNTIGSKASSLKITEQVVEMKTTLEKIREQVQNVE
lm_egd	LMON_1949	1953415	1954287	-1	290	DNA polymerase I	903	NA	T	xT	NA	NA	MTENRENLLVVDGMALLFRAFYATAVSKQFMFNQQGIPTNGVQGFMRHMFAAIRQSNPTHTLICWDMGSQTFRNELYDGYKAGRTAPPEEMIPQFDLAKEVAAGFGFVNLGVPGFEADDCIGTITVQASNTIATTVLSGDKDLLQLIAPTNDVWIMQKGYGNYKRYDEATFFEEMGISPRQFIDVKALMGDTSDGYPGVRGIGEKTAIKLIQEYESIEGVLNNLDKLKPAQQTKIQEDLAMLELSQKLARIHTEVPLEIDLPSLKYDGFREDAFAVVEKYGLKTLTRDIE
lm_egd	LMON_2113	2124222	2124602	-1	126	Cell division protein MraZ	972	3.6e-67	A	Axxx	TASMANIA.A2	MraZ	MPAKFRELLGDNFVITRGLDKCLFAYPQEEWKKLEEKLQTLPLTKKDARSFTRFFFSGASECELDKQGRINIPSNLLQYADLEKETVIIGVSSRIEIWSKSEWDDVFNEAEESFADLAENMIGFDI
lm_egd	LMON_2309	2325245	2326123	-1	292	transcriptional regulator, LysR family	1077	0.008	T	T	TASMANIA.T9	ParE_toxin	MNLHHLRYFVTLAHMEHYTKAAEKLLITQPSLSHAISSLEQELGIPLFEKEGRNIGLSKAGKVFLDYVEESLDMIDAGVATTKKAANGEGQIDLAFLQTLGTSLIPKLVQEFLQTEPEKQIDFIFHTGVSIDIIQGLKEKKFDIGICSKLENERNIHFTPIAKQELVLIVPKSHPLADKDWIDLIETVDYPHIAFSKKSGLRPIIDDLFRKIGADYQIAYEIEVDQVIAGMVAQNFGIAVVPNMPILNYVDVKVLPIRSPNWERFFYLAVAKNQTLTPAAEKFKQFMLAHRI
lm_egd	LMON_2327	2342932	2343657	1	241	amino acid ABC transporter, ATP-binding protein	1084	0.0045	T	xTx	TASMANIA.T70	Zeta_toxin	MINIKNLHKHFGKLEVLKGIDLEIASGEVVVVIGPSGSGKSTFLRCLNLLEQPTTGTILFENKDLMAKQTNVNELRQKMGMVFQNFNLFPHKNVLENLMLAPMKVKNEDSAAAKKHALSLLEKVGLADKATSYPSQLSGGQQQRVAIARALAMNPDVMLFDEPTSALDPEMVGEVLSVMKSLAKEGMTMVVVTHEMGFAREVADRVVFMDAGVIQEQGTPEEVFGNPQNDRTKDFLGKVLA
lm_egd	LMON_2346	2362968	2363315	-1	115	DNA-binding protein	1096	0.0023	A	A	TASMANIA.A32	HTH_3	MEFGEKLIHLRKKNRLTQKQLAAKIGTTASTISKYENDNHRPPIFILAKLAEILGTTTDFLLDDVAGLREKNSVNAFPLIGNPELEKWYLELPYTYSEDELLMLKRIADAIENKK
lm_egd	LMON_2419	2439237	2439440	1	67	DNA-binding protein	1133	0.00064	A	Ax	TASMANIA.A32	HTH_3	MVVTNIVKIIREKKGITQNELAHSLDVSRQTIHAIEKGKYNPSLELSLKIAKFFDLPVEEIFNLEGE
lm_egd	LMON_2458	2477879	2478787	1	302	transcriptional activator	1153	0.015	A	A	TASMANIA.A85	ParD	MQNVGDTLKFIRKSKNLTQQEACTGALSRSNYQKIENNKIMPSMDRFIQLLLNFNMTLEEFEFVKRDFTPSPKENILYLYSKIITSSETDILLDVISKCDEYLENHNDIFISDIKASLEGILLAEKEHNFELAREKVAYIWDRLSEADELFWNDILILRNIFFIFENETAQHIVNRLISQLKKYRYLYPTLSIEISLHVNRATYLILDEEYELALHYIELSIKIAKHNHYYLQFCMAVAKKGIVLYKLDQKQQGKHFMQRALRVAKVLEEERILNGIKNEIDYFLHDELQDLSLNEFTKIDI
lm_egd	LMON_2521	2545021	2546037	-1	338	peptide chain release factor 2	1180	0.015	A	Ax	TASMANIA.A34	Rep_trans	MEVRIAELEDQMLDPNFWNDQQAAQKVINESNVYKETYQAFHALEEEQESMEISLELLKEEADEDLQEELEKDIKAYMATISEFELKLMLSDPYDKNNAILELHPGAGGTESQDWGSMLLRMYQRWSEKKGFKVEMLDYQAGDEAGIKSVTLLIKGHNAYGYLKAEKGVHRLVRISPFDSSGRRHTSFVSVDVMPELDDDIEIEVRTEDLKIDTYRATGAGGQHINTTDSAVRMTHIPSGIVVTCQSERSQLKNREQAMKMLKTKLYQKEQEEKERELAEIRGEQKEIGWGSQIRSYVFHPYSMVKDHRTNYETGNIQAVMDGDLDDFINAYLRSRIG
lm_egd	LMON_2810	2840520	2841371	-1	283	Chromosome (plasmid) partitioning protein ParB / Stage 0 sporulation protein J	1311	4.6e-195	A	xAx	TASMANIA.A1	ParBc	MAKGLGKGINALFNNVDTNEETVQNIAIKEIKPNPYQPRKIFDAKAINELRDSIKIHGVLQPIILRNTDKGYEIVVGERRYRAAKEAKLKEIPAVVRDLTEEEMMELSVIENLQREDLSPLEEAESYQFLMKKLSLTQAKLAERVGKSRPYIANFVRLLTLPEEVQVMLRDGSLSAGHGRVLLGLKLKKNIIPTAKKAVAQGLTVRQLEDVVNNLNENVSRETIKPARVPIFIRESESQLRDKFGTAVSIKRRDKKGKIEIEFLSDDDLDRILEILDIQFDDE
lm_egd	LMON_2814	2843577	2844431	-1	284	Chromosome (plasmid) partitioning protein ParB / Stage 0 sporulation protein J	1313	1.6e-104	A	Ax	TASMANIA.A1	ParBc	MPFSRLFGKKEKNQMDDIVEEGVQRVQELPMDKIFPNQFQPRTVFDQDKIDELARTIRIHGVIQPIVVREMEPDYYEIIAGERRFRAVLSLEMEKIPAIIQNLDDEEVAAIALIENLQREELTPIEEAKAYRSLLDMQDVTQEALAQRVGKSQSAIANKMRLLKLPETVQEAVLIKQISERHARSLLALETEEQQVALLAEIAENHWNVKQTEARIQEILGVKKQVATKKTKPKRQAISRDVRIAMNTIKQSVTMVKDNGMDLDFTEEETDDFYQITIQIPKKK
lm_f6900	LMMG_02339	15933	16835	1	300	methyl-accepting chemotaxis protein	13	0.0077	T	Tx	TASMANIA.T55	SymE_toxin	MNVNAETEDATLLLDGLLQNVAIIRFDTNKKVTYANALFAEAMGYSEEEMLKLSHPDLCFPDFVQSASYKAMWTNLLAGQKFQNKIERKNARGERVWFEATYIPIIREDTVVGVAKIATDITRREETVHDFASGLKSMATNLKEHSSVGKTRSEALLELVKSITKESNENTDTLHDLQTEAQNIHGIINTINGIASQTNLLALNAAIEAARAGDAGRGFSVVAEEVRKLSSRVEEAIKEVEKSVNGITQEINTISSGTERVEAKVEESQEVLILSLEDFSQIESASTALDQNAGAFTKMI
lm_f6900	LMMG_02637	31637	32512	-1	291	conserved hypothetical protein	55	0.0055	T	Txx	TASMANIA.T57	PemK_toxin	MVKSMTGFGRATKEFEAFKVTIELKAVNHRYSEFLFRMPKQLAYLEGKLKKTISKQIKRGRIEVFFSITGEQIAKRELHIDWDLADSYYRFIKQASARYELQELPTMGDLLQEQAYLSIEEEVEASSELERLVLETLARATERLDEMRSMEGAELLLYFKQHLAALENSLEIIQAEIPNTEKHYQEKIETRIQNVVGDQFDPSIVLTEVAMLLEKADINEEVERTKSHLKQFYGIILLEEPIGRKLDFLIQEMNREVNTIGSKASSLKITEQVVEMKTTLEKIREQVQNVE
lm_f6900	LMMG_00668	82777	83649	-1	290	5'-3' exonuclease	75	NA	T	xT	NA	NA	MTENRENLLVVDGMALLFRAFYATAVSKQFMFNQQGIPTNGVQGFMRHMFAAIRQSNPTHTLICWDMGSQTFRNELYDGYKAGRTAPPEEMIPQFDLAKEVAAGFGFVNLGVPGFEADDCIGTITVQASNTIATTVLSGDKDLLQLIAPTNDVWIMQKGYGNYKRYDEATFFEEMGISPRQFIDVKALMGDTSDGYPGVRGIGEKTAIKLIQEYESIEGVLNNLDKLKPAQQTKIQEDLAMLELSQKLARIHTEVPLEIDLPSLKYDGFREDAFAVVEKYGLKTLTRDIE
lm_f6900	LMMG_00830	251979	252410	-1	143	protein mraZ	142	5.8e-79	A	Axxx	TASMANIA.A2	MraZ	MFMGEYQHNIDIKGRLIVPAKFRELLGDNFVITRGLDKCLFAYPQEEWKKLEEKLQTLPLTKKDARSFTRFFFSGASECELDKQGRINIPSNLLQYADLEKETVIIGVSSRIEIWSKSEWDDVFNEAEESFADLAENMIGFDI
lm_f6900	LMMG_01025	451728	452606	-1	292	transcriptional regulator	243	0.0085	T	T	TASMANIA.T9	ParE_toxin	MNLHHLRYFVTLAHMEHYTKAAEKLLITQPSLSHAISSLEQELGIPLFEKEGRNIGLSKAGKVFLDYVEESLDMIDAGVATTKKAANGEGQIDLAFLQTLGTSLIPKLVQEFLQTEPEKQIDFIFHTGVSIDIIQGLKEKKFDIGICSKLENERNIHFTPIAKQELVLIVPKSHPLADKDWIDLIETVDYPHIAFSKKSGLRPIIDDLFRKIGADYQIAYEIEVDQVIAGMVAQNFGIAVVPNMPILNYVDVKVLPIRSPNWERFFYLAVAKNQTLTPAAEKFKQFMLAHRI
lm_f6900	LMMG_01044	469415	470140	1	241	amino acid ABC transporter	250	0.0047	T	xTx	TASMANIA.T70	Zeta_toxin	MINIKNLHKHFGKLEVLKGIDLEIASGEVVVVIGPSGSGKSTFLRCLNLLEQPTTGTILFENKDLMAKQTNVNELRQKMGMVFQNFNLFPHKNVLENLMLAPMKVKNEDSAAAKKHALSLLEKVGLADKATSYPSQLSGGQQQRVAIARALAMNPDVMLFDEPTSALDPEMVGEVLSVMKSLAKEGMTMVVVTHEMGFAREVADRVVFMDAGVIQEQGTPEEVFGNPQNDRTKDFLGKVLA
lm_f6900	LMMG_01068	490432	490881	1	149	phage protein	263	0.0076	A	xxAx	TASMANIA.A32	HTH_3	MTIKLLDEFLKKHDLTRYQLSKLTGISQNTLKDQNEKPLNKYTVSILRSLSLISGLSVSDVLFELEDIEKNSDDLAGFKHLLDKYKLSFPAQEFELYCLIKEFESANIEVLPFTFNRFENEEHVNIKKDVCKALENAITVLKEKKNELL
lm_f6900	LMMG_02947	518669	518866	-1	65	conserved hypothetical protein	267	0.016	A	xxxxxAxxxx	TASMANIA.A42	RHH_1	MELYAIVDEDLQVAKHRSKGTLAVFKDLEMLKKHAWRYKESGKLYKIAELEPINFFSFEEAEGEA
lm_f6900	LMMG_01132	34700	35263	1	187	conserved hypothetical protein	295	0.0013	T	T	TASMANIA.T1	PhoH	MPILLLATILASCSSPNEKITKDTKISKTITIRADYKVPKDIKELEDDSANIVKVKFLQNKTIGKDGSTISEIEILTSYKGNLEKGSKVDISEPWYLSDGKYVAVENYIALDKEQEYTIFLGEKDKDTYPLSSLGYGKFGGSLKEDQAVLADFNILGEVQKFDFISENTEEVKNYQLIKEQVAGKYK
lm_f6900	LMMG_01325	226108	227964	1	618	chemotaxis protein CheA	393	0.0008	T	xTxxxxxxxxxx	TASMANIA.T17	HipA_C	MTTNMLDLFIEEASEHLQALNDNLLQLEKDPTNGQLVSEIFRSAHTFKGMSATMGFQQVADLTHAMENVLDEVRNNRLAVTEHLVDIIFTCTSHLETMVSDIQHGGQGAADITKTVADLEALLHPEQETDLTVEKTYRIAIQIEEAAILKAVRAVMCLERLAEMGIISETTPDREAIELEEFEQSFEVVLESAQTKDEIKAVILDISEIEKVTVTEEVEEVQVIEPIKKAAKQTTKRLENKTIRVQLEKIEKLMNVFEESVIERARIDEIAEKTNNKELMEHLGRFSSISKEIQNGLLNMRMVPVDSVFNRFPKMVRTLAKELGKKIDLVIEGADTEVDKIVIDEIGDPLVHLIRNSVDHGAETVEVRRKNGKNETATINLKAFHSGNNVVIEIADDGA…
lm_f6900	LMMG_01366	263498	264007	1	169	DNA-binding protein	407	2.5e-08	A	A	TASMANIA.A32	HTH_3	MLNENIKAIRKSKGLSQEEIAIKLNVVRQTISKWEQGLSVPDSDMLISISEVLETPVSTLLGETVMVSKVDDVKAISEKLEIINLQFAQRKTARRKMLYWLFVSLCAVIAIISAVFIILNSPYLGWDYSDPETSVIGVAFHTFEWLFVRLAPIILIGGVVGIFLTRKNV
lm_f6900	LMMG_01368	265383	266054	1	223	ribulose-phosphate epimerase	409	0.0079	T	Txxxx	TASMANIA.T85	Gp49	MSKKLICPSMMCADFSGLEREVEELDKAGSDVFHVDIMDGAFVPSFGMGLQDFEEIRQKTQKLVDVHLMIMNPGDYVEMFADKGADIIYIHPEADLHPARTLDKIRNKGKKVGIAINPGTAIATIKELLPLVDNVMVMTVNPGFAGQKYLDYVDVKIAELVELKKDYTFEIMVDGAISPEKISKLSQLGVKGFVLGTSALFGKKESYAEIIKKLKQEKMEELR
lm_f6900	LMMG_01382	277194	277400	1	68	transcriptional regulator	414	2.3e-05	A	xAxxx	TASMANIA.A32	HTH_3	MKNIKMKVARVEKDISQEELAKLIHVSRQTISSVEAGNYNPTLNLCIAICKALGKTLDDLFWEEDDNV
lm_f6900	LMMG_01411	302900	303250	1	116	conserved hypothetical protein	426	0.002	T	T	TASMANIA.T11	HOK_GEF	MKKKKWLQLIMAVIVLCAIIFGIKWLLYRDNLVEMMQVDDTLYIVSYEPAKQEDALEKIGEIEHRIRHYRIPNKNFTSNYLSEGTELYKAKNGDEFPRTILFKEDGEYFIASEAMK
lm_f6900	LMMG_01441	336225	336767	1	180	DNA-binding protein	450	0.001	A	Axxxx	TASMANIA.A32	HTH_3	MEIGKRIKNLRLSKNLTQEELGERTDLTKGYISQLERDLSSPSIETLFAILEVLGSTPKDFFDEEEHNQKVIYGELEHTFFEDEEKGYRIKWLVPESNEKEMEPVLLEIEANSCFKSFEPSLSETFAYVLKGEVTVLLGRNEYVAKKGEAIYFHAADEHQIINRSSEHATLILVATESYL
lm_f6900	LMMG_01485	390353	392242	-1	629	amidase	478	0.013	A	A	TASMANIA.A119	PhdYeFM_antitox	MKKRFIIISVTIFTTFGVIGIYLFFMNQETSAPKKNTTVAQKAPTVKKDKEPTAAEEHKKVGINKENIKLEANFGNNTLEVNRLTGKVSQEDADQSTVIHIQPTTKTQKKSNNTTTPKSPNKPAKKPKPNNENKTVTPPSKNIPFYDKERVMAPINAQLATLDLEILEEKEPLVVGADITKLQNLIATKQLSYKELAGIYLNRIKKYDQNGITLNAISEINPSLVAEAEQLDQLAETNKSALYGMPVVLKDNIGTITLPTSAGTVALKDWVMEKDAAIVDKLKTNGALILGKTNMSEWAAAMDDGLPNGYSGKKGLSKNPYSSELDPLGSSSGSATAATCDFAAIAIGTETNGSIILPAGAQSVVGFKPSQGLVSNEGIIPLSSRFDTPGPLTRTVTDA…
lm_f6900	LMMG_01525	428874	429152	1	92	conserved hypothetical protein	496	6.5e-05	A	AT	TASMANIA.A5	NikR_C	MLEKENRMIISVELTQEMIQELDVVVEKEKMGRSEVIMEATQQFLQEKRARELRDEMERGYAEMATINFAIACECTHVEAEAEDRNISILGG
lm_f6900	LMMG_01526	429159	429503	1	114	transcriptional regulator	496	4.8e-64	T	AT	TASMANIA.T57	PemK_toxin	MVKRGDVYYADLSPVVGSEQGGIRPVLIIQNDIGNRFSPTVIVAAITAKIQKAKLPTHVEATRKDGFERDSVILLEQIRTIDKQRLTDKITHLDEDLMAKVNKALEVSLGVVEF
lm_f6900	LMMG_02200	444794	446143	1	449	glutathione reductase	504	0.019	T	xTx	TASMANIA.T13	Zeta_toxin	MEKHYDYIAIGGGSGGIASINRAAMHGAKCALIEPKFLGGTCVNVGCVPKKVMWYGAQIKEAMDLYADAYGYQVDASFNFQKLVENREAYIERIRGSYKNGLDNNKVEWIKGYAEFVDEKTLRINGELVTADHILIATGGEPALPSIPGAEFGITSDGFFALKELPKKVAVVGAGYIAVELAGVLQQLGSETHLFVRKHAPLRNFDPLLTDTLTEIIEQSDMTLHKHAIPQKVEKNPDGSLTLSLEDGRTETVDTLIWAIGRKPVIKDLQIENAGVELLESGHIAVDKFQNTNVAGIYAVGDVTGHYELTPVAIAAGRRLSERLFNNKKDAHLNYENIPTVVFSHPAIGTVGLTEPEAIEKYGKENIKVYTSSFTSMYTAITDHREPCRMKLICEGKTE…
lm_f6900	LMMG_02282	521194	521619	1	141	transcriptional regulator	543	0.0024	A	Ax	TASMANIA.A93	RHH_1	MRREKTMDTLIRSIMIKSKRKMDAKVAQFGLTTQQARVLGFLNDNAANEIIQKDLQRIFQTRGASITSLIQGLEKKNLISRKPSLRDGREKVVTLTEEGKQIVDEFNASFPREDDKAKKILSADEYKTFIDLLSKIDDNTE
lm_f6900	LMMG_02304	542322	543032	1	236	2,3,4,5-tetrahydropyridine-2-carboxylate N-succinyltransferase	557	0.016	A	xxAx	TASMANIA.A111	PhdYeFM_antitox	MEQMDAHQIISFIQNSKKATPVKVYLKGDLEKIDFPSDVKTFITGNAGTVFGEWAVVEPLLEANKANIEDYVIENDRRNSAIPLLDMKNINARIEPGAVIRDQVTIGDNAVIMMGASINIGSVIGDGTMIDMNVVLGGRATVGKNCHIGAGSVLAGVVEPPSAQPVIVEDNVVVGANVVVLEGVRIGEGAVVAAGAIVTKDVAPGTVVAGIPARELKKLDAKTASKTEIMQELRQL
lm_f6900	LMMG_00272	816946	817452	-1	168	conserved hypothetical protein	688	2.8e-63	A	xxxAxx	TASMANIA.A3	ParBc	MNYKSPVYSVTPIHYTKLQANNYNPNTVPATELKLLEKSIWEDGFTQPIVCYPLEDSDKYEIIDGFHRYTIMITSKRIRERENEFLPVVILEKDTVNRMASTIRHNRARGFHNVELMSNIVSELVDSGMSDSWIMKNIGMDANEILRLKQVSGLAHLFLDKEFSHTSD
lm_f6900	LMMG_00419	968707	970587	-1	626	DNA primase	749	0.0065	A	xAxxx	TASMANIA.A1	ParBc	MARIPEEVIDQVRNQADIVDIIGNYVQLKKQGRNYSGLCPFHGEKTPSFSVSPEKQIFHCFGCGKGGNVFSFLMEHDGLTFVESVKKVADMSHLDVAIELPEERDTSNLPKETSETAKMVEMHQLTAKLYHYILMETEEGTAALTYLKERGMSEQMMTTFQIGFAPNHHATITSFLEKRGMDLQLAGAAGLLSERDDGQMVDRFRNRIMFPITNDRGQIIAFSGRLFDRDDGPKYLNSPETPVFNKRRILFHFSEARQAIRKQEEITLMEGFMDVISAEEAGVQNAVASMGTSLTEEHADLIKRLTNRAIICYDGDRAGIEAAYKAGTLLVERNRLDVFVLQLPAGKDPDDFIRASGPEKFKEVYKQQRMTWTAFKIHYLRKERNLQNETDQIGYIDDC…
lm_f6900	LMMG_00431	981276	982235	-1	319	phoH-like protein	753	4.4e-31	T	Txxxxx	TASMANIA.T1	PhoH	MLNEFNEVVELSDDTNIQDLFGNNNKNIELLEELLQVKIITRGESLSITGEEEPVQHTTAVLNELILTVKRGIHIDGRDIAQAVKMQRNGTLIYFHTLFEEEITKNAKGTPIRPKTFGQRTYIQMIKKHDIVFGVGPAGTGKTYLAVVMAVDAWKKGNVSKIILTRPAVEAGESLGFLPGDLKEKVDPYLRPVYDALYDIFGTEHTTRLMDRGVIEIAPLAYMRGRTLDHAFVILDEAQNTTIAQMKMFLTRLGYDSKMIVNGDMTQIDLPKGATSGLVNAEQVLKDVKDIGFVYFEHHDVVRHPLVAEIIKAYEGKQN
lm_f6900	LMMG_00468	1013139	1013411	-1	90	conserved hypothetical protein	769	0.014	T	xTxx	TASMANIA.T44	HicA_toxin	MDSKDQTMFYNFGDDSIEEDVKKLMKQVYVALEEKGYNPVNQIVGYLLSGDPAYIPRHKDARSMIRRLERDEIIEELVKAYLKNNEIGEK
lm_f6900	LMMG_00532	1082828	1085455	-1	875	DNA polymerase I	797	NA	T	Tx	NA	NA	MNKLVLIDGNSIANRAFYALPLLNNDKGVYTNAVYGFAMMLMNVLEKEKPSHVLVAFDAGKTTFRHTTFKGYKGGRQKTPSELSEQFPFIRELLTAYDIPQYELANYEADDIIGTLTKKAEADGMEVAIITGDRDLTQLASEKTTVYITKKGIADMETNTPETLKEKYNLTPEQIIDMKGLMGDSSDNIPGIPGVGEKTALKLLHEFGGTVESVLEHAEEISGKKLKEKVLENKELAILSKELATINVDSPIECTVESTKYDGYQTEKVIPLLKEMNFTTLLKNIEGDTPEESKELKELSFEIVTELKEQHFGGKTALYVELENDNYHTANFIGLTVHSSQGTYFFTKETAESSEAFRKWVESDQTKVVYDAKKTIVAMNRIGLAISGITFDIMLASYL…
lm_f6900	LMMG_00560	1114941	1116152	-1	403	thiamine biosynthesis protein ThiI	813	0.0045	T	xT	TASMANIA.T9	ParE_toxin	MEFDRMLIRYGELSTKGKNRKQFVTKLAQNVKRAMTDLPEVRIHGERDRMYIILNGADYQLAEERLKPIFGIQSFSPAVRVNLDVKEVKAAALALVQDAHEENGTFKVAARRSHREFPLDSNEINQEIGAYVLQNMEDLTVNVKNPDVKLTIDVRKEGVFLSCRTILGAAGLPVGSSGRAMLMLSGGIDSPVAGYLAQKRGVEIEAVHFHSPPYTSEQAKQKAIDLAAKLAKYSGQVQMHIVPFTEIQEVIKQQIPESVIMTVTRRMMLRITDELRRKRNGLAIVNGESLGQVASQTLESMLAINAVTATPIIRPVVSMDKNEIIQIAQKIDTYNLSVQPFEDCCTIFTPPSPKTKPKLDKIEHYESFTDFDALIAKALDNIETISVNVAETAQVKDEF…
lm_f6900	LMMG_02826	479	955	1	158	transcriptional regulator	866	4.4e-07	A	A	TASMANIA.A32	HTH_3	MFGDILMKLRKNKNLTQSDIAKILGVARTTYSSYEQNRRMPDAEIQIKIADYFDVSLDYLHGRGKNNIADTIAAHIDSNASEEDIKEILAYIEEKRKEHVNEEEINITDAASKGDKEVNEFVDENEDFKAVAARIMSDAEAVKAVKSFIEFYEQQKNN
lm_f6900	LMMG_02831	4683	5039	-1	118	DNA-binding protein	869	0.0027	A	xxxA	TASMANIA.A32	HTH_3	MGVLEFGEKLIHLRKKNRLTQKQLAAKIGTTASTISKYENDNHRPPIFILAKLAEILGTTTDFLLDDVAGLREKNSVNAFPLIGNPELEKWYLELPYTYSEDELLMLKRIADAIENKK
lm_f6900	LMMG_02149	57264	57467	-1	67	DNA-binding protein	934	0.00012	A	Ax	TASMANIA.A34	Rep_trans	MKVRNKVKQLREERGIGQNELALALEVSRQTIHAIEKGKYNPSLELSLKMARYFRLTIEEIFQLEEN
lm_f6900	LMMG_01637	206579	207430	-1	283	partition protein ParB	1064	4.8e-195	A	xAx	TASMANIA.A1	ParBc	MAKGLGKGINALFNNVDTNEETVQNIAIKEIKPNPYQPRKIFDAKAINELRDSIKIHGVLQPIILRNTDKGYEIVVGERRYRAAKEAKLKEIPAVVRDLTEEEMMELSVIENLQREDLSPLEEAESYQFLMKKLSLTQAKLAERVGKSRPYIANFVRLLTLPEEVQVMLRDGSLSAGHGRVLLGLKLKKNIIPTAKKAVAQGLTVRQLEDVVNNLNENVSRETIKPARVPIFIRESESQLRDKFGTAVSIKRRDKKGKIEIEFLSDDDLDRILEILDIQFDDE
lm_f6900	LMMG_01641	209636	210490	-1	284	chromosome partition protein	1066	3.8e-105	A	Ax	TASMANIA.A1	ParBc	MPFSRLFGKKEKNQMDDIVEEGVQRVQELPMDKIFPNQFQPRTVFDQDKIDELARTIRIHGVIQPIVVREMEPDYYEIIAGERRFRAVLSLEMEKIPAIIQNLDDEEVAAIALIENLQREELTPIEEAKAYRSLLDMQDVTQEALAQRVGKSQSAIANKMRLLKLPETVQEAVLNKQISERHARSLLALETEEQQVALLAEIAENHWNVKQTEARIQEILDVKKQVATKKTKPKRQAISRDVRIAMNTIKQSVTMVKDNGMDLDFTEEETDDFYQITIQIPKKK
lm_f6900	LMMG_01674	244222	244644	-1	140	transcriptional regulator	1079	0.0075	T	Tx	TASMANIA.T26	PIN	MRGYYDEISFDVNTTAKKMHLFLLRSIASYDVTPEQWSVLEGIEANEPISQKEIALWTKKDTPTVNRIVDVLLRKELVVREVSTEDRRISLLSLTDKGRKETHELRDIVEASCEKMFAGISRADLEQFTTILKNISTNIE
lm_f6900	LMMG_01830	400276	400611	-1	111	conserved hypothetical protein	1144	2.4e-06	A	Ax	TASMANIA.A78	HTH_3	MELNKFVGNKIKQYREERGLNQEALAEKLHTTRQTISRYENGDRKANQDVLFELAKIFNKRLDDFFPERNLPPVDERLVTIAAHIDDDVTEEEMRDILAYIEMKKKLHRGM
lm_f6900	LMMG_01831	400828	401256	1	142	antigen D	1145	0.014	A	Ax	TASMANIA.A113	HicB_lk_antitox	MDRKLLKEKQIQLIFQLEQEENRFIRKRLIEELEFFEALGDREKGLLTAEQKLLILSPSEYREYKRTKSDVQISRIIGVSRSSLAEWKRKKGLNRKKSQPVQQEMIDVLAFHLDKTKEEIGALPASAIECQYEAFVINEANN
lm_f6900	LMMG_01845	409816	410544	1	242	N-acetylmuramoyl-L-alanine amidase	1146	0.018	T	xxxxxxxxxxxxT	TASMANIA.T7	Gp49	MTKIWIDAGHGGKDSGASGNGLVEKNWVLTVAKQLQTELVKAGFEVGMTRTNDTFYELSDRAKKANSFKADLFISLHFNAGGGKGYEDYIYTSVPAATVEIQKIIHKNIITKVTKHGMNDRGMKKANFAVLRETAMDAILLEAGFCDSTDALILEKKAYQTDYCLGIVSAVQEVFGAMVTKYRAGKYLTSDDAISGTNIKGYLEAGTKVFVYKETEKTLNLTTTKGVPGSWVLKTEVNTGKR
lm_f6900	LMMG_02900	443758	444042	-1	94	transition state regulatory protein AbrB	1165	1.6e-36	A	A	TASMANIA.A8	MazE_antitoxin	MKSTGMVRKIDELGRVVIPIEIRRTMNLNVKDPLEIFTDEDAIILKKYSAGLVCDVTGEFSVDNKKFVDGKLTLSKEGAAALMEEIKRRFGDTL
lm_f6900	LMMG_02776	7990	8376	-1	128	conserved hypothetical protein	1173	0.016	A	A	TASMANIA.A83	ParBc_2	MKKAKSKVARIENRYIKDTATMKKTRSRRRIALFRRLAFMAIIFAVVGGLLTITYTKQVLTLKEKKEKQVQVDKKMVAMKDEQDSLNEQIKKLHNDDYIAKLARSEYYLSKDGEIIFNIPEENSKQKE
lm_f6900	LMMG_02918	3241	3663	-1	140	transcriptional regulator	1206	8.4e-07	A	Axxxx	TASMANIA.A32	HTH_3	MFGDRLRSLRENKNLTQQKVADDLNIKRENLSNYERNKREPDYEMLKKLAEYYGVSRSYILGETDKKQYWELDDKDERSIQKDLQKMIDDLSNSDAFAYSKEDGEMDENTKKLLIMSLENSLRIAKEESKKRFTPKKYRK
lm_f6900	LMMG_02018	125042	126058	-1	338	peptide chain release factor 2	1289	0.013	A	Ax	TASMANIA.A34	Rep_trans	MEVRIAELEDQMLDPNFWNDQQAAQKVINESNGYKETYQAFHALEEEQESMEISLELLKEEADEDLQEELEKDIKAYMATISEFELKLMLSDPYDKNNAILELHPGAGGTESQDWGSMLLRMYQRWSEKKGFKVEMLDYQAGDEAGIKSVTLLIKGHNAYGYLKAEKGVHRLVRISPFDSSGRRHTSFVSVDVMPELDGDIEIEVRTEDLKIDTYRATGAGGQHINTTDSAVRMTHIPSGIVVTCQSERSQLKNREQAMKMLKTKLYQKEQEEKERELAEIRGEQKEIGWGSQIRSYVFHPYSMVKDHRTNYETGNIQAVMDGDLDDFINAYLRSRIG
lm_f6900	LMMG_02954	1	470	-1	156	phage antirepressor protein	1318	0.0047	T	xT	TASMANIA.T61	ParE_toxin	MSNLQVIANEMLPVLENEQGEKFVDARMLHEKLLVNTRFNDWIYRMIGNYGYENGLDFYSTLSKTNGRPSTNYFLTLDTAKELAMVQNNEMGRSIRKYFIEVEKQARKLATEYPAFSYMIEDPVARAKKWIEEQQEKQEVLKKLEEQKPKVVFAEA
lm_f6900	LMMG_02604	3013	4539	-1	508	conserved hypothetical protein	1322	0.0098	T	xxTxxx	TASMANIA.T9	ParE_toxin	MNILYVPLDERPCNAIYPEQTAAVNQTMNVLSVPQALLGNKKKPANIYGIRSFIKKNIVNCSYAIISTEMLLYGGLLPSRLHHLTEADLNEYEVFLRGIKKEFPDKKIFLSNLIMRTPKYNSSDEEPDYYEQYGEAIFRYGWLKDKAARDTLDEREESEWNQLKETLPKDVIFDYETRRAFNVQVNLLHVQLVAENIVSFVSVPQDDSAPYGYTAMDQSKVYSEIANKRLKDRIMVYPGADEVGFTLLARAYNDHLGKTPSLFVRYSATFGAQIVPLYEDRPINESLKAHVLAAGFRLVDDVKDAEFVLEYNTPGKKMQESWDQLATKDVTYDSYRHLLSFVLEIQADLAVGKKVGICDAAFANGGEMELIELLDEKGILEEILSYKAWNTNCNSLGSS…
lm_f6900	LMMG_02805	110573	110935	-1	120	ribosomal protein L7/L12	1377	0.014	T	xT	TASMANIA.T49	PemK_toxin	MALNIEEIIASVKEASVLELNDLVKAIEEEFGVTAAAPVAVAAAGGAAAEQTEFTVELASAGDSKIKVIKVVREITGLGLKEAKELVDNAPKALKEGIAKDEAEEIKAKLEEVGANVEVK
lm_f6900	LMMG_02788	122165	123238	-1	357	PIN/TRAM domain-containing protein	1382	4.2e-116	T	Txxx	TASMANIA.T29	PIN_5	MLTWVIRVCFLILGGTTGVFSLPALWVKLGIGHILLINNPYTDALIGALIFYLITFWAVKYVEAALNWLEEKLAKIAIATLVYGGLGLFVGLVIAFFASNALSQTNIPLLNSVVPVILTLVLGYLGFRIGISRRNEFGNFVNNRNAKKRTPEEEKTEEKSKKTYKILDTSVIIDGRIADILTTGFLDGTVVIPLFVLAELQHIADSSDTLKRTRGRRGLDILNRIQKEDAIQVEMYEGDFEDTPEVDSKLVKLAKVMGGIVVTNDYNLNKVCEFQNVPVLNINDLANAVKPVVLPGEKMTVLMVKDGKEHNQGVAYLDDGTMIVVEDGRKFINETIQVEVTSVLQTSAGRMIFAKPS
lm_finland_1998	LMLG_0061	113397	113690	-1	97	transcriptional regulator	43	0.018	T	T	TASMANIA.T7	Gp49	MKKLNELSKSDLLLIFQALSDPIRLDIFLCLLKSKEKRFSGTTYNISKSTMSHHIKLLKEAQLINLRKEGTTHIYSVNQELVSLISHFFEECGEKDE
lm_finland_1998	LMLG_0046	126597	126932	-1	111	helix-turn-helix domain-containing protein	51	2.2e-06	A	Ax	TASMANIA.A78	HTH_3	MELNKFVGNKIKQYREERGLNQEALAEKLHTTRQTISRYENGDRKANQDVLFELAKIFNKRLDDFFPERNLPPVDERLVTIAAHIDDDVTEEEMRDILAYIEMKKKLHRGM
lm_finland_1998	LMLG_0045	127149	127577	1	142	antigen D	52	0.013	A	Ax	TASMANIA.A113	HicB_lk_antitox	MDRKLLKEKQIQLIFQLEQEENRFIRKRLIEELEFFEALGDREKGLLTAEQKLLILTPSEYREYKRTKSDVQISRIIGVSRSSLAEWKRKKGLNRKKSQPVQQEMIDVLAFHLDKTKEEIGALPASAIECQYEAFVINEANN
lm_finland_1998	LMLG_0031	136137	136865	1	242	N-acetylmuramoyl-L-alanine amidase, family 3 protein	53	0.017	T	xxxxxxxxxxxxT	TASMANIA.T7	Gp49	MTKIWIDAGHGGKDSGASGNGLVEKNWVLTVAKQLQTELVKAGFEVGMTRTNDTFYELSDRAKKANSFKADLFISLHFNAGGGKGYEDYIYTSVPAATVEIQKIIHKNIITKVTKHGMNDRGMKKANFAVLRETAMDAILLEAGFCDSTDALILEKKAYQTDYCLGIVSAVQEIFGAMVTKYRAGKYLTSDDAISGTNIKGYLEAGTKVFVYKETEKTLNLTTTKGVPGSWVLKTEVNTGKR
lm_finland_1998	LMLG_2874	170808	171092	-1	94	transition state regulatory protein AbrB	74	1.5e-36	A	A	TASMANIA.A8	MazE_antitoxin	MKSTGMVRKIDELGRVVIPIEIRRTMNLNVKDPLEIFTDEDAIILKKYSAGLVCDVTGEFSVDNKKFVDGKLTLSKEGAAALMEEIKRRFGDTL
lm_finland_1998	LMLG_2367	227609	227995	1	128	conserved hypothetical protein	98	0.015	A	A	TASMANIA.A83	ParBc_2	MKKAKSKVARIENRYIKDTATMKKTRSRRRIALFRRLAFMAIIFAVVGGLLTITYTKQVLTLKEKKEKQVQVDKKMVAMKDEQDSLNEQIKKLHNDDYIAKLARSEYYLSKDGEIIFNIPEENSKQKE
lm_finland_1998	LMLG_0825	258826	259899	1	357	pin/tram domain-containing protein	109	3.9e-116	T	Txxx	TASMANIA.T29	PIN_5	MLTWVIRVCFLILGGTTGVFSLPALWVKLGIGHILLINNPYTDALIGALIFYLITFWAVKYVEAALNWLEEKLAKIAIATLVYGGLGLFVGLVIAFFASNALSQTNIPLLNSVVPVILTLVLGYLGFRIGISRRNEFGNFVNNRNAKKRTPEEEKTEEKSKKTYKILDTSVIIDGRIADILTTGFLDGTVVIPLFVLAELQHIADSSDTLKRTRGRRGLDILNRIQKEDAIQVEMYEGDFEDTPEVDSKLVKLAKVMGGIVVTNDYNLNKVCEFQNVPVLNINDLANAVKPVVLPGEKMTVLMVKDGKEHNQGVAYLDDGTMIVVEDGRKFINETIQVEVTSVLQTSAGRMIFAKPS
lm_finland_1998	LMLG_0807	271130	271492	1	120	50S ribosomal protein L7/L12	114	0.013	T	xT	TASMANIA.T49	PemK_toxin	MALNIEEIIASVKEASVLELNDLVKAIEEEFGVTAAAPVAVAAAGGAAAEQTEFTVELASAGDSKIKVIKVVREITGLGLKEAKELVDNAPKALKEGIAKDEAEEIKAKLEEVGANVEVK
lm_finland_1998	LMLG_2008	446629	446832	1	67	DNA-binding protein	201	0.00011	A	Ax	TASMANIA.A34	Rep_trans	MKVRNKVKQLREERGIGQNELALALEVSRQTIHAIEKGKYNPSLELSLKMARYFRLTIEEIFQLEEN
lm_finland_1998	LMLG_0666	723754	725610	1	618	two-component sensor histidine kinase CheA	336	0.00074	T	xTxxxxxxxxxx	TASMANIA.T17	HipA_C	MTTNMLDLFIEEASEHLQALNDNLLQLEKDPTNGQLVSEIFRSAHTFKGMSATMGFQQVADLTHAMENVLDEVRNNRLAVTEHLVDIIFTCTSHLETMVSDIQHGGQGAADISKTVADLEALLHPEQETDLTVEKTYRIAIQIEEAAILKAVRAVMCLERLAEMGIISETTPDREAIELEEFEQSFEVVLESAQTKDEIKAVILDISEIEKVTVTEEVEEVQVIEPIKKAAKQTTKRLENKTIRVQLEKIEKLMNVFEESVIERARIDEIAEKTNNKELMEHLGRFSSISKEIQNGLLNMRMVPVDSVFNRFPKMVRTLAKELGKKIDLVIEGADTEVDKIVIDEIGDPLVHLIRNSVDHGAETVEVRRKNGKNETATINLKAFHSGNNVVIEIADDGA…
lm_finland_1998	LMLG_1568	761137	761646	1	169	DNA-binding protein	347	2.3e-08	A	A	TASMANIA.A32	HTH_3	MLNENIKAIRKSKGLSQEEIAIKLNVVRQTISKWEQGLSVPDSDMLISISEVLETPVSTLLGETVMVSKVDDVKAISEKLEIINLQFAQRKTARRKMLYWLFVSLCAVIAIISAVFIILNSPYLGWDYSDPETSVIGVAFHTFEWLFVRLAPIILIGGVVGIFLTRKNV
lm_finland_1998	LMLG_1570	763023	763694	1	223	ribulose-phosphate 3 epimerase family superfamily	349	0.0073	T	Txxxx	TASMANIA.T85	Gp49	MSKKLICPSMMCADFSGLEREVEELDKAGSDVFHVDIMDGAFVPSFGMGLQDFEEIRQKTQKLVDVHLMIMNPGDYVEMFADKGADIIYIHPEADLHPARTLDKIRNKGKKVGIAINPGTAIATIKELLPLVDNVMVMTVNPGFAGQKYLDYVDVKIAELVELKKDYTFEIMVDGAISPEKISKLSQLGVKGFVLGTSALFGKKESYAEIIKKLKQEKMEELR
lm_finland_1998	LMLG_1584	774829	775035	1	68	conserved hypothetical protein	353	2.1e-05	A	xAxxx	TASMANIA.A32	HTH_3	MKNIKMKVARVEKDISQEELAKLIHVSRQTISSVEAGNYNPTLNLCIAICKALGKTLDDLFWEEDDNV
lm_finland_1998	LMLG_1613	800537	800884	1	115	conserved hypothetical protein	365	0.017	T	T	TASMANIA.T11	HOK_GEF	MKKKWLLLILSVIVLCAIIFGIKWLLYRDNLVEMMQVDDTLYIVSYEPAKQEDALEKIGEIEHRIRHYRIPNKNFTSNYLSEGTELYKAKNGDEFPRTILFKEDGEYFIASEAMK
lm_finland_1998	LMLG_1644	829534	830076	1	180	DNA-binding protein	387	0.00092	A	Axxxx	TASMANIA.A32	HTH_3	MEIGKRIKNLRLSKNLTQEELGERTDLTKGYISQLERDLSSPSIETLFAILEVLGSTPKDFFDEEEHNQKVIYGELEHTFFEDEEKGYRIKWLVPESNEKEMEPVLLEIEANSCFKSFEPSLSETFAYVLKGEVTVLLGRNEYVAKKGEAIYFHAADEHQIINRSSEHATLILVATESYL
lm_finland_1998	LMLG_1374	927785	928063	1	92	CopG family transcriptional regulator	435	6e-05	A	AT	TASMANIA.A5	NikR_C	MLEKENRMIISVELTQEMIQELDVVVEKEKMGRSEVIMEATQQFLQEKRARELRDEMERGYAEMATINFAIACECTHVEAEAEDRNISILGG
lm_finland_1998	LMLG_1375	928070	928414	1	114	transcriptional regulator	435	4.4e-64	T	AT	TASMANIA.T57	PemK_toxin	MVKRGDVYYADLSPVVGSEQGGIRPVLIIQNDIGNRFSPTVIVAAITAKIQKAKLPTHVEATRKDGFERDSVILLEQIRTIDKQRLTDKITHLDEDLMAKVNKALEVSLGVVEF
lm_finland_1998	LMLG_1395	944472	945821	1	449	glutathione-disulfide reductase	442	0.017	T	xTx	TASMANIA.T13	Zeta_toxin	MEKHYDYIAIGGGSGGIASINRAAMHGAKCALIEPKFLGGTCVNVGCVPKKVMWYGAQIKEAMDLYADAYGYQVDASFNFQKLVENREAYIERIRGSYKSGLDNNKVEWIKGYAEFVDEKTLRVNGELVTADHILIATGGEPALPSIPGAEFGITSDGFFALKELPKKVAVVGAGYIAVELAGVLQQLGSETHLFVRKHAPLRNFDPLLTDTLTEIIEQSDMTLHKHAVPQKVEKNPDGSLTLSLEDGRTETVDTLIWAIGRKPVIKGLQIEKAGVELLESGHIAVDKFQNTNVAGIYAVGDVTGHYELTPVAIAAGRRLSERLFNNKKDAHLNYENIPTVVFSHPAIGTVGLTEPEAIEKYGKENIKVYTSSFTSMYTAITDHREPCRMKLICEGKTE…
lm_finland_1998	LMLG_2692	1020762	1021187	1	141	transcriptional regulator	481	0.0022	A	Ax	TASMANIA.A93	RHH_1	MRREKTMDTLIRSIMIKSKRKMDAKVAQFGLTTQQARVLGFLNDNASNEIIQKDLQRIFQTRGASITSLIQGLEKKNLISRKPSLRDGREKVVTLTEEGKQIVDEFNASFPREDDKAKKILSADEYKTFIDLLSKIDDNTE
lm_finland_1998	LMLG_2799	1043157	1043867	1	236	2,3,4,5-tetrahydropyridine-2,6-dicarboxylate N-acetyltransferase	496	0.015	A	xxAx	TASMANIA.A111	PhdYeFM_antitox	MEQMDAHQIISFIQNSKKATPVKVYLKGDLEKIDFPSDVKTFITGNAGTVFGEWAVVEPLLEANKANIEDYVIENDRRNSAIPLLDMKNINARIEPGAVIRDQVTIGDNAVIMMGASINIGSVIGDGTMIDMNVVLGGRATVGKNCHIGAGSVLAGVVEPPSAQPVIVEDNVVVGANVVVLEGVRIGEGAVVAAGAIVTKDVAPGTVVAGIPARELKKLDAKTASKTEIMQELRQL
lm_finland_1998	LMLG_2685	1316060	1316566	-1	168	conserved hypothetical protein	624	2.6e-63	A	xxxAxx	TASMANIA.A3	ParBc	MNYKSPVYSVTPIHYTKLQANNYNPNTVPATELKLLEKSIWEDGFTQPIVCYPLEDSDKYEIIDGFHRYTIMITSKRIRERENEFLPVVILEKDTVNRMASTIRHNRARGFHNVELMSNIVSELVDSGMSDSWIMKNIGMDANEILRLKQVSGLAHLFLDKEFSHTSD
lm_finland_1998	LMLG_1667	1467826	1469706	-1	626	DNA primase	686	0.0061	A	xAxxx	TASMANIA.A1	ParBc	MARIPEEVIDQVRNQADIVDIIGNYVQLKKQGRNYSGLCPFHGEKTPSFSVSPEKQIFHCFGCGKGGNVFSFLMEHDGLTFVESVKKVADMSHLDVAIELPEERDTSNLPKETSETAKMVEMHQLTAKLYHYILMETEEGTAALTYLKERGMSEQMMTTFQIGFAPNHHATITSFLEKRGMDLQLAGAAGLLSERDDGQMVDRFRNRIMFPITNDRGQIIAFSGRLFDRDDGPKYLNSPETPVFNKRRILFHFSEARQAIRKQEEITLMEGFMDVISAEEAGVQNAVASMGTSLTEEHADLIKRLTNRAIICYDGDRAGIEAAYKAGTLLVERNRLDVFVLQLPAGKDPDDFIRASGPEKFKEVYKQQRMTWTAFKIHYLRKERNLQNETEQIGYIDDC…
lm_finland_1998	LMLG_2562	1480395	1481354	-1	319	phosphate starvation induced PhoH family protein	690	4e-31	T	Txxxxx	TASMANIA.T1	PhoH	MLNEFNEVVELSDDTNIQDLFGNNNKNIELLEELLQVKIITRGESLSITGEEEPVQHTTAVLNELILTVKRGIHIDGRDIAQAVKMQRNGTLIYFHTLFEEEITKNAKGTPIRPKTFGQRTYIQMIKKHDIVFGVGPAGTGKTYLAVVMAVDAWKKGNVSKIILTRPAVEAGESLGFLPGDLKEKVDPYLRPVYDALYDIFGTEHTTRLMDRGVIEIAPLAYMRGRTLDHAFVILDEAQNTTIAQMKMFLTRLGYDSKMIVNGDMTQIDLPKGATSGLVNAEQVLKDVKDIGFVYFEHHDVVRHPLVAEIIKAYEGKQN
lm_finland_1998	LMLG_2724	1512256	1512528	-1	90	UPF0297 protein	703	0.013	T	xTxx	TASMANIA.T44	HicA_toxin	MDSKDQTMFYNFGDDSIEEDVKKLMKQVYVALEEKGYNPVNQIVGYLLSGDPAYIPRHKDARSMIRRLERDEIIEELVKAYLKNNEIGEK
lm_finland_1998	LMLG_1764	1581945	1584572	-1	875	DNA polymerase I	731	NA	T	Txxxxx	NA	NA	MNKLVLIDGNSIANRAFYALPLLNNDKGVYTNAVYGFAMMLMNVLEKEKPSHVLVAFDAGKTTFRHTTFKGYKGGRQKTPSELSEQFPFIRELLTAYDIPQYELANYEADDIIGTLTKKAEADGMEVAIITGDRDLTQLASEKTTVYITKKGIADMETNTPETLKEKYNLTPEQIIDMKGLMGDSSDNIPGIPGVGEKTALKLLHEFGGTVESVLEHAEEISGKKLKEKVLENKELAILSKELATINVDSPIECTVESTKYDGYQTEKVIPLLKEMNFTTLLKNIEGDTPEESKELKELSFEIVTELKEQHFGGKTALYVELENDNYHTANFIGLTVHSSQGTYFFTKETAESSEAFRKWVESDQTKVVYDAKKTIVAMNRIGLAISGITFDIMLASYL…
lm_finland_1998	LMLG_1112	1614056	1615267	-1	403	thiamine biosynthesis/tRNA modification protein ThiI	746	0.0042	T	xT	TASMANIA.T9	ParE_toxin	MEFDRMLIRYGELSTKGKNRKQFVTKLAQNVKRAMTDLPEVRIHGERDRMYIILNGADYQLAEERLKPIFGIQSFSPAVRVNLDVEEVKAAALALVQDAHEENGTFKVAARRSHREFPLDSNEINQEIGAYVLQNMEDLTVNVKNPDVKLTIDVRKEGVFLSCRTILGAAGLPVGSSGRAMLMLSGGIDSPVAGYLAQKRGVEIEAVHFHSPPYTSEQAKQKAIDLAAKLAKYSGQVQMHIVPFTEIQEVIKQQIPESVIMTVTRRMMLRITDELRRKRNGLAIVNGESLGQVASQTLESMLAINAVTATPIIRPVVSMDKNEIIQIAQKIDTYNLSVQPFEDCCTIFTPPSPKTKPKLDKIEHYESFTDFDALIAKALDNIETISVNVAETAQVKDEF…
lm_finland_1998	LMLG_1542	1744005	1744907	1	300	methyl-accepting chemotaxis protein	805	0.0071	T	Tx	TASMANIA.T55	SymE_toxin	MNVNAETEDATLLLDGLLQNVAIIRFDTNKKVTYANALFAEAMGYSEEEMLKLSHPDLCFPDFVQSASYKAMWTNLLAGQKFQNKIERKNARGERVWFEATYIPIIREDTVVGVAKIATDITRREETVHDFASGLKSMATNLKEHSSVGKTRSEALLELVKSITKESNENTDTLHDLQTEAQNIHGIINTINGIASQTNLLALNAAIEAARAGDAGRGFSVVAEEVRKLSSRVEEAIKEVEKSVNGITQEINTISSGTERVEAKVEESQEVLILSLEDFSQIESASTALDQNAGAFTKMI
lm_finland_1998	LMLG_2071	1884300	1885175	-1	291	conserved hypothetical protein	859	0.005	T	Txx	TASMANIA.T57	PemK_toxin	MVKSMTGFGRATKEFEAFKVTIELKAVNHRYSEFLFRMPKQLAYLEGKLKKTISKQIKRGRIEVFFSITGEQIAKRELHIDWDLADSYYRFIKQASARYELQELPTMGDLLQEQAYLSIEEEVEASSELERLVLETLARATERLDEMRSMEGAELLLYFKQHLAALENSLEIIQAEIPNTEKHYQEKIETRIQNVVGDQFDPSIVLTEVAMLLEKADINEEVERTKSHLKQFYGIILLEEPIGRKLDFLIQEMNREVNTIGSKASSLKITEQVVEMKTTLEKIREQVQNVE
lm_finland_1998	LMLG_2252	1935431	1936303	-1	290	5'-3' exonuclease	879	NA	T	xT	NA	NA	MTENRENLLVVDGMALLFRAFYATAVSKQFMFNQQGIPTNGVQGFMRHMFAAIRQSNPTHTLICWDMGSQTFRNELYDGYKAGRTAPPEEMIPQFDLAKEVAAGFGFVNLGVPGFEADDCIGTITVQASNTIATTVLSGDKDLLQLIAPTNDVWIMQKGYGNYKRYDEATFFEEMGISPRQFIDVKALMGDTSDGYPGVRGIGEKTAIKLIQEYESIEGVLNNLDKLKPAQQTKIQEDLAMLELSQKLARIHTEVPLEIDLPSLKYDGFREDAFAVVEKYGLKTLTRDIE
lm_finland_1998	LMLG_0388	2106230	2106661	-1	143	mraZ protein	948	5.3e-79	A	Axxx	TASMANIA.A2	MraZ	MFMGEYQHNIDIKGRLIVPAKFRELLGDNFVITRGLDKCLFAYPQEEWKKLEEKLQTLPLTKKDARSFTRFFFSGASECELDKQGRINIPSNLLQYADLEKETVIIGVSSRIEIWSKSEWDDVFNEAEESFADLAENMIGFDI
lm_finland_1998	LMLG_0891	2304520	2305398	-1	292	transcriptional regulator	1049	0.0078	T	T	TASMANIA.T9	ParE_toxin	MNLHHLRYFVTLAHMEHYTKAAEKLLITQPSLSHAISSLEQELGIPLFEKEGRNIGLSKAGKVFLDYVEESLDMIDAGVATTKKAANGEGQIDLAFLQTLGTSLIPKLVQEFLQTEPEKQIDFIFHTGVSIDIIQGLKEKKFDIGICSKLENERNIHFTPIAKQELVLIVPKSHPLADKDWIDLIETVDYPHIAFSKKSGLRPIIDDLFRKIGADYQIAYEIEVDQVIAGMVAQNFGIAVVPNMPILNYVDVKVLPIRSPNWERFFYLAVAKNQTLTPAAEKFKQFMLAHRI
lm_finland_1998	LMLG_0912	2322206	2322931	1	241	conserved hypothetical protein	1056	0.0043	T	xTx	TASMANIA.T70	Zeta_toxin	MINIKNLHKHFGKLEVLKGIDLEIASGEVVVVIGPSGSGKSTFLRCLNLLEQPTTGTILFENKDLMAKQTNVNELRQKMGMVFQNFNLFPHKNVLENLMLAPMKVKNEDSAAAKKHALSLLEKVGLADKATSYPSQLSGGQQQRVAIARALAMNPDVMLFDEPTSALDPEMVGEVLSVMKSLAKEGMTMVVVTHEMGFAREVADRVVFMDAGVIQEQGTPEEVFGNPQNDRTKDFLGKVLA
lm_finland_1998	LMLG_0933	2342241	2342597	-1	118	DNA-binding protein	1068	0.0024	A	xxxA	TASMANIA.A32	HTH_3	MGVLEFGEKLIHLRKKNRLTQKQLAAKIGTTASTISKYENDNHRPPIFILAKLAEILGTTTDFLLDDVAGLREKNSVNAFPLIGNPELEKWYLELPYTYSEDELLMLKRIADAIENKK
lm_finland_1998	LMLG_2124	2455875	2456783	1	302	conserved hypothetical protein	1121	0.015	A	A	TASMANIA.A85	ParD	MQNIGDTLKFIRKSKNLTQQETCTNALSRSNYQKIENNKIMPSMDRFIQILLNFNMTLEEFEFVKRDFTPSPKENILYLYSKIITSSETDILLDVISKCDDYLANQNDIFISDIKASLEGILLAEKEHNFELAREKVAYIWDRLSEADELFWNDILILRNIFFIFENETAQHIVNRLISQLKKYRYLYPTLSIEISLHVNRATYLILDEEYELALHYIELSIKIAKHNHYYLQFCMAVAKKGIVLYKLDQKQQGKHFMQRALRVAKVLEEERILNGIKNEIDYFLHDELQDLSLNEFTKIDI
lm_finland_1998	LMLG_1860	2524283	2525299	-1	338	peptide chain release factor 2	1149	0.014	A	Ax	TASMANIA.A34	Rep_trans	MEVRIAELEDQMLDPNFWNDQQAAQKVINESNGYKETYQAFHALEEEQESMEISLELLKEEADEDLQEELEKDIKAYMATISAFELKLMLSDPYDKNNAILELHPGAGGTESQDWGSMLLRMYQRWSEKKGFKVEMLDYQAGDEAGIKSVTLLIKGHNAYGYLKAEKGVHRLVRISPFDSSGRRHTSFVSVDVMPELDDDIEIEVRTEDLKIDTYRATGAGGQHINTTDSAVRMTHIPSGIVVTCQSERSQLKNREQAMKMLKTKLYQKEQEEKERELAEIRGEQKEIGWGSQIRSYVFHPYSMVKDHRTNYETGNIQAVMDGDLDDFINAYLRSRIG
lm_finland_1998	LMLG_0235	2812183	2813034	-1	283	partition protein ParB homolg	1278	4.4e-195	A	xAx	TASMANIA.A1	ParBc	MAKGLGKGINALFNNVDTNEETVQNIAIKEIKPNPYQPRKIFDAKAINELRDSIKIHGVLQPIILRNTDKGYEIVVGERRYRAAKEAKLKEIPAVVRDLTEEEMMELSVIENLQREDLSPLEEAESYQFLMKKLSLTQAKLAERVGKSRPYIANFVRLLTLPEEVQVMLRDGSLSAGHGRVLLGLKLKKNIIPTAKKAVAQGLTVRQLEDVVNNLNENVSRETIKPARVPIFIRESESQLRDKFGTAVSIKRRDKKGKIEIEFLSDDDLDRILEILDIQFDDE
lm_finland_1998	LMLG_0231	2815240	2816094	-1	284	nucleoid occlusion protein	1280	1.6e-104	A	Ax	TASMANIA.A1	ParBc	MPFSRLFGKKEKNQMDDIVEEGVQRVQELPMDKIFPNQFQPRTVFDQDKIDELARTIRIHGVIQPIVVREMEPDYYEIIAGERRFRAVLSLEMEKIPAIIQNLDDEEVAAIALIENLQREELTPIEEAKAYRSLLDMQDVTQEALAQRVGKSQSAIANKMRLLKLPETVQEAVLIKQISERHARSLLALETEEQQVALLAEIAENHWNVKQTEARIQEILGVKKQVATKKTKPKRQAISRDVRIAMNTIKQSVTMVKDNGMDLDFTEEETDDFYQITIQIPKKK
lm_fsl_f2_208	NA	NA	NA	NA	NA	NA	NA	NA	NA	NA	NA	NA	NA
lm_fsl_f6_684_gca_000743465	NA	NA	NA	NA	NA	NA	NA	NA	NA	NA	NA	NA	NA
lm_fsl_f6_684	G161_15154	6387	7460	1	357	hypothetical protein	2	3.8e-116	T	Txxxx	TASMANIA.T29	PIN_5	MLTWVIRVCFLILGGTTGVFSLPALWVKLGIGHILLINNPYTDALIGALIFYLITFWAVKYVEAALNWLEEKLAKIAIATLVYGGLGLFVGLVIAFFASNALSQTNIPLLNSVVPVILTLVLGYLGFRIGISRRNEFGNFVNNRNAKKRTPEEEKTEEKSKKTYKILDTSVIIDGRIADILTTGFLDGTVVIPLFVLAELQHIADSSDTLKRTRGRRGLDILNRIQKEDAIQVEMYEGDFEDTPEVDSKLVKLAKVMGGIVVTNDYNLNKVCEFQNVPVLNINDLANAVKPVVLPGEKMTVLMVKDGKEHNQGVAYLDDGTMIVVEDGRKFINETIQVEVTSVLQTSAGRMIFAKPS
lm_fsl_f6_684	G161_15254	18696	19058	1	120	50S ribosomal protein L7/L12	9	0.012	T	T	TASMANIA.T49	PemK_toxin	MALNIEEIIASVKEASVLELNDLVKAIEEEFGVTAAAPVAVAAAGGAAAEQTEFTVELASAGDSKIKVIKVVREITGLGLKEAKELVDNAPKALKEGIAKDEAEEIKAKLEEVGANVEVK
lm_fsl_f6_684	G161_05809	51720	51992	1	90	hypothetical protein	69	0.013	T	xTxx	TASMANIA.T44	HicA_toxin	MDSKDQTMFYNFGDDSIEEDVKKLMKQVYVALEEKGYNPVNQIVGYLLSGDPAYIPRHKDARSMIRRLERDEIIEELVKAYLKNNEIGEK
lm_fsl_f6_684	G161_06034	82903	83862	1	319	PhoH family protein	84	3.9e-31	T	Txxxxxx	TASMANIA.T1	PhoH	MLNEFNEVVELSDDTNIQDLFGNNNKNIELLEELLQVKIITRGESLSITGEEEPVQHTTAVLNELILTVKRGIHIDGRDIAQAVKMQRNGTLIYFHTLFEEEITKNAKGTPIRPKTFGQRTYIQMIKKHDIVFGVGPAGTGKTYLAVVMAVDAWKKGNVSKIILTRPAVEAGESLGFLPGDLKEKVDPYLRPVYDALYDIFGTEHTTRLMDRGVIEIAPLAYMRGRTLDHAFVILDEAQNTTIAQMKMFLTRLGYDSKMIVNGDMTQIDLPKGATSGLVNAEQVLKDVKDIGFVYFEHHDVVRHPLVAEIIKAYEGKQN
lm_fsl_f6_684	G161_06104	94554	96326	1	590	DNA primase	89	0.0053	A	xA	TASMANIA.A1	ParBc	MARIPEEVIDQVRNQADIVDIIGNYVQLKKQGRNYSGLCPFHGEKTPSFSVSPEKQIFHCFGCGKGGNVFSFLMEHDGLTFVESVKKVADMSHLDVAIELPEERDTSNLPKETSETAKMVEMHQLTAKLYHYILMETEEGTAALTYLKERGMSEQMMTTFQIGFAPNHHATITSFLEKRGMDLQLAGAAGLLSERDDGQMVDRFRNRIMFPITNDRGQIIAFSGRLFDRDDGPKYLNSPETPVFNKRRILFHFSEARQAIRKQEEITLMEGFMDVISAEEAGVQNAVASMGTSLTEEHADLIKRLTNRAIICYDGDRAGIEAAYKAGTLLVERNRLDVFVLQLPAGKDPDDFIRASGPEKFKEVYKQQRMTWTAFKIHYLRKERNLQNETDQIGYIDDC…
lm_fsl_f6_684	G161_06404	151340	152386	-1	348	DNA mismatch repair protein MutS	117	0.014	T	T	TASMANIA.T48	Gp49	MELEYQLFSEVREMVKDYIERLQKLAKSVSEIDCLQSFADISEKNHFIRPTLSEDGSLHVKQGRHPVVEKVMGAQSYVANDCDLDENREILLITGPNMSGKSTYMRQVALTAICAQVGCFVPAEEAILPIFDQIFTRIGAADDLIAGQSTFMVEMLEARNAIVHATKDSLILFDEIGRGTATYDGMALAQAIIEYIHENVHAKTLFSTHYHELTDLEKELRGLQNIHVSAVEENGKVVFLHKIKEGPADKSYGIHVAELAELPKSLIERASRILEQLENDDKKIIIASVKQPEEVHEEVQLSMFPVEPEKKASSKETKLLKEIASMNIMQMTPMDAMNKLYELQSKIH
lm_fsl_f6_684	G161_06954	247766	248272	1	168	ParB-like nuclease domain-containing protein	154	2.5e-63	A	xxxxA	TASMANIA.A3	ParBc	MNYKSPVYSVTPIHYTKLQANNYNPNTVPATELKLLEKSIWEDGFTQPIVCYPLEDSDKYEIIDGFHRYTIMITSKRIRERENEFLPVVILEKDTVNRMASTIRHNRARGFHNVELMSNIVSELVDSGMSDSWIMKNIGMDANEILRLKQVSGLAHLFLDKEFSHTSD
lm_fsl_f6_684	G161_08069	428867	429640	-1	257	AraC family transcriptional regulator	249	0.0038	T	Tx	TASMANIA.T143	PemK_toxin	MKTKMPEMLSFVSEEAVSRKMTSEEIAAHFGYDKHHFSRKFKEINGFSVVEFLSSLKVEKAIIELDEEVRILDLQEHSGFESSGSFTNTFKKYTGSSPRKYKTEMNDIFYDMKRFENDNKDKSIAHFQENNDSFCNVTIDVPDEFEKGIIFIGLFRTLIPNHMPISGLATKNLIGNQLKNIPSGDYYLLACAISQSNNILSYFNLSNSLRGKEDEKLSFPKCSGNHYAIKLREPIPEDPPILANVGKILISCLKNTI
lm_fsl_f6_684	G161_15054	13872	14258	1	128	hypothetical protein	319	0.015	A	A	TASMANIA.A83	ParBc_2	MKKAKSKVARIENRYIKDTATMKKTRSRRRIALFRRLAFMAIIFAVVGGLLTITYTKQVLTLKEKKEKQVQVDKKMVAMKDEQDSLNEQIKKLHNDDYIAKLARSEYYLSKDGEIIFNIPEENSKQKE
lm_fsl_f6_684	G161_09101	10369	10878	1	169	DNA-binding protein	334	2.2e-08	A	A	TASMANIA.A32	HTH_3	MLNENIKAIRKSKGLSQEEIAIKLNVVRQTISKWEQGLSVPDSDMLISISEVLETPVSTLLGETVMVSKVDDVKAISEKLEIINLQFAQRKTARRKMLYWLFVSLCAVIAIISAVFIILNSPYLGWDYSDPETSVIGVAFHTFEWLFVRLAPIILIGGVVGIFLTRKNV
lm_fsl_f6_684	G161_09111	12255	12926	1	223	ribulose-phosphate 3-epimerase	336	0.0071	T	Txx	TASMANIA.T85	Gp49	MSKKLICPSMMCADFSGLEREVEELDKAGSDVFHVDIMDGAFVPSFGMGLQDFEEIRQKTQKLVDVHLMIMNPGDYVEMFADKGADIIYIHPEADLHPARTLDKIRNKGKKVGIAINPGTAIATIKELLPLVDNVMVMTVNPGFAGQKYLDYVDVKIAELVELKKDYTFEIMVDGAISPEKISKLSQLGVKGFVLGTSALFGKKESYAEIIKKLKQEKMEELR
lm_fsl_f6_684	G161_09191	24109	24315	1	68	Cro/CI family transcriptional regulator	342	2e-05	A	xAxxx	TASMANIA.A32	HTH_3	MKNIKMKVARVEKDISQEELAKLIHVSRQTISSVEAGNYNPTLNLCIAICKALGKTLDDLFWEEDDNV
lm_fsl_f6_684	G161_09351	49827	50174	1	115	hypothetical protein	355	0.016	T	T	TASMANIA.T11	HOK_GEF	MKKKWLLLILSVIVLCAIIFGIKWLLYRDNLVEMMQVDDTLYIVSYEPAKQEDALEKIGEIEHRIRHYRIPNKNFTSNYLSEGTELYKAKNGDEFPRTILFKEDGEYFIASEAMK
lm_fsl_f6_684	G161_09506	80879	81421	1	180	Cro/CI family transcriptional regulator	379	0.00089	A	Ax	TASMANIA.A32	HTH_3	MEIGKRIKNLRLSKNLTQEELGERTDLTKGYISQLERDLSSPSIETLFAILEVLGSTPKDFFDEEEHNQKVIYGELEHTFFEDEEKGYRIKWLVPESNEKEMEPVLLEIEANSCFKSFEPSLSETFAYVLKGEVTVLLGRNEYVAKKGEAIYFHAADEHQIINRSSEHATLILVATESYL
lm_fsl_f6_684	G161_10006	171573	171842	1	89	CopG family transcriptional regulator	425	0.00019	A	A	TASMANIA.A5	NikR_C	MLEKENRMIISVELTQEMIQELDVVVEKEKMGRSEVIMEATQQFLQEKRARELRERWNAAMQRWRQLILLSHASVPMSKQKQKTGILVF
lm_fsl_f6_684	G161_10016	171857	172201	1	114	YdcE protein	426	4.3e-64	T	xT	TASMANIA.T57	PemK_toxin	MVKRGDVYYADLSPVVGSEQGGIRPVLIIQNDIGNRFSPTVIVAAITAKIQKAKLPTHVEATRKDGFERDSVILLEQIRTIDKQRLTDKITHLDEDLMAKVNKALEVSLGVVEF
lm_fsl_f6_684	G161_10136	188262	189611	1	449	glutathione reductase	435	0.017	T	xTx	TASMANIA.T13	Zeta_toxin	MEKHYDYIAIGGGSGGIASINRAAMHGAKCALIEPKFLGGTCVNVGCVPKKVMWYGAQIKEAMDLYADAYGYQVDASFNFQKLVENREAYIERIRGSYKNGLDNNKVEWIKGYAEFVDEKTLRVNGELVTADHILIATGGEPALPSIPGAEFGITSDGFFALKELPKKVAVVGAGYIAVELAGVLQQLGSETHLFVRKHAPLRNFDPLLTDTLTEIIEQSDMTLHKHAVPQKVEKNPDGSLTLSLEDGRTETVDTLIWAIGRKPVIQGLQIEKAGVELLESGHIAVDKFQNTNVAGIYAVGDVTGHYELTPVAIAAGRRLSERLFNNKKDAHLNYENIPTVVFSHPAIGTVGLTEPEAIEKYGKENIKVYTSSFTSMYTAITDHREPCRMKLICEGKTE…
lm_fsl_f6_684	G161_11026	97335	97538	1	67	putative HTH-type transcriptional regulator	516	0.00011	A	Ax	TASMANIA.A34	Rep_trans	MKVRNKVKQLREERGIGQNELALALEVSRQTIHAIEKGKYNPSLELSLKMARYFRLTIEEIFQLEEN
lm_fsl_f6_684	G161_11506	184191	184769	1	192	lipoprotein	562	0.0012	T	T	TASMANIA.T1	PhoH	MKKILVPILLLATILASCSSPNEKITKDTKISKTITIRADYKVPKDIKELEDDSANIVKVKFLQNKTIGKDGSTISEIEILTSYKGNLEKGSKVDISEPWYLSDGKYVAVENYIALDKEQEYTIFLGEKDKDTYPLSSLGYGKFGGSLKEDQAVLADFNILGEVQKFDFIAENTEEVKNYQLIKEQVAGKYK
lm_fsl_f6_684	G161_13675	5894	6571	1	225	2,3,4,5-tetrahydropyridine-2,6-carboxylate N-succinyltransferase	608	0.014	A	xAx	TASMANIA.A111	PhdYeFM_antitox	MEQMDAHQIISFIQNSKKATPVKVYLKGDLEKIDFPSDVKTFITGNAGTVFGEWAVVEPLLEANKANIEDYVIENDRRNSAIPLLDMKNINARIEPGAVIRDQVTIGDNAVIMMGASINIGSVIGDGTMIDMNVVLGGRATVGKNCHIGAGSVLAGVVEPPSAQPVIVEDNVVVGANVVVLEGVRIGEGAVVAAGAIVTKDVAPGTVVAGIPARELKKIRCKNSF
lm_fsl_f6_684	G161_14005	13960	14163	1	67	HTH domain-containing protein	639	0.0006	A	A	TASMANIA.A32	HTH_3	MVVTNIVKIIREKKGITQNELAHSLDVSRQTIHAIEKGKYNPSLELSLKIAKFFDLPVEEIFNLEGE
lm_fsl_f6_684	G161_14225	52614	53522	1	302	transcriptional activator	661	0.014	A	A	TASMANIA.A85	ParD	MQNVGDTLKFIRKSKNLTQQEACTGALSRSNYQKIENNKIMPSMDRFIQLLLNFNMTLEEFEFVKRDFTPSPKENILYLYSKIITSSETDILLDVISKCDEYLENHNDIFISDIKASLEGILLAEKEHNFELAREKVAYIWDRLSEADELFWNDILILRNIFFIFENETAQHIVNRLISQLKKYRYLYPTLSIEISLHVNRATYLILDEEYELALHYIELSIKIAKHNHYYLQFCMAVAKKGIVLYKLDQKQQGKHFMQRALRVAKVLEEERILNGIKNEIDYFLHDELQDLSLNEFTKIDI
lm_fsl_f6_684	G161_14565	119774	120757	-1	327	peptide chain release factor 2	689	0.013	A	xxAx	TASMANIA.A34	Rep_trans	MLDPNFWNDQQAAQKVINESNVYKETYQAFHALEEEQESMEISLELLKEEADEDLQEELEKDIKAYMATISEFELKLMLSDPYDKNNAILELHPGAGGTESQDWGSMLLRMYQRWSEKKGFKVEMLDYQAGDEAGIKSVTLLIKGHNAYGYLKAEKGVHRLVRISPFDSSGRRHTSFVSVDVMPELDDDIEIEVRTEDLKIDTYRATGAGGQHINTTDSAVRMTHIPSGIVVTCQSERSQLKNREQAMKMLKTKLYQKEQEEKERELAEIRGEQKEIGWGSQIRSYVFHPYSMVKDHRTNYETGNIQAVMDGDLDDFINAYLRSRIG
lm_fsl_f6_684	G161_02479	82368	83270	-1	300	methyl-accepting chemotaxis protein	734	0.0069	T	Tx	TASMANIA.T55	SymE_toxin	MNVNAETEDATLLLDGLLQNVAIIRFDTNKKVTYANALFAEAMGYSEEEMLKLSHPDLCFPDFVQSASYKAMWTNLLAGQKFQNKIERKNARGERVWFEATYIPIIREDTVVGVAKIATDITRREETVHDFASGLKSMATNLKEHSSVGKTRSEALLELVKSITKESNENTDTLHDLQTEAQNIHGIINTINGIASQTNLLALNAAIEAARAGDAGRGFSVVAEEVRKLSSRVEEAIKEVEKSVNGITQEINTISSGTERVEAKVEESQEVLILSLEDFSQIESASTALDQNAGAFTKMI
lm_fsl_f6_684	G161_00865	154596	155027	-1	143	cell division protein MraZ	809	5.2e-79	A	Axx	TASMANIA.A2	MraZ	MFMGEYQHNIDIKGRLIVPAKFRELLGDNFVITRGLDKCLFAYPQEEWKKLEEKLQTLPLTKKDARSFTRFFFSGASECELDKQGRINIPSNLLQYADLEKETVIIGVSSRIEIWSKSEWDDVFNEAEESFADLAENMIGFDI
lm_fsl_f6_684	G161_01475	266520	266804	1	94	transition state regulatory protein	868	1.4e-36	A	A	TASMANIA.A8	MazE_antitoxin	MKSTGMVRKIDELGRVVIPIEIRRTMNLNVKDPLEIFTDEDAIILKKYSAGLVCDVTGEFSVDNKKFVDGKLTLSKEGAAALMEEIKRRFGDTL
lm_fsl_f6_684	G161_01665	299773	300501	-1	242	N-acetylmuramoyl-L-alanine amidase	888	0.016	T	xxxxT	TASMANIA.T7	Gp49	MTKIWIDAGHGGKDSGASGNGLVEKNWVLTVAKQLQTELVKAGFEVGMTRTNDTFYELSDRAKKANSFKADLFISLHFNAGGGKGYEDYIYTSVPAATVEIQKIIHKNIITKVTKHGMNDRGMKKANFAVLRETAMDAILLEAGFCDSTDALILEKKAYQTDYCLGIVSAVQEIFGAMVTKYRAGKYLTSDDAISGTNIKGYLEAGTKVFVYKETEKTLNLTTTKGVPGSWVLKTEVNTGKR
lm_fsl_f6_684	G161_01745	309065	309493	-1	142	antigen D	891	0.012	A	A	TASMANIA.A113	HicB_lk_antitox	MDRKLLKEKQIQLIFQLEQEENRFIRKRLIEELEFFEALGDREKGLLTAEQKLLILTPSEYREYKRTKSDVQISRIIGVSRSSLAEWKRKKGLNRKKSQPVQQEMIDVLAFHLDKTKEEIGALPASAIECQYEAFVINEANN
lm_fsl_f6_684	G161_01750	309710	310045	1	111	Prophage repressor protein	892	2.1e-06	A	Ax	TASMANIA.A78	HTH_3	MELNKFVGNKIKQYREERGLNQEALAEKLHTTRQTISRYENGDRKANQDVLFELAKIFNKRLDDFFPERNLPPVDERLVTIAAHIDDDVTEEEMRDILAYIEMKKKLHRGM
lm_fsl_f6_684	G161_01820	322950	323243	1	97	ArsR family transcriptional regulator	899	0.018	T	T	TASMANIA.T7	Gp49	MKKLNELSKSDLLLIFQALSDPIRLDIFLCLLKSKEKRFSGTTYNISKSTMSHHIKLLKEAQLINLRKEGTTHIYSVNQELVSLISHFFEECGEKDE
lm_fsl_f6_684	G161_13341	107620	108831	1	403	thiamine biosynthesis protein ThiI	976	0.0041	T	T	TASMANIA.T9	ParE_toxin	MEFDRMLIRYGELSTKGKNRKQFVTKLAQNVKRAMTDLPEVRIHGERDRMYIILNGADYQLAEERLKPIFGIQSFSPAVRVNLDVEEVKAAALALVQDAHEENGTFKVAARRSHREFPLDSNEINQEIGAYVLQNMEDLTVNVKNPDVKLTIDVRKEGVFLSCRTILGAAGLPVGSSGRAMLMLSGGIDSPVAGYLAQKRGVEIEAVHFHSPPYTSEQAKQKAIDLAAKLAKYSGQVQMHIVPFTEIQEVIKQQIPESVIMTVTRRMMLRITDELRRKRNGLAIVNGESLGQVASQTLESMLAINAVTATPIIRPVVSMDKNEIIQIAQKIDTYNLSVQPFEDCCTIFTPPSPKTKPKLDKIEHYESFTDFDALIAKALDNIETISVNVAETAQVKDEF…
lm_fsl_f6_684	G161_13491	138327	140954	1	875	DNA polymerase I	990	NA	T	Txxxx	NA	NA	MNKLVLIDGNSIANRAFYALPLLNNDKGVYTNAVYGFAMMLMNVLEKEKPSHVLVAFDAGKTTFRHTTFKGYKGGRQKTPSELSEQFPFIRELLTAYDIPQYELANYEADDIIGTLTKKAEADGMEVAIITGDRDLTQLASEKTTVYITKKGIADMETNTPETLKEKYNLTPEQIIDMKGLMGDSSDNIPGIPGVGEKTALKLLHEFGGTVESVLEHAEEISGKKLKEKVLENKELAILSKELATINVDSPIECTVESTKYDGYQTEKVIPLLKEMNFTTLLKNIEGDTPEESKELKELFFEIVTELKEQHFGGKTALYVELENDNYHTANFIGLTVHSSQGTYFFTKETAESSEAFRKWVESDQTKVVYDAKKTIVAMNRIGLAISGITFDIMLASYL…
lm_fsl_f6_684	G161_12101	12481	12828	1	115	DNA-binding protein	1022	0.0022	A	A	TASMANIA.A32	HTH_3	MEFGEKLIHLRKKNRLTQKQLAAKIGTTASTISKYENDNHRPPIFILAKLAEILGTTTDFLLDDVAGLREKNSVNAFPLIGNPELEKWYLELPYTYSEDELLMLKRIADAIENKK
lm_fsl_f6_684	G161_12211	32144	32869	-1	241	amino acid ABC transporter ATP-binding protein	1036	0.0042	T	Tx	TASMANIA.T70	Zeta_toxin	MINIKNLHKHFGKLEVLKGIDLEIASGEVVVVIGPSGSGKSTFLRCLNLLEQPTTGTILFENKDLMAKQTNVNELRQKMGMVFQNFNLFPHKNVLENLMLAPMKVKNEDSAAAKKHALSLLEKVGLADKATSYPSQLSGGQQQRVAIARALAMNPDVMLFDEPTSALDPEMVGEVLSVMKSLAKEGMTMVVVTHEMGFAREVADRVVFMDAGVIQEQGTPEEVFGNPQNDRTKDFLGKVLA
lm_fsl_f6_684	G161_12311	49680	50558	1	292	LysR family transcriptional regulator	1043	0.0076	T	T	TASMANIA.T9	ParE_toxin	MNLHHLRYFVTLAHMEHYTKAAEKLLITQPSLSHAISSLEQELGIPLFEKEGRNIGLSKAGKVFLDYVEESLDMIDAGVATTKKAANGEGQIDLAFLQTLGTSLIPKLVQEFLQTEPEKQIDFIFHTGVSIDIIQGLKEKKFDIGICSKLENERNIHFTPIAKQELVLIVPKSHPLADKDWIDLIETVDYPHIAFSKKSGLRPIIDDLFRKIGADYQIAYEIEVDQVIAGMVAQNFGIAVVPNMPILNYVDVKVLPIRSPNWERFFYLAVAKNQTLTPAAEKFKQFMLAHRI
lm_fsl_f6_684	G161_04365	50373	51227	1	284	ParB family chromosome partition protein	1118	1.5e-104	A	Ax	TASMANIA.A1	ParBc	MPFSRLFGKKEKNQMDDIVEEGVQRVQELPMDKIFPNQFQPRTVFDQDKIDELARTIRIHGVIQPIVVREMEPDYYEIIAGERRFRAVLSLEMEKIPAIIQNLDDEEVAAIALIENLQREELTPIEEAKAYRSLLDMQDVTQEALAQRVGKSQSAIANKMRLLKLPETVQEAVLIKQISERHARSLLALETEEQQVALLAEIAENHWNVKQTEARIQEILGVKKQVATKKTKPKRQAISRDVRIAMNTIKQSVTMVKDNGMDLDFTEEETDDFYQITIQIPKKK
lm_fsl_f6_684	G161_04385	53435	54286	1	283	ParB family chromosome partition protein	1120	4.3e-195	A	xAx	TASMANIA.A1	ParBc	MAKGLGKGINALFNNVDTNEETVQNIAIKEIKPNPYQPRKIFDAKAINELRDSIKIHGVLQPIILRNTDKGYEIVVGERRYRAAKEAKLKEIPAVVRDLTEEEMMELSVIENLQREDLSPLEEAESYQFLMKKLSLTQAKLAERVGKSRPYIANFVRLLTLPEEVQVMLRDGSLSAGHGRVLLGLKLKKNIIPTAKKAVAQGLTVRQLEDVVNNLNENVSRETIKPARVPIFIRESESQLRDKFGTAVSIKRRDKKGKIEIEFLSDDDLDRILEILDIQFDDE
lm_fsl_f6_684	G161_04600	100090	101739	-1	549	ABC transporter ATP-binding protein/permease	1142	0.018	A	Ax	TASMANIA.A66	PhdYeFM_antitox	MVISQLWQPKLLQQVLDAIMKDDMDEISSIGALLIGIAAVGLIAGILNTILSAKVAQGVGADIRESSFRKIQTFSFSNIEKLSTGNLVVRQTNDITQVQNLVMLSLQSLTRIPIMFIGAFILAMFTLPELWWVIIVLVVLVVLIVVFTFGSMGKHFAIIQKLIDRVNSIAKENLAGMRVVKSFVQEDNEIGRFTTVSDKLTRHTIIVGTLFSVMIPAFMLVSNLAIVVSIFFVGDMAADNPEVIGAIASFMNYLMQIMMAIIIGGMLMMMASRALISLKRITEVLETEPDITYNENAPEQDLEGTVEFRNVSFKYDGDDTPALEDISFKASVGEMVGIVGATGSGKSTLAQLIPRLYDPTEGEVIIGGTNLKDINKKTLRSTVSFVLQRAILFSGTIAD…
lm_fsl_f6_684	G161_02697	14996	15421	-1	141	MarR family transcriptional regulator	1220	0.0021	A	A	TASMANIA.A93	RHH_1	MRREKTMDTLIRSIMIKSKRKMDAKVAQFGLTTQQARVLGFLNDNAANEIIQKDLQRIFQTRGASITSLIQGLEKKQLISRKPSIRDGREKVVTLTEEGKRIVDEFNESFPREDDKAKKILSADEYKIFIDLLSKIDDNTE
lm_fsl_f6_684	G161_08931	24714	25586	-1	290	5'-3' exonuclease	1244	NA	T	xT	NA	NA	MTENRENLLVVDGMALLFRAFYATAVSKQFMFNQQGIPTNGVQGFMRHMFAAIRQSNPTHTLICWDMGSQTFRNELYDGYKAGRTAPPEEMIPQFDLAKEVAAGFGFVNLGVPGFEADDCIGTITVQASNTIATTVLSGDKDLLQLIAPTNDVWIMQKGYGNYKRYDEATFFEEMGISPRQFIDVKALMGDTSDGYPGVRGIGEKTAIKLIQEYESIEGVLNNLDKLKPAQQTKIQEDLAMLELSQKLARIHTEVPLEIDLPSLKYDGFREDAFAVVEKYGLKTLTRDIE
lm_fsl_f6_684	G161_08646	31704	32579	-1	291	hypothetical protein	1266	0.01	T	Txx	TASMANIA.T57	PemK_toxin	MVKSMTGFGRATKEFEAFKVTIELKAVNHRYSEFLFRMPKQLAYLEGKLKKTISKQIKRGRIEVFFSITGEQIAKRELHIDWDLADSYYRFIKQASARYELQELPTMGDLLQEQAYLSIEEEVEASSELERLVLETLARATERLDEMRSMEGAELLLYFKQHLAALENSLEIIQAEIPNTEKHYQEKIETRLQNVVGDQFDPSIVLTEVAMLLEKADINEEVERTKSHLKQFYGIILLEEPIGRKLDFLIQEMNREVNTIGSKASSLKITEQVVEMKTTLEKIREQVQNVE
lm_fsl_f6_684	G161_03913	143750	145606	1	618	chemotaxis protein	1373	0.00071	T	xTx	TASMANIA.T17	HipA_C	MTTNMLDLFIEEASEHLQALNDNLLQLEKDPTNGQLVSEIFRSAHTFKGMSATMGFQQVADLTHAMENVLDEVRNNRLAVTEHLVDIIFTCTSHLETMVSDIQHGGQGAADITKTVADLEALLHPEQETDLTVEKTYRIAIQIEEAAILKAVRAVMCLERLAEMGIISETTPDREAIELEEFEQSFEVVLESAQTKDEIKAVILDISEIEKVTVTEEVEEVQVIEPIKKAAKQTTKRLENKTIRVQLEKIEKLMNVFEESVIERARIDEIAEKTNNKELMEHLGRFSSISKEIQNGLLNMRMVPVDSVFNRFPKMVRTLAKELGKKIDLVIEGADTEVDKIVIDEIGDPLVHLIRNSVDHGAETVEVRRKNGKNETATINLKAFHSGNNVVIEIADDGA…
lm_fsl_j1_194	LMBG_02228	114475	114837	-1	120	ribosomal protein L12	52	0.013	T	xT	TASMANIA.T49	PemK_toxin	MALNIEEIIASVKEASVLELNDLVKAIEEEFGVTAAAPVAVAAAGGAAAEQTEFTVELASAGDSKIKVIKVVREITGLGLKEAKELVDNAPKALKEGVAKEEAEEIKAKLEEVGANVEVK
lm_fsl_j1_194	LMBG_02245	126069	127142	-1	357	PIN/TRAM domain-containing protein	57	2.6e-116	T	Txxx	TASMANIA.T29	PIN_5	MLTWVIRVCFLILGGTTGVFSLPALWVKLGIGHILLINNPYTDALIGALIFYLITFWAVKYVEAALNWLEEKLAKIAIATLVYGGLGLFVGLVIAFFASNALSQTNIPLLNSVVPVILTLVLGYLGFRIGISRRNEFGNFVNNRNAKKRTPEEEKTEEKSKKTYKILDTSVIIDGRIADILTTGFLDGTVVIPLFVLAELQHIADSSDTLKRTRGRRGLDILNRIQKEEAIQVEMYEGDFEDTPEVDSKLVKLAKVMGGIVVTNDYNLNKVCEFQNVPVLNINDLANAVKPVVLPGEKMTVLMVKDGKEHNQGVAYLDDGTMIVVEDGRKFINETIQVEVTSVLQTSAGRMIFAKPS
lm_fsl_j1_194	LMBG_00812	59723	59956	1	77	conserved hypothetical protein	84	0.0031	T	xTxx	TASMANIA.T5	Cpta_toxin	MRYQKISFIVTGIIAAVIGYLIFTSNYHPDVPNWLLFLFLALSIAVAVSQWKEKRLIWSCVGLFVAVLISVYYILTI
lm_fsl_j1_194	LMBG_00817	63626	64054	-1	142	conserved hypothetical protein	85	0.0089	A	Axx	TASMANIA.A2	MraZ	MIQATVPYFTFDGEATEALDFYKKVFQAEITQMRYFHELEGFSGDKKQGERILHARLTKDEKDLFYFSDTLEGETDAGNRLALAVNFSSEADFVQAFVLLSKTGTIEIPIQNTFWDAKYAKVIDHYSIDWHLNLENESTTKV
lm_fsl_j1_194	LMBG_00861	109060	110271	1	403	conserved hypothetical protein	110	0.0011	T	xT	TASMANIA.T9	ParE_toxin	MEFDRMLIRYGELSTKGKNRKQFVTKLAQNVKRAMTDLPEVRIHGERDRMYIILNGADYQLVEERLKPIFGIQSFSPAVRVNLDVEEVKAAALALVQDAHEENGTFKVAARRSHREFPLDSNEINQEIGAYVLQNMEDLTVNVKNPDVKLTIDVRKEGVFLSCRTILGAAGLPVGSSGRAMLMLSGGIDSPVAGYLAQKRGVEIEAVHFHSPPYTSEQAKQKAVDLAAKLAKYSGQVQMHIVPFTEIQEVIKQQIPESVIMTVTRRMMLRITDELRRRRNGLAIVNGESLGQVASQTLESMLAINAVTATPIIRPVVSMDKNEIIQIAQKIDTYNLSVQPFEDCCTIFTPPSPKTKPKLDKIEHYESFTDFEALIAKALDNIETISVNVAETAQVKDEF…
lm_fsl_j1_194	LMBG_00863	111489	112685	1	398	glutamate N-acetyltransferase/amino-acid acetyltransferase	111	0.012	A	xAxxx	TASMANIA.A9	PhdYeFM_antitox	MELVKGNIASPKGFYADGKHAGLKRKRNDIGWIYSEVPANAAAVYTMNQMQAAPIFVTKDSFQSNAKLQAIIVNSGNANACTGNQGMLDALAMRAQTAEKLDIPLDYVAVASTGIIGDMLPMDKINAGIEMLEKQTGNAADFEEAILTTDTFQKQISFQTEIGGRKVTMSGVAKGSGMIHPNMATMLAFITTDAAIPAELLQKLLKIKVDKTFNQITVDGDTSTNDMVVVMANGCAENSMLQEGTADFAKFADMFQAVMEHLAKSIARDGEGATKLIEVQVNGATKTEDARMIAKKIVSSSLVKTAAFGGDGNWGRIICAIGYSGGRFAPDNITIKIGGIEILNHSSQTIFNQQALDAYLEEEHIIIDVDLHIGLESGTAWGCDLSYEYVKINACYRT
lm_fsl_j1_194	LMBG_00889	139753	142380	1	875	DNA polymerase I	126	NA	T	Txxxxx	NA	NA	MNKLVLIDGNSIANRAFYALPLLNNDKGVYTNAVYGFAMMLMNVLEKEKPSHVLVAFDAGKTTFRHTTFKGYKGGRQKTPSELSEQFPFIRELLTAYDIPQYELANYEADDIIGTLTKKAEADGMEVAIITGDRDLTQLASEKTTVYITKKGIADMETNTPETLKEKYNLTPEQIIDMKGLMGDSSDNIPGIPGVGEKTALKLLHEFGGTVESVLEHAEEISGKKLKEKVLENKELAILSKELATINVDSPIECTVESTKYDGYQTEKVIPLLKEMNFTTLLKNIEGDTPEETKELKELSFEIVTELKEKHFGGKTALYVELENDNYHTANFIGLTVHSSQGTYFFTKETAESSEVFRKWVESDQTKVVYDAKKTMVAMNRIGLAISGITFDIMLASYL…
lm_fsl_j1_194	LMBG_00952	211798	212070	1	90	conserved hypothetical protein	153	0.014	T	xTxx	TASMANIA.T44	HicA_toxin	MDSKDQTMFYNFGDDSIEEDVKKLMKQVYVALEEKGYNPVNQIVGYLLSGDPAYIPRHKDARSMIRRLERDEIIEELVKAYLKNNEIGEK
lm_fsl_j1_194	LMBG_00990	242983	243942	1	319	PhoH family protein	168	3e-31	T	Txxxxx	TASMANIA.T1	PhoH	MLNEFNEVVELSDDTNIQDLFGNNNKNIELLEELLQVKIITRGESLSITGEEEPVQHTTAVLNELILTVKRGIHIDGRDIAQAVKMQRNGTLIYFHTLFEEEITKNAKGMPIRPKTFGQRTYIQMIKKHDIVFGVGPAGTGKTYLAVVMAVDAWKKGNVSKIILTRPAVEAGESLGFLPGDLKEKVDPYLRPVYDALYDIFGTEHTTRLMDRGVIEIAPLAYMRGRTLDHAFVILDEAQNTTIAQMKMFLTRLGYDSKMIVNGDMTQIDLPKGATSGLVNAEQVLKDVKDIGFVYFEHHDVVRHPLVAEIIKAYEGKQN
lm_fsl_j1_194	LMBG_01002	254628	256508	1	626	DNA primase	172	0.0064	A	xAxxx	TASMANIA.A1	ParBc	MARIPEEVIDQVRNQADIVDIIGNYVQLKKQGRNYSGLCPFHGEKTPSFSVSPEKQMFHCFGCGKGGNVFSFLMEHDGLTFVESVKKVADMSHLDVAIELPEERDTSNLPKETSETAKMVEMHQLTAKLYHYILMETEEGTAALTYLKERGMSEQMMTTFQIGFAPNHHATITAFLEKRGMDLQLAGRAGLLSERDDGQMVDRFRNRIMFPITNDRGQIIAFSGRLFDRDDGPKYLNSPETPVFNKRRILFHFSEARQAIRKQEEITLMEGFMDVISAEEAGVQNAVASMGTSLTEEHADLIKRLTNRAIICYDGDRAGIEAAYKAGTLLVERNRLDVFVLQLPAGKDPDDFIRASGPEKFKEVYKQQRMTWTAFKIHYLRRERNLQNETDQIGYIDDC…
lm_fsl_j1_194	LMBG_01148	407783	408289	1	168	conserved hypothetical protein	235	7.4e-64	A	xxxAx	TASMANIA.A3	ParBc	MNYKSPVYSVTPIHYTKLQANNYNPNTVPATELKLLEKSIWEDGFTQPIVCYPLEDSDKYEIIDGFHRYTIMRTSKRIRERENEFLPVVILEKDTVNRMASTIRHNRARGFHNVELMSNIVSELVDSGMSDSWIMKNIGMDANEILRLKQVSGLAHLFLDKEFSHTSD
lm_fsl_j1_194	LMBG_01166	425807	427603	-1	598	conserved hypothetical protein	248	0.0089	A	A	TASMANIA.A124	BrnA_antitoxin	MSVKSNIVKIGVCFAVLAVPVSQTTFPVFAAEQTGLKASQDNVNIPDSTFKAYLNGLLGQSSTANITEAQMNSLTYITLANINVTDLTGIEYAHNIKDLTINNIHATNYNPISGLSNLERLRIMGKDVTSDKIPNLSGLTSLTLLDISHSAHDDSILTKINTLPKVNSIDLSYNGAITDIMLLKTLPELKSLNIQFDGVHDYRGIEDFPKLNQLYAFSQTIGGKKLINSDIKGSALTYNAEKQTLYVPFSLMTERTVNYDGYVPDFVKSTAGSDTYFAMNEKQVNGNRLTITSDGLTVSDVSKADFDNLEKMEYNAKIDLSSQTYNIPDQFKNGGAYNISVPIYDHYFTVDHSVNISADSGKTYIENQPVTEAEFLADIHAKTDDGSTVTSDFADKVDF…
lm_fsl_j1_194	LMBG_00019	20292	20744	-1	150	transcriptional regulator	303	0.018	T	xxTx	TASMANIA.T92	YoeB_toxin	MERQKVKQLIKSYQQTYIFAMNQIHQAISEISASTVDLSIEQFFVLREIATYDGISATELAATLAVNKSAITPKLKKLEEKGYIRRERNQQDKRAVVLTISEKGNNVYEECEKQLELLVNEWLEILGEKDSEQFFELFQKITKSVVEPRQ
lm_fsl_j1_194	LMBG_00133	113595	114308	-1	237	predicted protein	336	0.0014	A	xA	TASMANIA.A32	HTH_3	MAIHMKLKEERKRKQWTQNVLAEKIGVSREVVGRWERLESIPTLKNCKSICRVFDITMDYLIKDEVDTKDNQLKYMKLGKDILDLANERYPIDFIRKYHIISKEEIFAIPRKKGLDFLSKVRTNLEKGDIGEDRRELRNYMRKFIFSWYKFDKARYQLAKSQKLKSLEMNAVLFSQDEIQSKIVEDYPERPVMLLRDLMVNRLEKYLCEEYSIDLNSITKDYEFENEVSEQTYKVVK
lm_fsl_j1_194	LMBG_00216	200999	201709	-1	236	conserved hypothetical protein	375	0.013	A	xxAx	TASMANIA.A111	PhdYeFM_antitox	MEQMDAHQIISFIQNSKKATPVKVYLKGDLEKIDFPSDVKTFITGNAGTIFGEWAVVEPFLEANKANIEDYVIENDRRNSAIPLLDMKNINARIEPGAVIRDQVTIGDNAVIMMGASINIGSVIGDGTMIDMNVVLGGRATVGKNCHIGAGSVLAGVVEPPSAQPVVVEDNVVVGANVVVLEGVRIGEGAVVAAGAIVTKDVAPGTVVAGIPARELKKLDAKTASKTEIMQELRQL
lm_fsl_j1_194	LMBG_00238	222400	222807	-1	135	transcriptional regulator	389	0.0026	A	Ax	TASMANIA.A93	RHH_1	MDTLIRSIMIKSKRKMDAKVAQFGLTTQQARVLGFLNDNAANEIIQKDLQRIFQTRGASITSLIQGLEKKELISRKPSIRDGREKVVTLTEEGKRIVDEFNESFPREDDKAKKILSADEYKIFIDLLSKIDDNTE
lm_fsl_j1_194	LMBG_00323	297879	299228	-1	449	glutathione-disulfide reductase	429	0.019	T	xTx	TASMANIA.T13	Zeta_toxin	MEKHYDYIAIGGGSGGIASINRAAMHGAKCALIEPKFLGGTCVNVGCVPKKVMWYGAQIKEAMDLYADAYGYQVDASFNFQKLVENREAYIERIRGSYKNGLDNNKVEWIKGYAEFVDEKTLRVNGELVTADHILIATGGEPALPSIPGAEFGITSDGFFALKELPKKVAVVGAGYIAVELAGVLQQLGSETHLFVRKHAPLRNFDPLLTDTLTEIIEQSDMMLHKHAVPQKVEKNPDGSLTLSLEDGRTETVDTLIWAIGRKPVIQGLQIEKAGVELLESGHIAVDKFQNTNVAGIYAVGDVTGHYELTPVAIAAGRRLSERLFNNKKDAHLNYENIPTVVFSHPAIGTVGLTEPEAIEKYGKENIKVYTSSFTSMYTAITDHREPCRMKLICEGKTE…
lm_fsl_j1_194	LMBG_00344	315281	315625	-1	114	transcriptional regulator	436	4.8e-64	T	AT	TASMANIA.T57	PemK_toxin	MVKRGDVYYADLSPVVGSEQGGIRPVLIIQNDIGNRFSPTVIVAAITAKIQKAKLPTHVEATRKDGFERDSVILLEQIRTIDKQRLTDKITHLDEDLMAKVNKALEVSLGVVEF
lm_fsl_j1_194	LMBG_00345	315632	315910	-1	92	conserved hypothetical protein	436	6.5e-05	A	AT	TASMANIA.A5	NikR_C	MLEKEKRMIISVELTQEMIQELDVVVEKEKMGRSEVIMEATQQFLQEKRARELRDEMERGYAEMATINFAIACECTHVEAEAEDRNISILGG
lm_fsl_j1_194	LMBG_00431	407968	408510	-1	180	DNA-binding protein	484	0.00098	A	Axxxx	TASMANIA.A32	HTH_3	MEIGKRIKNLRLSKNLTQEELGERTDLTKGYISQLERDLSSPSIETLFAILEVLGSTPKDFFDEEEHNQKVIYGELEHTFFEDEEKGYRIKWLVPESNEKEMEPVLLEIEANSCFKSFEPSLSETFAYVLKGEVTVLLGRNEYVAKKGEAIYFHAADEHQIINRSNEQATLILVATESYL
lm_fsl_j1_194	LMBG_00459	439126	439476	-1	116	conserved hypothetical protein	506	0.002	T	T	TASMANIA.T11	HOK_GEF	MKKKKWLQLIMAVIVLCAIIFGIKWLLYRDNLVEMMQVDDTLYIVSYEPAKQEDALEKIGEIEHRIRHYRIPNKNFTSNYLSEGTELYKAKNGDEFPRTILFKEDGEYFIASEAMK
lm_fsl_j1_194	LMBG_00493	469775	470284	-1	169	DNA-binding protein	522	2.9e-08	A	A	TASMANIA.A32	HTH_3	MLNENIKAIRKSKGLSQEEIAIKLNVVRQTISKWEQGLSVPDSDMLISISEVLETPVSTLLGETVMVSKVDDVKAISEKLEIINLQLAQRKTARQKMLYWLFISMCTVIAIISAVFIILNSPYLGWDYSDPETSVIGVAFHTFEWLFVRLAPIILIGGVVGIFLTRKNV
lm_fsl_j1_194	LMBG_00534	505742	507598	-1	618	chemotaxis protein CheA	535	0.00083	T	xTxxxxxxxxxx	TASMANIA.T17	HipA_C	MTTNMLDLFIEEASEHLQALNDNLLQLEKDPTNGQLVSEIFRSAHTFKGMSATMGFQQVADLTHAMENVLDEVRNNRLAVTEHLVDIIFTCTSHLETMVSDIQHGGQGAADISKTVADLEALLHPEQETDLAVEKTYRIQIQIEEAAILKAVRAVMCLERLAEMGIISETTPDREAIELEEFEQSFEVVLESAQTKEEIEAVVLDISEIEKVTVTEEVEEVQVIEPIKKAAKQTTKRLENKTIRVQLEKIEKLMNVFEESVIERARIDEIAEKTNNKELMEHLGRFSSISKEIQNGLLNMRMVPVDSVFNRFPKMVRTLAKELGKKIDLVIEGADTEVDKIVIDEIGDPLVHLIRNSVDHGAETVEVRRKNGKNETATINLKAFHSGNNVVIEIADDGA…
lm_fsl_j1_194	LMBG_00573	535865	538339	-1	824	cell wall surface anchor family protein	550	0.0096	T	T	TASMANIA.T74	PIN	MKKILHIVIVLSVICSIILVPVDWSAKAGGNNKRDDLIKSVSFYNSNGQNVTAKENYNEKLNYFLEVAFGGNSFQKGDYFNITLSSDALLYTEKAYDLKVDIDPTAVTNEQVVGKVTVEKINGSPTLHFVFTEDSESFFINSFDASFKIQVMPAHGDKNVINLSYSGAAKNFKNIGTSSVEWNVNMADDWPPVGISDFSKISGDLYHAILVYEKPSSKVNYETEILVSYPLFEKRIPLGNVQNIKIEVWDEAKEIYRVGVAGVDYGTITYDVGTPFVGGPIFQMNCTIPFKGISTKTRVSFDIDTNVDGKPGTTDPYLVSLSSVSSATKSLEFYPVNNADTKMTAAFFGKVTTRFEDELGNPVTFDNYSTVTTPGKVNQDGKFEIAEPFLHNSVQNVDK…
lm_fsl_j1_194	LMBG_00727	694722	695285	-1	187	conserved hypothetical protein	634	0.0048	T	T	TASMANIA.T1	PhoH	MPILLLATILASCSSPNEKITKDTKISKTITIRADYKIPKDIKELEDNSANIVKVKFLQNKTIGKDGSTISEIEILTSYKGNLEKGSKVDISEPWYLSDGKYVAVENYIALDKGQEYTIFLGEKDKDTYPLSSMGYGKFGGSLKEDQAVLADFNILGEVQKFDFISENTEEVKNYQLIKEQVAGKYK
lm_fsl_j1_194	LMBG_02746	1189	1431	1	80	predicted protein	668	8.3e-11	A	xAT	TASMANIA.A30	MazE_antitoxin	MTTVSVKKWGNSKAVRLPNNLLNALDIKENDDLKVEVINNQMILTKTAIDLRIEDLFANYQGEPFQTELQTFEPIGDEKW
lm_fsl_j1_194	LMBG_02747	1425	1766	1	113	PemK family protein	668	4.7e-12	T	xAT	TASMANIA.T105	PemK_toxin	MVKQGDIIKINLNPKQGHEQQGYRPYICLSHHLVSDYANIAIFAPISNTPRTYPLYVPLTGTTTTGKVLLDQLVTIDYNARKHQYVETVSDPLLTKLLDTVKVIFQKNERSTN
lm_fsl_j1_194	LMBG_02752	8214	9374	-1	386	multicopper oxidase	671	0.017	T	xT	TASMANIA.T50	HicA_toxin	MYKKMFTILITLFSIMFMVPNDTFAEGKHNMMDMKENDQKRNDMMDMKSHDERKNLNSSQGKNEITFPKVLDPKKDNNGYKSYTLKAQKGKTEFYKGNFSNTLGYNGNLLGPTLKLKKGDKVKIKLVNNLDENTTFHWHGLEIDGKVDGGPSQVIKPGKEKTIKFEVKQEAATLWYHPHPSPNTAKQVYNGLSGLLYIEDDKKNNYPSNYGKNDLPIIIQDKTFVSKKLNYTKTKDEDGTQGDTVLVNGKVDPKLTTKEGKIRLRLLNGSNARDLNLKLSNNQSFEYIASEGGHLEKTKKLKEINLAPSARKEIVIDLSKMKEEKVNLVDNDETVILPIINKEKSTNKDTTPKVDKKIKLEGMDGVPSAYGKFVSIRITNSRNINV
lm_fsl_j1_194	LMBG_02770	27286	27621	1	111	conserved hypothetical protein	682	0.00056	A	A	TASMANIA.A78	HTH_3	MTIQHQFAENLSRLKKEHGLKNHQIAELLNVQTRTVAYYMSGETKPDIEKLIRLATYFHLSIDELVGYVQEDKVWNDLSLKQWLLSLNLRSEEEIAKIKILVDTVETLYPN
lm_fsl_j1_194	LMBG_02772	28302	29066	-1	254	conserved hypothetical protein	684	4.5e-08	T	xxxTT	TASMANIA.T27	Fic_N	MNTNPRFPKEYLQDVLVRLAHHSSAIEGNTISLADTVSIILHNKVTGKESYDLREIYEVKNHEQAFAYVMEEIEALRPISVPTIKQIHAYLTDRLQYDHGEFKASANAILGADFQTASPQETPLLVQQWVDNVNYRLGTHEESLEKEPSKDDKLETILESHIDFERIHPFSDGNGRTGRMVMNYLLMENDFPPLIIKAEEKAVYMTYLANQDVSGFHTFAQQKLAQEKERVDQFRSTEKEQIQLPKKQKDDLER
lm_fsl_j1_194	LMBG_02773	29086	29457	-1	123	predicted protein	684	0.0023	T	xxxTT	TASMANIA.T71	PemK_toxin	MQKRNRTRKKIRPKRKTCLIEPDDICVTTVMYQEETNRKVRPVVVLEIDKEKEIAWCHKMTTKPKGIPLRRWIEEGLFKPTFVDIRMIIPVKMNAMVRIGVLHPEDKSSLSSKKSCTSLGITL
lm_fsl_j1_194	LMBG_02572	80853	81755	-1	300	methyl-accepting chemotaxis protein	774	0.0077	T	Tx	TASMANIA.T55	SymE_toxin	MNVNAETEDATLLLDGLLQNVAIIRFDTNKKVTYANALFAEAMGYSEEEMLTLSHPDLCFPDFVQSASYKAMWTNLLAGQKFQNKIERKNARGERVWFEATYIPIIREDTVVGVAKIATDITRREETVHDFASGLKSMATNLKEHSSVGKTRSEALLELVKSITKESNENTDTLHDLQTEAQNIHGIINTINGIASQTNLLALNAAIEAARAGDAGRGFSVVAEEVRKLSSRVEEAIKEVEKSVNGITQEINTISSGTERVEAKVEESQEVLILSLEDFSQIESASTALDQNAGAFTKMI
lm_fsl_j1_194	LMBG_02592	1526	3034	1	502	thermostable carboxypeptidase	786	0.01	A	xxA	TASMANIA.A15	BrnA_antitoxin	MVETLEEEFLAYIKKMEALEEALALVYWDLRTGAPSKGMEGRSDVIGVLSEEIFNMQTSEEMAAFIAGLNLDKENLSEITLKTLEESQKKYDLNKKIPSKEYAEYTKLVAQAETAWTTAREQNDFAAFEPFLTKILEMKRKFVEYWGYEENKYDTLLDQYEPGVTVFVLDSVFEKVRDGIMAIREKIANEGVKPDATILNTKISEAKQKEFSIRILNKMGFDFEAGRLDETVHPFATGLNTGDVRITTRYNENDFKMAVFGTIHEGGHAIYEQNFDAALVGTPLANGASMGIHESQSLFYEIIIGSSLAFWKSNYADFQAITKPAFDHVTLEDFYRAVNISESSLIRIEADTLTYPLHIMIRYELEKALINGELEVKDLPKAWGDKYEEYLGIRPDNDT…
lm_fsl_j1_194	LMBG_02597	6874	7746	1	290	5'-3' exonuclease	789	NA	T	xT	NA	NA	MTENRENLLVVDGMALLFRAFYATAVSKQFMFNQHGIPTNGVQGFMRHMFAAIRQSNPTHTLICWDMGSQTFRNELYDGYKAGRTAPPEEMIPQFDLAKEVAAGFGFVNLGVPGFEADDCIGTITVQASNTIATTVLSGDKDLLQLIAPTNDVWIMQKGYGNYKRYDEATFFEEMGISPRQFIDVKALMGDTSDGYPGVRGIGEKTAIKLIQEFESIEGVLNNLDKLKPAQQTKIQEDLAMLELSQKLARIHTEVPLEIDLPSLKYDGFREDAFAVVEKYGLKTLTRDIE
lm_fsl_j1_194	LMBG_02649	58009	58884	1	291	conserved hypothetical protein	808	0.011	T	Txx	TASMANIA.T57	PemK_toxin	MVKSMTGFGRATKEFEAFKVTIELKAVNHRYSEFLFRMPKQLAYLEGKLKKIISKQIKRGRIEVFFSITGEQITKRELHIDWDLADSYYRFIKQASARYELQELPTMADLLQEQAYLSIEEEVEASSELERLVLETLARATERLDEMRSMEGAELLLYFKQHLTALEKSLEIIQAEIPNTEKHYQEKIETRLQNVVGDQFDPSIVLTEVAMLLEKADINEEVERTKSHLKQFYGIILLEEPIGRKLDFLIQEMNREVNTIGSKASSLKITEQVVEMKTTLEKIREQVQNVE
lm_fsl_j1_194	LMBG_02103	107478	108581	1	367	prephenate dehydrogenase	889	0.015	T	xxxxTx	TASMANIA.T114	PIN	MKGTVVIVGLGLIGGSIALAIKAKHPEAHIIGIDVSYHSLEVGKSLGVIDEIGESILIDGPKADLLVFCCPVKETEQLLTRLPGLRLKENVIVTDTGSTKGTIMEASTALRESGITFIGGHPMAGSHKSGVRAAKELLFENAYYLLTPTKDVAEDKVAELRTWLSGTNAKFLVLSPNEHDEITGMLSHLPHIVAAALVNQTQSFTEEHPAAFRLAAGGFRDITRVASSDPRMWTDISISNQKTLTKQLTIWRDSMNEALEMLESEDASSIYAFFDGAKEFRDSLPVHQGGAIPSFYDLFVDVPDYPGVISEVTRYLGEEEISLTNIKILETREDIFGVLQITFQSDEDRDRAKRCIETRSNYTCHYE
lm_fsl_j1_194	LMBG_01360	141869	142723	1	284	chromosome partition protein	957	5.5e-106	A	Ax	TASMANIA.A1	ParBc	MPFSRLFGKKEKNQMDDIVEEGVQRVQELPMDKIFPNQFQPRTVFDQDKIDELARTIRIHGVIQPIVVREMEPDYYEIIAGERRFRAVLSLEMEKIPAIIQNLDDEEVAAIALIENLQREELTPIEEAKAYRSLLDMQDVTQEALAQRVGKSQSAIANKMRLLKLPETVQEAVLNKQISERHARSLLALETEEQQVAILAEIAENHWNVKQTEARIQEILGVKKPVATKKTKPKRQAISRDVRIAMNTIKQSVTMVKDNGMDLDFTEEETDDFYQITIQIPKKK
lm_fsl_j1_194	LMBG_01364	144929	145780	1	283	chromosome partition protein	959	2.9e-195	A	xAx	TASMANIA.A1	ParBc	MAKGLGKGINALFNNVDTNEETVQNIAIKDIKPNPYQPRKIFDTKAINELRDSIKIHGVLQPIILRNTDKGYEIVVGERRFRAAKEAKLKEIPAVVRDLTEEEMMELSVIENLQREDLSPLEEAESYQFLMKKLGLTQAKLAERVGKSRPYIANFVRLLTLPEEVQVMLRDGSLSAGHGRVLLGLKLKKNIIPTAKKAVAQGLTVRQLEDVVNNLNENVSRETIKPARVPIFIRESESQLRDKFGTAVSIKRRDKKGKIEIEFLSDDDLDRILEILDIQFDDE
lm_fsl_j1_194	LMBG_02387	7992	8378	-1	128	conserved hypothetical protein	1058	0.016	A	A	TASMANIA.A83	ParBc_2	MKKAKSKVARIENRYIKDTATMKKTRSRRRIALFRRLAFMAIIFAVVGGLLTITYTKQVLTLKEKKEKQVQVDKKMVAMKDEQDSLNEQIKKLHNDDYIAKLARSEYYLSKDGEIIFNIPEENSKQKE
lm_fsl_j1_194	LMBG_02433	60957	61241	1	94	transition state regulatory protein AbrB	1083	1.6e-36	A	A	TASMANIA.A8	MazE_antitoxin	MKSTGMVRKIDELGRVVIPIEIRRTMNLNVKDPLEIFTDEDAIVLKKYSAGLVCDVTGEFSVDNKKFVDGKLTLSKEGAAELMEEIKRRFGDTL
lm_fsl_j1_194	LMBG_02470	95878	96606	-1	242	prophage LambdaLm01	1105	0.018	T	xxxxxxxxxxxxT	TASMANIA.T7	Gp49	MTKIWIDAGHGGKDSGASGNGLVEKNWVLTVAKQLQTELVKAGFEVGMTRTNDTFYELSDRAKKANSFKADLFISLHFNAGGGKGYEDYIYTSVPAATVEIQKIIHKNIIAKVTKHGMNDRGMKKANFAVLRETAMDAILLEAGFCDSTDALILEKKAYQTDYCLGIVAAVQEIFGAMVTKYRAGKYLTSDDAISGTNIKGYLEAGTKVFVYKETEKTLNLTTTKGVPGSWVLKTEVNTGKR
lm_fsl_j1_194	LMBG_02485	105795	106148	1	117	conserved hypothetical protein	1107	2.7e-06	A	Ax	TASMANIA.A78	HTH_3	MWRAIIMELNKFVGNKIKQYREERGLNQEALAEKLHTTRQTISRYENGDRKANQDVLFELAKIFNKRLDDFFPERNLPPVDERLVTIAAHIDDDVTEEEMRDILAYIEMKKKLHRGM
lm_fsl_j1_194	LMBG_02722	36744	37175	1	143	protein mraZ	1134	5.8e-79	A	Axxx	TASMANIA.A2	MraZ	MFMGEYQHNIDIKGRLIVPAKFRELLGDNFVITRGLDKCLFAYPQEEWKKLEEKLQTLPLTKKDARSFTRFFFSGASECELDKQGRINIPSNLLQYADLEKETVIIGVSSRIEIWSKSEWDDVFNEAEESFADLAENMIGFDI
lm_fsl_j1_194	LMBG_02290	45419	45622	-1	67	DNA-binding protein	1185	0.00012	A	Ax	TASMANIA.A34	Rep_trans	MKVRNKVKQLREERGIGQNELALALEVSRQTIHAIEKGKYNPSLELSLKMARYFRLTIEEIFQLEEN
lm_fsl_j1_194	LMBG_01613	40053	40409	1	118	DNA-binding protein	1242	0.0027	A	xxxA	TASMANIA.A32	HTH_3	MGVLEFGEKLIHLRKKNRLTQKQLAAKIGTTASTISKYENDNHRPPIFILAKLAEILGTTTDFLLDDVAGLREKNSVNAFPLIGNPELEKWYLELPYTYSEDELLMLKRIADAIENKK
lm_fsl_j1_194	LMBG_01619	44094	44585	-1	163	phage protein	1243	0.021	T	ATxxxxx	TASMANIA.T2	HipA_C	MNKTSYELKQEFPELNFVINNNLPTKLFGLIQNKVVHLHPDLSENELRCTIIEEAMHWKYTAGDITKFNNVENIKQEKFARRKAHEYLVNIQSLALCYDLGYRTYYEAATFLNVTEKFLIEAVENYREKYGLMYNNGNYIIHFGSTIQVFQEDNSFYPYDYGC
lm_fsl_j1_194	LMBG_01620	44618	44923	-1	101	phage protein	1243	1.7e-05	A	ATxxxxx	TASMANIA.A32	HTH_3	MTIGKKISELRNKRGISQIQLAKDLNVSTSTIGMWETDKRAIKDELIVQLADYFNVTTDYLLGREKFDNSDLLAAHIDNDLTEEERIEIEKYLKFIRSQKE
lm_fsl_j1_194	LMBG_01621	45049	45291	1	80	conserved hypothetical protein	1244	0.00049	A	Ax	TASMANIA.A32	HTH_3	MININNLKKIRIAKGITQLEAAEAIGISYSLLSKMEAGYRGSSDKTKIKVANFYGKSVGEIFFNKEITNSDNKKLTKIGG
lm_fsl_j1_194	LMBG_01652	57420	57824	1	134	conserved hypothetical protein	1251	0.014	A	xxxxxxxxxxxxxxxxxxxAxxxx	TASMANIA.A50	Arc	MRQSIPHSSLTRRTSTRSKYNAKKVVIDNIKFDSKAEAAYYQQLKLLKMTGEVVSFDLQPEFILQDSFRKNGKLYRAIKYKADFLVRYSDGHEELIDVKGMLTKEFRIKQKLFELRYMQSIKCLKLKGRQFVEV
lm_fsl_j1_194	LMBG_01708	102037	102762	-1	241	amino acid ABC transporter	1267	0.0047	T	xTx	TASMANIA.T70	Zeta_toxin	MIDIKNLHKHFGKLEVLKGIDLEIASGEVVVVIGPSGSGKSTFLRCLNLLEQPTTGTILFENKDLMAKQTNVNELRQKMGMVFQNFNLFPHKNVLENLMLAPMKVKNEDSAAAKKHALSLLEKVGLADKATSYPSQLSGGQQQRVAIARALAMNPDVMLFDEPTSALDPEMVGEVLSVMKSLAKEGMTMVVVTHEMGFAREVADRVVFMDAGVIQEQGTPEEVFGNPQNDRTKDFLGKVLA
lm_fsl_j1_194	LMBG_01727	119572	120450	1	292	transcriptional regulator	1274	0.0084	T	T	TASMANIA.T9	ParE_toxin	MNLHHLRYFVTLAHMEHYTKAAEKLLITQPSLSHAISSLEQELGIPLFEKEGRNIGLSKAGKVFLDYVEESLDMIDAGVATTKKAANGEGQIDLAFLQTLGTSLIPKLVQEFLQTEPEKQIDFIFHTGVSIDIIQGLKEKKFDIGICSKLENERNIHFTPIAKQELVLIVPKSHPLAEKDWIDLIETVDYPHIAFSKKSGLRPIIDDLFRKIGADYQIAYEIEVDQVIAGMVAQNFGIAVVPNMPILNYVDVKVLPIRSPNWERFFYLAVAKNQTLTPAAEKFKQFMLAHRI
lm_fsl_j1_194	LMBG_01844	13717	14178	-1	153	replication initiation factor	1341	1e-17	A	A	TASMANIA.A34	Rep_trans	MTQQTLADKVGISRSLLFKFENVFRNLSEEKIQQLFECLLTEENDGCLESIVDYLTIHFFSTDYEMLINEVLGITMIHVVFYEPSKLGYTGRYNLMKAIDIRISEDTVKGTLFELKGLGCRFLADWLKAMQKTWNDYLKYVLEHGGNFIQLFE
lm_fsl_j1_194	LMBG_01891	61529	62545	1	338	peptide chain release factor 2	1365	0.004	A	Ax	TASMANIA.A34	Rep_trans	MEVRIAELEDQMLDPNFWNDQQAAQKVINESNGYKETYQAFHALEEEQESMEISLELLKEEADEDLQEELEKDIKAYMATISEFELKLMLSDPYDKNNAILELHPGAGGTESQDWGSMLLRMYQRWSEKKGFKVEMLDYQAGDEAGIKSVTLLIKGHNAYGYLKAEKGVHRLVRISPFDSSGRRHTSFVSVDVMPELDDDIEIEVRTEDLKIDTYRATGAGGQHINTTDSAVRMTHIPSGIVVTCQSERSQLKNREQAMKMLKTKLYQKEQEEKERELAEIRGEQKEIGWGSQIRSYVFHPYSMVKDHRTNYETGNIQAVMDGDLDEFINAYLRSRIG
lm_fsl_j1_208	LMIV_p039	36339	36587	1	82	hypothetical protein	14	2.3e-05	A	Axxxxxx	TASMANIA.A101	Repressor_Mnt	MKDFHLRKLPDTTFAFLKDRADEANVSINKYIIAVLNQHAVLPEIQAVESKFSELAKVTVDVLESNNQLFKQIIKVLEGEED
lm_fsl_j2_071	LMFG_02645	25504	26220	1	239	transcriptional regulator	11	0.0042	T	T	TASMANIA.T143	PemK_toxin	MKTKMPEMLSFISEEAVSRKMTSEEIAAHFGYDKHHFSRKFKEINGFSVVEFLSSLKVEKAIIELDEEIRILDLQEHSGFESSGSFTNTFKKYTGSSPRKYKTEMNDIFYDMKRFENDNKDKSIAHFQEKNDSFCNVTIDVPDEFEKGIIFIGLFRTLIPNHMPISGLATKNLIGNQLKNIPSGDYYLLACAISQSNNILSYFNLSNSLRGKEDEQLSFPKCSGNHYAIKLREPIPEDP
lm_fsl_j2_071	LMFG_02621	25577	26290	-1	237	predicted protein	31	0.0032	A	xA	TASMANIA.A32	HTH_3	MAIHMKLREERKRKQWTQNVLAEKIGVSREVVGRWERLESIPTLKNCKSICRVFDITMDYLIKDEVDTKDNQLKYMKLGKDILDLANERYPIDFIRKYHIISKEEIFAIPRKKGLDFLSKVKTNLEKGDIGEDRRELRNYIRKFIFSWYKFDKARFQLAKSQKLKSLEMNAVLFSQDEIQSKIVEDYPERPVMLLRDLMVNRLEKYLCEEYSIDVNSITKDYEFENEVSEQTYKVVK
lm_fsl_j2_071	LMFG_01081	80841	81203	1	120	conserved hypothetical protein	103	0.0059	T	xT	TASMANIA.T11	HOK_GEF	MKKKWLLLIVSVIVLCAIIFGVKWLLYRDNLVEMMQVDDVLYIVTYEPAKKEDALEKIGEIEHRIRHYRIPNENFTSNYLSEGTEVYKAKNGDGFPRTILFKEDGEYFIASEAMKQPNKK
lm_fsl_j2_071	LMFG_01104	103019	105508	1	829	cell wall surface anchor family protein	116	0.0074	T	T	TASMANIA.T74	PIN	MKKILHIVIALSVICSIILVPVDWSAKADGNKKRDDLIKSVSFYNSNGQNVTAKENYNEKLNYFLEVAFGGNAFQKGDYFNITLSSDALLYTEKAYDLKVDIDPTVVTNEQVVGKVTVEKINGSPTLHFVFTEDSESFFINSFDASFKIQVMPAHGDKNVINLSYSGAAKNFKNIGTSSVEWNVNMASDWPPVGISDFSKISGDLYHAILVYEKPSSKVNYETEILVSYPLFEKRIPLGNVQNIKIEVWDEAKEIYRAGVAGVDYGTITYDVGTPFVGGPVFQMNCTIPFKGISTKTRVSFDIDTNVDGKPGTTDPYLVSLSSVSSATKSLEFYPLNNAVTQMTATFFGKVTTRFEDELGNPVTFDNYSTVTTPGKVNQDGKFEIAEPFLHNSVQNVDK…
lm_fsl_j2_071	LMFG_02417	20119	20580	1	153	conserved hypothetical protein	140	0.0035	T	T	TASMANIA.T143	PemK_toxin	MNWTTWNKSQPAPLELLLEADPSEKQIAKYLEASHVFQLVDANEIIGVICLLPLNKQQLEIMNIAVQPSKRNQGIGKMLLEKAFDYAMKNGFSALIVKTGNSSIDQLAFYQKNHFRMQQIVPNYFTKHYPDQTITENGIACLDQIILLKEIKS
lm_fsl_j2_071	LMFG_02045	51503	52045	1	180	DNA-binding protein	180	0.00092	A	Axxxx	TASMANIA.A32	HTH_3	MDIGKRIKNLRLSKNLTQEELGERTDLTKGYISQLERDLSSPSIETLFAILEVLGSTPKDFFDEEEHNQKVIYGELEHTFFEDEEKGYRIKWLVPESNEKEMEPVLLEIEANSCFKSFEPSLSETFAYVLKGEVTVLLGRNEYVAKKGEAIYFHAADEHQIINRSNEQAILILVATDSYL
lm_fsl_j2_071	LMFG_01874	10128	10853	1	241	amino acid ABC transporter	189	0.0042	T	xTx	TASMANIA.T70	Zeta_toxin	MIDIKNLHKHFGKLEVLKGIDLEIASGEVVVVIGPSGSGKSTFLRCLNLLEQPTTGTILFENKDLMAKQTNVNELRQKMGMVFQNFNLFPHKNVLENLMLAPMKVKNENSAAAKKHALSLLEKVGLADKATSYPSQLSGGQQQRVAIARALAMNPDVMLFDEPTSALDPEMVGEVLSVMKSLAKEGMTMVVVTHEMGFAREVADRVVFMDAGVIQEQGTPEEVFGNPQNDRTKDFLGKVLA
lm_fsl_j2_071	LMFG_01895	30160	30516	-1	118	DNA-binding protein	201	0.0024	A	xxxA	TASMANIA.A32	HTH_3	MGVLEFGEKLIHLRKKNRLTQKQLAAKIGTTASTISKYENDNHRPPIFILAKLAEILGTTTDFLLDDVAGLREKNSVNAFPLIGNPELEKWYLELPYTYSEDELLMLKRIADAIENKK
lm_fsl_j2_071	LMFG_01928	64390	65004	-1	204	conserved hypothetical protein	213	0.0066	T	T	TASMANIA.T118	PIN	MDRKKMTIIAIIVVLLLSIGGYITYQKMKPKPFTEVAAEAKTDSFDSEEELSKASNVIVIGSLSKRGESQVDRDAEGGILAVYRMSDFKIAQVIKNDTKESLAEDTIIPIYENEGHDEKTNTTYHVAGYEKMENKETYMLFLTYDPEDKYYVPVGVNFGKMNVDSEKETELYGDDSDNQEEEINKVQEEALDTYKEEIKEVENQ
lm_fsl_j2_071	LMFG_02801	5606	6712	1	368	conserved hypothetical protein	215	0.0059	T	xxT	TASMANIA.T1	PhoH	MKNTYMMAAAGAGKTTFIVNEALKCTEPVLITTFTEENESEIKNKFIELNKGVVPSHVTIRSWFSFLIEHGAKPYQGKLTRKKINGLLLVHEKSGIKYRGGKFPVYYKEVEDLEHHYFSNDFQIYSDKLAKFVIRCNEKSNGFVIERIAMLFQHIFIDEVQDMAGYDLEIIKLLFKTKARIKIAGDPRQVTYHTHFADKYKKYSNGGIRSFIDNECKSIQCHVDEDTLNGSWRNNQVICDFANSLFPEYPQCTTLQHEVTSHDGIFLVREMDVERYLKEFSPMQLRYSRTKKVNLGYEVKNFGESKGATRDRVLIYPTKKITDWLFNNSRLDNFETKCKFYVAITRAKYSVAIVCENNRVTDILPMYR
lm_fsl_j2_071	LMFG_02440	10869	12677	-1	602	conserved hypothetical protein	223	0.0036	A	A	TASMANIA.A124	BrnA_antitoxin	MSIKSKIVKIGVCCAIVTVPVTQTTLPVFAAEQTRVTASQDNVNIPDSTFKAYLNGLLGQASTANITEAQMNSLTYITLANINVTDLTGIEYAHNIKDLTINNIHATNYNPISGLSNLERLRIMGTDVTSDKIPNLSGLTSLTLLDLSHSSHDDSILTKINTLPKVTSIDLSYNGAITDIMPLKTLPELKSLNIQYDGVHDYRGIEDFPKLNQLYGYAQMIGAKKVINSNIKSSVLTYNAENQTLYVPFTIMTERTVNFDGYVPDFVKSTASNDTFFTMNEKQVNGNRLTISSDGLTVSDVSKTDFDNLEKMEYNARIDLSYQSYNTPEQFQNGGSYTISMPIYDHYFTVDHSLNISADSEKTYIENQPVTEAEFLADIHAKTDDGSTVTSDFAEKVDF…
lm_fsl_j2_071	LMFG_02140	20312	20584	-1	90	conserved hypothetical protein	244	0.013	T	xTxx	TASMANIA.T44	HicA_toxin	MDSKDQTMFYNFGDDSIEEDVKKLMKQVYVALEEKGYNPVNQIVGYLLSGDPAYIPRHKDARSMIRRLERDEIIEELVKAYLKNNEIGEK
lm_fsl_j2_071	LMFG_01440	95169	96047	-1	292	transcriptional regulator	304	0.0028	T	T	TASMANIA.T9	ParE_toxin	MNLHHLRYFVTLAHMEHYTKAAEKLLITQPSLSHAISSLEQELGIPLFEKEGRNIGLSKAGKVFLDYVEESLDMIDAGVATTKKAANGEGQIDLAFLQTLGTSLIPKLVQEFLQTEPEKQIDFIFHTGVSIDIIQGLKEKKFDIGICSKLENERNIHFTPIAKQELVLIVPKSHPLAEKDWIDLIETVDYPHIAFSKKSGLRPIIDELFRKIGADYQIAYEVEVDQVIAGMVAQNFGIAVVPNMPILNYVDVKVLPIRSPNWERFFYLAVAKNQTLTPAAEKFKQFMLAHRI
lm_fsl_j2_071	LMFG_02564	7988	8374	-1	128	DivIC family protein	312	0.0035	A	A	TASMANIA.A83	ParBc_2	MKKAESKVARIENRYIKDTATMKKTRSRRRIALFRRLAFMAIIFVVVGGLLTITYTKQALTLKEKKAKQVQVDKKMVAMKDEEEALNEQIKKLHNDDYIAKLARSEYYLSKDGEIIFNIPEENSKQKE
lm_fsl_j2_071	LMFG_02687	15945	16847	1	300	methyl-accepting chemotaxis protein	335	0.0071	T	Tx	TASMANIA.T55	SymE_toxin	MNINAETEDATLLLDGLLQNVAIIRFDTNKKVTYANALFAEAMGYSEEEMLTLSHPDLCFPDFVQSASYKAMWTNLLAGQKFQNKIERKNARGERVWFEATYIPIIREDLVVGVAKIATDITRREETVHDFASGLKSMATNLKEHSSVGKTRSEALLELVKSITKESNENTDTLHDLQTEAQNIHGIINTINGIASQTNLLALNAAIEAARAGDAGRGFSVVAEEVRKLSSRVEEAIKEVEKSVNGITQEINTISSGTERVEAKVEESQEVLILSLEDFSQIESASTALDQNAGAFTKMI
lm_fsl_j2_071	LMFG_01491	45534	45767	-1	77	conserved hypothetical protein	360	0.0028	T	xTxx	TASMANIA.T5	Cpta_toxin	MRYQKISFIVTGIIAAVIGYLIFTSNYHPDVPNWLLFLFLALSIAVAVSQWKEKRLIWSCVGLFVAVLISVYYILTI
lm_fsl_j2_071	LMFG_02502	4758	5486	-1	242	conserved hypothetical protein	387	0.0027	A	xAxAx	TASMANIA.A1	ParBc	MIRKVGNQMNEEQLSKRLEKVASYITTNERIADIGSDHAYLPCFAIKNGTASFAIAGEVVNGPFQSAQKQVRSSGLTEQIDVRKGNGLAVIEKEDAIDTIVIAGMGGTLIRTILEEGAAKLNGVTKLILQPNIAAWQLREWSEQNNWSITSEAILREDNKIYEIIVLEPSEKPVTWTKQEIFFGPCLLQEQNAIFKSKWRHEANTWQNIIQTISNNQPVSVENQVKIRELEHKIALVEDVLK
lm_fsl_j2_071	LMFG_02504	6749	8629	-1	626	DNA primase	387	0.0049	A	xAxAx	TASMANIA.A1	ParBc	MARIPEEVIDQVRNQADIVDIIGNYVQLKKQGRNYSGLCPFHGEKTPSFSVSPEKQIFHCFGCGKGGNVFSFLMEHDGLTFVESVKKVADMSHLDVAIELPEERDTSSLPKETSETAKMVEMHQLTAKLYHYILMETEEGAAALTYLKERGMSEQMMTTFQIGFAPNHHATITSFLEKRGMDLQLAGMAGLLSERDDGQMVDRFRNRIMFPITNDRGQIIAFSGRLFDRDDGPKYLNSPETPVFNKRRTLFHFSEARQAIRKQEEITLMEGFMDVISAEEAGVQNAVASMGTSLTEEHADLIKRLTNRAIICYDGDRAGIEAAYKAGTLLVERNRLDVFVLQLPAGKDPDDFIRASGAEKFKEIYKQQRMTWTAFKIHYLRKERNLQNETDQIGYIDDC…
lm_fsl_j2_071	LMFG_02516	19322	20281	-1	319	PhoH family protein	390	2.7e-31	T	Txxxxx	TASMANIA.T1	PhoH	MLNEFNEVVELSDDTNIQDLFGNNNKNIELLEELLQVKIITRGESLSITGEEEPVQHTTAVLNELILTVKRGIHIDGRDIAQAVKMQRNGTLIYFHTLFEEEITKNAKGMPIRPKTFGQRTYIQMIKKHDIVFGVGPAGTGKTYLAVVMAVDAWKKGNVSKIILTRPAVEAGESLGFLPGDLKEKVDPYLRPVYDALYDIFGTEHTTRLMDRGVIEIAPLAYMRGRTLDHAFVILDEAQNTTIAQMKMFLTRLGYDSKMIVNGDMTQIDLPKGATSGLVNAEQVLKDVKDIGFVYFEHHDVVRHPLVAEIIKAYEGKQN
lm_fsl_j2_071	LMFG_01564	34790	35302	-1	170	conserved hypothetical protein	427	0.0043	T	T	TASMANIA.T64	ParE_toxin	MKIRIIGSVGSGKTTLAKKLSEWYQIDYFETDRIVWKREGIEVRRTDAEKIATLKEILQQENWIIEGVHLEAWATESIDQADVIIFLNLPKKQIRQQLRKRQVKQVLRIESAHYPVRFNMLKKMFYWDDLFDQRTKPLIEKRIMQNPEKWLVIKEKNEIQEIEKRMAQYI
lm_fsl_j2_071	LMFG_01850	67453	67959	1	168	conserved hypothetical protein	459	1.6e-62	A	xxxAxx	TASMANIA.A3	ParBc	MNYKSPVYSVTPIHYTKLQANNYNPNTVPALELKLLEKSIWEDGFTQPIVCYPLEGSDKYEIIDGFHRYTIMTTSKRIRERENEYLPVVILEKDTVNRMASTIRHNRARGFHNVELMSNIVSELVDSGMSDSWIMKNIGMDANEILRLKQVSGLAHLFLEKEFSHASD
lm_fsl_j2_071	LMFG_00319	12196	13299	-1	367	prephenate dehydrogenase	537	0.013	T	xxxTx	TASMANIA.T114	PIN	MKGTVVIVGLGLIGGSIALAIKAKHPEAHIIGIDVSYHSLEVGKSLGVIDEIGESILIDGPKADLLIFCCPVKETEQLLTRLPGLRLKKNVIVTDTGSTKGTIMEASTALRESGITFIGGHPMAGSHKSGVRAAKELLFENAYYLLTPTKDVAEDKVAELRTWLSGTNAKFLVLSPNEHDEITGMLSHLPHIVAAALVNQTQSFTEEHPAAFRLAAGGFRDITRVASSDPRMWTDISISNQKTLTKQLTIWRDSMNEALEMLKSEDASSIYAFFDGAKEFRDSLPVHQGGAIPSFYDLFVDVPDYPGVISEVTRYLGEEEISLTNIKILETREDIFGVLQITFQSDEDRDRAKRCIETRSNYTCHYE
lm_fsl_j2_071	LMFG_00387	79710	80723	-1	337	SIS domain-containing protein	567	0.018	A	xxxxxAxxxxx	TASMANIA.A22	YokU	MKNMDYYIRSEQSVYENIIRTRKELLQKVIQMEKVDYQAIVIFATGSSSNAAFAAQLYMSDKLAIPVYVEEPSTAGNYMLHLNKNTLYIAISQGGHSYSTIHLVKEIERQGGIVFTLTSDLTSPIAKESTRAIDLGMGIEEMPYVTLGYSATILMLNLMALELALLQEKIPEAAYQSEIAELKKITSHLPKVVEKSAAWVDAHTQELMEAERVFFIGYGAAYGVAREGETKVAETIRITAFGKELEEYMHGPYIGLSEQDYIIFLEPQGLLEDRAEKLKQFLQGHVKKIRTFYADAGGEKTDDLLLGVRAEELLTPLFMTIPVHLLSFEISKKKGLI
lm_fsl_j2_071	LMFG_00429	128540	128971	-1	143	mraZ	582	5.2e-79	A	Axxx	TASMANIA.A2	MraZ	MFMGEYQHNIDIKGRLIVPAKFRELLGDNFVITRGLDKCLFAYPQEEWKKLEEKLQTLPLTKKDARSFTRFFFSGASECELDKQGRINIPSNLLQYADLEKETVIIGVSSRIEIWSKSEWDDVFNEAEESFADLAENMIGFDI
lm_fsl_j2_071	LMFG_00160	145476	147197	1	573	ABC transporter	671	0.017	A	Ax	TASMANIA.A66	PhdYeFM_antitox	MKVLFHHLKKYKLQATLSTLFVVVMVISQLWQPKLLQQVLDAIMKDDMDEISSIGALLIGIAAVGLIAGILNTILSAKVAQGVGADIRESSFRKIQTFSFSNIEKLSTGNLVVRQTNDITQVQNLVMLSLQSLTRIPIMFIGAFILAMFTLPELWWVIIVLVVLVVLIVVFTFGSMGKHFAIIQKLIDRVNSIAKENLAGMRVVKSFVQEDNEISRFTTVSDKLTRHTIIVGTLFSVMIPAFMLVSNLAIVVSIFFVGDMAAENPEVIGAIASFMNYLMQIMMAIIIGGMLMMMASRALISLKRITEVLETEPDITYNENAPEQDLEGTVEFRNVSFKYDGDDTPALNDISFKAKVGEMVGIVGATGSGKSTLAQLIPRLYDPTEGEVIIGGTNLKDIN…
lm_fsl_j2_071	LMFG_00202	197505	198356	-1	283	partition protein ParB	696	4.1e-195	A	xAx	TASMANIA.A1	ParBc	MAKGLGKGINALFNNVDTNEETVQNIAIKEIKPNPYQPRKIFDAKAINELRDSIKIHGVLQPIILRNTDKGYEIVVGERRYRAAKEAKLKEIPAVVRDLTEEEMMELSVIENLQREDLSPLEEAESYQFLMKKLGLTQAKLAERVGKSRPYIANFVRLLTLPEEVQVMLRDGSLSAGHGRVLLGLKLKKNIVPTAKKAVAQGLTVRQLEDVVNNLNENVSRETIKPARVPIFIRESESQLRDKFGTAVSIKRRDKKGKIEIEFLSDDDLDRILEILDIQFDDE
lm_fsl_j2_071	LMFG_00206	200563	201426	-1	287	chromosome partition protein	698	1.8e-106	A	Ax	TASMANIA.A1	ParBc	MPFSRLFGKKEKNQMDDIDNIVEEGVQRVQELPMDKIFPNQFQPRTVFDQDKIDELARTIRIHGVIQPIVVREMEPDYYEIIAGERRFRAVLSLEMEKIPAIIQNLDDEEVAAIALIENLQREELTPIEEAKAYRSLLDMQEVTQEALAQRVGKSQSAIANKMRLLKLPETVQEAVLNKQISERHARSLLALETEEQQVALLAEIAENHWNVKQTEARIQEILGVKKPVATKKTKPKRQAISRDVRIAMNTIKQSVTMVKDNGMDLDFTEEETDDFYQITIQIPKKK
lm_fsl_j2_071	LMFG_00238	234802	235224	-1	140	transcriptional regulator	712	0.0068	T	Tx	TASMANIA.T26	PIN	MRGYYDEISFDVNTTAKKMHLFLLRSIASYDVTPEQWSVLEGIEANEPISQKEIALWTKKDTPTVNRIVDVLLRKELVVREVSTEDRRISLLSLTDKGRKETHELRDIVEASCEKMFAGISRADLEQFTAILKNISTNIE
lm_fsl_j2_071	LMFG_00293	290319	291059	1	246	transcriptional regulator	737	0.0093	T	Txxxxxx	TASMANIA.T31	PIN	MAEPKYAIIINDIKRLISDGTFKPGEKIYSEDELKKKYNVSNTTVVRALHELVRAGILARYQGKGTYVSKSIINEEVIFNEYTTVPNGKFNRKTKIANEHTRVVAINEIQDARIAKNLQIPPENMIVHFQRIRLIDDVPWTVQNNYMAKSNLINVDLTNLERFNSLSEVIKELYGINILHEAMKERIQVEFPVKDKNNFKLLEIDTELPLYHIERITYVPEGQPYEYIESYLRHNFYSIEIEKKKQ
lm_fsl_j2_071	LMFG_01699	1077	1787	-1	236	2,3,4,5-tetrahydropyridine-2-carboxylate N-succinyltransferase	804	0.014	A	xxAx	TASMANIA.A111	PhdYeFM_antitox	MEQMDAHQIISFIQNSKKATPVKVYLKGDLEKIDFPSDVKTFITGNAGTIFGEWAVVEPLLEANKANIEDYVIENDRRNSAIPLLDMKNINARIEPGAVIRDQVTIGDNAVIMMGASINIGSVIGDGTMIDMNVVLGGRATVGKNCHIGAGSVLAGVVEPPSAQPVIVEDNVVVGANVVVLEGVRIGEGAVVAAGAIVTKDVAPGTVVAGIPARELKKLDAKTASKTEIMQELRQL
lm_fsl_j2_071	LMFG_01721	22470	22877	-1	135	transcriptional regulator	818	0.0023	A	Ax	TASMANIA.A93	RHH_1	MDTLIRSIMIKSKRKMDAKVAQFGLTTQQARVLGFLNDNAANEIIQKDLQRIFQTRGASITSLIQGLEKKELISRKPSIRDGREKVVTLTEEGKRIVDEFNESFPREDDKAKKILSADEYKIFIDLLSKIDDNTE
lm_fsl_j2_071	LMFG_02329	16898	17050	-1	50	conserved hypothetical protein	858	0.0056	A	xAx	TASMANIA.A1	ParBc	MSKVAEKANADKVEITYPELTQEQEQAMFNFFETRSFPRIIKRLEEEESK
lm_fsl_j2_071	LMFG_02333	19126	19347	-1	73	phage protein	860	0.00087	A	A	TASMANIA.A32	HTH_3	MVIIRLSFKLKRIENGLTQKQLANKVGLAEISIRKIENGVRNPSINTAVRICKILNTKIEVIFPDIFLLTNDT
lm_fsl_j2_071	LMFG_02334	19500	19802	1	100	phage protein	861	5.1e-10	A	Ax	TASMANIA.A32	HTH_3	MFGKKLKKLRNKTNKTQEDLANILGISRAAYSHIENGRNEPDMETIVKLANYFEVSTDYLLGRNEIGNSDLLAAHIDDDLTEEERIEIEKYLKFIRSQKD
lm_fsl_j2_071	LMFG_02247	35600	38227	-1	875	DNA polymerase I	888	NA	T	Txxxxx	NA	NA	MNKLVLIDGNSIANRAFYALPLLNNDKGVYTNAVYGFAMMLMNVLEKEKPSHVLVAFDAGKTTFRHTTFKGYKGGRQKTPSELSEQFPFIRELLTAYDIPQYELANYEADDIIGTLTKKAEADGMEVAIITGDRDLTQLASEKTTVYITKKGIADMETNTPETLKEKYNLTPEQIIDMKGLMGDSSDNIPGIPGVGEKTALKLLHEFGGTVESVLEHAEEISGKKLKEKVLENKELAILSKELATINVDSPIECTVESTKYDGYQTEKVIPLLKEMNFTTLLKNIEGDTPEEAKELKELSFEIVTELKEKHFGGKTALYVELENDNYHTANFIGLTVHSSQGTYFFTKETAENSEAFREWVESEQTKVVYDAKKTMVAMNRIGLAISGITFDIMLASYL…
lm_fsl_j2_071	LMFG_02786	8097	9308	-1	403	thiamine biosynthesis protein ThiI	898	0.0043	T	xT	TASMANIA.T9	ParE_toxin	MEFDRMLIRYGELSTKGKNRKQFVTKLAQNVKRAMTDLPEVRIHGERDRMYIILNGADYQLAEERLKPIFGIQSFSPAVRVNLDLEEVKAAALALVQDAHEENGTFKVAARRSHREFPLDSNEINQEIGAHVLQNIEDLTVNVKNPDVKLTIDVRKEGVFLSCRTILGAAGLPVGSSGRAMLMLSGGIDSPVAGYLAQKRGVEIEAVHFHSPPYTSEQAKQKAIDLAAKLAKYSGQVQMHIVPFTEIQEVIKQQIPESVIMTVTRRMMLRITDELRRKRNGLAIVNGESLGQVASQTLESMLAINAVTATPIIRPVVSMDKNEIIQIAQKIDTYNLSVQPFEDCCTIFTPPSPKTKPKLDKIEHYESFTDFDALIAKALDNIETISVNVAETVQVKDEF…
lm_fsl_j2_071	LMFG_02271	13186	15042	1	618	chemotaxis protein CheA	908	0.00074	T	xTxxxxxxxxxx	TASMANIA.T17	HipA_C	MTTNMLDLFIEEASEHLQALNDNLLQLEKDPTNGQLVSEIFRSAHTFKGMSATMGFQQVADLTHAMENVLDEVRNNRLAVTEHLVDIIFTCTSHLETMVSDIQHGGQGAADISKTVADLEALLHPEQETDLAVEKTYRIQIQIEEAAILKAVRAVMCLERLAEMGIISETLPDREAIELEEFEQSFEVVLESAQTKEEIEAVILDISEIEKVTVTEEVEEVQVIEPIKKAAKQTTKRLENKTIRVQLEKIEKLMNVFEESVIERARIDEIAEKTNNKELMEHLGRFSSISKEIQNGLLNMRMVPVDSVFNRFPKMVRTLAKELGKKIDLVIEGADTEVDKIVIDEIGDPLVHLIRNSVDHGAETVEVRRKNGKNETATINLKAFHSGNNVVIEIADDGA…
lm_fsl_j2_071	LMFG_00918	43434	44450	-1	338	peptide chain release factor 2	965	0.014	A	Ax	TASMANIA.A34	Rep_trans	MEVRIAELEDQMLDPNFWNDQQAAQKVINESNGYKETYQAFHALEEEQESMEISLELLKEEADEDLQEELEKDIKAYMATISEFELKLMLSDPYDKNNAILELHPGAGGTESQDWGSMLLRMYQRWSEKKGFKVEMLDYQAGDEAGIKSVTLLIKGHNAYGYLKAEKGVHRLVRISPFDSSGRRHTSFVSVDVMPELDDDIEIEVRTEDLKIDTYRATGAGGQHINTTDSAVRMTHIPSGIVVTCQSERSQLKNREQAMKMLKTKLYQKEQEEKERELAEIRGEQKEIGWGSQIRSYVFHPYSMVKDHRTNYETGNIQAVMDGDLDDFINAYLRSRIG
lm_fsl_j2_071	LMFG_00512	31472	31756	1	94	transition state regulatory protein AbrB	1031	1.3e-36	A	A	TASMANIA.A8	MazE_antitoxin	MKSTGMVRKIDELGRVVIPIEIRRTMNLNVKDPLEIFTDEDAIILKKYSAGLVCDVTGEFSVENKKFVDGKLTLSKEGAAELMEEIKRRFGDTL
lm_fsl_j2_071	LMFG_00548	67592	67945	1	117	conserved hypothetical protein	1052	2.4e-06	A	Ax	TASMANIA.A78	HTH_3	MWRAIIMELNKFVGNKIKQYREERGLNQEALAEKLHTTRQTISRYENGDRKANQDVLFELAKIFNKRLDDFFPERNLPPVDERLVTIAAHIDDDVTEEEMRDILAYIEMKKKLHRGM
lm_fsl_j2_071	LMFG_00574	96864	98360	-1	498	ATP synthase F1 sector subunit alpha	1066	0.011	T	xxxxTxxxx	TASMANIA.T33	Fic	MKTIHFDMNKYETPVDLEYLKEHGRVEKISDGVIFSSGLENAALHQAVMIDGKHRGVILELNEEFVGIGLIDKTNNILEGMTVSVTDHFIEVNLFEDMAGRIIDTTGKMLYDVSDEQPTASSPLFCVTPAIMTIDSVTRPLNTGLAVIDSITPIGRGQRQLILGNRQSGKTQIAVDTIINQHDQNVHCIYVAIGLKAAYIAEVIETLRKYGAMKYSTVVATAASDSLTAQYLTPYAGMAVAEALRDQGKDVLIIFDDLTKHADAYRAITLLFNRPPGREAYPGDSFYIHSSLLERAVQMNPEHGGGSITAIPMIETLSDDVTAYIPTNVISITDGQLFLKSDLFNRGQKPAVDVGVSVSRIGGDAQHPIIRKLSKNMTLILSQFEELKELLDFGNALDE…
lm_fsl_j2_071	LMFG_01247	1622	2494	1	290	5'-3' exonuclease	1085	NA	T	xT	NA	NA	MTENRENLLVVDGMALLFRAFYATAVSKQFMFNQHGIPTNGVQGFMRHMFAAIRQSNPTHTLICWDMGSQTFRNELYDGYKAGRTAPPEEMIPQFDLAKEVAAGFGFVNLGVPGFEADDCIGTITVQASNTIATTVLSGDKDLLQLIAPTNDVWIMQKGYGNYKRYDEATFFEEMGISPRQFIDVKALMGDTSDGYPGVRGIGEKTAIKLIQEFESIEGVLNNLDKLKPAQQTKIQEDLAMLELSQKLARIHTEVPLEIDLPSLKYDGFREDAFAVVEKYGLKTLTRDIE
lm_fsl_j2_071	LMFG_02731	5622	6131	-1	169	DNA-binding protein	1133	2e-08	A	A	TASMANIA.A32	HTH_3	MLNENIKAIRKSKGLSQEEIAIKLNVVRQTISKWEQGLSVPDSDMLISISEVLETPVSTLLGETVMVSKVDDVKAISEKLEIINLQLAQRKAARRKMLYWLFISLCAIIAIISAAFIILNSPYLGWDYSDPETSVIGVAFHTFEWLFVRLAPIILIGGVVGIFLTRKNV
lm_fsl_j2_071	LMFG_01173	41252	41596	-1	114	transcriptional regulator	1157	4.4e-64	T	AT	TASMANIA.T57	PemK_toxin	MVKRGDVYYADLSPVVGSEQGGIRPVLIIQNDIGNRFSPTVIVAAITAKIQKAKLPTHVEATRKDGFERDSVILLEQIRTIDKQRLTDKITHLDEDLMAKVNKALEVSLGVVEF
lm_fsl_j2_071	LMFG_01174	41603	41881	-1	92	conserved hypothetical protein	1157	5.9e-05	A	AT	TASMANIA.A5	NikR_C	MLEKENRMIISVELTQEMIQELDVVVEKEKMGRSEVIMEATQQFLQEKRARELRDEMERGYAEMATINFAIACECTHVEAEAEDRNISILGG
lm_fsl_j2_071	LMFG_00669	65433	65636	-1	67	DNA-binding protein	1231	0.00087	A	Ax	TASMANIA.A34	Rep_trans	MKVSNKVKQLREERKIGQNELALALEVSRQTIHAIEKGKYNPSLELSLKMARYFHLTIEEIFQLEEN
lm_fsl_j2_071	LMFG_00686	82620	83102	-1	160	conserved hypothetical protein	1238	0.0016	A	A	TASMANIA.A37	HicB	MDELIKKSESSGAVVSFEVEISAPIQEVFALLTTNDGLAKWFNELEVGELGADGYLLFIMTPEEKITMPIRAFEPNQKLAFQWDQDEVAFELNEIAAEKTKLIFTEQLTTITEHSPRDISGWHICLKKLQASAEGKTYDFDKAEFETLFAKYQKVLNSEK
lm_fsl_j2_071	LMFG_00854	117425	117787	-1	120	ribosomal protein L12	1349	0.013	T	xT	TASMANIA.T49	PemK_toxin	MALNIEEIIASVKEASVLELNDLVKAIEEEFGVTAAAPVAVAAAGGGAAEQTEFTVELASAGDSKIKVIKVVREITGLGLKEAKELVDNAPKALKEGVAKDEAEEIKAKLEEVGANVEVK
lm_fsl_j2_071	LMFG_00871	129016	130089	-1	357	PIN/TRAM domain-containing protein	1354	4.2e-117	T	Txxx	TASMANIA.T29	PIN_5	MLTWVIRVCFLILGGTTGVFSLPALWVKLGIGHILLINNPYTDALIGALIFYLITFWAVKYVEAALNWLEEKLAKIAIATLIYGGLGLFVGLVIAFFASNALSQTNIPLLNSVVPVILTLVLGYLGFRIGISRRNEFGNFVNNRNAKKKTPEEEKTEEESKKTYKILDTSVIIDGRIADILTTGFLDGTVVIPLFVLAELQHIADSSDTLKRTRGRRGLDILNRIQKEDAIQVEMYEGDFEDTPEVDSKLVKLAKVMGGIVVTNDYNLNKVCEFQNVPVLNINDLANAVKPVVLPGEKMTVLMVKDGKEHNQGVAYLDDGTMIVVEDGRKFINETIQVEVTSVLQTSAGRMIFAKPS
lm_fsl_n1_017	LMHG_12346	17609	18040	-1	143	hypothetical protein	23	6.1e-79	A	Axxx	TASMANIA.A2	MraZ	MFMGEYQHNIDIKGRLIVPAKFRELLGDNFVITRGLDKCLFAYPQEEWKKLEEKLQTLPLTKKDARSFTRFFFSGASECELDKQGRINIPSNLLQYADLEKETVIIGVSSRIEIWSKSEWDDVFNEAEESFADLAENMIGFDI
lm_fsl_n1_017	LMHG_12505	28938	30818	-1	626	DNA primase	110	0.0067	A	xAxxx	TASMANIA.A1	ParBc	MARIPEEVIDQVRNQADIVDIIGNYVQLKKQGRNYSGLCPFHGEKTPSFSVSPEKQMFHCFGCGKGGNVFSFLMEHDGLNFVESVKKVADMSHLDVAIKLPEERDTSNLPKETSETAKMVEMHQLTAKLYHYILMETEEGTAALTYLKERGMSEQMMTTFQIGFAPNHHATITAFLEKRGMDLQLAGRAGLLSERDDGQMVDRFRNRIMFPITNDRGQIIAFSGRLFDRDDGPKYLNSPETPVFNKRRILFHFSEARQAIRKQEEITLMEGFMDVISAEEAGVQNAVASMGTSLTEEHADLIKRLTNRAIICYDGDRAGIEAAYKAGTLLVERNRLDVFVLQLPAGKDPDDFIRASGPEKFKEVYKQQRMTWTAFKIHYLRRERNLQNETDQIGYIDDC…
lm_fsl_n1_017	LMHG_12517	41505	42464	-1	319	PhoH family protein	114	3.2e-31	T	Txxxxx	TASMANIA.T1	PhoH	MLNEFNEVVELSDDTNIQDLFGNNNKNIELLEELLQVKIITRGESLSITGEEEPVQHTTAVLNELILTVKRGIHIDGRDIAQAVKMQRNGTLIYFHTLFEEEITKNAKGMPIRPKTFGQRTYIQMIKKHDIVFGVGPAGTGKTYLAVVMAVDAWKKGNVSKIILTRPAVEAGESLGFLPGDLKEKVDPYLRPVYDALYDIFGTEHTTRLMDRGVIEIAPLAYMRGRTLDHAFVILDEAQNTTIAQMKMFLTRLGYDSKMIVNGDMTQIDLPKGATSGLVNAEQVLKDVKDIGFVYFEHHDVVRHPLVAEIIKAYEGKQN
lm_fsl_n1_017	LMHG_13189	4222	4563	-1	113	PemK family protein	137	5e-12	T	xAT	TASMANIA.T105	PemK_toxin	MVKQGDIIKINLNPKQGHEQQGYRPYICLSHHLVSDYANIAIFAPISNTPRTYPLYVPLTGTTTTGKVLLDQLVTIDYNARKHQYVETVSDPLLTKLLDTVKVIFQKNERSTN
lm_fsl_n1_017	LMHG_13190	4557	4799	-1	80	predicted protein	137	8.7e-11	A	xAT	TASMANIA.A30	MazE_antitoxin	MTTVSVKKWGNSKAVRLPNNLLNALDIKENDDLKVEVINNQMILTKTAIDLRIEDLFANYQGEPFQTELQTFEPIGDEKW
lm_fsl_n1_017	LMHG_11558	40075	41091	1	338	peptide chain release factor 2	176	0.0042	A	Ax	TASMANIA.A34	Rep_trans	MEVRIAELEDQMLDPNFWNDQQAAQKVINESNGYKETYQAFHALEEEQESMEISLELLKEEADEDLQEELEKDIKAYMATISEFELKLMLSDPYDKNNAILELHPGAGGTESQDWGSMLLRMYQRWSEKKGFKVEMLDYQAGDEAGIKSVTLLIKGHNAYGYLKAEKGVHRLVRISPFDSSGRRHTSFVSVDVMPELDDDIEIEVRTEDLKIDTYRATGAGGQHINTTDSAVRMTHIPSGIVVTCQSERSQLKNREQAMKMLKTKLYQKEQEEKERELAEIRGEQKEIGWGSQIRSYVFHPYSMVKDHRTNYETGNIQAVMDGDLDEFINAYLRSRIG
lm_fsl_n1_017	LMHG_11513	89313	89630	-1	105	cro/CI family transcriptional regulator	193	2.5e-05	A	Axxx	TASMANIA.A32	HTH_3	MVNMKVNEMIINLREKRNISQRELANRIGINKSVMNRIESGERDIRAHELEAIANYFDVSADYLLGREEFDNSDLLAAHIDDDLTEDERIEIEKYLKFIRSQKEE
lm_fsl_n1_017	LMHG_13250	2138	2473	1	111	conserved hypothetical protein	198	0.00058	A	A	TASMANIA.A78	HTH_3	MTIQHQFAENLSRLKKEHGLKNHQIAELLNVQTRTVAYYMSGETKPDIEKLIRLATYFHLSIDELVGYVQEDKVWNDLSLKQWLLSLNLRSEEEIAKIKILVDTVETLYPN
lm_fsl_n1_017	LMHG_13252	3154	3918	-1	254	conserved hypothetical protein	200	4.7e-08	T	xxxTT	TASMANIA.T27	Fic_N	MNTNPRFPKEYLQDVLVRLAHHSSAIEGNTISLADTVSIILHNKVTGKESYDLREIYEVKNHEQAFAYVMEEIEALRPISVPTIKQIHAYLTDRLQYDHGEFKASANAILGADFQTASPQETPLLVQQWVDNVNYRLGTHEESLEKEPSKDDKLETILESHIDFERIHPFSDGNGRTGRMVMNYLLMENDFPPLIIKAEEKAVYMTYLANQDVSGFHTFAQQKLAQEKERVDQFRSTEKEQIQLPKKQKDDLER
lm_fsl_n1_017	LMHG_13253	3938	4309	-1	123	predicted protein	200	0.0024	T	xxxTT	TASMANIA.T71	PemK_toxin	MQKRNRTRKKIRPKRKTCLIEPDDICVTTVMYQEETNRKVRPVVVLEIDKEKEIAWCHKMTTKPKGIPLRRWIEEGLFKPTFVDIRMIIPVKMNAMVRIGVLHPEDKSSLSSKKSCTSLGITL
lm_fsl_n1_017	LMHG_11469	49050	50870	1	606	internalin	252	0.018	A	A	TASMANIA.A124	BrnA_antitoxin	MSVKSNIVKIGVCFAVLAVPVSQTTFPVFAAEQTGLKASQDNVNIPDSTFKAYLNGLLGQASTANITEAQMDSLTYITLANINVTDLTGIEYAHNIKDLTINNIHATNYNPISGLSNLERLRIMGKDVTSDKIPNLSGLTSLTLLDISHSAHDDSILTKINTLPKVNSIDLSYNGAITDIMPLKTLPELKSLNIQFDGVHDYRGIEDFPKLNQLYAFSQTIGGKKLINSDIKGSALTYNAEKQTLYVPFSLMTERTVNYDGYVPDFVKSTAGSDTYFAMNEKQVNGNRLTITSDGLTVSDVSKADFDNLEKMEYNAKIDLSSQTYNIPDQFKNGGAYNISVPIYDHYFTVDHSVNISADSGKTYIENQPVTEAEFLADIHAKTDDGSTVTSDFADKVDF…
lm_fsl_n1_017	LMHG_11487	51201	51707	1	168	ParB-like nuclease domain-containing protein	280	7.8e-64	A	xxxAx	TASMANIA.A3	ParBc	MNYKSPVYSVTPIHYTKLQANNYNPNTVPATELKLLEKSIWEDGFTQPIVCYPLEDSDKYEIIDGFHRYTIMRTSKRIRERENEFLPVVILEKDTVNRMASTIRHNRARGFHNVELMSNIVSELVDSGMSDSWIMKNIGMDANEILRLKQVSGLAHLFLDKEFSHTSD
lm_fsl_n1_017	LMHG_11214	107030	108133	1	367	hypothetical protein	328	0.015	T	xxxxTx	TASMANIA.T114	PIN	MKGTVVIVGLGLIGGSIALAIKAKHPEAHIIGIDVSYHSLEVGKSLGVIDEIGESILIDGPKADLLVFCCPVKETEQLLTRLPGLRLKENVIVTDTGSTKGTIMEASTALRESGITFIGGHPMAGSHKSGVRAAKELLFENAYYLLTPTKDVAEDKVAELRTWLSGTNAKFLVLSPNEHDEITGMLSHLPHIVAAALVNQTQSFTEEHPAAFRLAAGGFRDITRVASSDPRMWTDISISNQKTLTKQLTIWRDSMNEALEMLESEDASSIYAFFDGAKEFRDSLPVHQGGAIPSFYDLFVDVPDYPGVISEVTRYLGEEEISLTNIKILETREDIFGVLQITFQSDEDRDRAKRCIETRSNYTCHYE
lm_fsl_n1_017	LMHG_10655	147125	148633	1	502	thermostable carboxypeptidase	343	0.01	A	xA	TASMANIA.A15	BrnA_antitoxin	MVETLEEEFLAYIKKMEALEEALALVYWDLRTGAPSKGMEGRSDVIGVLSEEIFNMQTSEEMAAFIAGLNLDKENLSEITLKTLEESQKKYDLNKKIPSKEYAEYTKLVAQAETAWTTAREQNDFAAFEPFLTKILEMKRKFVEYWGYEENKYDTLLDQYEPGVTVSVLDSVFEKVRDGIMAIREKIANEGVKPDATILNTKISEAKQKEFSIRILNKMGFDFEAGRLDETVHPFATGLNTGDVRITTRYNENDFKMAVFGTIHEGGHAIYEQNFDAALVGTPLANGASMGIHESQSLFYEIIIGSSLAFWKSNYADFQAITKPAFDHVTLEDFYRAVNISESSLIRIEADTLTYPLHIMIRYELEKALINGELEVKDLPKAWGDKYEEYLGIRPDNDT…
lm_fsl_n1_017	LMHG_10650	152473	153345	1	290	DNA polymerase I	346	NA	T	xT	NA	NA	MTENRENLLVVDGMALLFRAFYATAVSKQFMFNQHGIPTNGVQGFMRHMFAAIRQSNPTHTLICWDMGSQTFRNELYDGYKAGRTAPPEEMIPQFDLAKEVAAGFGFVNLGVPGFEADDCIGTITVQASNTIATTVLSGDKDLLQLIAPTNDVWIMQKGYGNYKRYDEATFFEEMGISPRQFIDVKALMGDTSDGYPGVRGIGEKTAIKLIQEFESIEGVLNNLDKLKPAQQTKIQEDLAMLELSQKLARIHTEVPLEIDLPSLKYDGFREDAFAVVEKYGLKTLTRDIE
lm_fsl_n1_017	LMHG_10597	203608	204483	1	291	conserved hypothetical protein	366	0.011	T	Txx	TASMANIA.T57	PemK_toxin	MVKSMTGFGRATKEFEAFKVTIELKAVNHRYSEFLFRMPKQLAYLEGKLKKIISKQIKRGRIEVFFSITGEQITKRELHIDWDLADSYYRFIKQASARYELQELPTMADLLQEQAYLSIEEEVEASSELERLVLETLARATERLDEMRSMEGAELLLYFKQHLTALEKSLEIIQAEIPNTEKHYQEKIETRLQNVVGDQFDPSIVLTEVAMLLEKADINEEVERTKSHLKQFYGIILLEEPIGRKLDFLIQEMNREVNTIGSKASSLKITEQVVEMKTTLEKIREQVQNVE
lm_fsl_n1_017	LMHG_11414	534	983	-1	149	phage protein gp28	377	0.0073	A	xxAx	TASMANIA.A32	HTH_3	MAIKLLDEFLKKHDLTRYQLSKLTGISQNTLKDQNEKPLNKYTVSILRSLSLISGLSVSDVLFELEDIEKNSDDLAGFKHLLDKYKLSFPAQEFELYCLIKEFESANIEVLPFTFNRFENEKHVNIKKDVCKALENAITVLKEKKNELL
lm_fsl_n1_017	LMHG_10009	39755	41035	-1	426	hydroxymethylglutaryl-CoA reductase, degradative	444	0.018	A	xTA	TASMANIA.A49	ParD_like	MNAFDKFYKKTVEERRAILAKYADLNEEEQAFLASTGALSFDKANHMIENTIGIYSLPLGLGMNMLLNDKHYVVPMAMEEPSVVAAQSAGAKLIGQNGGITGSATKRKMIGQIELISVSDIQAAKENIIANEEQLIAIANQAHPSLQKRGGGAVEIQVRTAQTANDETLLIVHLLVDTQEAMGANMVNTMVETLAPELEMLTNGTANMRILSNLVDEATATAVCRINPESLATKTQSGEWVRDRIIAAYEFADADIYRAATHNKGIMNGIDAVIMAFGNDWRAVEAASHAYAARTGSYKPMSKWSKDAEGYLVGELTLPMPVAFVGGSIGIHPIATLSKKIARVESAKELAMLVCAVGLTQNLAALKALVTEGIQRGHMSLQAKSLAMTAGAEADEIEK…
lm_fsl_n1_017	LMHG_10008	41076	42044	-1	322	hypothetical protein	444	0.027	T	xTA	TASMANIA.T36	SpoIISA_toxin	MDAKTIIENRFQSQKLIQTAWSDSPERIVFHFGAMQSQNYGQSLWAVGSRMTTPSEKAVEQAINNGEIIRTWLLRGTIHLFSAKDYHWMMDLIAPSIDKICKPYRAKLGLTDEVLHKATEVVSEIVSEQAVTRKDLAAHLATKDLPSAGIPFAQLLVYLSSRKVICSGPNETFRNTMHIPADTNHFTREEAIKELAKRYIQSHAPATLKDFCFWSGLTVTDAKIGLADMPKMGDYYITTLVENGTMPTTIPLAGFDEWIIGYRDRSVVLPEIWHDEIMTKNGIFRPAIITEGKVVGKWEKPKKRAELDGDFWDRYIQFRNML
lm_fsl_n1_017	LMHG_11077	49916	50605	1	229	hypothetical protein	504	0.0099	T	T	TASMANIA.T7	Gp49	MYVLARSLFVFLAQKLFQARKRDLMSRFKKTHQNDRSTYKYVFERTDANGRIQKEVVEIRPGEDGVTELNIQELHRADDRAIYNFYKNARPERTEEEKEKIKAWKEKFREDFNNEHGYYPMDEYVDGEANDYFKRNYNLSLNEFDDECDEGDNPIQSLVYDAYQDNEEDPRIDRLREVVTQLLPYHQEIYHMLVTENMSQTEVADKLDKKKQSINRTFGIIKDKIKELF
lm_fsl_n1_017	LMHG_13063	50739	51227	1	162	predicted protein	505	0.00054	T	Txxx	TASMANIA.T22	HipA_C	MTRVTKKLSYKVVCVICLAGLHGGCSVRATWTKFSCSHQGTQSNQSKSVKLTRRERNDVSKTKLFLQVVEDVQALADSLQELAVAMKTNEPEPQVETPEPTMETKSEVKQPTLEEVRGLLARKSQEGKSTEVKALIEKYGASRLSDVPTENYAALVADAEGL
lm_fsl_n1_017	LMHG_11065	63494	64744	1	416	hypothetical protein	507	2.6e-177	A	xxxxxxxxxAxxxxxx	TASMANIA.A7	ParBc	MPIKETKYYLADIKELTPYINNARTHDDKQIAQIAASIKEFGFLSPIVISEDNTILCGHGRFYAAQRLGLDKIPCIKEEYLTESQRKAYILADNQLTLNAGWDTDLLSIELSDLQGADFDLDLLGFDAAEIDQLLNGDAEAQEDKFDVDAELEKPTFSKTGDLWLLGNHRLVCGDSTKQETYDVLMDGKLANLTVTDPPYNVNYEGSAGKIKNDNMANEAFYIFLYDAFSCMEKAMADDASIYVFHADTEGLNFRRAFVEAGFYLSGTCIWKKQSLVLGRSPYQWQHEPVLYGWKKKGKHQWYTGRKESTIWEFDKPKKNGDHPTMKPILLLAYPITNSSMSNCIVLDPFGGSGSTLIACEQTNRICHTIELDEKFVDVIVNRYIEQVGSADSVRVIRD…
lm_fsl_n1_017	LMHG_11042	94834	95736	-1	300	methyl-accepting chemotaxis protein	514	0.0081	T	Tx	TASMANIA.T55	SymE_toxin	MNVNAETEDATLLLDGLLQNVAIIRFDTNKKVTYANALFAEAMGYSEEEMLTLSHPDLCFPDFVQSASYKAMWTNLLAGQKFQNKIERKNARGERVWFEATYIPIIREDTVVGVAKIATDITRREETVHDFASGLKSMATNLKEHSSVGKTRSEALLELVKSITKESNENTDTLHDLQTEAQNIHGIINTINGIASQTNLLALNAAIEAARAGDAGRGFSVVAEEVRKLSSRVEEAIKEVEKSVNGITQEINTISSGTERVEAKVEESQEVLILSLEDFSQIESASTALDQNAGAFTKMI
lm_fsl_n1_017	LMHG_12671	48313	48825	1	170	propanediol utilization dehydratase	571	0.015	T	xxxxTxxxxxxxxxxxxxxx	TASMANIA.T4	YafQ_toxin	MNQEALENMVRNILQEVNSGAVSTTTSQKVSGDTLTVRDYPLGTKRPELVKTSTSKSLDDITLKSVLDGTIKPEDVRVTVETLKMQAQVARDAGRATLANNFERAAELTIVPDERILEIYNAMRPYRSSREELLAIADELESVYHATICSNYVREAAQLYQERKKLKGDN
lm_fsl_n1_017	LMHG_12249	112390	112842	1	150	MarR family transcriptional regulator	588	0.019	T	xxTx	TASMANIA.T92	YoeB_toxin	MERQKVKQLIKSYQQTYIFAMNQIHQAISEISASTVDLSIEQFFVLREIATYDGISATELAATLAVNKSAITPKLKKLEEKGYIRRERNQQDKRAVVLTISEKGNNVYEECEKQLELLVNEWLEILGEKDSEQFFELFQKITKSVVEPRQ
lm_fsl_n1_017	LMHG_12270	133977	134168	1	63	hypothetical protein	599	0.00019	A	Axx	TASMANIA.A40	HTH_3	MSVEHQRFAVAVYAKLKAINMKQSDLAKMLGISNPYLSDIINGKRDASKVRKEIAEILEIDVD
lm_fsl_n1_017	LMHG_11748	21091	21324	1	77	conserved hypothetical protein	608	0.0033	T	xTxx	TASMANIA.T5	Cpta_toxin	MRYQKISFIVTGIIAAVIGYLIFTSNYHPDVPNWLLFLFLALSIAVAVSQWKEKRLIWSCVGLFVAVLISVHYILTI
lm_fsl_n1_017	LMHG_11743	24994	25422	-1	142	hypothetical protein	609	0.0093	A	Axx	TASMANIA.A2	MraZ	MIQATVPYFTFDGEATEALDFYKKVFQAEITQMRYFHELEGFSGDKKQGERILHARLTKDEKDLFYFSDTLEGETDAGNRLALAVNFSSEADFVQAFVLLSKTGTIEIPIQNTFWDAKYAKVIDHYSIDWHLNLENESTTKV
lm_fsl_n1_017	LMHG_12041	50268	50471	1	67	hypothetical protein	639	0.00013	A	Ax	TASMANIA.A34	Rep_trans	MKVRNKVKQLREERGIGQNELALALEVSRQTIHAIEKGKYNPSLELSLKMARYFRLTIEEIFQLEEN
lm_fsl_n1_017	LMHG_11130	101138	101500	-1	120	ribosomal protein L7/L12	695	0.014	T	xT	TASMANIA.T49	PemK_toxin	MALNIEEIIASVKEASVLELNDLVKAIEEEFGVTAAAPVAVAAAGGAAAEQTEFTVELASAGDSKIKVIKVVREITGLGLKEAKELVDNAPKALKEGVAKEEAEEIKAKLEEVGANVEVK
lm_fsl_n1_017	LMHG_12956	112731	113804	-1	357	PIN/TRAM domain-containing protein	700	2.8e-116	T	Txxx	TASMANIA.T29	PIN_5	MLTWVIRVCFLILGGTTGVFSLPALWVKLGIGHILLINNPYTDALIGALIFYLITFWAVKYVEAALNWLEEKLAKIAIATLVYGGLGLFVGLVIAFFASNALSQTNIPLLNSVVPVILTLVLGYLGFRIGISRRNEFGNFVNNRNAKKRTPEEEKTEEKSKKTYKILDTSVIIDGRIADILTTGFLDGTVVIPLFVLAELQHIADSSDTLKRTRGRRGLDILNRIQKEEAIQVEMYEGDFEDTPEVDSKLVKLAKVMGGIVVTNDYNLNKVCEFQNVPVLNINDLANAVKPVVLPGEKMTVLMVKDGKEHNQGVAYLDDGTMIVVEDGRKFINETIQVEVTSVLQTSAGRMIFAKPS
lm_fsl_n1_017	LMHG_10930	11640	11993	-1	117	prophage repressor protein	737	2.8e-06	A	Ax	TASMANIA.A78	HTH_3	MWRAIIMELNKFVGNKIKQYREERGLNQEALAEKLHTTRQTISRYENGDRKANQDVLFELAKIFNKRLDDFFPERNLPPVDERLVTIAAHIDDDVTEEEMRDILAYIEMKKKLHRGM
lm_fsl_n1_017	LMHG_10945	21182	21910	1	242	hypothetical protein	739	0.019	T	xxxxxxxxxxxxT	TASMANIA.T7	Gp49	MTKIWIDAGHGGKDSGASGNGLVEKNWVLTVAKQLQTELVKAGFEVGMTRTNDTFYELSDRAKKANSFKADLFISLHFNAGGGKGYEDYIYTSVPAATVEIQKIIHKNIIAKVTKHGMNDRGMKKANFAVLRETAMDAILLEAGFCDSTDALILEKKAYQTDYCLGIVAAVQEIFGAMVTKYRAGKYLTSDDAISGTNIKGYLEAGTKVFVYKETEKTLNLTTTKGVPGSWVLKTEVNTGKR
lm_fsl_n1_017	LMHG_10974	52326	52610	-1	94	transition state regulatory protein AbrB	755	1.7e-36	A	A	TASMANIA.A8	MazE_antitoxin	MKSTGMVRKIDELGRVVIPIEIRRTMNLNVKDPLEIFTDEDAIVLKKYSAGLVCDVTGEFSVDNKKFVDGKLTLSKEGAAELMEEIKRRFGDTL
lm_fsl_n1_017	LMHG_11766	7602	8111	1	169	hypothetical protein	788	3e-08	A	A	TASMANIA.A32	HTH_3	MLNENIKAIRKSKGLSQEEIAIKLNVVRQTISKWEQGLSVPDSDMLISISEVLETPVSTLLGETVMVSKVDDVKAISEKLEIINLQLAQRKTARRKMLYWLFVSLCAVIAIISSVFIILNSPYLGWDYSDPETSVIGVAFHTFEWLFVRLAPIILIGGVVGIFLTRKNV
lm_fsl_n1_017	LMHG_11801	38700	39050	1	116	conserved hypothetical protein	803	0.009	T	T	TASMANIA.T11	HOK_GEF	MKKKKWLQLIMAVIVICAIIFGIKWLLYRDNLVEMMQVDDTLYIVSYEPAKQEDALEKIGEIEHRIRHYRIPNKNFTSNYLSEGTELYKAKNGDEFPRTILFKEDGEYFIASEAMK
lm_fsl_n1_017	LMHG_11829	69665	70207	1	180	hypothetical protein	825	0.001	A	Axxxx	TASMANIA.A32	HTH_3	MEIGKRIKNLRLSKNLTQEELGERTDLTKGYISQLERDLSSPSIETLFAILEVLGSTPKDFFDEEEHNQKVIYGELEHTFFEDEEKGYRIKWLVPESNEKEMEPVLLEIEANSCFKSFEPSLSETFAYVLKGEVTVLLGRNEYVAKKGEAIYFHAADEHQIINRSNEQVTLILVATESYL
lm_fsl_n1_017	LMHG_10499	102392	103246	1	284	ParB family chromosome partition protein	918	5.8e-106	A	Ax	TASMANIA.A1	ParBc	MPFSRLFGKKEKNQMDDIVEEGVQRVQELPMDKIFPNQFQPRTVFDQDKIDELARTIRIHGVIQPIVVREMEPDYYEIIAGERRFRAVLSLEMEKIPAIIQNLDDEEVAAIALIENLQREELTPIEEAKAYRSLLDMQDVTQEALAQRVGKSQSAIANKMRLLKLPETVQEAVLNKQISERHARSLLALETEEQQVAILAEIAENHWNVKQTEARIQEILGVKKPVATKKTKPKRQAISRDVRIAMNTIKQSVTMVKDNGMDLDFTEEETDDFYQITIQIPKKK
lm_fsl_n1_017	LMHG_10495	105452	106303	1	283	ParB family chromosome partition protein	920	6.6e-195	A	xAx	TASMANIA.A1	ParBc	MAKGLGKGINALFNNVDTNEETVQNIAIKDIKPNPYQPRKIFDTKAINELRDSIKIHGVLQPIILRNTDKGYEIVVGERRFRAAKEAKLKEIPAVVRDLTEEEMMELSVIENLQREDLSPLEEAESYQFLMKKLGLTQAKLAERVGKSRPYIANFVRLLTLPEEVQVMLRDGSLSAGHGRVLLGLKLKKNIIPTAKKTVAQGLTVRQLEDVVNNLNENVSRETIKPARVPIFIRESESQLRDKFGTAVSIKRRDKKGKIEIEFLSDDDLDRILEILDIQFDDE
lm_fsl_n1_017	LMHG_12475	2217	2645	-1	142	hypothetical protein	1027	4.9e-07	A	Axxx	TASMANIA.A32	HTH_3	MFASRIKELRKESKKTQEEMAKILGVAKTTYASYEQAKRMPDAEIQNKIANYFDVSLDYLHGRSRHKNINAEGFTPKEEIDMKKRMDALREDLKNGDGLLYDGEPITTEAMESILDAMEFAEKQATRINRKYAPKDKKNNIE
lm_fsl_n1_017	LMHG_12474	2806	2991	1	61	cro/CI family transcriptional regulator	1028	0.00099	A	Axxx	TASMANIA.A32	HTH_3	MEWLKKYRLDKDLTQQEVADQCGIPKNTYASIEQGKRRPSPERAKIIASNLGFDWTIFFNK
lm_fsl_n1_017	LMHG_12454	18034	18801	1	255	antirepressor	1032	0.013	A	xxxxAT	TASMANIA.A12	HicB_lk_antitox	MNNLAVLDKNNTLNSREVAEMVEKRHSDLLRDIETYIRYINQNAKLRSDDFFSESTYHAGTGKEYKCYEITKMGCEMIANKLTGAKGIQFTALFVQKFNKLEEKEKQTFYIPGTYAEALTLAAKQAELNEQLMLENEVKTQTIAEYEPKVSYYDQILKSPGLITVTQIAADYDLTAHKLNKILYEEQVQHKVGGQWILYKKHMNLGLTKSETVSIVHSNGRLGTKVNTKWTQKGRLFIHEILENVGIQAVIDKDI
lm_fsl_n1_017	LMHG_13139	18749	18919	1	56	phage protein	1032	0.016	T	xxxxAT	TASMANIA.T9	ParE_toxin	MKFLKMSEFRLLSTRIFNKPAFYRIKLNFLLTFYRLFTGQKTRNSVVRCYCQENKK
lm_fsl_n1_017	LMHG_12453	19619	20956	1	445	hypothetical protein	1033	1.2e-46	A	xAx	TASMANIA.A7	ParBc	MNIQEIEVSKINPAAYNPRIDLQPDDPEYQKLKKSIEEFGYIDPLIWNERTGNLVGGHQRYKILLEGKPENLTVSVVNLDIDQEKALNIALNKIEGGWNTDKLGELLKSINDEEMLNLTGFSALEIDELIKEFELPPATVDKVKENPLDSNLFESFLFPPFSYLDSKTRRWRDRKDQWKNLGIRSELGREGNLTFASSLRSASLTGTSIFDPVLCELAYRWFTPKESAKIYDPFAGGSVRGIVAKVLGHEYTGIDLRKEQVEANHINAKEIGLDGINWITDNSLNADKHIEDNSMDLLFTCPPYFDLEVYSDNKEDISNMEYEEFIKVYSEILDKAANKLKDNRFAIVVISDVRDKAGFYRDLTGLTKSVFEKNGIYFYNDLILLNSLGSGALRARRNM…
lm_fsl_n1_017	LMHG_11700	10350	11561	1	403	thiamine biosynthesis protein ThiI	1045	0.0011	T	xT	TASMANIA.T9	ParE_toxin	MEFDRMLIRYGELSTKGKNRKQFVTKLAQNVKRAMTDLPEVRIHGERDRMYIILNGADYQLVEERLKPIFGIQSFSPAVRVNLDVEEVKAAALALVQDAHEENGTFKVAARRSHREFPLDSNEINQEIGAYVLQNMEDLTVNVKNPDVKLTIDVRKEGVFLSCRTILGAAGLPVGSSGRAMLMLSGGIDSPVAGYLAQKRGVEIEAVHFHSPPYTSEQAKQKAVDLAAKLAKYSGQVQMHIVPFTEIQEVIKQQIPESVIMTVTRRMMLRITDELRRRRNGLAIVNGESLGQVASQTLESMLAINAVTATPIIRPVVSMDKNEIIQIAQKIDTYNLSVQPFEDCCTIFTPPSPKTKPKLDKIEHYESFTDFEALIAKALDNIETISVNVAETAQVKDEF…
lm_fsl_n1_017	LMHG_11019	13011	13397	1	128	cell division protein DivIC	1061	0.017	A	A	TASMANIA.A83	ParBc_2	MKKAKSKVARIENRYIKDTATMKKTRSRRRIALFRRLAFMAIIFAVVGGLLTITYTKQVLTLKEKKEKQVQVDKKMVAMKDEQDSLNEQIKKLHNDDYIAKLARSEYYLSKDGEIIFNIPEENSKQKE
lm_fsl_n1_017	LMHG_13273	3280	3465	-1	61	phage protein	1069	0.015	T	xTx	TASMANIA.T138	AbiEii	METMEKDILTAEEAAEMLGMKKRTIQSWARNAGLPGKKINGKTWIFSKRELEAWVAQGGEK
lm_fsl_n1_017	LMHG_11681	50659	51135	-1	158	cro/CI family transcriptional regulator	1098	4.5e-05	A	A	TASMANIA.A32	HTH_3	MFSKRLSELRKKKGFSQYKLADELGFSRGQVANYEQGTREPDYQTLLKIAEFFNVSTDYLLGRDDNNLAETIAAHIDSNASEEDIKEILAYIEEKRKEHVNEEEINITEIASKEDDAVDKFVEENEDFKAVAARVMNDAEAVKAVKSFIEFYEQQKNN
lm_fsl_n1_017	LMHG_13244	6895	8055	1	386	multicopper oxidase	1102	0.018	T	xT	TASMANIA.T50	HicA_toxin	MYKKMFTILITLFSIMFMVPNDTFAEGKHNMMDMKENDQKRNDMMDMKSHDERKNLNSSQGKNEITFPKVLDPKKDNNGYKSYTLKAQKGKTEFYKGNFSNTLGYNGNLLGPTLKLKKGDKVKIKLVNNLDENTTFHWHGLEIDGKVDGGPSQVIKPGKEKTIKFEVKQEAATLWYHPHPSPNTAKQVYNGLSGLLYIEDDKKNNYPSNYGKNDLPIIIQDKTFVSKKLNYTKTKDEDGTQGDTVLVNGKVDPKLTTKEGKIRLRLLNGSNARDLNLKLSNNQSFEYIASEGGHLEKTKKLKEINLAPSARKEIVIDLSKMKEEKVNLVDNDETVILPIINKEKSTNKDTTPKVDKKIKLEGMDGVPSAYGKFVSIRITNSRNINV
lm_fsl_n1_017	LMHG_11946	34539	35102	1	187	hypothetical protein	1125	0.005	T	T	TASMANIA.T1	PhoH	MPILLLATILASCSSPNEKITKDTKISKTITIRADYKIPKDIKELEDNSANIVKVKFLQNKTIGKDGSTISEIEILTSYKGNLEKGSKVDISEPWYLSDGKYVAVENYIALDKGQEYTIFLGEKDKDTYPLSSMGYGKFGGSLKEDQAVLADFNILGEVQKFDFISENTEEVKNYQLIKEQVAGKYK
lm_fsl_n1_017	LMHG_10337	63307	65781	1	824	cell wall surface anchor family protein	1180	0.012	T	T	TASMANIA.T74	PIN	MKKILHIVIALSVICSIILVPVDWSAKAGGNNKRDDLIKSVSFYNSNGQNVTAKENYNEKLNYFLEVAFGGNSFQKGDYFNITLSSDALLYTEKAYDLKVDIDPTAVTNEQVVGKVTVEKINGSPTLHFVFTEDSESFFINSFDASFKIQVMPAHGDKNVINLSYSGAAKNFKNIGTSSVEWNVNMADDWPPVGISDFSKISGDLYHAILVYEKPSSKVNYETEILVSYPLFEKRIPLGNVQNIKIEVWDEAKEIYRVGVAGVDYGTITYDVGTPFVGGPIFQMNCTIPFKGISTKTRVSFDIDTNVDGKPGTTDPYLVSLSSVSSATKSLEFYPVNNADTKMTAAFFGKVTTRFEDELGNPVTFDNYSTVTTPGKVNQDGKFEIAEPFLHNSVQNVDK…
lm_fsl_n1_017	LMHG_10373	94060	95916	1	618	chemotaxis protein CheA	1195	0.00087	T	xTxxxxxxxxxx	TASMANIA.T17	HipA_C	MTTNMLDLFIEEASEHLQALNDNLLQLEKDPTNGQLVSEIFRSAHTFKGMSATMGFQQVADLTHAMENVLDEVRNNRLAVTEHLVDIIFTCTSHLETMVSDIQHGGQGAADISKTVADLEALLHPEQETDLAVEKTYRIQIQIEEAAILKAVRAVMCLERLAEMGIISETTPDREAIELEEFEQSFEVVLESAQTKEEIEAVVLDISEIEKVTVTEEVEEVQVIEPIKKAAKQTTKRLENKTIRVQLEKIEKLMNVFEESVIERARIDEIAEKTNNKELMEHLGRFSSISKEIQNGLLNMRMVPVDSVFNRFPKMVRTLAKELGKKIDLVIEGADTEVDKIVIDEIGDPLVHLIRNSVDHGAETVEVRRKNGKNETATINLKAFHSGNNVVIEIADDGA…
lm_fsl_n1_017	LMHG_12171	33923	34279	1	118	hypothetical protein	1213	0.0028	A	xxxA	TASMANIA.A32	HTH_3	MGVLEFGEKLIHLRKKNRLTQKQLAAKIGTTASTISKYENDNHRPPIFILAKLAEILGTTTDFLLDDVAGLREKNSVNAFPLIGNPELEKWYLELPYTYSEDELLMLKRIADAIENKK
lm_fsl_n1_017	LMHG_12151	53590	54315	-1	241	amino acid ABC transporter, ATP-binding protein	1225	0.005	T	xTx	TASMANIA.T70	Zeta_toxin	MIDIKNLHKHFGKLEVLKGIDLEIASGEVVVVIGPSGSGKSTFLRCLNLLEQPTTGTILFENKDLMAKQTNVNELRQKMGMVFQNFNLFPHKNVLENLMLAPMKVKNEDSAAAKKHALSLLEKVGLADKATSYPSQLSGGQQQRVAIARALAMNPDVMLFDEPTSALDPEMVGEVLSVMKSLAKEGMTMVVVTHEMGFAREVADRVVFMDAGVIQEQGTPEEVFGNPQNDRTKDFLGKVLA
lm_fsl_n1_017	LMHG_10797	71125	72003	1	292	LysR family transcriptional regulator	1232	0.0088	T	T	TASMANIA.T9	ParE_toxin	MNLHHLRYFVTLAHMEHYTKAAEKLLITQPSLSHAISSLEQELGIPLFEKEGRNIGLSKAGKVFLDYVEESLDMIDAGVATTKKAANGEGQIDLAFLQTLGTSLIPKLVQEFLQTEPEKQIDFIFHTGVSIDIIQGLKEKKFDIGICSKLENERNIHFTPIAKQELVLIVPKSHPLAEKDWIDLIETVDYPHIAFSKKSGLRPIIDDLFRKIGADYQIAYEIEVDQVIAGMVAQNFGIAVVPNMPILNYVDVKVLPIRSPNWERFFYLAVAKNQTLTPAAEKFKQFMLAHRI
lm_fsl_n1_017	LMHG_12317	8663	11290	1	875	DNA polymerase I	1317	NA	T	Txxxxx	NA	NA	MNKLVLIDGNSIANRAFYALPLLNNDKGVYTNAVYGFAMMLMNVLEKEKPSHVLVAFDAGKTTFRHTTFKGYKGGRQKTPSELSEQFPFIRELLTAYDIPQYELANYEADDIIGTLTKKAEADGMEVAIITGDRDLTQLASEKTTVYITKKGIADMETNTPETLKEKYNLTPQQIIDMKGLMGDSSDNIPGIPGVGEKTALKLLHEFGGTVESVLEHAEEISGKKLKEKVLENKELAILSKELATINVDSPIECTVESTKYDGYQTEKVIPLLKEMNFTTLLKNIEGDTPEETKELKELSFEIVTELKEKHFGGKTALYVELENDNYHTANFIGLTVHSSQGTYFFTKETAESSEVFRKWVESDQTKVVYDAKKTMVAMNRIGLAISGITFDIMLASYL…
lm_fsl_n1_017	LMHG_12582	80711	80983	1	90	hypothetical protein	1344	0.015	T	xTxx	TASMANIA.T44	HicA_toxin	MDSKDQTMFYNFGDDSIEEDVKKLMKQVYVALEEKGYNPVNQIVGYLLSGDPAYIPRHKDARSMIRRLERDEIIEELVKAYLKNNEIGEK
lm_fsl_n1_017	LMHG_12787	15745	16020	1	91	hypothetical protein	1357	0.015	T	xTxxx	TASMANIA.T44	HicA_toxin	MSYYGIRLRKELSNMTFSEFRTYLENLGGDTPFMTTLEIRMTERSKVPRHLLKEKIKQNRIMLKRGYFEDAASNEEGLEKTLRANSKLKEG
lm_fsl_n1_017	LMHG_10070	32630	32908	1	92	hypothetical protein	1373	6.8e-05	A	AT	TASMANIA.A5	NikR_C	MLEKEKRMIISVELTQEMIQELDVVVEKEKMGRSEVIMEATQQFLQEKRARELRDEMERGYAEMATINFAIACECTHVEAEAEDRNISILGG
lm_fsl_n1_017	LMHG_10071	32915	33259	1	114	PemK family transcriptional regulator	1373	5.1e-64	T	AT	TASMANIA.T57	PemK_toxin	MVKRGDVYYADLSPVVGSEQGGIRPVLIIQNDIGNRFSPTVIVAAITAKIQKAKLPTHVEATRKDGFERDSVILLEQIRTIDKQRLTDKITHLDEDLMAKVNKALEVSLGVVEF
lm_fsl_n1_017	LMHG_10091	49312	50661	1	449	glutathione reductase	1380	0.019	T	xTx	TASMANIA.T13	Zeta_toxin	MEKHYDYIAIGGGSGGIASINRAAMHGAKCALIEPKFLGGTCVNVGCVPKKVMWYGAQIKEAMDLYADAYGYQVDASFNFQKLVENREAYIERIRGSYKNGLDNNKVEWIKGYAEFVDEKTLRVNGELVTADHILIATGGEPALPSIPGAEFGITSDGFFALKELPKKVAVVGAGYIAVELAGVLQQLGSETHLFVRKHAPLRNFDPLLTDTLTEIIEQSDMMLHKHAVPQKVEKNPDGSLTLSLEDGRTETVDTLIWAIGRKPVIQGLQIEKADVKLLESGHIAVDKFQNTNVAGIYAVGDVTGHYELTPVAIAAGRRLSERLFNNKKDAHLNYENIPTVVFSHPAIGTVGLTEPEAIEKYGKENIKVYTSSFTSMYTAITDHREPCRMKLICEGKTE…
lm_fsl_n1_017	LMHG_10173	125735	126142	1	135	MarR family transcriptional regulator	1419	0.0027	A	Ax	TASMANIA.A93	RHH_1	MDTLIRSIMIKSKRKMDAKVAQFGLTTQQARVLGFLNDNAANEIIQKDLQRIFQTRGASITSLIQGLEKKELISRKPSIRDGREKVVTLTEEGKRIVDEFNESFPREDDKAKKILSADEYKIFIDLLSKIDDNTE
lm_fsl_n1_017	LMHG_10195	146836	147546	1	236	2,3,4,5-tetrahydropyridine-2-carboxylate N-succinyltransferase	1433	0.014	A	xxAx	TASMANIA.A111	PhdYeFM_antitox	MEQMDAHQIISFIQNSKKATPVKVYLKGDLEKIDFPSDVKTFITGNAGTIFGEWAVVEPFLEANKANIEDYVIENDRRNSAIPLLDMKNINARIEPGAVIRDQVTIGDNAVIMMGASINIGSVIGDGTMIDMNVVLGGRATVGKNCHIGAGSVLAGVVEPPSAQPVVVEDNVVVGANVVVLEGVRIGEGAVVAAGAIVTKDVAPGTVVAGIPARELKKLDAKTASKTEIMQELRQL
lm_fsl_n3_165	LMIG_02766	1052	1699	1	215	conserved hypothetical protein	3	0.00014	A	xAx	TASMANIA.A1	ParBc	MKKKIVFFMGLVSIVAMIGCSNDKNSTGKSIERIEIEKVETRNRVVSYRGKYLELAENIDELDESSPIIVTVIKESEAKSVTKESNGSDIPTEFYTMSEVKVKNIKKDETGALKENKKIKILEDSVENVSVDGEEYDLTIDGYKNMKEGEEYTLFIRKSTSGDNYVFTNAVLSKYPVEKVSDRDLFLEGEESVEETVDMKATYKEIYQEVLSEYN
lm_fsl_n3_165	LMIG_00441	5058	5342	1	94	transition state regulatory protein AbrB	90	1.5e-36	A	A	TASMANIA.A8	MazE_antitoxin	MKSTGMVRKIDELGRVVIPIEIRRTMNLNVKDPLEIFTDEDAIILKKYSAGLVCDVTGEFSVDNKKFVDGKLTLSKEGAAALMEEIKRRFGDTL
lm_fsl_n3_165	LMIG_02681	16318	16881	-1	187	conserved hypothetical protein	109	0.00058	T	T	TASMANIA.T1	PhoH	MPILLLATILASCSSPNEKITKDTKISKTITIRADYKVPKDIKELEDDSANIVKVKFLQNKTIGKDGSIISEIEILTSYKGNLEKGSKVDISEPWYLSDGKYVAVENYIALDKEQEYTIFLGEKDKDTYPLSSLGYGKFGGSLKEDQAVLADFNILGEVQKFDFISENTEEVKNYQLIKEQVAGKYK
lm_fsl_n3_165	LMIG_02428	50296	50682	1	128	conserved hypothetical protein	154	0.016	A	A	TASMANIA.A83	ParBc_2	MKKAKSKVARIENRYIKDTATMKKTRSRRRIALFRRLAFMAIIFAVVGGLLTITYTKQVLTLKEKKEKQVQVDKKMVAMKDEQDSLNEQIKKLHNDDYIAKLARSEYYLSKDGEIIFNIPEENSKQKE
lm_fsl_n3_165	LMIG_01778	6258	7331	1	357	PIN/TRAM domain-containing protein	179	3.8e-116	T	Txxx	TASMANIA.T29	PIN_5	MLTWVIRVCFLILGGTTGVFSLPTLWVKLGIGHILLINNPYTDALIGALIFYLITFWAVKYVEAALNWLEEKLAKIAIATLVYGGLGLFVGLVIAFFASNALSQTNIPLLNSVVPVILTLVLGYLGFRIGISRRNEFGNFVNNRNAKKRTPEEEKTEEKSKKTYKILDTSVIIDGRIADILTTGFLDGTVVIPLFVLAELQHIADSSDTLKRTRGRRGLDILNRIQKEDAIQVEMYEGDFEDTPEVDSKLVKLAKVMGGIVVTNDYNLNKVCEFQNVPVLNINDLANAVKPVVLPGEKMTVLMVKDGKEHNQGVAYLDDGTMIVVEDGRKFINETIQVEVTSVLQTSAGRMIFAKPS
lm_fsl_n3_165	LMIG_01795	18561	18923	1	120	ribosomal protein L7/L12	184	0.013	T	xT	TASMANIA.T49	PemK_toxin	MALNIEEIIASVKEASVLELNDLVKAIEEEFGVTAAAPVAVAAAGGAAAEQTEFTVELASAGDSKIKVIKVVREITGLGLKEAKELVDNAPKALKEGIAKDEAEEIKAKLEEVGANVEVK
lm_fsl_n3_165	LMIG_01855	87184	87969	1	261	conserved hypothetical protein	223	0.017	T	T	TASMANIA.T36	SpoIISA_toxin	MPKLIIDADDFGLSKAINHGIIESYKTGITTSTLLMPNLETAEHAITLAKDHPDLFIGQHTNFLLGKPCADPAEIPSLVDENGEFYRSKYYRSNPELKFQYEDVRTETIAQMERFKALTGHYPEHIDCHSIGDETVDQAFFDIAHEFGIHTTLKYSGDKKWSDQEGYLPITKLLESGALPYTNGGVSVENFLNDDFGLLKLAPNEIAEMHFDVGFLDQFVLDNSSYTLMRCRELATICDVRVRDWLLENGFELITFGDLQR
lm_fsl_n3_165	LMIG_01886	119509	121035	1	508	conserved hypothetical protein	240	0.0094	T	xxTxxx	TASMANIA.T9	ParE_toxin	MNILYVPLDERPCNAIYPEQTAAVNQTMNVLSVPQALLGNKKKPANIYGIRSFIKKNIVNCSYAIISTEMLLYGGLLPSRLHHLTEADLNEYEVFLRGIKKEFPDKKIFLSNLIMRTPKYNSSDEEPDYYEQYGEAIFRYGWLKDKAARDTLDEREESEWNQLKETLPKDVIFDYETRRAFNVQVNLLHVQLVAENIVSFVSVPQDDSAPYGYTAMDQSKVYSEIANKRLKDRIMVYPGADEVGFTLLARAYNDHLGKTPSLFVRYSATFGAQIVPLYEDRPINESLKAHVLAAGFRLVDDVKDAEFVLEYNTPGKKMQESWDQLATKDVTYDSYRHLLSFVLEIQADLAVGKKVGICDAAFANGGEMELIELLDEKGILEEILSYKAWNTNCNSLGSS…
lm_fsl_n3_165	LMIG_02028	7747	8256	1	169	DNA-binding protein	251	2.4e-08	A	A	TASMANIA.A32	HTH_3	MLNENIKAIRKSKGLSQEEIAIKLNVVRQTISKWEQGLSVPDSDMLISISEVLETPVSTLLGETVMVSKVDDVKAISEKLEIINLQFAQRKTARRKMLYWLFVSLCAVIAIISAVFIILNSPYLGWDYSDPETSVIGVAFHTFEWLFVRLAPIILIGGVVGIFLTRKNV
lm_fsl_n3_165	LMIG_02030	9633	10304	1	223	ribulose-phosphate epimerase	253	0.0076	T	Txxxx	TASMANIA.T85	Gp49	MSKKLICPSMMCADFSGLEREVEELDKAGSDVFHVDIMDGAFVPSFGMGLQDFEEIRQKTQKLVDVHLMIMNPGDYVEMFADKGADIIYIHPEADLHPARTLDKIRNKGKKVGIAINPGTAIATIKELLPLVDNVMVMTVNPGFAGQKYLDYVDVKIAELVELKKDYTFEIMVDGAISPEKISKLSQLGVKGFVLGTSALFGKKESYAEIIKKLKQEKMEELR
lm_fsl_n3_165	LMIG_02044	21443	21649	1	68	transcriptional regulator	258	2.2e-05	A	xAxxx	TASMANIA.A32	HTH_3	MKNIKMKVARVEKDISQEELAKLIHVSRQTISSVEAGNYNPTLNLCIAICKALGKTLDDLFWEEDDNV
lm_fsl_n3_165	LMIG_02073	47149	47496	1	115	conserved hypothetical protein	270	0.017	T	T	TASMANIA.T11	HOK_GEF	MKKKWLLLILSVIVLCAIIFGIKWLLYRDNLVEMMQVDDTLYIVSYEPAKQEDALEKIGEIEHRIRHYRIPNKNFTSNYLSEGTELYKAKNGDEFPRTILFKEDGEYFIASEAMK
lm_fsl_n3_165	LMIG_02102	78373	78846	1	157	DNA-binding protein	293	0.00077	A	Axxxx	TASMANIA.A32	HTH_3	MEIGKRIKNLRLSKNLTQEELGERTDLTKGYISQLERDLSSPSIETLFAILEVLGSTPKDFFDEEEHNQKVIYGELEHTFFEDEEKGYRIKWLVPESNEKEMEPVLLEIEANSCFKSFEPSLSETFAYVLKGEVTVLLGRNEYVAKKRRSNLFPRRR
lm_fsl_n3_165	LMIG_02211	36079	36282	-1	67	DNA-binding protein	334	0.00012	A	Ax	TASMANIA.A34	Rep_trans	MKVRNKVKQLREERGIGQNELALALEVSRQTIHAIEKGKYNPSLELSLKMARYFRLTIEEIFQLEEN
lm_fsl_n3_165	LMIG_02535	15932	16834	1	300	methyl-accepting chemotaxis protein	382	0.0074	T	Tx	TASMANIA.T55	SymE_toxin	MNVNAETEDATLLLDGLLQNVAIIRFDTNKKVTYANALFAEAMGYSEEEMLKLSHPDLCFPDFVQSASYKAMWTNLLAGQKFQNKIERKNARGERVWFEATYIPIIREDTVVGVAKIATDITRREETVHDFASGLKSMATNLKEHSSVGKTRSEALLELVKSITKESNENTDTLHDLQTEAQNIHGIINTINGIASQTNLLALNAAIEAARAGDAGRGFSVVAEEVRKLSSRVEEAIKEVEKSVNGITQEINTISSGTERVEAKVEESQEVLILSLEDFSQIESASTALDQNAGAFTKMI
lm_fsl_n3_165	LMIG_02552	29098	29682	1	194	transcriptional regulator	394	0.017	A	A	TASMANIA.A113	HicB_lk_antitox	MNNYEKRTLSKKTAIIEAAQILFGKQGFTAVSIKDIAALADVSQVSIYNYFGSKEALIGECARVIMQDTIALAEEILASEGTFTQKLERAIQLCNAEINLSLSKFISKEASKDQQFLILLVNNINSLKKDIYMKYVAAGKEAQVIDNAISDEVIQLFIDAINSLGLTVPEEELEEKQAEIIQLFLYGLIGQGRK
lm_fsl_n3_165	LMIG_02611	25567	27423	1	618	two-component sensor histidine kinase CheA	435	0.00077	T	xTxxxxxxxxxx	TASMANIA.T17	HipA_C	MTTNMLDLFIEEASEHLQALNDNLLQLEKDPTNGQLVSEIFRSAHTFKGMSATMGFQQVADLTHAMENVLDEVRNNRLAVTEHLVDIIFTCTSHLETMVSDIQHGGQGAADISKTVADLEALLHPEQETDLTVEKTYRIAIQIEEAAILKAVRAVMCLERLAEMGIISETTPDREAIELEEFEQSFEVVLESAQTKDEIKAVILDISEIEKVTVTEEVEEVQVIEPIKKAAKQTTKRLENKTIRVQLEKIEKLMNVFEESVIERARIDEIAEKTNNKELMEHLGRFSSISKEIQNGLLNMRMVPVDSVFNRFPKMVRTLAKELGKKIDLVIEGADTEVDKIVIDEIGDPLVHLIRNSVDHGAETVEVRRKNGKNETATINLKAFHSGNNVVIEIADDGA…
lm_fsl_n3_165	LMIG_00207	103589	104440	-1	283	partition protein ParB	494	4.6e-195	A	xAx	TASMANIA.A1	ParBc	MAKGLGKGINALFNNVDTNEETVQNIAIKEIKPNPYQPRKIFDAKAINELRDSIKIHGVLQPIILRNTDKGYEIVVGERRYRAAKEAKLKEIPAVVRDLTEEEMMELSVIENLQREDLSPLEEAESYQFLMKKLSLTQAKLAERVGKSRPYIANFVRLLTLPEEVQVMLRDGSLSAGHGRVLLGLKLKKNIIPTAKKAVAQGLTVRQLEDVVNNLNENVSRETIKPARVPIFIRESESQLRDKFGTAVSIKRRDKKGKIEIEFLSDDDLDRILEILDIQFDDE
lm_fsl_n3_165	LMIG_00211	106646	107500	-1	284	chromosome partition protein	496	1.3e-104	A	Ax	TASMANIA.A1	ParBc	MPFSRLFGKKEKNQMDDIVEEGVQRVQELPMDKIFPNQFQPRTVFDQDKIDELARTIRIHGVIQPIVVREMEPDYYEIIAGERRFRAVLSLEMEKIPAIIQNLDDEEVAAIALIENLQREELTPIEEAKAYRSLLDMQDVTQEALAQRVGKSQSAIANKMRLLKLPETVQEAVLIKQISERHARSLLALETEEQQVALLAEIAENHWNVKQTEARIQEILDVKKQVATKKTKPKRQAISRDVRIAMNTIKQSVTMVKDNGMDLDFTEEETDDFYQITIQIPKKK
lm_fsl_n3_165	LMIG_00394	293764	294099	-1	111	conserved hypothetical protein	568	2.3e-06	A	Ax	TASMANIA.A78	HTH_3	MELNKFVGNKIKQYREERGLNQEALAEKLHTTRQTISRYENGDRKANQDVLFELAKIFNKRLDDFFPERNLPPVDERLVTIAAHIDDDVTEEEMRDILAYIEMKKKLHRGM
lm_fsl_n3_165	LMIG_00395	294316	294744	1	142	lmaD	569	0.013	A	Ax	TASMANIA.A113	HicB_lk_antitox	MDRKLLKEKQIQLIFQLEQEENRFIRKRLIEELEFFEALGDREKGLLTAEQKLLILTPSEYREYKRTKSDVQISRIIGVSRSSLAEWKRKKGLNRKKSQPVQQEMIDVLAFHLDKTKEEIGALPASAIECQYEAFVINEANN
lm_fsl_n3_165	LMIG_00409	303304	304032	1	242	N-acetylmuramoyl-L-alanine amidase	570	0.017	T	xxxxxxxxxxxxT	TASMANIA.T7	Gp49	MTKIWIDAGHGGKDSGASGNGLVEKNWVLTVAKQLQTELVKAGFEVGMTRTNDTFYELSDRAKKANSFKADLFISLHFNAGGGKGYEDYIYTSVPAATVEIQKIIHKNIITKVTKHGMNDRGMKKANFAVLRETAMDAILLEAGFCDSTDALILEKKAYQTDYCLGIVSAVQEVFGAMVTKYRAGKYLTSDDAISGTNIKGYLEAGTKVFVYKETEKTLNLTTTKGVPGSWVLKTEVNTGKR
lm_fsl_n3_165	LMIG_00922	33914	34270	1	118	DNA-binding protein	598	0.0026	A	xxxA	TASMANIA.A32	HTH_3	MGVLEFGEKLIHLRKKNRLTQKQLAAKIGTTASTISKYENDNHRPPIFILAKLAEILGTTTDFLLDDVAGLREKNSVNAFPLIGNPELEKWYLELPYTYSEDELLMLKRIADAIENKK
lm_fsl_n3_165	LMIG_00902	53581	54306	-1	241	amino acid ABC transporter	610	0.0045	T	xTx	TASMANIA.T70	Zeta_toxin	MIDIKNLHKHFGKLEVLKGIDLEIASGEVVVVIGPSGSGKSTFLRCLNLLEQPTTGTILFENKDLMAKQTNVNELRQKMGMVFQNFNLFPHKNVLENLMLAPMKVKNEDSAAAKKHALSLLEKVGLADKATSYPSQLSGGQQQRVAIARALAMNPDVMLFDEPTSALDPEMVGEVLSVMKSLAKEGMTMVVVTHEMGFAREVADRVVFMDAGVIQEQGTPEEVFGNPQNDRTKDFLGKVLA
lm_fsl_n3_165	LMIG_00883	71116	71994	1	292	transcriptional regulator	617	0.0082	T	T	TASMANIA.T9	ParE_toxin	MNLHHLRYFVTLAHMEHYTKAAEKLLITQPSLSHAISSLEQELGIPLFEKEGRNIGLSKAGKVFLDYVEESLDMIDAGVATTKKAANGEGQIDLAFLQTLGTSLIPKLVQEFLQIEPEKQIDFIFHTGVSIDIIQGLKEKKFDIGICSKLENERNIHFTPIAKQELVLIVPKSHPLADKDWIDLIETVDYPHIAFSKKSGLRPIIDDLFRKIGADYQIAYEIEVDQVIAGMVAQNFGIAVVPNMPILNYVDVKVLPIRSPNWERFFYLAVAKNQTLTPAAEKFKQFMLAHRI
lm_fsl_n3_165	LMIG_00688	271317	271748	1	143	protein mraZ	719	5.6e-79	A	Axxx	TASMANIA.A2	MraZ	MFMGEYQHNIDIKGRLIVPAKFRELLGDNFVITRGLDKCLFAYPQEEWKKLEEKLQTLPLTKKDARSFTRFFFSGASECELDKQGRINIPSNLLQYADLEKETVIIGVSSRIEIWSKSEWDDVFNEAEESFADLAENMIGFDI
lm_fsl_n3_165	LMIG_00525	440084	440956	1	290	5'-3' exonuclease	787	NA	T	xT	NA	NA	MTENRENLLVVDGMALLFRAFYATAVSKQFMFNQQGIPTNGVQGFMRHMFAAIRQSNPTHTLICWDMGSQTFRNELYDGYKAGRTAPPEEMIPQFDLAKEVAAGFGFVNLGVPGFEADDCIGTITVQASNTIATTVLSGDKDLLQLIAPTNDVWIMQKGYGNYKRYDEATFFEEMGISPRQFIDVKALMGDTSDGYPGVRGIGEKTAIKLIQEYESIEGVLNNLDKLKPAQQTKIQEDLAMLELSQKLARIHTEVPLEIDLPSLKYDGFREDAFAVVEKYGLKTLTRDIE
lm_fsl_n3_165	LMIG_00473	30966	31841	1	291	conserved hypothetical protein	822	0.0053	T	Txx	TASMANIA.T57	PemK_toxin	MVKSMTGFGRATKEFEAFKVTIELKAVNHRYSEFLFRMPKQLAYLEGKLKKTISKQIKRGRIEVFFSITGEQIAKRELHIDWDLADSYYRFIKQASARYELQELPTMGDLLQEQAYLSIEEEVEASSELERLVLETLARATERLDEMRSMEGAELLLYFKQHLAALENSLEIIQAEIPNTEKHYQEKIETRIQNVVGDQFDPSIVLTEVAMLLEKADINEEVERTKSHLKQFYGIILLEEPIGRKLDFLIQEMNREVNTIGSKASSLKITEQVVEMKTTLEKIREQVQNVE
lm_fsl_n3_165	LMIG_01055	37563	38774	1	403	thiamine biosynthesis protein ThiI	930	0.0044	T	xT	TASMANIA.T9	ParE_toxin	MEFDRMLIRYGELSTKGKNRKQFVTKLAQNVKRAMTDLPEVRIHGERDRMYIILNGADYQLAEERLKPIFGIQSFSPAVRVNLDVEEVKAAALALVQDAHEENGTFKVAARRSHREFPLDSNEINQEIGAYVLQNMEDLTVNVKNPDVKLTIDVRKEGVFLSCRTILGAAGLPVGSSGRAMLMLSGGIDSPVAGYLAQKRGVEIEAVHFHSPPYTSEQAKQKAIDLAAKLAKYSGQVQMHIVPFTEIQEVIKQQIPESVIMTVTRRMMLRITDELRRKRNGLAIVNGESLGQVASQTLESMLAINAVTATPIIRPVVSMDKNEIIQIAQKIDTYNLSVQPFEDCCTIFTPPSPKTKPKLDKIEHYESFTDFDALIAKALDNIETISVNVAETAQVKDEF…
lm_fsl_n3_165	LMIG_01027	68262	70889	1	875	DNA polymerase I	946	NA	T	Txxxxx	NA	NA	MNKLVLIDGNSIANRAFYALPLLNNDKGVYTNAVYGFAMMLMNVLEKEKPSHVLVAFDAGKTTFRHTTFKGYKGGRQKTPSELSEQFPFIRELLTAYDIPQYELANYEADDIIGTLTKKAEADGMEVAIITGDRDLTQLASEKTTVYITKKGIADMETNTPETLKEKYNLTPEQIIDMKGLMGDSSDNIPGIPGVGEKTALKLLHEFGGTVESVLEHAEEISGKKLKEKVLENKELAILSKELATINVDSPIECTVESTKYDGYQTEKVIPLLKEMNFTTLLKNIEGDTPEESKELKELSFEIVTELKEQHFGGKTALYVELENDNYHTANFIGLTVHSSQGTYFFTKETAESSEAFRKWVESDQTKVVYDAKKTIVAMNRIGLAISGITFDIMLASYL…
lm_fsl_n3_165	LMIG_00963	140305	140577	1	90	conserved hypothetical protein	974	0.014	T	xTxx	TASMANIA.T44	HicA_toxin	MDSKDQTMFYNFGDDSIEEDVKKLMKQVYVALEEKGYNPVNQIVGYLLSGDPAYIPRHKDARSMIRRLERDEIIEELVKAYLKNNEIGEK
lm_fsl_n3_165	LMIG_01209	97530	98015	-1	161	conserved hypothetical protein	1022	0.0064	T	AxxxxTxxxxxxx	TASMANIA.T39	AbiEii	MNEIRICIKNKQTAHWFTLPKCLEDIQAVLDWDETQETFLIADYEAPFKIYESDSLDMLNHIAELYEEYAHLEATNYLANLVNEGFYVNIENAFEEIDNIIVHADCNSIADVAYAVIEETGLLTDIPESVKRYFNYEAYASDMAMEGLFYITGDNMVLQIY
lm_fsl_n3_165	LMIG_01214	99221	100243	-1	340	ydcR	1022	6.3e-66	A	AxxxxTxxxxxxx	TASMANIA.A34	Rep_trans	MTKKQELTAMIDYLRVSFKTHDLDLIIEKVLHIKKEYMLEKETGRYGYIGTFELDMIKVYYSAPEDERGVLIELSGQGCRQFESFLACLKQSWFEFLQTCIDFQGNFTRLDVAIDDRKTYLNIPTLLNKAHKAECISKFNNYDFNGSGDLTSGLEKGTTLYLGSKKSEMYFCFYEKNYEQAKKNRVPVESIGKWNRYELRMNDDRAQEVVKNLLLTKDMTNVAKSIMHNYIRFIDIPTNLKGEARIKARRNAKLNKRWENFVEGVSKLKLYTEKQEDFYEKSKRWLDFAGSATMKMVLEADKELGTNELSDMIMNAELNPRQEHMLEVKLATVDDMVCDK
lm_fsl_n3_165	LMIG_01264	155665	157545	-1	626	DNA primase	1047	0.0062	A	xAxxx	TASMANIA.A1	ParBc	MARIPEEVIDQVRNQADIVDIIGNYVQLKKQGRNYSGLCPFHGEKTPSFSVSPEKQIFHCFGCGKGGNVFSFLMEHDGLTFVESVKKVADMSHLDVAIELPEERDTSNLPKETSETAKMVEMHQLTAKLYHYILMETEEGTAALTYLKERGMSEQMMTTFQIGFAPNHHATITSFLEKRGMDLQLAGAAGLLSERDDGQMVDRFRNRIMFPITNDRGQIIAFSGRLFDRDDGPKYLNSPETPVFNKRRILFHFSEARQAIRKQEEITLMEGFMDVISAEEAGVQNAVASMGTSLTEEHADLIKRLTNRAIICYDGDRAGIEAAYKAGTLLVERNRLDVFVLQLPAGKDPDDFIRASGPEKFKEVYKQQRMTWTAFKIHYLRKERNLQNETDQIGYIDDC…
lm_fsl_n3_165	LMIG_01276	168235	169194	-1	319	phoH-like protein	1051	4.2e-31	T	Txxxxx	TASMANIA.T1	PhoH	MLNEFNEVVELSDDTNIQDLFGNNNKNIELLEELLQVKIITRGESLSITGEEEPVQHTTAVLNELILTVKRGIHIDGRDIAQAVKMQRNGTLIYFHTLFEEEITKNAKGTPIRPKTFGQRTYIQMIKKHDIVFGVGPAGTGKTYLAVVMAVDAWKKGNVSKIILTRPAVEAGESLGFLPGDLKEKVDPYLRPVYDALYDIFGTEHTTRLMDRGVIEIAPLAYMRGRTLDHAFVILDEAQNTTIAQMKMFLTRLGYDSKMIVNGDMTQIDLPKGATSGLVNAEQVLKDVKDIGFVYFEHHDVVRHPLVAEIIKAYEGKQN
lm_fsl_n3_165	LMIG_01420	113596	114102	-1	168	conserved hypothetical protein	1126	2.7e-63	A	xxxAxx	TASMANIA.A3	ParBc	MNYKSPVYSVTPIHYTKLQANNYNPNTVPATELKLLEKSIWEDGFTQPIVCYPLEDSDKYEIIDGFHRYTIMITSKRIRERENEFLPVVILEKDTVNRMASTIRHNRARGFHNVELMSNIVSELVDSGMSDSWIMKNIGMDANEILRLKQVSGLAHLFLDKEFSHTSD
lm_fsl_n3_165	LMIG_02310	73171	73944	1	257	transcriptional regulator	1163	0.0041	T	Tx	TASMANIA.T143	PemK_toxin	MKTKMPEMLSFISEEAVSRKMTSEEIAAHFGYDKHHFSRKFKEINGFSVVEFLSSLKVEKAIIELDEEVRILDLQEHSGFESSGSFTNTFKKYTGSSPRKYKTEMNDIFYDMKRFENDNKDKSIAHFQENNDSFCNVTIDVPDEFEKGIIFIGLFRTLIPNHMPISGLATKNLIGNQLKNIPSGDYYLLACAISQSNNILSYFNLSNSLRGKEDEKLSFPKCSGNHYAIKLREPIPEDPPILANVGKILISCLKNTI
lm_fsl_n3_165	LMIG_01943	55473	55751	1	92	conserved hypothetical protein	1213	6.2e-05	A	AT	TASMANIA.A5	NikR_C	MLEKENRMIISVELTQEMIQELDVVVEKEKMGRSEVIMEATQQFLQEKRARELRDEMERGYAEMATINFAIACECTHVEAEAEDRNISILGG
lm_fsl_n3_165	LMIG_01944	55758	56102	1	114	transcriptional regulator	1213	4.6e-64	T	AT	TASMANIA.T57	PemK_toxin	MVKRGDVYYADLSPVVGSEQGGIRPVLIIQNDIGNRFSPTVIVAAITAKIQKAKLPTHVEATRKDGFERDSVILLEQIRTIDKQRLTDKITHLDEDLMAKVNKALEVSLGVVEF
lm_fsl_n3_165	LMIG_01964	72161	73510	1	449	glutathione reductase	1221	0.018	T	xTx	TASMANIA.T13	Zeta_toxin	MEKHYDYIAIGGGSGGIASINRAAMHGAKCALIEPKFLGGTCVNVGCVPKKVMWYGAQIKEAMDLYADAYGYQVDASFNFQKLVENREAYIERIRGSYKNGLDNNKVEWIKGYAEFVDEKTLLVNGELVTADHILIATGGEPALPSIPGAEFGITSDGFFALKELPKKVAVVGAGYIAVELAGVLQQLGSETHLFVRKHAPLRNFDPLLTDTLTEIIEQSDMTLHKHAVPQKVEKNPDGSLTLSLEDGRTETVDTLIWAIGRKPVIKGLQIEKAGVELLESGHIAVDKFQNTNVAGIYAVGDVTGHYELTPVAIAAGRRLSERLFNNKKDAHLNYENIPTVVFSHPAIGTVGLTEPEAIEKYGKENIKVYTSSFTSMYTAITDHREPCRMKLICEGKTE…
lm_fsl_n3_165	LMIG_02344	149560	149985	1	141	transcriptional regulator	1261	0.0023	A	Ax	TASMANIA.A93	RHH_1	MRREKTMDTLIRSIMIKSKRKMDAKVAQFGLTTQQARVLGFLNDNAANEIIQKDLQRIFQTRGASITSLIQGLEKKNLISRKPSLRDGREKVVTLTEEGKQIVDEFNASFPREDDKAKKILSADEYKTFIDLLSKIDDNTE
lm_fsl_n3_165	LMIG_02366	170687	171397	1	236	conserved hypothetical protein	1275	0.015	A	xxAx	TASMANIA.A111	PhdYeFM_antitox	MEQMDAHQIISFIQNSKKATPVKVYLKGDLEKIDFPSDVKTFITGNAGTVFGEWAVVEPLLEANKANIEDYVIENDRRNSAIPLLDMKNINARIEPGAVIRDQVTIGDNAVIMMGASINIGSVIGDGTMIDMNVVLGGRATVGKNCHIGAGSVLAGVVEPPSAQPVIVEDNVVVGANVVVLEGVRIGEGAVVAAGAIVTKDVAPGTVVAGIPARELKKLDAKTASKTEIMQELRQL
lm_fsl_n3_165	LMIG_01520	45767	46675	1	302	conserved hypothetical protein	1313	0.016	A	A	TASMANIA.A85	ParD	MQNIGDTLKFIRKSKNLTQQETCTNALSRSNYQKIENNKIMPSMDRFIQILLNFNMTLEEFEFVKRDFTPSPKENILYLYSKIITSSETDILLDVISKCDDYLANQNDIFISDIKASLEGILLAEKEHNFELAREKVAYIWDRLSEADELFWNDILILRNIFFIFENETAQHIVNRLISQLKKYRYLYPTLSIEISLHVNRATYLILDEEYELALHYIELSIKIAKHNHYYLQFCMAVAKKGIVLYKLDQKQQGKHFMQRALRVAKVLEEERILNGIKNEIDYFLHDELQDLSLNEFTKIDI
lm_fsl_n3_165	LMIG_01582	113017	114033	-1	338	peptide chain release factor 2	1340	0.013	A	Ax	TASMANIA.A34	Rep_trans	MEVRIAELEDQMLDPNFWNDQQAAQKVINESNGYKETYQAFHALEEEQESMEISLELLKEEADEDLQEELEKDIKAYMATISEFELKLMLSDPYDKNNAILELHPGAGGTESQDWGSMLLRMYQRWSEKKGFKVEMLDYQAGDEAGIKSVTLLIKGHNAYGYLKAEKGVHRLVRISPFDSSGRRHTSFVSVDVMPELDGDIEIEVRTEDLKIDTYRATGAGGQHINTTDSAVRMTHIPSGIVVTCQSERSQLKNREQAMKMLKTKLYQKEQEEKERELAEIRGEQKEIGWGSQIRSYVFHPYSMVKDHRTNYETGNIQAVMDGDLDDFINAYLRSRIG
lm_fsl_r2_503	LMJG_02651	7469	7951	1	160	conserved hypothetical protein	16	5.5e-05	A	A	TASMANIA.A32	HTH_3	MKVNEMIINLREKRNISQRELANRIGINKSVMNRIESGERDIRAHELEAIANYFDVSADYLLGRSKQNDIADTIAAHIDSNATEEEMEEILAYIEEKRKEHVDEREIDTTDIAAKNDADVAKFVEENPDFKAVAARVMDDEEAVKAVKTFIEYYEQQKKK
lm_fsl_r2_503	LMJG_02660	13410	13766	-1	118	DNA-binding protein	19	0.0027	A	xxxA	TASMANIA.A32	HTH_3	MGVLEFGEKLIHLRKKNRLTQKQLAAKIGTTASTISKYENDNHRPPIFILAKLAEILGTTTDFLLDDVAGLREKNSVNAFPLIGNPELEKWYLELPYTYSEDELLMLKRIADAIENKK
lm_fsl_r2_503	LMJG_01435	16787	18643	-1	618	chemotaxis protein CheA	35	0.00083	T	xTxxxxxxxxxx	TASMANIA.T17	HipA_C	MTTNMLDLFIEEASEHLQALNDNLLQLEKDPTNGQLVSEIFRSAHTFKGMSATMGFQQVADLTHAMENVLDEVRNNRLAVTEHLVDIIFTCTSHLETMVSDIQHGGQGAADISKTVADLEALLHPEQETDLAVEKTYRIQIQIEEAAILKAVRAVMCLERLAEMGIISETTPDREAIELEEFEQSFEVVLESAQTKEEIEAVVLDISEIEKVTVTEEVEEVQVIEPIKKAAKQTTKRLENKTIRVQLEKIEKLMNVFEESVIERARIDEIAEKTNNKELMEHLGRFSSISKEIQNGLLNMRMVPVDSVFNRFPKMVRTLAKELGKKIDLVIEGADTEVDKIVIDEIGDPLVHLIRNSVDHGAETVEVRRKNGKNETATINLKAFHSGNNVVIEIADDGA…
lm_fsl_r2_503	LMJG_01472	46915	49389	-1	824	cell wall surface anchor family protein	51	0.011	T	T	TASMANIA.T74	PIN	MKKILHIVIALSVICSIILVPVDWSAKAGGNNKRDDLIKSVSFYNSNGQNVTAKENYNEKLNYFLEVAFGGNSFQKGDYFNITLSSDALLYTEKAYDLKVDIDPTAVTNEQVVGKVTVEKINGSPTLHFVFTEDSESFFINSFDASFKIQVMPAHGDKNVINLSYSGAAKNFKNIGTSSVEWNVNMADDWPPVGISDFSKISGDLYHAILVYEKPSSKVNYETEILVSYPLFEKRIPLGNVQNIKIEVWDEAKEIYRVGVAGVDYGTITYDVGTPFVGGPIFQMNCTIPFKGISTKTRVSFDIDTNVDGKPGTTDPYLVSLSSVSSATKSLEFYPVNNADTKMTAAFFGKVTTRFEDELGNPVTFDNYSTVTTPGKVNQDGKFEIAEPFLHNSVQNVDK…
lm_fsl_r2_503	LMJG_02515	50284	50487	1	67	DNA-binding protein	162	0.00012	A	A	TASMANIA.A34	Rep_trans	MKVRNKVKQLREERGIGQNELALALEVSRQTIHAIEKGKYNPSLELSLKMARYFRLTIEEIFQLEEN
lm_fsl_r2_503	LMJG_02395	36790	37221	1	143	protein mraZ	185	5.8e-79	A	Axxx	TASMANIA.A2	MraZ	MFMGEYQHNIDIKGRLIVPAKFRELLGDNFVITRGLDKCLFAYPQEEWKKLEEKLQTLPLTKKDARSFTRFFFSGASECELDKQGRINIPSNLLQYADLEKETVIIGVSSRIEIWSKSEWDDVFNEAEESFADLAENMIGFDI
lm_fsl_r2_503	LMJG_02967	2143	2478	1	111	conserved hypothetical protein	196	0.00056	A	A	TASMANIA.A78	HTH_3	MTIQHQFAENLSRLKKEHGLKNHQIAELLNVQTRTVAYYMSGETKPDIEKLIRLATYFHLSIDELVGYVQEDKVWNDLSLKQWLLSLNLRSEEEIAKIKILVDTVETLYPN
lm_fsl_r2_503	LMJG_02969	3159	3923	-1	254	conserved hypothetical protein	198	4.5e-08	T	xxxTT	TASMANIA.T27	Fic_N	MNTNPRFPKEYLQDVLVRLAHHSSAIEGNTISLADTVSIILHNKVTGKESYDLREIYEVKNHEQAFAYVMEEIEALRPISVPTIKQIHAYLTDRLQYDHGEFKASANAILGADFQTASPQETPLLVQQWVDNVNYRLGTHEESLEKEPSKDDKLETILESHIDFERIHPFSDGNGRTGRMVMNYLLMENDFPPLIIKAEEKAVYMTYLANQDVSGFHTFAQQKLAQEKERVDQFRSTEKEQIQLPKKQKDDLER
lm_fsl_r2_503	LMJG_02970	3943	4314	-1	123	predicted protein	198	0.0023	T	xxxTT	TASMANIA.T71	PemK_toxin	MQKRNRTRKKIRPKRKTCLIEPDDICVTTVMYQEETNRKVRPVVVLEIDKEKEIAWCHKMTTKPKGIPLRRWIEEGLFKPTFVDIRMIIPVKMNAMVRIGVLHPEDKSSLSSKKSCTSLGITL
lm_fsl_r2_503	LMJG_02601	15325	16485	1	386	multicopper oxidase	219	0.018	T	xT	TASMANIA.T50	HicA_toxin	MYKKMFTILITLFSIMFMVPNDTFAEGKHNMMDMKENDQKRNDMMDMKSHDERKNLNSSQGKNEITFPKVLDPKKDNNGYKSYTLKAQKGKTEFYKGNFSNTLGYNGNLLGPTLKLKKGDKVKIKLVNNLDENTTFHWHGLEIDGKVDGGPSQVIKPGKEKTIKFEVKQEAATLWYHPHPSPNTAKQVYNGLSGLLYIEDDKKNNYPSNYGKNDLPIIIQDKTFVSKKLNYTKTKDEDGTQGDTVLVNGKVDPKLTTKEGKIRLRLLNGSNARDLNLKLSNNQSFEYIASEGGHLEKTKKLKEINLAPSARKEIVIDLSKMKEEKVNLVDNDETVILPIINKEKSTNKDTTPKVDKKIKLEGMDGVPSAYGKFVSIRITNSRNINV
lm_fsl_r2_503	LMJG_02606	22933	23274	-1	113	PemK family protein	222	4.7e-12	T	xAT	TASMANIA.T105	PemK_toxin	MVKQGDIIKINLNPKQGHEQQGYRPYICLSHHLVSDYANIAIFAPISNTPRTYPLYVPLTGTTTTGKVLLDQLVTIDYNARKHQYVETVSDPLLTKLLDTVKVIFQKNERSTN
lm_fsl_r2_503	LMJG_02607	23268	23558	-1	96	predicted protein	222	1.4e-10	A	xAT	TASMANIA.A30	MazE_antitoxin	MYILRVIIKVLKEVRLMTTVSVKKWGNSKAVRLPNNLLNALDIKENDDLKVEVINNQMILTKTAIDLRIEDLFANYQGEPFQTELQTFEPIGDEKW
lm_fsl_r2_503	LMJG_01972	15936	16838	1	300	methyl-accepting chemotaxis protein	300	0.0078	T	Tx	TASMANIA.T55	SymE_toxin	MNVNAETEDATLLLDGLLQNVAIIRFDTNKKVTYANALFAEAMGYSEEEMLTLSHPDLCFPDFVQSASYKAMWTNLLAGQKFQNKIERKNARGERVWFEATYIPIIREDTVVGVAKIATDITRREETVHDFASGLKSMATNLKEHSSVGKTRSEALLELVKSITKESNENTDTLHDLQTEAQNIHGIINTINGIASQTNLLALNAAIEAARAGDAGRGFSVVAEEVRKLSSRVEEAIKEVEKSVNGITQEINTISSGTERVEAKVEESQEVLILSLEDFSQIESASTALDQNAGAFTKMI
lm_fsl_r2_503	LMJG_02072	29065	29349	1	94	transition state regulatory protein AbrB	353	1.6e-36	A	A	TASMANIA.A8	MazE_antitoxin	MKSTGMVRKIDELGRVVIPIEIRRTMNLNVKDPLEIFTDEDAIVLKKYSAGLVCDVTGEFSVDNKKFVDGKLTLSKEGAAELMEEIKRRFGDTL
lm_fsl_r2_503	LMJG_02116	69683	70036	1	117	conserved hypothetical protein	371	2.7e-06	A	Ax	TASMANIA.A78	HTH_3	MWRAIIMELNKFVGNKIKQYREERGLNQEALAEKLHTTRQTISRYENGDRKANQDVLFELAKIFNKRLDDFFPERNLPPVDERLVTIAAHIDDDVTEEEMRDILAYIEMKKKLHRGM
lm_fsl_r2_503	LMJG_02334	49084	50100	1	338	peptide chain release factor 2	408	0.004	A	Ax	TASMANIA.A34	Rep_trans	MEVRIAELEDQMLDPNFWNDQQAAQKVINESNGYKETYQAFHALEEEQESMEISLELLKEEADEDLQEELEKDIKAYMATISEFELKLMLSDPYDKNNAILELHPGAGGTESQDWGSMLLRMYQRWSEKKGFKVEMLDYQAGDEAGIKSVTLLIKGHNAYGYLKAEKGVHRLVRISPFDSSGRRHTSFVSVDVMPELDDDIEIEVRTEDLKIDTYRATGAGGQHINTTDSAVRMTHIPSGIVVTCQSERSQLKNREQAMKMLKTKLYQKEQEEKERELAEIRGEQKEIGWGSQIRSYVFHPYSMVKDHRTNYETGNIQAVMDGDLDEFINAYLRSRIG
lm_fsl_r2_503	LMJG_00361	24043	25923	-1	626	DNA primase	478	0.0064	A	xAxxx	TASMANIA.A1	ParBc	MARIPEEVIDQVRNQADIVDIIGNYVQLKKQGRNYSGLCPFHGEKTPSFSVSPEKQMFHCFGCGKGGNVFSFLMEHDGLNFVESVKKVADMSHLDVAIKLPEERDTSNLPKETSETAKMVEMHQLTAKLYHYILMETEEGTAALTYLKERGMSEQMMTTFQIGFAPNHHATITAFLEKRGMDLQLAGRAGLLSERDDGQMVDRFRNRIMFPITNDRGQIIAFSGRLFDRDDGPKYLNSPETPVFNKRRILFHFSEARQAIRKQEEITLMEGFMDVISAEEAGVQNAVASMGTSLTEEHADLIKRLTNRAIICYDGDRAGIEAAYKAGTLLVERNRLDVFVLQLPAGKDPDDFIRASGPEKFKEVYKQQRMTWTAFKIHYLRRERNLQNETDQIGYIDDC…
lm_fsl_r2_503	LMJG_00373	36611	37570	-1	319	PhoH family protein	483	3e-31	T	Txxxxx	TASMANIA.T1	PhoH	MLNEFNEVVELSDDTNIQDLFGNNNKNIELLEELLQVKIITRGESLSITGEEEPVQHTTAVLNELILTVKRGIHIDGRDIAQAVKMQRNGTLIYFHTLFEEEITKNAKGMPIRPKTFGQRTYIQMIKKHDIVFGVGPAGTGKTYLAVVMAVDAWKKGNVSKIILTRPAVEAGESLGFLPGDLKEKVDPYLRPVYDALYDIFGTEHTTRLMDRGVIEIAPLAYMRGRTLDHAFVILDEAQNTTIAQMKMFLTRLGYDSKMIVNGDMTQIDLPKGATSGLVNAEQVLKDVKDIGFVYFEHHDVVRHPLVAEIIKAYEGKQN
lm_fsl_r2_503	LMJG_00412	68483	68755	-1	90	conserved hypothetical protein	498	0.014	T	xTxx	TASMANIA.T44	HicA_toxin	MDSKDQTMFYNFGDDSIEEDVKKLMKQVYVALEEKGYNPVNQIVGYLLSGDPAYIPRHKDARSMIRRLERDEIIEELVKAYLKNNEIGEK
lm_fsl_r2_503	LMJG_00475	138185	140812	-1	875	DNA polymerase I	529	NA	T	Txxxxx	NA	NA	MNKLVLIDGNSIANRAFYALPLLNNDKGVYTNAVYGFAMMLMNVLEKEKPSHVLVAFDAGKTTFRHTTFKGYKGGRQKTPSELSEQFPFIRELLTAYDIPQYELANYEADDIIGTLTKKAEADGMEVAIITGDRDLTQLASEKTTVYITKKGIADMETNTPETLKEKYNLTPQQIIDMKGLMGDSSDNIPGIPGVGEKTALKLLHEFGGTVESVLEHAEEISGKKLKEKVLENKELAILSKELATINVDSPIECTVESTKYDGYQTEKVIPLLKEMNFTTLLKNIEGDTPEETKELKELSFEIVTELKEKHFGGKTALYVELENDNYHTANFIGLTVHSSQGTYFFTKETAESSEVFRKWVESDQTKVVYDAKKTMVAMNRIGLAISGITFDIMLASYL…
lm_fsl_r2_503	LMJG_00503	170296	171507	-1	403	thiamine biosynthesis protein ThiI	546	0.0011	T	xT	TASMANIA.T9	ParE_toxin	MEFDRMLIRYGELSTKGKNRKQFVTKLAQNVKRAMTDLPEVRIHGERDRMYIILNGADYQLVEERLKPIFGIQSFSPAVRVNLDVEEVKAAALALVQDAHEENGTFKVAARRSHREFPLDSNEINQEIGAYVLQNMEDLTVNVKNPDVKLTIDVRKEGVFLSCRTILGAAGLPVGSSGRAMLMLSGGIDSPVAGYLAQKRGVEIEAVHFHSPPYTSEQAKQKAVDLAAKLAKYSGQVQMHIVPFTEIQEVIKQQIPESVIMTVTRRMMLRITDELRRRRNGLAIVNGESLGQVASQTLESMLAINAVTATPIIRPVVSMDKNEIIQIAQKIDTYNLSVQPFEDCCTIFTPPSPKTKPKLDKIEHYESFTDFEALIAKALDNIETISVNVAETAQVKDEF…
lm_fsl_r2_503	LMJG_00547	216517	216945	1	142	conserved hypothetical protein	571	0.0089	A	Axx	TASMANIA.A2	MraZ	MIQATVPYFTFDGEATEALDFYKKVFQAEITQMRYFHELEGFSGDKKQGERILHARLTKDEKDLFYFSDTLEGETDAGNRLALAVNFSSEADFVQAFVLLSKTGTIEIPIQNTFWDAKYAKVIDHYSIDWHLNLENESTTKV
lm_fsl_r2_503	LMJG_00552	220615	220848	-1	77	conserved hypothetical protein	572	0.0032	T	xTxx	TASMANIA.T5	Cpta_toxin	MRYQKISFIVTGIIAAVIGYLIFTSNYHPDVPNWLLFLFLALSIAVAVSQWKEKRLIWSCVGLFVAVLISVHYILTI
lm_fsl_r2_503	LMJG_00180	180426	181280	1	284	chromosome partition protein	667	5.5e-106	A	Ax	TASMANIA.A1	ParBc	MPFSRLFGKKEKNQMDDIVEEGVQRVQELPMDKIFPNQFQPRTVFDQDKIDELARTIRIHGVIQPIVVREMEPDYYEIIAGERRFRAVLSLEMEKIPAIIQNLDDEEVAAIALIENLQREELTPIEEAKAYRSLLDMQDVTQEALAQRVGKSQSAIANKMRLLKLPETVQEAVLNKQISERHARSLLALETEEQQVAILAEIAENHWNVKQTEARIQEILGVKKPVATKKTKPKRQAISRDVRIAMNTIKQSVTMVKDNGMDLDFTEEETDDFYQITIQIPKKK
lm_fsl_r2_503	LMJG_00184	183486	184337	1	283	chromosome partition protein	669	6.3e-195	A	xAx	TASMANIA.A1	ParBc	MAKGLGKGINALFNNVDTNEETVQNIAIKDIKPNPYQPRKIFDTKAINELRDSIKIHGVLQPIILRNTDKGYEIVVGERRFRAAKEAKLKEIPAVVRDLTEEEMMELSVIENLQREDLSPLEEAESYQFLMKKLGLTQAKLAERVGKSRPYIANFVRLLTLPEEVQVMLRDGSLSAGHGRVLLGLKLKKNIIPTAKKTVAQGLTVRQLEDVVNNLNENVSRETIKPARVPIFIRESESQLRDKFGTAVSIKRRDKKGKIEIEFLSDDDLDRILEILDIQFDDE
lm_fsl_r2_503	LMJG_02936	5070	5846	-1	258	phage protein	748	0.015	T	xT	TASMANIA.T61	ParE_toxin	MSNLQVIANEMLPVLENEQGEKFVDARMLHEKLLVNTRFNDWIYRMIGNYGYENGLDFYSTLSKTNGRPSTNYFLTLDTAKELAMVQNNEMGRSIRKYFIEVEKQARKLATEYPAFSYMIEDPVARAKKWIEEQQEKQEVLKKLEEQKPKVVFAEAVQTSENTILVKDLATILKQKGLDIGQNRLFEWLRGSGYLLNKGAYYNKPSQKAMNLGLFEQKTHIHTDRNGLMKTTYTPQVTGKGQVYLLNKLLEEHDQVIS
lm_fsl_r2_503	LMJG_02943	7303	7725	1	140	transcriptional regulator	751	8.4e-07	A	Axxxx	TASMANIA.A32	HTH_3	MFGDRLRSLRENKNLTQQKVADDLNIKRENLSNYERNKREPDYEMLKKLAEYYGVSRSYILGETDKKQYWELDDKDERSIQKDLQKMIDDLSNSDAFAYSKEDGEMDENTKKLLIMSLENSLRIAKEESKKRFTPKKYRK
lm_fsl_r2_503	LMJG_02829	23595	23981	1	128	conserved hypothetical protein	765	0.016	A	A	TASMANIA.A83	ParBc_2	MKKAKSKVARIENRYIKDTATMKKTRSRRRIALFRRLAFMAIIFAVVGGLLTITYTKQVLTLKEKKEKQVQVDKKMVAMKDEQDSLNEQIKKLHNDDYIAKLARSEYYLSKDGEIIFNIPEENSKQKE
lm_fsl_r2_503	LMJG_02246	34539	35102	1	187	conserved hypothetical protein	805	0.0048	T	T	TASMANIA.T1	PhoH	MPILLLATILASCSSPNEKITKDTKISKTITIRADYKIPKDIKELEDNSANIVKVKFLQNKTIGKDGSTISEIEILTSYKGNLEKGSKVDISEPWYLSDGKYVAVENYIALDKGQEYTIFLGEKDKDTYPLSSMGYGKFGGSLKEDQAVLADFNILGEVQKFDFISENTEEVKNYQLIKEQVAGKYK
lm_fsl_r2_503	LMJG_02800	31105	31554	1	149	phage protein	843	0.0077	A	xxAx	TASMANIA.A32	HTH_3	MTIKLLDEFLKKHDLTRYQLSKLTGISQNTLKDQNEKPLNKYTVSILRSLSLISGLSVSDVLFELEDIEKNSDDLAGFKHLLDKYKLSFPAQEFELYCLIKEFESANIEVLPFTFNRFENEEHVNIKKDVCKALENAITVLKEKKNELL
lm_fsl_r2_503	LMJG_02708	17241	17900	-1	219	conserved hypothetical protein	856	0.017	T	T	TASMANIA.T152	HigB-like_toxin	PENPKVIWTKLPKEDFSEIIHFAKEHEATVNDVLFAAMARTVQQTTGQQEMSIDCPVDLRKYLPSKTSSGITNLTANITCQISADDDLTSFESTLQAVKNSLNPQKNSFAPLRIYYLLELIFKKKNYSVAKKASEKMYSIPKTSFTNIGIIDEEKLVFEGSTLTDCFICGSLKYAPFFQVAATTFRGELTLSTNLHGTTQDHAWQKDFLEQMISEFPSK
lm_fsl_r2_503	LMJG_02139	8467	9009	-1	180	DNA-binding protein	891	0.001	A	Axxxx	TASMANIA.A32	HTH_3	MEIGKRIKNLRLSKNLTQEELGERTDLTKGYISQLERDLSSPSIETLFAILEVLGSTPKDFFDEEEHNQKVIYGELEHTFFEDEEKGYRIKWLVPESNEKEMEPVLLEIEANSCFKSFEPSLSETFAYVLKGEVTVLLGRNEYVAKKGEAIYFHAADEHQIINRSNEQVTLILVATESYL
lm_fsl_r2_503	LMJG_02166	39628	39978	-1	116	conserved hypothetical protein	913	0.0086	T	T	TASMANIA.T11	HOK_GEF	MKKKKWLQLIMAVIVICAIIFGIKWLLYRDNLVEMMQVDDTLYIVSYEPAKQEDALEKIGEIEHRIRHYRIPNKNFTSNYLSEGTELYKAKNGDEFPRTILFKEDGEYFIASEAMK
lm_fsl_r2_503	LMJG_02200	70565	71074	-1	169	DNA-binding protein	929	2.9e-08	A	A	TASMANIA.A32	HTH_3	MLNENIKAIRKSKGLSQEEIAIKLNVVRQTISKWEQGLSVPDSDMLISISEVLETPVSTLLGETVMVSKVDDVKAISEKLEIINLQLAQRKTARRKMLYWLFVSLCAVIAIISSVFIILNSPYLGWDYSDPETSVIGVAFHTFEWLFVRLAPIILIGGVVGIFLTRKNV
lm_fsl_r2_503	LMJG_01223	20292	20744	-1	150	transcriptional regulator	944	0.018	T	xxTx	TASMANIA.T92	YoeB_toxin	MERQKVKQLIKSYQQTYIFAMNQIHQAISEISASTVDLSIEQFFVLREIATYDGISATELAATLAVNKSAITPKLKKLEEKGYIRRERNQQDKRAVVLTISEKGNNVYEECEKQLELLVNEWLEILGEKDSEQFFELFQKITKSVVEPRQ
lm_fsl_r2_503	LMJG_01297	84315	84827	-1	170	dehydratase	964	0.014	T	xxxxTxxxxxxxxxxxxxxx	TASMANIA.T4	YafQ_toxin	MNQEALENMVRNILQEVNSGAVSTTTSQKVSGDTLTVRDYPLGTKRPELVKTSTSKSLDDITLKSVLDGTIKPEDVRVTVETLKMQAQVARDAGRATLANNFERAAELTIVPDERILEIYNAMRPYRSSREELLAIADELESVYHATICSNYVREAAQLYQERKKLKGDN
lm_fsl_r2_503	LMJG_00605	6930	7898	1	322	conserved hypothetical protein	1021	0.025	T	xTA	TASMANIA.T36	SpoIISA_toxin	MDAKTIIENRFQSQKLIQTAWSDSPERIVFHFGAMQSQNYGQSLWAVGSRMTTPSEKAVEQAINNGEIIRTWLLRGTIHLFSAKDYHWMMDLIAPSIDKICKPYRAKLGLTDEVLHKATEVVSEIVSEQAVTRKDLAAHLATKDLPSAGIPFAQLLVYLSSRKVICSGPNETFRNTMHIPADTNHFTREEAIKELAKRYIQSHAPATLKDFCFWSGLTVTDAKIGLADMPKMGDYYITTLVENGTMPTTIPLAGFDEWIIGYRDRSVVLPEIWHDEIMTKNGIFRPAIITEGKVVGKWEKPKKRAELDGDFWDRYIQFRNML
lm_fsl_r2_503	LMJG_00606	7939	9219	1	426	hydroxymethylglutaryl-CoA reductase	1021	0.017	A	xTA	TASMANIA.A49	ParD_like	MNAFDKFYKKTVEERRAILAKYADLNEEEQAFLASTGALSFDKANHMIENTIGIYSLPLGLGMNMLLNDKHYVVPMAMEEPSVVAAQSAGAKLIGQNGGITGSATKRKMIGQIELISVSDIQAAKENIIANEEQLIAIANQAHPSLQKRGGGAVEIQVRTAQTANDETLLIVHLLVDTQEAMGANMVNTMVETLAPELEMLTNGTANMRILSNLVDEATATAVCRINPESLATKTQSGEWVRDRIIAAYEFADADIYRAATHNKGIMNGIDAVIMAFGNDWRAVEAASHAYAARTGSYKPMSKWSKDAEGYLVGELTLPMPVAFVGGSIGIHPIATLSKKIARVESAKELAMLVCAVGLTQNLAALKALVTEGIQRGHMSLQAKSLAMTAGAEADEIEK…
lm_fsl_r2_503	LMJG_00669	81547	81825	1	92	conserved hypothetical protein	1059	6.5e-05	A	AT	TASMANIA.A5	NikR_C	MLEKEKRMIISVELTQEMIQELDVVVEKEKMGRSEVIMEATQQFLQEKRARELRDEMERGYAEMATINFAIACECTHVEAEAEDRNISILGG
lm_fsl_r2_503	LMJG_00670	81832	82176	1	114	transcriptional regulator	1059	4.8e-64	T	AT	TASMANIA.T57	PemK_toxin	MVKRGDVYYADLSPVVGSEQGGIRPVLIIQNDIGNRFSPTVIVAAITAKIQKAKLPTHVEATRKDGFERDSVILLEQIRTIDKQRLTDKITHLDEDLMAKVNKALEVSLGVVEF
lm_fsl_r2_503	LMJG_00690	98229	99578	1	449	glutathione-disulfide reductase	1068	0.018	T	xTx	TASMANIA.T13	Zeta_toxin	MEKHYDYIAIGGGSGGIASINRAAMHGAKCALIEPKFLGGTCVNVGCVPKKVMWYGAQIKEAMDLYADAYGYQVDASFNFQKLVENREAYIERIRGSYKNGLDNNKVEWIKGYAEFVDEKTLRVNGELVTADHILIATGGEPALPSIPGAEFGITSDGFFALKELPKKVAVVGAGYIAVELAGVLQQLGSETHLFVRKHAPLRNFDPLLTDTLTEIIEQSDMMLHKHAVPQKVEKNPDGSLTLSLEDGRTETVDTLIWAIGRKPVIQGLQIEKADVKLLESGHIAVDKFQNTNVAGIYAVGDVTGHYELTPVAIAAGRRLSERLFNNKKDAHLNYENIPTVVFSHPAIGTVGLTEPEAIEKYGKENIKVYTSSFTSMYTAITDHREPCRMKLICEGKTE…
lm_fsl_r2_503	LMJG_00775	174656	175063	1	135	transcriptional regulator	1107	0.0026	A	Ax	TASMANIA.A93	RHH_1	MDTLIRSIMIKSKRKMDAKVAQFGLTTQQARVLGFLNDNAANEIIQKDLQRIFQTRGASITSLIQGLEKKELISRKPSIRDGREKVVTLTEEGKRIVDEFNESFPREDDKAKKILSADEYKIFIDLLSKIDDNTE
lm_fsl_r2_503	LMJG_00797	195755	196465	1	236	conserved hypothetical protein	1121	0.013	A	xxAx	TASMANIA.A111	PhdYeFM_antitox	MEQMDAHQIISFIQNSKKATPVKVYLKGDLEKIDFPSDVKTFITGNAGTIFGEWAVVEPFLEANKANIEDYVIENDRRNSAIPLLDMKNINARIEPGAVIRDQVTIGDNAVIMMGASINIGSVIGDGTMIDMNVVLGGRATVGKNCHIGAGSVLAGVVEPPSAQPVVVEDNVVVGANVVVLEGVRIGEGAVVAAGAIVTKDVAPGTVVAGIPARELKKLDAKTASKTEIMQELRQL
lm_fsl_r2_503	LMJG_01836	101141	101503	-1	120	ribosomal protein L7/L12	1187	0.013	T	xT	TASMANIA.T49	PemK_toxin	MALNIEEIIASVKEASVLELNDLVKAIEEEFGVTAAAPVAVAAAGGAAAEQTEFTVELASAGDSKIKVIKVVREITGLGLKEAKELVDNAPKALKEGVAKEEAEEIKAKLEEVGANVEVK
lm_fsl_r2_503	LMJG_01853	112734	113807	-1	357	PIN/TRAM domain-containing protein	1192	2.7e-116	T	Txxx	TASMANIA.T29	PIN_5	MLTWVIRVCFLILGGTTGVFSLPALWVKLGIGHILLINNPYTDALIGALIFYLITFWAVKYVEAALNWLEEKLAKIAIATLVYGGLGLFVGLVIAFFASNALSQTNIPLLNSVVPVILTLVLGYLGFRIGISRRNEFGNFVNNRNAKKRTPEEEKTEEKSKKTYKILDTSVIIDGRIADILTTGFLDGTVVIPLFVLAELQHIADSSDTLKRTRGRRGLDILNRIQKEEAIQVEMYEGDFEDTPEVDSKLVKLAKVMGGIVVTNDYNLNKVCEFQNVPVLNINDLANAVKPVVLPGEKMTVLMVKDGKEHNQGVAYLDDGTMIVVEDGRKFINETIQVEVTSVLQTSAGRMIFAKPS
lm_fsl_r2_503	LMJG_01703	112274	113152	-1	292	transcriptional regulator	1258	0.0084	T	T	TASMANIA.T9	ParE_toxin	MNLHHLRYFVTLAHMEHYTKAAEKLLITQPSLSHAISSLEQELGIPLFEKEGRNIGLSKAGKVFLDYVEESLDMIDAGVATTKKAANGEGQIDLAFLQTLGTSLIPKLVQEFLQTEPEKQIDFIFHTGVSIDIIQGLKEKKFDIGICSKLENERNIHFTPIAKQELVLIVPKSHPLAEKDWIDLIETVDYPHIAFSKKSGLRPIIDDLFRKIGADYQIAYEIEVDQVIAGMVAQNFGIAVVPNMPILNYVDVKVLPIRSPNWERFFYLAVAKNQTLTPAAEKFKQFMLAHRI
lm_fsl_r2_503	LMJG_01722	129962	130687	1	241	amino acid ABC transporter	1265	0.0047	T	xTx	TASMANIA.T70	Zeta_toxin	MIDIKNLHKHFGKLEVLKGIDLEIASGEVVVVIGPSGSGKSTFLRCLNLLEQPTTGTILFENKDLMAKQTNVNELRQKMGMVFQNFNLFPHKNVLENLMLAPMKVKNEDSAAAKKHALSLLEKVGLADKATSYPSQLSGGQQQRVAIARALAMNPDVMLFDEPTSALDPEMVGEVLSVMKSLAKEGMTMVVVTHEMGFAREVADRVVFMDAGVIQEQGTPEEVFGNPQNDRTKDFLGKVLA
lm_fsl_r2_503	LMJG_00938	127186	127692	1	168	conserved hypothetical protein	1335	7.5e-64	A	xxxAx	TASMANIA.A3	ParBc	MNYKSPVYSVTPIHYTKLQANNYNPNTVPATELKLLEKSIWEDGFTQPIVCYPLEDSDKYEIIDGFHRYTIMRTSKRIRERENEFLPVVILEKDTVNRMASTIRHNRARGFHNVELMSNIVSELVDSGMSDSWIMKNIGMDANEILRLKQVSGLAHLFLDKEFSHTSD
lm_fsl_r2_503	LMJG_00956	145208	147028	-1	606	conserved hypothetical protein	1348	0.017	A	A	TASMANIA.A124	BrnA_antitoxin	MSVKSNIVKIGVCFAVLAVPVSQTTFPVFAAEQTGLKASQDNVNIPDSTFKAYLNGLLGQASTANITEAQMDSLTYITLANINVTDLTGIEYAHNIKDLTINNIHATNYNPISGLSNLERLRIMGKDVTSDKIPNLSGLTSLTLLDISHSAHDDSILTKINTLPKVNSIDLSYNGAITDIMPLKTLPELKSLNIQFDGVHDYRGIEDFPKLNQLYAFSQTIGGKKLINSDIKGSALTYNAEKQTLYVPFSLMTERTVNYDGYVPDFVKSTAGSDTYFAMNEKQVNGNRLTITSDGLTVSDVSKADFDNLEKMEYNAKIDLSSQTYNIPDQFKNGGAYNISVPIYDHYFTVDHSVNISADSGKTYIENQPVTEAEFLADIHAKTDDGSTVTSDFADKVDF…
lm_fsl_r2_503	LMJG_01040	31588	32307	-1	239	conserved hypothetical protein	1400	0.0076	T	Txx	TASMANIA.T57	PemK_toxin	MSKQIKRGRIEVFFSITGEQITKRELHIDWDLADSYYRFIKQASARYELQELPTMADLLQEQAYLSIEEEVEASSELERLVLETLARATERLDEMRSMEGAELLLYFKQHLTALEKSLEIIQAEIPNTEKHYQEKIETRLQNVVGDQFDPSIVLTEVAMLLEKADINEEVERTKSHLKQFYGIILLEEPIGRKLDFLIQEMNREVNTIGSKASSLKITEQVVEMKTTLEKIREQVQNVE
lm_fsl_r2_503	LMJG_01093	82729	83601	-1	290	5'-3' exonuclease	1420	NA	T	xT	NA	NA	MTENRENLLVVDGMALLFRAFYATAVSKQFMFNQHGIPTNGVQGFMRHMFAAIRQSNPTHTLICWDMGSQTFRNELYDGYKAGRTAPPEEMIPQFDLAKEVAAGFGFVNLGVPGFEADDCIGTITVQASNTIATTVLSGDKDLLQLIAPTNDVWIMQKGYGNYKRYDEATFFEEMGISPRQFIDVKALMGDTSDGYPGVRGIGEKTAIKLIQEFESIEGVLNNLDKLKPAQQTKIQEDLAMLELSQKLARIHTEVPLEIDLPSLKYDGFREDAFAVVEKYGLKTLTRDIE
lm_fsl_r2_503	LMJG_01098	87441	88949	-1	502	thermostable carboxypeptidase	1423	0.0099	A	xxA	TASMANIA.A15	BrnA_antitoxin	MVETLEEEFLAYIKKMEALEEALALVYWDLRTGAPSKGMEGRSDVIGVLSEEIFNMQTSEEMAAFIAGLNLDKENLSEITLKTLEESQKKYDLNKKIPSKEYAEYTKLVAQAETAWTTAREQNDFAAFEPFLTKILEMKRKFVEYWGYEENKYDTLLDQYEPGVTVSVLDSVFEKVRDGIMAIREKIANEGVKPDATILNTKISEAKQKEFSIRILNKMGFDFEAGRLDETVHPFATGLNTGDVRITTRYNENDFKMAVFGTIHEGGHAIYEQNFDAALVGTPLANGASMGIHESQSLFYEIIIGSSLAFWKSNYADFQAITKPAFDHVTLEDFYRAVNISESSLIRIEADTLTYPLHIMIRYELEKALINGELEVKDLPKAWGDKYEEYLGIRPDNDT…
lm_fsl_r2_503	LMJG_01138	127939	129042	-1	367	prephenate dehydrogenase	1437	0.015	T	xxxxTx	TASMANIA.T114	PIN	MKGTVVIVGLGLIGGSIALAIKAKHPEAHIIGIDVSYHSLEVGKSLGVIDEIGESILIDGPKADLLVFCCPVKETEQLLTRLPGLRLKENVIVTDTGSTKGTIMEASTALRESGITFIGGHPMAGSHKSGVRAAKELLFENAYYLLTPTKDVAEDKVAELRTWLSGTNAKFLVLSPNEHDEITGMLSHLPHIVAAALVNQTQSFTEEHPAAFRLAAGGFRDITRVASSDPRMWTDISISNQKTLTKQLTIWRDSMNEALEMLESEDASSIYAFFDGAKEFRDSLPVHQGGAIPSFYDLFVDVPDYPGVISEVTRYLGEEEISLTNIKILETREDIFGVLQITFQSDEDRDRAKRCIETRSNYTCHYE
lm_fsl_r2_561	LMKG_02211	121047	121382	-1	111	conserved hypothetical protein	51	2.3e-06	A	Ax	TASMANIA.A78	HTH_3	MELNKFVGNKIKQYREERGLNQEALAEKLHTTRQTISRYENGDRKANQDVLFELAKIFNKRLDDFFPERNLPPVDERLVTIAAHIDDDVTEEEMRDILAYIEMKKKLHRGM
lm_fsl_r2_561	LMKG_02210	121599	122027	1	142	lmaD protein	52	0.013	A	Ax	TASMANIA.A113	HicB_lk_antitox	MDRKLLKEKQIQLIFQLEQEENRFIRKRLIEELEFFEALGDREKGLLTAEQKLLILTPSEYREYKRTKSDVQISRIIGVSRSSLAEWKRKKGLNRKKSQPVQQEMIDVLAFHLDKTKEEIGALPASAIECQYEAFVINEANN
lm_fsl_r2_561	LMKG_02196	130587	131315	1	242	N-acetylmuramoyl-L-alanine amidase, family 3	53	0.018	T	xxxxxxxxxxxxT	TASMANIA.T7	Gp49	MTKIWIDAGHGGKDSGASGNGLVEKNWVLTVAKQLQTELVKAGFEVGMTRTNDTFYELSDRAKKANSFKADLFISLHFNAGGGKGYEDYIYTSVPAATVEIQKIIHKNIITKVTKHGMNDRGMKKANFAVLRETAMDAILLEAGFCDSTDALILEKKAYQTDYCLGIVSAVQEIFGAMVTKYRAGKYLTSDDAISGTNIKGYLEAGTKVFVYKETEKTLNLTTTKGVPGSWVLKTEVNTGKR
lm_fsl_r2_561	LMKG_03053	166607	166891	-1	94	transition state regulatory protein AbrB	76	1.5e-36	A	A	TASMANIA.A8	MazE_antitoxin	MKSTGMVRKIDELGRVVIPIEIRRTMNLNVKDPLEIFTDEDAIILKKYSAGLVCDVTGEFSVDNKKFVDGKLTLSKEGAAALMEEIKRRFGDTL
lm_fsl_r2_561	LMKG_02756	223407	223793	1	128	conserved hypothetical protein	100	0.016	A	A	TASMANIA.A83	ParBc_2	MKKAKSKVARIENRYIKDTATMKKTRSRRRIALFRRLAFMAIIFAVVGGLLTITYTKQVLTLKEKKEKQVQVDKKMVAMKDEQDSLNEQIKKLHNDDYIAKLARSEYYLSKDGEIIFNIPEENSKQKE
lm_fsl_r2_561	LMKG_01693	254623	255696	1	357	pin/tram domain-containing protein	110	4.1e-116	T	Txxx	TASMANIA.T29	PIN_5	MLTWVIRVCFLILGGTTGVFSLPALWVKLGIGHILLINNPYTDALIGALIFYLITFWAVKYVEAALNWLEEKLAKIAIATLVYGGLGLFVGLVIAFFASNALSQTNIPLLNSVVPVILTLVLGYLGFRIGISRRNEFGNFVNNRNAKKRTPEEEKTEEKSKKTYKILDTSVIIDGRIADILTTGFLDGTVVIPLFVLAELQHIADSSDTLKRTRGRRGLDILNRIQKEDAIQVEMYEGDFEDTPEVDSKLVKLAKVMGGIVVTNDYNLNKVCEFQNVPVLNINDLANAVKPVVLPGEKMTVLMVKDGKEHNQGVAYLDDGTMIVVEDGRKFINETIQVEVTSVLQTSAGRMIFAKPS
lm_fsl_r2_561	LMKG_01675	266928	267290	1	120	ribosomal protein L7/L12	116	0.013	T	xT	TASMANIA.T49	PemK_toxin	MALNIEEIIASVKEASVLELNDLVKAIEEEFGVTAAAPVAVAAAGGAAAEQTEFTVELASAGDSKIKVIKVVREITGLGLKEAKELVDNAPKALKEGIAKDEAEEIKAKLEEVGANVEVK
lm_fsl_r2_561	LMKG_01589	350328	351200	1	290	conserved hypothetical protein	164	0.0067	A	A	TASMANIA.A32	HTH_3	MISYGELIRQIRQSKKISQKEVYTGVISKSYAIEFEKGTHAISSLLLEKIVAKLMVSMEEFFLMYHQEALPEKEDFWEAYARTCKTDEASAWESLYQKISLEKGKVNQVKSAAIKLELDHIKGKQVADKKAVQILENYLIEAVFWTLQDIFLFTRMMHYLPLKSRVPFYYKLLNTLDRYRHFERGRSISQSALASIMDDFIEKNEIEYMELMIKSLEKISEDCDGTYSKILCMYYRGIVRWREGEKREGSEEIEQAVAILRALGYENKAAEYETMYRQFARENNDIKTME
lm_fsl_r2_561	LMKG_01494	437688	437891	1	67	DNA-binding protein	207	0.00012	A	Ax	TASMANIA.A34	Rep_trans	MKVRNKVKQLREERGIGQNELALALEVSRQTIHAIEKGKYNPSLELSLKMARYFRLTIEEIFQLEEN
lm_fsl_r2_561	LMKG_01434	505046	505675	1	209	DNA methylase N-4/N-6 domain-containing protein	238	1.4e-07	A	A	TASMANIA.A7	ParBc	MIDLEKLWIQYDRIIKENGAIILTAQTPFDKVLGASNIDNLRYEWIWEKTAATGHLNAKKMPLKAHENILVFYKKLPIYNPQKTVGHTAVHSYTKKQTDGSNYGRTKAGITGGGSTERYPRSVLTFKSDKQKSSLHPTQKPVALFEYLIKTYTNEGGLVLYNCMGSGTTAIACLNTNRKYIGFETDVGHYESSLSRIANHCCMLKEVQI
lm_fsl_r2_561	LMKG_01386	543615	544178	1	187	conserved hypothetical protein	261	0.0012	T	T	TASMANIA.T1	PhoH	MPILLLATILASCSSPNEKITKDTKISKTITIRADYKVPKDIKELEDDSANIVKVKFLQNKTIGKDGSTISEIEILTSYKGNLEKGSKVDISEPWYLSDGKYVAVENYIALDKEQEYTIFLGEKDKDTYPLSSLGYGKFGGSLKEDQAVLADFNILGEVQKFDFISENTEEVKNYQLIKEQVAGKYK
lm_fsl_r2_561	LMKG_01192	723578	724441	1	287	flagellin	353	0.0096	A	A	TASMANIA.A2	MraZ	MKVNTNIISLKTQEYLRKNNEGMTQAQERLASGKRINSSLDDAAGLAVVTRMNVKSTGLDAASKNSSMGIDLLQTADSALSSMSSILQRMRQLAVQSSNGSFSDEDRKQYTAEFGSLIKELDHVADTTNYNNIKLLDQTAIGAATQVSIQASDKANDLINIDLFNAKGLSAGTITLGSGSTVAGYSALSVADADSSQQATEAIDELINNISNGRALLGAGMSRLSYNVSNVNNQSIATKASASSIEDADMAAEMSEMTKYKILTQTSISMLSQANQTPQMLTQLINS
lm_fsl_r2_561	LMKG_01190	725095	726951	1	618	two-component sensor histidine kinase CheA	354	0.00078	T	xTxxxxxxxxxx	TASMANIA.T17	HipA_C	MTTNMLDLFIEEASEHLQALNDNLLQLEKDPTNGQLVSEIFRSAHTFKGMSATMGFQQVADLTHAMENVLDEVRNNRLAVTEHLVDIIFTCTSHLETMVSDIQHGGQGAADISKTVADLEALLHPEQETDLTVEKTYRIAIQIEEAAILKAVRAVMCLERLAEMGIISETTPDREAIELEEFEQSFEVVLESAQTKDEIKAVILDISEIEKVTVTEEVEEVQVIEPIKKAAKQTTKRLENKTIRVQLEKIEKLMNVFEESVIERARIDEIAEKTNNKELMEHLGRFSSISKEIQNGLLNMRMVPVDSVFNRFPKMVRTLAKELGKKIDLVIEGADTEVDKIVIDEIGDPLVHLIRNSVDHGAETVEVRRKNGKNETATINLKAFHSGNNVVIEIADDGA…
lm_fsl_r2_561	LMKG_01144	762480	762989	1	169	DNA-binding protein	365	2.4e-08	A	A	TASMANIA.A32	HTH_3	MLNENIKAIRKSKGLSQEEIAIKLNVVRQTISKWEQGLSVPDSDMLISISEVLETPVSTLLGETVMVSKVDDVKAISEKLEIINLQFAQRKTARRKMLYWLFVSLCAVIAIISAVFIILNSPYLGWDYSDPETSVIGVAFHTFEWLFVRLAPIILIGGVVGIFLTRKNV
lm_fsl_r2_561	LMKG_01142	764365	765036	1	223	ribulose-phosphate 3 epimerase family superfamily	367	0.0077	T	Txxxx	TASMANIA.T85	Gp49	MSKKLICPSMMCADFSGLEREVEELDKAGSDVFHVDIMDGAFVPSFGMGLQDFEEIRQKTQKLVDVHLMIMNPGDYVEMFADKGADIIYIHPEADLHPARTLDKIRNKGKKVGIAINPGTAIATIKELLPLVDNVMVMTVNPGFAGQKYLDYVDVKIAELVELKKDYTFEIMVDGAISPEKISKLSQLGVKGFVLGTSALFGKKESYAEIIKKLKQEKMEELR
lm_fsl_r2_561	LMKG_01128	776175	776381	1	68	conserved hypothetical protein	372	9.9e-06	A	xAxxx	TASMANIA.A32	HTH_3	MKNINMKVARVEKDISQEELAKLIHVSRQTISSVEAGNYNPTLNLCIAICKALGKTLDDLFWEEDDNV
lm_fsl_r2_561	LMKG_01099	801883	802230	1	115	conserved hypothetical protein	384	0.017	T	T	TASMANIA.T11	HOK_GEF	MKKKWLLLILSVIVLCAIIFGIKWLLYRDNLVEMMQVDDTLYIVSYEPAKQEDALEKIGEIEHRIRHYRIPNKNFTSNYLSEGTELYKAKNGDEFPRTILFKEDGEYFIASEAMK
lm_fsl_r2_561	LMKG_01066	832969	833511	1	180	DNA-binding protein	407	0.00097	A	Axxxx	TASMANIA.A32	HTH_3	MEIGKRIKNLRLSKNLTQEELGERTDLTKGYISQLERDLSSPSIETLFAILEVLGSTPKDFFDEEEHNQKVIYGELEHTFFEDEEKGYRIKWLVPESNEKEMEPVLLEIEANSCFKSFEPSLSETFAYVLKGEVTVLLGRNEYVAKKGEAIYFHAADEHQIINRSSEHATLILVATESYL
lm_fsl_r2_561	LMKG_02405	924936	925214	1	92	CopG family transcriptional regulator	455	6.3e-05	A	AT	TASMANIA.A5	NikR_C	MLEKENRMIISVELTQEMIQELDVVVEKEKMGRSEVIMEATQQFLQEKRARELRDEMERGYAEMATINFAIACECTHVEAEAEDRNISILGG
lm_fsl_r2_561	LMKG_02404	925228	925572	1	114	transcriptional regulator	455	5.8e-64	T	AT	TASMANIA.T57	PemK_toxin	MVKRGDVYYADLSPVVGSEQGGIRPVLIIQNDIGNRFSPTVIVAAITAKIQKAKLPTHVEATRKDGFEKDSVILLEQIRTIDKQRLTDKITHLDEDLMAKVNKALEVSLGVVEF
lm_fsl_r2_561	LMKG_02385	940862	942211	1	449	glutathione reductase	463	0.018	T	xTx	TASMANIA.T13	Zeta_toxin	MEKHYDYIAIGGGSGGIASINRAAMHGAKCALIEPKFLGGTCVNVGCVPKKVMWYGAQIKEAMDLYADAYGYQVDASFNFQKLVENREAYIERIRGSYKNGLDNNNVDWIKGYAEFVDEKTLRVNGELVTADHILIATGGEPALPSIPGAEFGITSDGFFALKELPKKVAVVGAGYIAVELAGVLQQLGSETHLFVRKHAPLRNFDPLLTDTLTEIIEQSDMTLHKHAIPQKVEKNPDGSLTLSLEDGRTETVDTLIWAIGRKPVIKGLQIEKSGVELLESGHIAVDKFQNTNVAGIYAVGDVTGHYELTPVAIAAGRRLSERLFNNKKDAHLNYENIPTVVFSHPAIGTVGLTEPEAIEKYGKENIKVYTSSFTSMYTAITDHREPCRMKLICEGKTE…
lm_fsl_r2_561	LMKG_01935	1018258	1018683	1	141	transcriptional regulator	502	0.0023	A	Ax	TASMANIA.A93	RHH_1	MRREKTMDTLIRSIMIKSKRKMDAKVAQFGLTTQQARVLGFLNDNAANEIIQKDLQRIFQTRGASITSLIQGLEKKQLISRKPSIRDGREKVVTLTEEGKRIVDEFNESFPREDDKAKKILSADEYKIFIDLLSKIDDNTE
lm_fsl_r2_561	LMKG_01913	1039385	1040095	1	236	2,3,4,5-tetrahydropyridine-2,6-dicarboxylate N-succinyltransferase	516	0.015	A	xxAx	TASMANIA.A111	PhdYeFM_antitox	MEQMDAHQIISFIQNSKKATPVKVYLKGDLEKIDFPSDVKTFITGNAGTVFGEWAVVEPLLEANKANIEDYVIENDRRNSAIPLLDMKNINARIEPGAVIRDQVTIGDNAVIMMGASINIGSVIGDGTMIDMNVVLGGRATVGKNCHIGAGSVLAGVVEPPSAQPVIVEDNVVVGANVVVLEGVRIGEGAVVAAGAIVTKDVAPGTVVAGIPARELKKLDAKTASKTEIMQELRQL
lm_fsl_r2_561	LMKG_01823	1130441	1131214	1	257	transcriptional regulator	557	0.004	T	Tx	TASMANIA.T143	PemK_toxin	MKTKMPEMLSFISEEAVSRKMTSEEIAAHFGYDKHHFSRKFKEINGFSVVEFLSSLKVEKAIIELDEEVRILDLQEHSGFESSGSFTNTFKKYTGSSPRKYKTEMNDIFYDMKRFENDNKDKSIAHFQENNDSFCNVTIDVPDEFEKGIIFIGLFRTLIPNHMPISGLATKNLIGNQLKNIPSGDYYLLACAISQSNNILSYFNLSNSLRGKEDEKLSFPKCSGNHYAIKLRKPIPEDPPILANVGKILISCLKNTI
lm_fsl_r2_561	LMKG_03107	1248156	1248347	1	63	conserved hypothetical protein	599	0.00018	A	Axx	TASMANIA.A40	HTH_3	MSVEHQRFAVAVYAKLKAINMKQSDLAKMLGISNPYLSDIINGKRDASKVRKEIAEILEIDVD
lm_fsl_r2_561	LMKG_00910	1356319	1356825	-1	168	conserved hypothetical protein	655	2.7e-63	A	xxxAxx	TASMANIA.A3	ParBc	MNYKSPVYSVTPIHYTKLQANNYNPNTVPATELKLLEKSIWEDGFTQPIVCYPLEDSDKYEIIDGFHRYTIMITSKRIRERENEFLPVVILEKDTVNRMASTIRHNRARGFHNVELMSNIVSELVDSGMSDSWIMKNIGMDANEILRLKQVSGLAHLFLDKEFSHTSD
lm_fsl_r2_561	LMKG_00760	1508081	1509961	-1	626	DNA primase	718	0.0065	A	xAxxx	TASMANIA.A1	ParBc	MARIPEEVIDQVRNQADIVDIIGNYVQLKKQGRNYSGLCPFHGEKTPSFSVSPEKQIFHCFGCGKGGNVFSFLMEHDGLTFVESVKKVADMSHLDVAIELPEERDTSNLPKETSETAKMVEMHQLTAKLYHYILMETEEGTAALTYLKERGMSEQMMTTFQIGFAPNHHATITSFLEKRGMDLQLAGAAGLLSERDDGQMVDRFRNRIMFPITNDRGQIIAFSGRLFDRDDGPKYLNSPETPVFNKRRILFHFSEARQAIRKQEEITLMEGFMDVISAEEAGVQNAVASMGTSLTEEHADLIKRLTNRAIICYDGDRAGIEAAYKAGTLLVERNRLDVFVLQLPAGKDPDDFIRASGPEKFKEVYKQQRMTWTAFKIHYLRKERNLQNETEQIGYIDDC…
lm_fsl_r2_561	LMKG_00748	1520650	1521609	-1	319	phosphate starvation-inducible protein PhoH	722	4.2e-31	T	Txxxxx	TASMANIA.T1	PhoH	MLNEFNEVVELSDDTNIQDLFGNNNKNIELLEELLQVKIITRGESLSITGEEEPVQHTTAVLNELILTVKRGIHIDGRDIAQAVKMQRNGTLIYFHTLFEEEITKNAKGTPIRPKTFGQRTYIQMIKKHDIVFGVGPAGTGKTYLAVVMAVDAWKKGNVSKIILTRPAVEAGESLGFLPGDLKEKVDPYLRPVYDALYDIFGTEHTTRLMDRGVIEIAPLAYMRGRTLDHAFVILDEAQNTTIAQMKMFLTRLGYDSKMIVNGDMTQIDLPKGATSGLVNAEQVLKDVKDIGFVYFEHHDVVRHPLVAEIIKAYEGKQN
lm_fsl_r2_561	LMKG_00709	1552511	1552783	-1	90	UPF0297 protein	735	0.014	T	xTxx	TASMANIA.T44	HicA_toxin	MDSKDQTMFYNFGDDSIEEDVKKLMKQVYVALEEKGYNPVNQIVGYLLSGDPAYIPRHKDARSMIRRLERDEIIEELVKAYLKNNEIGEK
lm_fsl_r2_561	LMKG_00643	1622204	1624831	-1	875	DNA polymerase I	762	NA	T	Txxxxx	NA	NA	MNKLVLIDGNSIANRAFYALPLLNNDKGVYTNAVYGFAMMLMNVLEKEKPSHVLVAFDAGKTTFRHTTFKGYKGGRQKTPSELSEQFPFIRELLTAYDIPQYELANYEADDIIGTLTKKAEADGMEVAIITGDRDLTQLASEKTTVYITKKGIADMETNTPETLKEKYNLTPEQIIDMKGLMGDSSDNIPGIPGVGEKTALKLLHEFGGTVESVLEHAEEISGKKLKEKVLENKELAILSKELATINVDSPIECTVESTKYDGYQTEKVIPLLKEMNFTTLLKNIEGDTPEESKELKELSFEIVTELKEQHFGGKTALYVELENDNYHTANFIGLTVHSSQGTYFFTKETAESSEAFRKWVESDQTKVVYDAKKTIVAMNRIGLAISGITFDIMLASYL…
lm_fsl_r2_561	LMKG_00612	1654318	1655529	-1	403	thiamine biosynthesis protein ThiI	777	0.0044	T	xT	TASMANIA.T9	ParE_toxin	MEFDRMLIRYGELSTKGKNRKQFVTKLAQNVKRAMTDLPEVRIHGERDRMYIILNGADYQLAEERLKPIFGIQSFSPAVRVNLDVEEVKAAALALVQDAHEENGTFKVAARRSHREFPLDSNEINQEIGAYVLQNMEDLTVNVKNPDVKLTIDVRKEGVFLSCRTILGAAGLPVGSSGRAMLMLSGGIDSPVAGYLAQKRGVEIEAVHFHSPPYTSEQAKQKAIDLAAKLAKYSGQVQMHIVPFTEIQEVIKQQIPESVIMTVTRRMMLRITDELRRKRNGLAIVNGESLGQVASQTLESMLAINAVTATPIIRPVVSMDKNEIIQIAQKIDTYNLSVQPFEDCCTIFTPPSPKTKPKLDKIEHYESFTDFDALIAKALDNIETISVNVAETAQVKDEF…
lm_fsl_r2_561	LMKG_02656	1784317	1785219	1	300	methyl-accepting chemotaxis protein	841	0.0075	T	Tx	TASMANIA.T55	SymE_toxin	MNVNAETEDATLLLDGLLQNVAIIRFDTNKKVTYANALFAEAMGYSEEEMLKLSHPDLCFPDFVQSASYKAMWTNLLAGQKFQNKIERKNARGERVWFEATYIPIIREDTVVGVAKIATDITRREETVHDFASGLKSMATNLKEHSSVGKTRSEALLELVKSITKESNENTDTLHDLQTEAQNIHGIINTINGIASQTNLLALNAAIEAARAGDAGRGFSVVAEEVRKLSSRVEEAIKEVEKSVNGITQEINTISSGTERVEAKVEESQEVLILSLEDFSQIESASTALDQNAGAFTKMI
lm_fsl_r2_561	LMKG_00510	1923429	1924304	-1	291	conserved hypothetical protein	894	0.011	T	Txx	TASMANIA.T57	PemK_toxin	MVKSMTGFGRATKEFEAFKVTIELKAVNHRYSEFLFRMPKQLAYLEGKLKKTISKQIKRGRIEVFFSITGEQIAKRELHIDWDLADSYYRFIKQASARYELQELPTMGDLLQEQAYLSIEEEVEASSELERLVLETLARATERLDEMRSMEGAELLLYFKQHLAALENSLEIIQAEIPNTEKHYQEKIETRLQNVVGDQFDPSIVLTEVAMLLEKADINEEVERTKSHLKQFYGIILLEEPIGRKLDFLIQEMNREVNTIGSKASSLKITEQVVEMKTTLEKIREQVQNVE
lm_fsl_r2_561	LMKG_00457	1974563	1975435	-1	290	5'-3' exonuclease	914	NA	T	xT	NA	NA	MTENRENLLVVDGMALLFRAFYATAVSKQFMFNQQGIPTNGVQGFMRHMFAAIRQSNPTHTLICWDMGSQTFRNELYDGYKAGRTAPPEEMIPQFDLAKEVAAGFGFVNLGVPGFEADDCIGTITVQASNTIATTVLSGDKDLLQLIAPTNDVWIMQKGYGNYKRYDEATFFEEMGISPRQFIDVKALMGDTSDGYPGVRGIGEKTAIKLIQEYESIEGVLNNLDKLKPAQQTKIQEDLAMLELSQKLARIHTEVPLEIDLPSLKYDGFREDAFAVVEKYGLKTLTRDIE
lm_fsl_r2_561	LMKG_00282	2145363	2145794	-1	143	protein mraZ	982	5.6e-79	A	Axxx	TASMANIA.A2	MraZ	MFMGEYQHNIDIKGRLIVPAKFRELLGDNFVITRGLDKCLFAYPQEEWKKLEEKLQTLPLTKKDARSFTRFFFSGASECELDKQGRINIPSNLLQYADLEKETVIIGVSSRIEIWSKSEWDDVFNEAEESFADLAENMIGFDI
lm_fsl_r2_561	LMKG_00074	2343674	2344552	-1	292	transcriptional regulator	1084	0.0071	T	T	TASMANIA.T9	ParE_toxin	MNLHHLRYFVTLAHMEHYTKAAEKLLITQPSLSHAISSLEQELGIPLFEKEGRNIGLSKAGKVFLDYVEESLDMIDAGVATTKKAANGEGQIDLAFLQTLGTSLIPKLVQEFLQTEPEKQIDFIFHTGVSIDIIQGLKEKKFDIGICSKLENERNIHFTPIAKQELVLIVPKSHPLAEKDWIDLIETVDYPHIAFSKKSGLRPIIDELFRKIGADYQIAYEIEVDQVIAGMVAQNFGIAVVPNMPILNYVDVKVLPIRSPNWERFFYLAVAKNQTLTPAAEKFKQFMLAHRI
lm_fsl_r2_561	LMKG_00055	2361363	2362088	1	241	conserved hypothetical protein	1091	0.0046	T	xTx	TASMANIA.T70	Zeta_toxin	MINIKNLHKHFGKLEVLKGIDLEIASGEVVVVIGPSGSGKSTFLRCLNLLEQPTTGTILFENKDLMAKQTNVNELRQKMGMVFQNFNLFPHKNVLENLMLAPMKVKNEDSAAAKKHALSLLEKVGLADKATSYPSQLSGGQQQRVAIARALAMNPDVMLFDEPTSALDPEMVGEVLSVMKSLAKEGMTMVVVTHEMGFAREVADRVVFMDAGVIQEQGTPEEVFGNPQNDRTKDFLGKVLA
lm_fsl_r2_561	LMKG_02843	2414734	2414934	-1	66	conserved hypothetical protein	1111	3.7e-05	A	A	TASMANIA.A32	HTH_3	MSNLKNLRKQKGVTMVHMAKLLGYKSVSSYQKIEEGKTALKADQLMIIAKEFNVEPEKILNQIYSY
lm_fsl_r2_561	LMKG_02832	2421351	2421707	-1	118	DNA-binding protein	1115	0.0026	A	xxxA	TASMANIA.A32	HTH_3	MGVLEFGEKLIHLRKKNRLTQKQLAAKIGTTASTISKYENDNHRPPIFILAKLAEILGTTTDFLLDDVAGLREKNSVNAFPLIGNPELEKWYLELPYTYSEDELLMLKRIADAIENKK
lm_fsl_r2_561	LMKG_02736	2498788	2498991	1	67	helix-turn-helix XRE-family protein	1153	0.00066	A	Ax	TASMANIA.A32	HTH_3	MVVTNIVKIIREKKGITQNELAHSLDVSRQTIHAIEKGKYNPSLELSLKIAKFFDLPVEEIFNLEGE
lm_fsl_r2_561	LMKG_02690	2537432	2538340	1	302	conserved hypothetical protein	1174	0.016	A	A	TASMANIA.A85	ParD	MQNIGDTLKFIRKSKNLTQQETCTNALSRSNYQKIENNKIMPSMDRFIQILLNFNMTLEEFEFVKRDFTPSPKENILYLYSKIITSSETDILLDVISKCDDYLANQNDIFISDIKASLEGILLAEKEHNFELAREKVAYIWDRLSEADELFWNDILILRNIFFIFENETAQHIVNRLISQLKKYRYLYPTLSIEISLHVNRATYLILDEEYELALHYIELSIKIAKHNHYYLQFCMAVAKKGIVLYKLDQKQQGKHFMQRALRVAKVLEEERILNGIKNEIDYFLHDELQDLSLNEFTKIDI
lm_fsl_r2_561	LMKG_02529	2604574	2605590	-1	338	peptide chain release factor 2	1201	0.013	A	Ax	TASMANIA.A34	Rep_trans	MEVRIAELEDQMLDPNFWNDQQAAQKVINESNGYKETYQAFHALEEEQESMEISLELLKEEADEDLQEELEKDIKAYMATISAFELKLMLSDPYDKNNAILELHPGAGGTESQDWGSMLLRMYQRWSEKKGFKVEMLDYQAGDEAGIKSVTLLIKGHNAYGYLKAEKGVHRLVRISPFDSSGRRHTSFVSVDVMPELDGDIEIEVRTEDLKIDTYRATGAGGQHINTTDSAVRMTHIPSGIVVTCQSERSQLKNREQAMKMLKTKLYQKEQEEKERELAEIRGEQKEIGWGSQIRSYVFHPYSMVKDHRTNYETGNIQAVMDGDLDDFINAYLRSRIG
lm_fsl_r2_561	LMKG_02044	2906369	2907220	-1	283	chromosome partitioning protein ParB	1334	4.7e-195	A	xAx	TASMANIA.A1	ParBc	MAKGLGKGINALFNNVDTNEETVQNIAIKEIKPNPYQPRKIFDAKAINELRDSIKIHGVLQPIILRNTDKGYEIVVGERRYRAAKEAKLKEIPAVVRDLTEEEMMELSVIENLQREDLSPLEEAESYQFLMKKLSLTQAKLAERVGKSRPYIANFVRLLTLPEEVQVMLRDGSLSAGHGRVLLGLKLKKNIIPTAKKAVAQGLTVRQLEDVVNNLNENVSRETIKPARVPIFIRESESQLRDKFGTAVSIKRRDKKGKIEIEFLSDDDLDRILEILDIQFDDE
lm_fsl_r2_561	LMKG_02040	2909426	2910280	-1	284	nucleoid occlusion protein	1336	1.7e-104	A	Ax	TASMANIA.A1	ParBc	MPFSRLFGKKEKNQMDDIVEEGVQRVQELPMDKIFPNQFQPRTVFDQDKIDELARTIRIHGVIQPIVVREMEPDYYEIIAGERRFRAVLSLEMEKIPAIIQNLDDEEVAAIALIENLQREELTPIEEAKAYRSLLDMQDVTQEALAQRVGKSQSAIANKMRLLKLPETVQEAVLIKQISERHARSLLALETEEQQVALLAEIAENHWNVKQTEARIQEILGVKKQVATKKTKPKRQAISRDVRIAMNTIKQSVTMVKDNGMDLDFTEEETDDFYQITIQIPKKK
lm_gca_000438585	M641_00155	14741	15223	1	160	XRE family transcriptional regulator	8	5.5e-05	A	A	TASMANIA.A32	HTH_3	MKVNEMIINLREKRNISQRELANRIGINKSVMNRIESGERDIRAHELEAIANYFDVSADYLLGRSKQNDIADTIAAHIDSNATEEEMEEILAYIEEKRKEHVDEREIDTTDIAAKNDADVAKFVEENPDFKAVAARVMDDEEAVKAVKTFIEYYEQQKKK
lm_gca_000438585	M641_00200	20681	21028	-1	115	DNA-binding protein	11	0.0025	A	A	TASMANIA.A32	HTH_3	MEFGEKLIHLRKKNRLTQKQLAAKIGTTASTISKYENDNHRPPIFILAKLAEILGTTTDFLLDDVAGLREKNSVNAFPLIGNPELEKWYLELPYTYSEDELLMLKRIADAIENKK
lm_gca_000438585	M641_01160	203955	204971	-1	338	peptide chain release factor 2	94	0.004	A	Ax	TASMANIA.A34	Rep_trans	MEVRIAELEDQMLDPNFWNDQQAAQKVINESNGYKETYQAFHALEEEQESMEISLELLKEEADEDLQEELEKDIKAYMATISEFELKLMLSDPYDKNNAILELHPGAGGTESQDWGSMLLRMYQRWSEKKGFKVEMLDYQAGDEAGIKSVTLLIKGHNAYGYLKAEKGVHRLVRISPFDSSGRRHTSFVSVDVMPELDDDIEIEVRTEDLKIDTYRATGAGGQHINTTDSAVRMTHIPSGIVVTCQSERSQLKNREQAMKMLKTKLYQKEQEEKERELAEIRGEQKEIGWGSQIRSYVFHPYSMVKDHRTNYETGNIQAVMDGDLDEFINAYLRSRIG
lm_gca_000438585	M641_01585	286892	287341	1	149	hypothetical protein	136	0.0077	A	xxAx	TASMANIA.A32	HTH_3	MTIKLLDEFLKKHDLTRYQLSKLTGISQNTLKDQNEKPLNKYTVSILRSLSLISGLSVSDVLFELEDIEKNSDDLAGFKHLLDKYKLSFPAQEFELYCLIKEFESANIEVLPFTFNRFENEEHVNIKKDVCKALENAITVLKEKKNELL
lm_gca_000438585	M641_01800	319304	320080	-1	258	oxidoreductase	147	0.015	T	T	TASMANIA.T61	ParE_toxin	MSNLQVIANEMLPVLENEQGEKFVDARMLHEKLLVNTRFNDWIYRMIGNYGYENGLDFYSTLSKTNGRPSTNYFLTLDTAKELAMVQNNEMGRSIRKYFIEVEKQARKLATEYPAFSYMIEDPVARAKKWIEEQQEKQEVLKKLEEQKPKVVFAEAVQTSENTILVKDLATILKQKGLDIGQNRLFEWLRGSGYLLNKGAYYNKPSQKAMNLGLFEQKTHIHTDRNGLMKTTYTPQVTGKGQVYLLNKLLEEHDQVIS
lm_gca_000438585	M641_01830	321536	321958	1	140	XRE family transcriptional regulator	150	8.5e-07	A	Axxxx	TASMANIA.A32	HTH_3	MFGDRLRSLRENKNLTQQKVADDLNIKRENLSNYERNKREPDYEMLKKLAEYYGVSRSYILGETDKKQYWELDDKDERSIQKDLQKMIDDLSNSDAFAYSKEDGEMDENTKKLLIMSLENSLRIAKEESKKRFTPKKYRK
lm_gca_000438585	M641_02970	545165	546016	-1	283	plasmid partitioning protein ParB	241	6.3e-195	A	xAx	TASMANIA.A1	ParBc	MAKGLGKGINALFNNVDTNEETVQNIAIKDIKPNPYQPRKIFDTKAINELRDSIKIHGVLQPIILRNTDKGYEIVVGERRFRAAKEAKLKEIPAVVRDLTEEEMMELSVIENLQREDLSPLEEAESYQFLMKKLGLTQAKLAERVGKSRPYIANFVRLLTLPEEVQVMLRDGSLSAGHGRVLLGLKLKKNIIPTAKKTVAQGLTVRQLEDVVNNLNENVSRETIKPARVPIFIRESESQLRDKFGTAVSIKRRDKKGKIEIEFLSDDDLDRILEILDIQFDDE
lm_gca_000438585	M641_02990	548222	549076	-1	284	chromosome partitioning protein ParB	243	5.6e-106	A	Ax	TASMANIA.A1	ParBc	MPFSRLFGKKEKNQMDDIVEEGVQRVQELPMDKIFPNQFQPRTVFDQDKIDELARTIRIHGVIQPIVVREMEPDYYEIIAGERRFRAVLSLEMEKIPAIIQNLDDEEVAAIALIENLQREELTPIEEAKAYRSLLDMQDVTQEALAQRVGKSQSAIANKMRLLKLPETVQEAVLNKQISERHARSLLALETEEQQVAILAEIAENHWNVKQTEARIQEILGVKKPVATKKTKPKRQAISRDVRIAMNTIKQSVTMVKDNGMDLDFTEEETDDFYQITIQIPKKK
lm_gca_000438585	M641_03940	741317	741652	-1	111	XRE family transcriptional regulator	319	2.4e-06	A	Ax	TASMANIA.A78	HTH_3	MELNKFVGNKIKQYREERGLNQEALAEKLHTTRQTISRYENGDRKANQDVLFELAKIFNKRLDDFFPERNLPPVDERLVTIAAHIDDDVTEEEMRDILAYIEMKKKLHRGM
lm_gca_000438585	M641_04015	750859	751587	1	242	N-acetylmuramoyl-L-alanine amidase	321	0.018	T	xxxxxxxxxxxxT	TASMANIA.T7	Gp49	MTKIWIDAGHGGKDSGASGNGLVEKNWVLTVAKQLQTELVKAGFEVGMTRTNDTFYELSDRAKKANSFKADLFISLHFNAGGGKGYEDYIYTSVPAATVEIQKIIHKNIIAKVTKHGMNDRGMKKANFAVLRETAMDAILLEAGFCDSTDALILEKKAYQTDYCLGIVAAVQEIFGAMVTKYRAGKYLTSDDAISGTNIKGYLEAGTKVFVYKETEKTLNLTTTKGVPGSWVLKTEVNTGKR
lm_gca_000438585	M641_04160	782003	782287	-1	94	transition state regulator Abh	337	1.6e-36	A	A	TASMANIA.A8	MazE_antitoxin	MKSTGMVRKIDELGRVVIPIEIRRTMNLNVKDPLEIFTDEDAIVLKKYSAGLVCDVTGEFSVDNKKFVDGKLTLSKEGAAELMEEIKRRFGDTL
lm_gca_000438585	M641_04385	834933	835319	1	128	cell division protein DIVIC	362	0.017	A	A	TASMANIA.A83	ParBc_2	MKKAKSKVARIENRYIKDTATMKKTRSRRRIALFRRLAFMAIIFAVVGGLLTITYTKQVLTLKEKKEKQVQVDKKMVAMKDEQDSLNEQIKKLHNDDYIAKLARSEYYLSKDGEIIFNIPEENSKQKE
lm_gca_000438585	M641_04835	934728	935630	-1	300	chemotaxis protein	403	0.0078	T	Tx	TASMANIA.T55	SymE_toxin	MNVNAETEDATLLLDGLLQNVAIIRFDTNKKVTYANALFAEAMGYSEEEMLTLSHPDLCFPDFVQSASYKAMWTNLLAGQKFQNKIERKNARGERVWFEATYIPIIREDTVVGVAKIATDITRREETVHDFASGLKSMATNLKEHSSVGKTRSEALLELVKSITKESNENTDTLHDLQTEAQNIHGIINTINGIASQTNLLALNAAIEAARAGDAGRGFSVVAEEVRKLSSRVEEAIKEVEKSVNGITQEINTISSGTERVEAKVEESQEVLILSLEDFSQIESASTALDQNAGAFTKMI
lm_gca_000438585	M641_05270	1017780	1018013	1	77	membrane protein	437	0.0032	T	xTxx	TASMANIA.T5	Cpta_toxin	MRYQKISFIVTGIIAAVIGYLIFTSNYHPDVPNWLLFLFLALSIAVAVSQWKEKRLIWSCVGLFVAVLISVHYILTI
lm_gca_000438585	M641_05295	1021683	1022111	-1	142	glyoxalase	438	0.009	A	Axx	TASMANIA.A2	MraZ	MIQATVPYFTFDGEATEALDFYKKVFQAEITQMRYFHELEGFSGDKKQGERILHARLTKDEKDLFYFSDTLEGETDAGNRLALAVNFSSEADFVQAFVLLSKTGTIEIPIQNTFWDAKYAKVIDHYSIDWHLNLENESTTKV
lm_gca_000438585	M641_05515	1067117	1068328	1	403	thiamine biosynthesis protein ThiI	463	0.0011	T	xT	TASMANIA.T9	ParE_toxin	MEFDRMLIRYGELSTKGKNRKQFVTKLAQNVKRAMTDLPEVRIHGERDRMYIILNGADYQLVEERLKPIFGIQSFSPAVRVNLDVEEVKAAALALVQDAHEENGTFKVAARRSHREFPLDSNEINQEIGAYVLQNMEDLTVNVKNPDVKLTIDVRKEGVFLSCRTILGAAGLPVGSSGRAMLMLSGGIDSPVAGYLAQKRGVEIEAVHFHSPPYTSEQAKQKAVDLAAKLAKYSGQVQMHIVPFTEIQEVIKQQIPESVIMTVTRRMMLRITDELRRRRNGLAIVNGESLGQVASQTLESMLAINAVTATPIIRPVVSMDKNEIIQIAQKIDTYNLSVQPFEDCCTIFTPPSPKTKPKLDKIEHYESFTDFEALIAKALDNIETISVNVAETAQVKDEF…
lm_gca_000438585	M641_05650	1097781	1100438	1	885	DNA polymerase I	478	NA	T	Txxxxx	NA	NA	MNDNIEEDIPVNKLVLIDGNSIANRAFYALPLLNNDKGVYTNAVYGFAMMLMNVLEKEKPSHVLVAFDAGKTTFRHTTFKGYKGGRQKTPSELSEQFPFIRELLTAYDIPQYELANYEADDIIGTLTKKAEADGMEVAIITGDRDLTQLASEKTTVYITKKGIADMETNTPETLKEKYNLTPQQIIDMKGLMGDSSDNIPGIPGVGEKTALKLLHEFGGTVESVLEHAEEISGKKLKEKVLENKELAILSKELATINVDSPIECTVESTKYDGYQTEKVIPLLKEMNFTTLLKNIEGDTPEETKELKELSFEIVTELKEKHFGGKTALYVELENDNYHTANFIGLTVHSSQGTYFFTKETAESSEVFRKWVESDQTKVVYDAKKTMVAMNRIGLAISGI…
lm_gca_000438585	M641_05965	1169856	1170128	1	90	hypothetical protein	505	0.014	T	xTxx	TASMANIA.T44	HicA_toxin	MDSKDQTMFYNFGDDSIEEDVKKLMKQVYVALEEKGYNPVNQIVGYLLSGDPAYIPRHKDARSMIRRLERDEIIEELVKAYLKNNEIGEK
lm_gca_000438585	M641_06145	1201040	1201999	1	319	phosphate starvation protein PhoH	519	3e-31	T	Txxxxx	TASMANIA.T1	PhoH	MLNEFNEVVELSDDTNIQDLFGNNNKNIELLEELLQVKIITRGESLSITGEEEPVQHTTAVLNELILTVKRGIHIDGRDIAQAVKMQRNGTLIYFHTLFEEEITKNAKGMPIRPKTFGQRTYIQMIKKHDIVFGVGPAGTGKTYLAVVMAVDAWKKGNVSKIILTRPAVEAGESLGFLPGDLKEKVDPYLRPVYDALYDIFGTEHTTRLMDRGVIEIAPLAYMRGRTLDHAFVILDEAQNTTIAQMKMFLTRLGYDSKMIVNGDMTQIDLPKGATSGLVNAEQVLKDVKDIGFVYFEHHDVVRHPLVAEIIKAYEGKQN
lm_gca_000438585	M641_06205	1212686	1214566	1	626	DNA primase	523	0.0065	A	xAxxx	TASMANIA.A1	ParBc	MARIPEEVIDQVRNQADIVDIIGNYVQLKKQGRNYSGLCPFHGEKTPSFSVSPEKQMFHCFGCGKGGNVFSFLMEHDGLNFVESVKKVADMSHLDVAIKLPEERDTSNLPKETSETAKMVEMHQLTAKLYHYILMETEEGTAALTYLKERGMSEQMMTTFQIGFAPNHHATITAFLEKRGMDLQLAGRAGLLSERDDGQMVDRFRNRIMFPITNDRGQIIAFSGRLFDRDDGPKYLNSPETPVFNKRRILFHFSEARQAIRKQEEITLMEGFMDVISAEEAGVQNAVASMGTSLTEEHADLIKRLTNRAIICYDGDRAGIEAAYKAGTLLVERNRLDVFVLQLPAGKDPDDFIRASGPEKFKEVYKQQRMTWTAFKIHYLRRERNLQNETDQIGYIDDC…
lm_gca_000438585	M641_06425	1260518	1260667	-1	49	hypothetical protein	544	0.0063	T	xxTx	TASMANIA.T70	Zeta_toxin	MNKQNELQSVLSNKKKVLIIGPNGAGKSTFAAKLGKCYDFEVCHLDKLF
lm_gca_000438585	M641_06945	1365844	1366350	1	168	chromosome partitioning protein ParB	585	7.5e-64	A	xxxAx	TASMANIA.A3	ParBc	MNYKSPVYSVTPIHYTKLQANNYNPNTVPATELKLLEKSIWEDGFTQPIVCYPLEDSDKYEIIDGFHRYTIMRTSKRIRERENEFLPVVILEKDTVNRMASTIRHNRARGFHNVELMSNIVSELVDSGMSDSWIMKNIGMDANEILRLKQVSGLAHLFLDKEFSHTSD
lm_gca_000438585	M641_07035	1383867	1385687	-1	606	peptidoglycan-binding protein	598	0.017	A	A	TASMANIA.A124	BrnA_antitoxin	MSVKSNIVKIGVCFAVLAVPVSQTTFPVFAAEQTGLKASQDNVNIPDSTFKAYLNGLLGQASTANITEAQMDSLTYITLANINVTDLTGIEYAHNIKDLTINNIHATNYNPISGLSNLERLRIMGKDVTSDKIPNLSGLTSLTLLDISHSAHDDSILTKINTLPKVNSIDLSYNGAITDIMPLKTLPELKSLNIQFDGVHDYRGIEDFPKLNQLYAFSQTIGGKKLINSDIKGSALTYNAEKQTLYVPFSLMTERTVNYDGYVPDFVKSTAGSDTYFAMNEKQVNGNRLTITSDGLTVSDVSKADFDNLEKMEYNAKIDLSSQTYNIPDQFKNGGAYNISVPIYDHYFTVDHSVNISADSGKTYIENQPVTEAEFLADIHAKTDDGSTVTSDFADKVDF…
lm_gca_000438585	M641_07625	1477982	1478173	-1	63	DNA-binding protein	649	0.00018	A	Axx	TASMANIA.A40	HTH_3	MSVEHQRFAVAVYAKLKAINMKQSDLAKMLGISNPYLSDIINGKRDASKVRKEIAEILEIDVD
lm_gca_000438585	M641_07740	1499328	1499780	-1	150	MarR family transcriptional regulator	660	0.018	T	xxTx	TASMANIA.T92	YoeB_toxin	MERQKVKQLIKSYQQTYIFAMNQIHQAISEISASTVDLSIEQFFVLREIATYDGISATELAATLAVNKSAITPKLKKLEEKGYIRRERNQQDKRAVVLTISEKGNNVYEECEKQLELLVNEWLEILGEKDSEQFFELFQKITKSVVEPRQ
lm_gca_000438585	M641_08090	1563345	1563857	-1	170	propanediol dehydratase small subunit	676	0.014	T	xxxxTxxxxxxxxxxxxxxx	TASMANIA.T4	YafQ_toxin	MNQEALENMVRNILQEVNSGAVSTTTSQKVSGDTLTVRDYPLGTKRPELVKTSTSKSLDDITLKSVLDGTIKPEDVRVTVETLKMQAQVARDAGRATLANNFERAAELTIVPDERILEIYNAMRPYRSSREELLAIADELESVYHATICSNYVREAAQLYQERKKLKGDN
lm_gca_000438585	M641_08760	1687639	1688349	-1	236	2,3,4,5-tetrahydropyridine-2,6-carboxylate N-succinyltransferase	733	0.013	A	xxAx	TASMANIA.A111	PhdYeFM_antitox	MEQMDAHQIISFIQNSKKATPVKVYLKGDLEKIDFPSDVKTFITGNAGTIFGEWAVVEPFLEANKANIEDYVIENDRRNSAIPLLDMKNINARIEPGAVIRDQVTIGDNAVIMMGASINIGSVIGDGTMIDMNVVLGGRATVGKNCHIGAGSVLAGVVEPPSAQPVVVEDNVVVGANVVVLEGVRIGEGAVVAAGAIVTKDVAPGTVVAGIPARELKKLDAKTASKTEIMQELRQL
lm_gca_000438585	M641_08870	1709043	1709468	-1	141	MarR family transcriptional regulator	748	0.0023	A	Ax	TASMANIA.A93	RHH_1	MRREKTMDTLIRSIMIKSKRKMDAKVAQFGLTTQQARVLGFLNDNAANEIIQKDLQRIFQTRGASITSLIQGLEKKELISRKPSIRDGREKVVTLTEEGKRIVDEFNESFPREDDKAKKILSADEYKIFIDLLSKIDDNTE
lm_gca_000438585	M641_09290	1784524	1785873	-1	449	glutathione reductase	785	0.019	T	xTx	TASMANIA.T13	Zeta_toxin	MEKHYDYIAIGGGSGGIASINRAAMHGAKCALIEPKFLGGTCVNVGCVPKKVMWYGAQIKEAMDLYADAYGYQVDASFNFQKLVENREAYIERIRGSYKNGLDNNKVEWIKGYAEFVDEKTLRVNGELVTADHILIATGGEPALPSIPGAEFGITSDGFFALKELPKKVAVVGAGYIAVELAGVLQQLGSETHLFVRKHAPLRNFDPLLTDTLTEIIEQSDMMLHKHAVPQKVEKNPDGSLTLSLEDGRTETVDTLIWAIGRKPVIQGLQIEKADVKLLESGHIAVDKFQNTNVAGIYAVGDVTGHYELTPVAIAAGRRLSERLFNNKKDAHLNYENIPTVVFSHPAIGTVGLTEPEAIEKYGKENIKVYTSSFTSMYTAITDHREPCRMKLICEGKTE…
lm_gca_000438585	M641_09410	1801926	1802270	-1	114	PemK family transcriptional regulator	793	4.9e-64	T	AT	TASMANIA.T57	PemK_toxin	MVKRGDVYYADLSPVVGSEQGGIRPVLIIQNDIGNRFSPTVIVAAITAKIQKAKLPTHVEATRKDGFERDSVILLEQIRTIDKQRLTDKITHLDEDLMAKVNKALEVSLGVVEF
lm_gca_000438585	M641_09415	1802277	1802555	-1	92	CopG family transcriptional regulator	793	6.6e-05	A	AT	TASMANIA.A5	NikR_C	MLEKEKRMIISVELTQEMIQELDVVVEKEKMGRSEVIMEATQQFLQEKRARELRDEMERGYAEMATINFAIACECTHVEAEAEDRNISILGG
lm_gca_000438585	M641_09720	1874880	1876160	-1	426	3-hydroxy-3-methylglutaryl-CoA reductase	830	0.017	A	xTA	TASMANIA.A49	ParD_like	MNAFDKFYKKTVEERRAILAKYADLNEEEQAFLASTGALSFDKANHMIENTIGIYSLPLGLGMNMLLNDKHYVVPMAMEEPSVVAAQSAGAKLIGQNGGITGSATKRKMIGQIELISVSDIQAAKENIIANEEQLIAIANQAHPSLQKRGGGAVEIQVRTAQTANDETLLIVHLLVDTQEAMGANMVNTMVETLAPELEMLTNGTANMRILSNLVDEATATAVCRINPESLATKTQSGEWVRDRIIAAYEFADADIYRAATHNKGIMNGIDAVIMAFGNDWRAVEAASHAYAARTGSYKPMSKWSKDAEGYLVGELTLPMPVAFVGGSIGIHPIATLSKKIARVESAKELAMLVCAVGLTQNLAALKALVTEGIQRGHMSLQAKSLAMTAGAEADEIEK…
lm_gca_000438585	M641_09725	1876201	1877169	-1	322	hypothetical protein	830	0.026	T	xTA	TASMANIA.T36	SpoIISA_toxin	MDAKTIIENRFQSQKLIQTAWSDSPERIVFHFGAMQSQNYGQSLWAVGSRMTTPSEKAVEQAINNGEIIRTWLLRGTIHLFSAKDYHWMMDLIAPSIDKICKPYRAKLGLTDEVLHKATEVVSEIVSEQAVTRKDLAAHLATKDLPSAGIPFAQLLVYLSSRKVICSGPNETFRNTMHIPADTNHFTREEAIKELAKRYIQSHAPATLKDFCFWSGLTVTDAKIGLADMPKMGDYYITTLVENGTMPTTIPLAGFDEWIIGYRDRSVVLPEIWHDEIMTKNGIFRPAIITEGKVVGKWEKPKKRAELDGDFWDRYIQFRNML
lm_gca_000438585	M641_09815	1892556	1893098	-1	180	Cro/Cl family transcriptional regulator	838	0.001	A	Axxxx	TASMANIA.A32	HTH_3	MEIGKRIKNLRLSKNLTQEELGERTDLTKGYISQLERDLSSPSIETLFAILEVLGSTPKDFFDEEEHNQKVIYGELEHTFFEDEEKGYRIKWLVPESNEKEMEPVLLEIEANSCFKSFEPSLSETFAYVLKGEVTVLLGRNEYVAKKGEAIYFHAADEHQIINRSNEQVTLILVATESYL
lm_gca_000438585	M641_09950	1923710	1924060	-1	116	hypothetical protein	860	0.0087	T	T	TASMANIA.T11	HOK_GEF	MKKKKWLQLIMAVIVICAIIFGIKWLLYRDNLVEMMQVDDTLYIVSYEPAKQEDALEKIGEIEHRIRHYRIPNKNFTSNYLSEGTELYKAKNGDEFPRTILFKEDGEYFIASEAMK
lm_gca_000438585	M641_10115	1954649	1955158	-1	169	transcriptional regulator	875	2.9e-08	A	A	TASMANIA.A32	HTH_3	MLNENIKAIRKSKGLSQEEIAIKLNVVRQTISKWEQGLSVPDSDMLISISEVLETPVSTLLGETVMVSKVDDVKAISEKLEIINLQLAQRKTARRKMLYWLFVSLCAVIAIISSVFIILNSPYLGWDYSDPETSVIGVAFHTFEWLFVRLAPIILIGGVVGIFLTRKNV
lm_gca_000438585	M641_10320	1990616	1992472	-1	618	chemotaxis protein CheA	886	0.00084	T	xTxxxxxxxxxx	TASMANIA.T17	HipA_C	MTTNMLDLFIEEASEHLQALNDNLLQLEKDPTNGQLVSEIFRSAHTFKGMSATMGFQQVADLTHAMENVLDEVRNNRLAVTEHLVDIIFTCTSHLETMVSDIQHGGQGAADISKTVADLEALLHPEQETDLAVEKTYRIQIQIEEAAILKAVRAVMCLERLAEMGIISETTPDREAIELEEFEQSFEVVLESAQTKEEIEAVVLDISEIEKVTVTEEVEEVQVIEPIKKAAKQTTKRLENKTIRVQLEKIEKLMNVFEESVIERARIDEIAEKTNNKELMEHLGRFSSISKEIQNGLLNMRMVPVDSVFNRFPKMVRTLAKELGKKIDLVIEGADTEVDKIVIDEIGDPLVHLIRNSVDHGAETVEVRRKNGKNETATINLKAFHSGNNVVIEIADDGA…
lm_gca_000438585	M641_10495	2020751	2023225	-1	824	cell wall surface anchor protein	898	0.011	T	T	TASMANIA.T74	PIN	MKKILHIVIALSVICSIILVPVDWSAKAGGNNKRDDLIKSVSFYNSNGQNVTAKENYNEKLNYFLEVAFGGNSFQKGDYFNITLSSDALLYTEKAYDLKVDIDPTAVTNEQVVGKVTVEKINGSPTLHFVFTEDSESFFINSFDASFKIQVMPAHGDKNVINLSYSGAAKNFKNIGTSSVEWNVNMADDWPPVGISDFSKISGDLYHAILVYEKPSSKVNYETEILVSYPLFEKRIPLGNVQNIKIEVWDEAKEIYRVGVAGVDYGTITYDVGTPFVGGPIFQMNCTIPFKGISTKTRVSFDIDTNVDGKPGTTDPYLVSLSSVSSATKSLEFYPVNNADTKMTAAFFGKVTTRFEDELGNPVTFDNYSTVTTPGKVNQDGKFEIAEPFLHNSVQNVDK…
lm_gca_000438585	M641_11300	2188189	2188767	-1	192	hypothetical protein	981	0.005	T	Tx	TASMANIA.T1	PhoH	MKKILVPILLLATILASCSSPNEKITKDTKISKTITIRADYKIPKDIKELEDNSANIVKVKFLQNKTIGKDGSTISEIEILTSYKGNLEKGSKVDISEPWYLSDGKYVAVENYIALDKGQEYTIFLGEKDKDTYPLSSMGYGKFGGSLKEDQAVLADFNILGEVQKFDFISENTEEVKNYQLIKEQVAGKYK
lm_gca_000438585	M641_11715	2280221	2280424	-1	67	Cro/Cl family transcriptional regulator	1026	0.00013	A	Ax	TASMANIA.A34	Rep_trans	MKVRNKVKQLREERGIGQNELALALEVSRQTIHAIEKGKYNPSLELSLKMARYFRLTIEEIFQLEEN
lm_gca_000438585	M641_12575	2463099	2463461	-1	120	50S ribosomal protein L7/L12	1114	0.013	T	xT	TASMANIA.T49	PemK_toxin	MALNIEEIIASVKEASVLELNDLVKAIEEEFGVTAAAPVAVAAAGGAAAEQTEFTVELASAGDSKIKVIKVVREITGLGLKEAKELVDNAPKALKEGVAKEEAEEIKAKLEEVGANVEVK
lm_gca_000438585	M641_12660	2474692	2475765	-1	357	hypothetical protein	1119	2.7e-116	T	Txxx	TASMANIA.T29	PIN_5	MLTWVIRVCFLILGGTTGVFSLPALWVKLGIGHILLINNPYTDALIGALIFYLITFWAVKYVEAALNWLEEKLAKIAIATLVYGGLGLFVGLVIAFFASNALSQTNIPLLNSVVPVILTLVLGYLGFRIGISRRNEFGNFVNNRNAKKRTPEEEKTEEKSKKTYKILDTSVIIDGRIADILTTGFLDGTVVIPLFVLAELQHIADSSDTLKRTRGRRGLDILNRIQKEEAIQVEMYEGDFEDTPEVDSKLVKLAKVMGGIVVTNDYNLNKVCEFQNVPVLNINDLANAVKPVVLPGEKMTVLMVKDGKEHNQGVAYLDDGTMIVVEDGRKFINETIQVEVTSVLQTSAGRMIFAKPS
lm_gca_000438585	M641_13025	2542163	2543038	-1	291	hypothetical protein	1143	0.011	T	Txx	TASMANIA.T57	PemK_toxin	MVKSMTGFGRATKEFEAFKVTIELKAVNHRYSEFLFRMPKQLAYLEGKLKKIISKQIKRGRIEVFFSITGEQITKRELHIDWDLADSYYRFIKQASARYELQELPTMADLLQEQAYLSIEEEVEASSELERLVLETLARATERLDEMRSMEGAELLLYFKQHLTALEKSLEIIQAEIPNTEKHYQEKIETRLQNVVGDQFDPSIVLTEVAMLLEKADINEEVERTKSHLKQFYGIILLEEPIGRKLDFLIQEMNREVNTIGSKASSLKITEQVVEMKTTLEKIREQVQNVE
lm_gca_000438585	M641_13285	2593300	2594172	-1	290	5'-3' exonuclease	1162	NA	T	xT	NA	NA	MTENRENLLVVDGMALLFRAFYATAVSKQFMFNQHGIPTNGVQGFMRHMFAAIRQSNPTHTLICWDMGSQTFRNELYDGYKAGRTAPPEEMIPQFDLAKEVAAGFGFVNLGVPGFEADDCIGTITVQASNTIATTVLSGDKDLLQLIAPTNDVWIMQKGYGNYKRYDEATFFEEMGISPRQFIDVKALMGDTSDGYPGVRGIGEKTAIKLIQEFESIEGVLNNLDKLKPAQQTKIQEDLAMLELSQKLARIHTEVPLEIDLPSLKYDGFREDAFAVVEKYGLKTLTRDIE
lm_gca_000438585	M641_13310	2598012	2599520	-1	502	peptidase M32	1165	0.01	A	xxA	TASMANIA.A15	BrnA_antitoxin	MVETLEEEFLAYIKKMEALEEALALVYWDLRTGAPSKGMEGRSDVIGVLSEEIFNMQTSEEMAAFIAGLNLDKENLSEITLKTLEESQKKYDLNKKIPSKEYAEYTKLVAQAETAWTTAREQNDFAAFEPFLTKILEMKRKFVEYWGYEENKYDTLLDQYEPGVTVSVLDSVFEKVRDGIMAIREKIANEGVKPDATILNTKISEAKQKEFSIRILNKMGFDFEAGRLDETVHPFATGLNTGDVRITTRYNENDFKMAVFGTIHEGGHAIYEQNFDAALVGTPLANGASMGIHESQSLFYEIIIGSSLAFWKSNYADFQAITKPAFDHVTLEDFYRAVNISESSLIRIEADTLTYPLHIMIRYELEKALINGELEVKDLPKAWGDKYEEYLGIRPDNDT…
lm_gca_000438585	M641_13505	2638512	2639615	-1	367	prephenate dehydrogenase	1180	0.015	T	xxxxTx	TASMANIA.T114	PIN	MKGTVVIVGLGLIGGSIALAIKAKHPEAHIIGIDVSYHSLEVGKSLGVIDEIGESILIDGPKADLLVFCCPVKETEQLLTRLPGLRLKENVIVTDTGSTKGTIMEASTALRESGITFIGGHPMAGSHKSGVRAAKELLFENAYYLLTPTKDVAEDKVAELRTWLSGTNAKFLVLSPNEHDEITGMLSHLPHIVAAALVNQTQSFTEEHPAAFRLAAGGFRDITRVASSDPRMWTDISISNQKTLTKQLTIWRDSMNEALEMLESEDASSIYAFFDGAKEFRDSLPVHQGGAIPSFYDLFVDVPDYPGVISEVTRYLGEEEISLTNIKILETREDIFGVLQITFQSDEDRDRAKRCIETRSNYTCHYE
lm_gca_000438585	M641_14115	2774051	2774482	-1	143	cell division protein MraZ	1231	5.9e-79	A	Axxx	TASMANIA.A2	MraZ	MFMGEYQHNIDIKGRLIVPAKFRELLGDNFVITRGLDKCLFAYPQEEWKKLEEKLQTLPLTKKDARSFTRFFFSGASECELDKQGRINIPSNLLQYADLEKETVIIGVSSRIEIWSKSEWDDVFNEAEESFADLAENMIGFDI
lm_gca_000438585	M641_15100	2977257	2978135	-1	292	LysR family transcriptional regulator	1336	0.0085	T	T	TASMANIA.T9	ParE_toxin	MNLHHLRYFVTLAHMEHYTKAAEKLLITQPSLSHAISSLEQELGIPLFEKEGRNIGLSKAGKVFLDYVEESLDMIDAGVATTKKAANGEGQIDLAFLQTLGTSLIPKLVQEFLQTEPEKQIDFIFHTGVSIDIIQGLKEKKFDIGICSKLENERNIHFTPIAKQELVLIVPKSHPLAEKDWIDLIETVDYPHIAFSKKSGLRPIIDDLFRKIGADYQIAYEIEVDQVIAGMVAQNFGIAVVPNMPILNYVDVKVLPIRSPNWERFFYLAVAKNQTLTPAAEKFKQFMLAHRI
lm_gca_000438585	M641_15190	2994945	2995670	1	241	methionine ABC transporter ATP-binding protein	1343	0.0048	T	xTx	TASMANIA.T70	Zeta_toxin	MIDIKNLHKHFGKLEVLKGIDLEIASGEVVVVIGPSGSGKSTFLRCLNLLEQPTTGTILFENKDLMAKQTNVNELRQKMGMVFQNFNLFPHKNVLENLMLAPMKVKNEDSAAAKKHALSLLEKVGLADKATSYPSQLSGGQQQRVAIARALAMNPDVMLFDEPTSALDPEMVGEVLSVMKSLAKEGMTMVVVTHEMGFAREVADRVVFMDAGVIQEQGTPEEVFGNPQNDRTKDFLGKVLA
lm_gca_000438585	M641_15455	1884	2219	1	111	DNA-binding protein	1365	0.00056	A	A	TASMANIA.A78	HTH_3	MTIQHQFAENLSRLKKEHGLKNHQIAELLNVQTRTVAYYMSGETKPDIEKLIRLATYFHLSIDELVGYVQEDKVWNDLSLKQWLLSLNLRSEEEIAKIKILVDTVETLYPN
lm_gca_000438585	M641_15465	2900	3664	-1	254	cell division protein Fic	1367	4.5e-08	T	xxxTT	TASMANIA.T27	Fic_N	MNTNPRFPKEYLQDVLVRLAHHSSAIEGNTISLADTVSIILHNKVTGKESYDLREIYEVKNHEQAFAYVMEEIEALRPISVPTIKQIHAYLTDRLQYDHGEFKASANAILGADFQTASPQETPLLVQQWVDNVNYRLGTHEESLEKEPSKDDKLETILESHIDFERIHPFSDGNGRTGRMVMNYLLMENDFPPLIIKAEEKAVYMTYLANQDVSGFHTFAQQKLAQEKERVDQFRSTEKEQIQLPKKQKDDLER
lm_gca_000438585	M641_15470	3684	4055	-1	123	hypothetical protein	1367	0.0023	T	xxxTT	TASMANIA.T71	PemK_toxin	MQKRNRTRKKIRPKRKTCLIEPDDICVTTVMYQEETNRKVRPVVVLEIDKEKEIAWCHKMTTKPKGIPLRRWIEEGLFKPTFVDIRMIIPVKMNAMVRIGVLHPEDKSSLSSKKSCTSLGITL
lm_gca_000438585	M641_15655	33340	33582	1	80	hypothetical protein	1385	8.4e-11	A	xAT	TASMANIA.A30	MazE_antitoxin	MTTVSVKKWGNSKAVRLPNNLLNALDIKENDDLKVEVINNQMILTKTAIDLRIEDLFANYQGEPFQTELQTFEPIGDEKW
lm_gca_000438585	M641_15660	33576	33917	1	113	growth inhibitor PemK	1385	4.8e-12	T	xAT	TASMANIA.T105	PemK_toxin	MVKQGDIIKINLNPKQGHEQQGYRPYICLSHHLVSDYANIAIFAPISNTPRTYPLYVPLTGTTTTGKVLLDQLVTIDYNARKHQYVETVSDPLLTKLLDTVKVIFQKNERSTN
lm_gca_000438585	M641_15685	40365	41525	-1	386	multicopper oxidase	1388	0.018	T	xT	TASMANIA.T50	HicA_toxin	MYKKMFTILITLFSIMFMVPNDTFAEGKHNMMDMKENDQKRNDMMDMKSHDERKNLNSSQGKNEITFPKVLDPKKDNNGYKSYTLKAQKGKTEFYKGNFSNTLGYNGNLLGPTLKLKKGDKVKIKLVNNLDENTTFHWHGLEIDGKVDGGPSQVIKPGKEKTIKFEVKQEAATLWYHPHPSPNTAKQVYNGLSGLLYIEDDKKNNYPSNYGKNDLPIIIQDKTFVSKKLNYTKTKDEDGTQGDTVLVNGKVDPKLTTKEGKIRLRLLNGSNARDLNLKLSNNQSFEYIASEGGHLEKTKKLKEINLAPSARKEIVIDLSKMKEEKVNLVDNDETVILPIINKEKSTNKDTTPKVDKKIKLEGMDGVPSAYGKFVSIRITNSRNINV
lm_gca_000438605	M642_00575	116503	116829	-1	108	hypothetical protein	55	1.2e-08	A	Axxx	TASMANIA.A32	HTH_3	MFGKILKTLRINRGMTQADLGSKLNISKVSISKYENGNQFPDTDTLKRIADIFNVSTDFLLGREEAIPQNLAFDDLRGLTEDDLKKVNNYIALIKKQRQELEEIEKEL
lm_gca_000438605	M642_00580	117003	117194	1	63	XRE family transcriptional regulator	56	0.014	A	Axxxxxxxxxxxxxxxxxxxxx	TASMANIA.A32	HTH_3	MITKLKELRIENNLTYEDVATKVGISKEYYWMIENGERDGYTYNTAKKIASVFDKNPDDIFLR
lm_gca_000438605	M642_01095	196455	198311	1	618	chemotaxis protein CheA	83	0.00079	T	xTxxxxxxxxxx	TASMANIA.T17	HipA_C	MTTNMLDLFIEEASEHLQALNDNLLQLEKDPTNGQLVSEIFRSAHTFKGMSATMGFQQVADLTHAMENVLDEVRNNRLAVTEHLVDIIFTCTSHLETMVSDIQHGGQGAADISKTVADLEALLHPEQETDLTVEKTYRIAIQIEEAAILKAVRAVMCLERLAEMGIISETTPDREAIELEEFEQSFEVVLESAQTKDEIKAVILDISEIEKVTVTEEVEEVQVIEPIKKAAKQTTKRLENKTIRVQLEKIEKLMNVFEESVIERARIDEIAEKTNNKELMEHLGRFSSISKEIQNGLLNMRMVPVDSVFNRFPKMVRTLAKELGKKIDLVIEGADTEVDKIVIDEIGDPLVHLIRNSVDHGAETVEVRRKNGKNETATINLKAFHSGNNVVIEIADDGA…
lm_gca_000438605	M642_01295	233838	234347	1	169	transcriptional regulator	94	2.5e-08	A	A	TASMANIA.A32	HTH_3	MLNENIKAIRKSKGLSQEEIAIKLNVVRQTISKWEQGLSVPDSDMLISISEVLETPVSTLLGETVMVSKVDDVKAISEKLEIINLQFAQRKTARRKMLYWLFVSLCAVIAIISAVFIILNSPYLGWDYSDPETSVIGVAFHTFEWLFVRLAPIILIGGVVGIFLTRKNV
lm_gca_000438605	M642_01305	235724	236395	1	223	ribulose-phosphate 3-epimerase	96	0.0078	T	Txxxx	TASMANIA.T85	Gp49	MSKKLICPSMMCADFSGLEREVEELDKAGSDVFHVDIMDGAFVPSFGMGLQDFEEIRQKTQKLVDVHLMIMNPGDYVEMFADKGADIIYIHPEADLHPARTLDKIRNKGKKVGIAINPGTAIATIKELLPLVDNVMVMTVNPGFAGQKYLDYVDVKIAELVELKKDYTFEIMVDGAISPEKISKLSQLGVKGFVLGTSALFGKKESYAEIIKKLKQEKMEELR
lm_gca_000438605	M642_01370	247530	247736	1	68	Cro/Cl family transcriptional regulator	100	2.2e-05	A	xAxxx	TASMANIA.A32	HTH_3	MKNIKMKVARVEKDISQEELAKLIHVSRQTISSVEAGNYNPTLNLCIAICKALGKTLDDLFWEEDDNV
lm_gca_000438605	M642_01515	273238	273585	1	115	hypothetical protein	112	0.018	T	T	TASMANIA.T11	HOK_GEF	MKKKWLLLILSVIVLCAIIFGIKWLLYRDNLVEMMQVDDTLYIVSYEPAKQEDALEKIGEIEHRIRHYRIPNKNFTSNYLSEGTELYKAKNGDEFPRTILFKEDGEYFIASEAMK
lm_gca_000438605	M642_01650	302235	302777	1	180	Cro/Cl family transcriptional regulator	134	0.00098	A	Axxxx	TASMANIA.A32	HTH_3	MEIGKRIKNLRLSKNLTQEELGERTDLTKGYISQLERDLSSPSIETLFAILEVLGSTPKDFFDEEEHNQKVIYGELEHTFFEDEEKGYRIKWLVPESNEKEMEPVLLEIEANSCFKSFEPSLSETFAYVLKGEVTVLLGRNEYVAKKGEAIYFHAADEHQIINRSSEHATLILVATESYL
lm_gca_000438605	M642_02075	400482	400760	1	92	CopG family transcriptional regulator	183	6.4e-05	A	AT	TASMANIA.A5	NikR_C	MLEKENRMIISVELTQEMIQELDVVVEKEKMGRSEVIMEATQQFLQEKRARELRDEMERGYAEMATINFAIACECTHVEAEAEDRNISILGG
lm_gca_000438605	M642_02080	400767	401111	1	114	PemK family transcriptional regulator	183	4.7e-64	T	AT	TASMANIA.T57	PemK_toxin	MVKRGDVYYADLSPVVGSEQGGIRPVLIIQNDIGNRFSPTVIVAAITAKIQKAKLPTHVEATRKDGFERDSVILLEQIRTIDKQRLTDKITHLDEDLMAKVNKALEVSLGVVEF
lm_gca_000438605	M642_02195	417168	418517	1	449	glutathione reductase	191	0.019	T	xTx	TASMANIA.T13	Zeta_toxin	MEKHYDYIAIGGGSGGIASINRAAMHGAKCALIEPKFLGGTCVNVGCVPKKVMWYGAQIKEAMDLYADAYGYQVDASFNFQKLVENREAYIERIRGSYKSGLDNNKVEWIKGYAEFVDEKTLRVNGELVTADHILIATGGEPALPSIPGAEFGITSDGFFALKELPKKVAVVGAGYIAVELAGVLQQLGSETHLFVRKHAPLRNFDPLLTDTLTEIIEQSDMTLHKHAVPQKVEKNPDGSLTLSLEDGRTETVDTLIWAIGRKPVIKGLQIEKAGVELLESGHIAVDKFQNTNVAGIYAVGDVTGHYELTPVAIAAGRRLSERLFNNKKDAHLNYENIPTVVFSHPAIGTVGLTEPEAIEKYGKENIKVYTSSFTSMYTAITDHREPCRMKLICEGKTE…
lm_gca_000438605	M642_02610	493567	493992	1	141	MarR family transcriptional regulator	229	0.0024	A	Ax	TASMANIA.A93	RHH_1	MRREKTMDTLIRSIMIKSKRKMDAKVAQFGLTTQQARVLGFLNDNASNEIIQKDLQRIFQTRGASITSLIQGLEKKNLISRKPSLRDGREKVVTLTEEGKQIVDEFNASFPREDDKAKKILSADEYKTFIDLLSKIDDNTE
lm_gca_000438605	M642_02725	515962	516672	1	236	2,3,4,5-tetrahydropyridine-2,6-carboxylate N-succinyltransferase	245	0.016	A	xxAx	TASMANIA.A111	PhdYeFM_antitox	MEQMDAHQIISFIQNSKKATPVKVYLKGDLEKIDFPSDVKTFITGNAGTVFGEWAVVEPLLEANKANIEDYVIENDRRNSAIPLLDMKNINARIEPGAVIRDQVTIGDNAVIMMGASINIGSVIGDGTMIDMNVVLGGRATVGKNCHIGAGSVLAGVVEPPSAQPVIVEDNVVVGANVVVLEGVRIGEGAVVAAGAIVTKDVAPGTVVAGIPARELKKLDAKTASKTEIMQELRQL
lm_gca_000438605	M642_03840	723733	723924	1	63	DNA-binding protein	329	0.00018	A	Axx	TASMANIA.A40	HTH_3	MSVEHQRFAVAVYAKLKAINMKQSDLAKMLGISNPYLSDIINGKRDASKVRKEIAEILEIDVD
lm_gca_000438605	M642_04480	831002	831508	-1	168	chromosome partitioning protein ParB	387	2.8e-63	A	xxxAxx	TASMANIA.A3	ParBc	MNYKSPVYSVTPIHYTKLQANNYNPNTVPATELKLLEKSIWEDGFTQPIVCYPLEDSDKYEIIDGFHRYTIMITSKRIRERENEFLPVVILEKDTVNRMASTIRHNRARGFHNVELMSNIVSELVDSGMSDSWIMKNIGMDANEILRLKQVSGLAHLFLDKEFSHTSD
lm_gca_000438605	M642_05210	982770	984650	-1	626	DNA primase	448	0.0066	A	xAxxx	TASMANIA.A1	ParBc	MARIPEEVIDQVRNQADIVDIIGNYVQLKKQGRNYSGLCPFHGEKTPSFSVSPEKQIFHCFGCGKGGNVFSFLMEHDGLTFVESVKKVADMSHLDVAIELPEERDTSNLPKETSETAKMVEMHQLTAKLYHYILMETEEGTAALTYLKERGMSEQMMTTFQIGFAPNHHATITSFLEKRGMDLQLAGAAGLLSERDDGQMVDRFRNRIMFPITNDRGQIIAFSGRLFDRDDGPKYLNSPETPVFNKRRILFHFSEARQAIRKQEEITLMEGFMDVISAEEAGVQNAVASMGTSLTEEHADLIKRLTNRAIICYDGDRAGIEAAYKAGTLLVERNRLDVFVLQLPAGKDPDDFIRASGPEKFKEVYKQQRMTWTAFKIHYLRKERNLQNETEQIGYIDDC…
lm_gca_000438605	M642_05270	995339	996298	-1	319	phosphate starvation protein PhoH	452	4.3e-31	T	Txxxxx	TASMANIA.T1	PhoH	MLNEFNEVVELSDDTNIQDLFGNNNKNIELLEELLQVKIITRGESLSITGEEEPVQHTTAVLNELILTVKRGIHIDGRDIAQAVKMQRNGTLIYFHTLFEEEITKNAKGTPIRPKTFGQRTYIQMIKKHDIVFGVGPAGTGKTYLAVVMAVDAWKKGNVSKIILTRPAVEAGESLGFLPGDLKEKVDPYLRPVYDALYDIFGTEHTTRLMDRGVIEIAPLAYMRGRTLDHAFVILDEAQNTTIAQMKMFLTRLGYDSKMIVNGDMTQIDLPKGATSGLVNAEQVLKDVKDIGFVYFEHHDVVRHPLVAEIIKAYEGKQN
lm_gca_000438605	M642_05445	1027201	1027473	-1	90	hypothetical protein	467	0.014	T	xTxx	TASMANIA.T44	HicA_toxin	MDSKDQTMFYNFGDDSIEEDVKKLMKQVYVALEEKGYNPVNQIVGYLLSGDPAYIPRHKDARSMIRRLERDEIIEELVKAYLKNNEIGEK
lm_gca_000438605	M642_05760	1096891	1099548	-1	885	DNA polymerase I	494	NA	T	Txxxxx	NA	NA	MNDNIEEDIPVNKLVLIDGNSIANRAFYALPLLNNDKGVYTNAVYGFAMMLMNVLEKEKPSHVLVAFDAGKTTFRHTTFKGYKGGRQKTPSELSEQFPFIRELLTAYDIPQYELANYEADDIIGTLTKKAEADGMEVAIITGDRDLTQLASEKTTVYITKKGIADMETNTPETLKEKYNLTPEQIIDMKGLMGDSSDNIPGIPGVGEKTALKLLHEFGGTVESVLEHAEEISGKKLKEKVLENKELAILSKELATINVDSPIECTVESTKYDGYQTEKVIPLLKEMNFTTLLKNIEGDTPEESKELKELSFEIVTELKEQHFGGKTALYVELENDNYHTANFIGLTVHSSQGTYFFTKETAESSEAFRKWVESDQTKVVYDAKKTIVAMNRIGLAISGI…
lm_gca_000438605	M642_05895	1129003	1130214	-1	403	thiamine biosynthesis protein ThiI	509	0.0045	T	xT	TASMANIA.T9	ParE_toxin	MEFDRMLIRYGELSTKGKNRKQFVTKLAQNVKRAMTDLPEVRIHGERDRMYIILNGADYQLAEERLKPIFGIQSFSPAVRVNLDVEEVKAAALALVQDAHEENGTFKVAARRSHREFPLDSNEINQEIGAYVLQNMEDLTVNVKNPDVKLTIDVRKEGVFLSCRTILGAAGLPVGSSGRAMLMLSGGIDSPVAGYLAQKRGVEIEAVHFHSPPYTSEQAKQKAIDLAAKLAKYSGQVQMHIVPFTEIQEVIKQQIPESVIMTVTRRMMLRITDELRRKRNGLAIVNGESLGQVASQTLESMLAINAVTATPIIRPVVSMDKNEIIQIAQKIDTYNLSVQPFEDCCTIFTPPSPKTKPKLDKIEHYESFTDFDALIAKALDNIETISVNVAETAQVKDEF…
lm_gca_000438605	M642_06560	1258958	1259860	1	300	chemotaxis protein	569	0.0076	T	Tx	TASMANIA.T55	SymE_toxin	MNVNAETEDATLLLDGLLQNVAIIRFDTNKKVTYANALFAEAMGYSEEEMLKLSHPDLCFPDFVQSASYKAMWTNLLAGQKFQNKIERKNARGERVWFEATYIPIIREDTVVGVAKIATDITRREETVHDFASGLKSMATNLKEHSSVGKTRSEALLELVKSITKESNENTDTLHDLQTEAQNIHGIINTINGIASQTNLLALNAAIEAARAGDAGRGFSVVAEEVRKLSSRVEEAIKEVEKSVNGITQEINTISSGTERVEAKVEESQEVLILSLEDFSQIESASTALDQNAGAFTKMI
lm_gca_000438605	M642_07235	1399292	1400167	-1	291	hypothetical protein	623	0.0054	T	Txx	TASMANIA.T57	PemK_toxin	MVKSMTGFGRATKEFEAFKVTIELKAVNHRYSEFLFRMPKQLAYLEGKLKKTISKQIKRGRIEVFFSITGEQIAKRELHIDWDLADSYYRFIKQASARYELQELPTMGDLLQEQAYLSIEEEVEASSELERLVLETLARATERLDEMRSMEGAELLLYFKQHLAALENSLEIIQAEIPNTEKHYQEKIETRIQNVVGDQFDPSIVLTEVAMLLEKADINEEVERTKSHLKQFYGIILLEEPIGRKLDFLIQEMNREVNTIGSKASSLKITEQVVEMKTTLEKIREQVQNVE
lm_gca_000438605	M642_07495	1450431	1451303	-1	290	5'-3' exonuclease	642	NA	T	xT	NA	NA	MTENRENLLVVDGMALLFRAFYATAVSKQFMFNQQGIPTNGVQGFMRHMFAAIRQSNPTHTLICWDMGSQTFRNELYDGYKAGRTAPPEEMIPQFDLAKEVAAGFGFVNLGVPGFEADDCIGTITVQASNTIATTVLSGDKDLLQLIAPTNDVWIMQKGYGNYKRYDEATFFEEMGISPRQFIDVKALMGDTSDGYPGVRGIGEKTAIKLIQEYESIEGVLNNLDKLKPAQQTKIQEDLAMLELSQKLARIHTEVPLEIDLPSLKYDGFREDAFAVVEKYGLKTLTRDIE
lm_gca_000438605	M642_08300	1621277	1621708	-1	143	cell division protein MraZ	708	5.7e-79	A	Axxx	TASMANIA.A2	MraZ	MFMGEYQHNIDIKGRLIVPAKFRELLGDNFVITRGLDKCLFAYPQEEWKKLEEKLQTLPLTKKDARSFTRFFFSGASECELDKQGRINIPSNLLQYADLEKETVIIGVSSRIEIWSKSEWDDVFNEAEESFADLAENMIGFDI
lm_gca_000438605	M642_09290	1819543	1820421	-1	292	LysR family transcriptional regulator	810	0.0083	T	T	TASMANIA.T9	ParE_toxin	MNLHHLRYFVTLAHMEHYTKAAEKLLITQPSLSHAISSLEQELGIPLFEKEGRNIGLSKAGKVFLDYVEESLDMIDAGVATTKKAANGEGQIDLAFLQTLGTSLIPKLVQEFLQTEPEKQIDFIFHTGVSIDIIQGLKEKKFDIGICSKLENERNIHFTPIAKQELVLIVPKSHPLADKDWIDLIETVDYPHIAFSKKSGLRPIIDDLFRKIGADYQIAYEIEVDQVIAGMVAQNFGIAVVPNMPILNYVDVKVLPIRSPNWERFFYLAVAKNQTLTPAAEKFKQFMLAHRI
lm_gca_000438605	M642_09380	1837230	1837955	1	241	methionine ABC transporter ATP-binding protein	817	0.0046	T	xTx	TASMANIA.T70	Zeta_toxin	MINIKNLHKHFGKLEVLKGIDLEIASGEVVVVIGPSGSGKSTFLRCLNLLEQPTTGTILFENKDLMAKQTNVNELRQKMGMVFQNFNLFPHKNVLENLMLAPMKVKNEDSAAAKKHALSLLEKVGLADKATSYPSQLSGGQQQRVAIARALAMNPDVMLFDEPTSALDPEMVGEVLSVMKSLAKEGMTMVVVTHEMGFAREVADRVVFMDAGVIQEQGTPEEVFGNPQNDRTKDFLGKVLA
lm_gca_000438605	M642_09755	1891670	1892092	1	140	XRE family transcriptional regulator	842	8.4e-07	A	Axxxx	TASMANIA.A32	HTH_3	MFGDRLRSLRENKNLTQQKVADDLNIKRENLSNYERNKREPDYEMLKKLAEYYGVSRSYILGETDKKHYWELNDKDERSIQKDLQKMIDDLSNSDAFAYSKEDGEMDENTKKLLIMSLENSLRIAKEESKKRFTPKKYRK
lm_gca_000438605	M642_09790	1896496	1896843	-1	115	DNA-binding protein	844	0.0024	A	A	TASMANIA.A32	HTH_3	MEFGEKLIHLRKKNRLTQKQLAAKIGTTASTISKYENDNHRPPIFILAKLAEILGTTTDFLLDDVAGLREKNSVNAFPLIGNPELEKWYLELPYTYSEDELLMLKRIADAIENKK
lm_gca_000438605	M642_10425	2010131	2011039	1	302	transcriptional activator	900	0.016	A	A	TASMANIA.A85	ParD	MQNIGDTLKFIRKSKNLTQQETCTNALSRSNYQKIENNKIMPSMDRFIQILLNFNMTLEEFEFVKRDFTPSPKENILYLYSKIITSSETDILLDVISKCDDYLANQNDIFISDIKASLEGILLAEKEHNFELAREKVAYIWDRLSEADELFWNDILILRNIFFIFENETAQHIVNRLISQLKKYRYLYPTLSIEISLHVNRATYLILDEEYELALHYIELSIKIAKHNHYYLQFCMAVAKKGIVLYKLDQKQQGKHFMQRALRVAKVLEEERILNGIKNEIDYFLHDELQDLSLNEFTKIDI
lm_gca_000438605	M642_10755	2078540	2079556	-1	338	peptide chain release factor 2	928	0.015	A	Ax	TASMANIA.A34	Rep_trans	MEVRIAELEDQMLDPNFWNDQQAAQKVINESNGYKETYQAFHALEEEQESMEISLELLKEEADEDLQEELEKDIKAYMATISAFELKLMLSDPYDKNNAILELHPGAGGTESQDWGSMLLRMYQRWSEKKGFKVEMLDYQAGDEAGIKSVTLLIKGHNAYGYLKAEKGVHRLVRISPFDSSGRRHTSFVSVDVMPELDDDIEIEVRTEDLKIDTYRATGAGGQHINTTDSAVRMTHIPSGIVVTCQSERSQLKNREQAMKMLKTKLYQKEQEEKERELAEIRGEQKEIGWGSQIRSYVFHPYSMVKDHRTNYETGNIQAVMDGDLDDFINAYLRSRIG
lm_gca_000438605	M642_12255	2366443	2367294	-1	283	plasmid partitioning protein ParB	1060	4.7e-195	A	xAx	TASMANIA.A1	ParBc	MAKGLGKGINALFNNVDTNEETVQNIAIKEIKPNPYQPRKIFDAKAINELRDSIKIHGVLQPIILRNTDKGYEIVVGERRYRAAKEAKLKEIPAVVRDLTEEEMMELSVIENLQREDLSPLEEAESYQFLMKKLSLTQAKLAERVGKSRPYIANFVRLLTLPEEVQVMLRDGSLSAGHGRVLLGLKLKKNIIPTAKKAVAQGLTVRQLEDVVNNLNENVSRETIKPARVPIFIRESESQLRDKFGTAVSIKRRDKKGKIEIEFLSDDDLDRILEILDIQFDDE
lm_gca_000438605	M642_12275	2369500	2370354	-1	284	chromosome partitioning protein ParB	1062	1.7e-104	A	Ax	TASMANIA.A1	ParBc	MPFSRLFGKKEKNQMDDIVEEGVQRVQELPMDKIFPNQFQPRTVFDQDKIDELARTIRIHGVIQPIVVREMEPDYYEIIAGERRFRAVLSLEMEKIPAIIQNLDDEEVAAIALIENLQREELTPIEEAKAYRSLLDMQDVTQEALAQRVGKSQSAIANKMRLLKLPETVQEAVLIKQISERHARSLLALETEEQQVALLAEIAENHWNVKQTEARIQEILGVKKQVATKKTKPKRQAISRDVRIAMNTIKQSVTMVKDNGMDLDFTEEETDDFYQITIQIPKKK
lm_gca_000438605	M642_13180	2555286	2555621	-1	111	XRE family transcriptional regulator	1133	2.3e-06	A	Ax	TASMANIA.A78	HTH_3	MELNKFVGNKIKQYREERGLNQEALAEKLHTTRQTISRYENGDRKANQDVLFELAKIFNKRLDDFFPERNLPPVDERLVTIAAHIDDDVTEEEMRDILAYIEMKKKLHRGM
lm_gca_000438605	M642_13185	2555838	2556266	1	142	hypothetical protein	1134	0.014	A	Ax	TASMANIA.A113	HicB_lk_antitox	MDRKLLKEKQIQLIFQLEQEENRFIRKRLIEELEFFEALGDREKGLLTAEQKLLILTPSEYREYKRTKSDVQISRIIGVSRSSLAEWKRKKGLNRKKSQPVQQEMIDVLAFHLDKTKEEIGALPASAIECQYEAFVINEANN
lm_gca_000438605	M642_13255	2564826	2565554	1	242	N-acetylmuramoyl-L-alanine amidase	1135	0.018	T	xxxxxxxxxxxxT	TASMANIA.T7	Gp49	MTKIWIDAGHGGKDSGASGNGLVEKNWVLTVAKQLQTELVKAGFEVGMTRTNDTFYELSDRAKKANSFKADLFISLHFNAGGGKGYEDYIYTSVPAATVEIQKIIHKNIITKVTKHGMNDRGMKKANFAVLRETAMDAILLEAGFCDSTDALILEKKAYQTDYCLGIVSAVQEIFGAMVTKYRAGKYLTSDDAISGTNIKGYLEAGTKVFVYKETEKTLNLTTTKGVPGSWVLKTEVNTGKR
lm_gca_000438605	M642_13435	2599498	2599782	-1	94	transition state regulator Abh	1155	1.6e-36	A	A	TASMANIA.A8	MazE_antitoxin	MKSTGMVRKIDELGRVVIPIEIRRTMNLNVKDPLEIFTDEDAIILKKYSAGLVCDVTGEFSVDNKKFVDGKLTLSKEGAAALMEEIKRRFGDTL
lm_gca_000438605	M642_13670	2656299	2656685	1	128	cell division protein DIVIC	1180	0.016	A	A	TASMANIA.A83	ParBc_2	MKKAKSKVARIENRYIKDTATMKKTRSRRRIALFRRLAFMAIIFAVVGGLLTITYTKQVLTLKEKKEKQVQVDKKMVAMKDEQDSLNEQIKKLHNDDYIAKLARSEYYLSKDGEIIFNIPEENSKQKE
lm_gca_000438605	M642_13830	2687515	2688588	1	357	hypothetical protein	1190	4.2e-116	T	Txxx	TASMANIA.T29	PIN_5	MLTWVIRVCFLILGGTTGVFSLPALWVKLGIGHILLINNPYTDALIGALIFYLITFWAVKYVEAALNWLEEKLAKIAIATLVYGGLGLFVGLVIAFFASNALSQTNIPLLNSVVPVILTLVLGYLGFRIGISRRNEFGNFVNNRNAKKRTPEEEKTEEKSKKTYKILDTSVIIDGRIADILTTGFLDGTVVIPLFVLAELQHIADSSDTLKRTRGRRGLDILNRIQKEDAIQVEMYEGDFEDTPEVDSKLVKLAKVMGGIVVTNDYNLNKVCEFQNVPVLNINDLANAVKPVVLPGEKMTVLMVKDGKEHNQGVAYLDDGTMIVVEDGRKFINETIQVEVTSVLQTSAGRMIFAKPS
lm_gca_000438605	M642_13915	2699818	2700180	1	120	50S ribosomal protein L7/L12	1195	0.014	T	xT	TASMANIA.T49	PemK_toxin	MALNIEEIIASVKEASVLELNDLVKAIEEEFGVTAAAPVAVAAAGGAAAEQTEFTVELASAGDSKIKVIKVVREITGLGLKEAKELVDNAPKALKEGIAKDEAEEIKAKLEEVGANVEVK
lm_gca_000438605	M642_14740	2875329	2875532	1	67	Cro/Cl family transcriptional regulator	1285	0.00012	A	Ax	TASMANIA.A34	Rep_trans	MKVRNKVKQLREERGIGQNELALALEVSRQTIHAIEKGKYNPSLELSLKMARYFRLTIEEIFQLEEN
lm_gca_000438625	M637_00740	147739	148755	-1	338	peptide chain release factor 2	71	0.0038	A	Ax	TASMANIA.A34	Rep_trans	MEVRIAELEDQMLDPNFWNDQQAAQKVINESNGYKETYQAFHALEEEQESMEISLELLKEEADEDLQEELEKDIKAYMATISEFELKLMLSDPYDKNNAILELHPGAGGTESQDWGSMLLRMYQRWSEKKGFKVEMLDYQAGDEAGIKSVTLLIKGHNAYGYLKAEKGVHRLVRISPFDSSGRRHTSFVSVDVMPELDDDIEIEVRTEDLKIDTYRATGAGGQHINTTDSAVRMTHIPSGIVVTCQSERSQLKNREQAMKMLKTKLYQKEQEEKERELAEIRGEQKEIGWGSQIRSYVFHPYSMVKDHRTNYETGNIQAVMDGDLDEFINAYLRSRIG
lm_gca_000438625	M637_02245	439832	440683	-1	283	plasmid partitioning protein ParB	205	2.7e-195	A	xAx	TASMANIA.A1	ParBc	MAKGLGKGINALFNNVDTNEETVQNIAIKDIKPNPYQPRKIFDTKAINELRDSIKIHGVLQPIILRNTDKGYEIVVGERRFRAAKEAKLKEIPAVVRDLTEEEMMELSVIENLQREDLSPLEEAESYQFLMKKLGLTQAKLAERVGKSRPYIANFVRLLTLPEEVQVMLRDGSLSAGHGRVLLGLKLKKNIIPTAKKAVAQGLTVRQLEDVVNNLNENVSRETIKPARVPIFIRESESQLRDKFGTAVSIKRRDKKGKIEIEFLSDDDLDRILEILDIQFDDE
lm_gca_000438625	M637_02265	442890	443744	-1	284	chromosome partitioning protein ParB	207	5.2e-106	A	Ax	TASMANIA.A1	ParBc	MPFSRLFGKKEKNQMDDIVEEGVQRVQELPMDKIFPNQFQPRTVFDQDKIDELARTIRIHGVIQPIVVREMEPDYYEIIAGERRFRAVLSLEMEKIPAIIQNLDDEEVAAIALIENLQREELTPIEEAKAYRSLLDMQDVTQEALAQRVGKSQSAIANKMRLLKLPETVQEAVLNKQISERHARSLLALETEEQQVAILAEIAENHWNVKQTEARIQEILGVKKPVATKKTKPKRQAISRDVRIAMNTIKQSVTMVKDNGMDLDFTEEETDDFYQITIQIPKKK
lm_gca_000438625	M637_03175	628857	629192	-1	111	XRE family transcriptional regulator	280	2.2e-06	A	Ax	TASMANIA.A78	HTH_3	MELNKFVGNKIKQYREERGLNQEALAEKLHTTRQTISRYENGDRKANQDVLFELAKIFNKRLDDFFPERNLPPVDERLVTIAAHIDDDVTEEEMRDILAYIEMKKKLHRGM
lm_gca_000438625	M637_03180	629409	629837	1	142	hypothetical protein	281	0.014	A	Ax	TASMANIA.A113	HicB_lk_antitox	MDRKLLKEKQIQLIFQLEQEENRFIRKRLIEELEFFEALGDREKGLLTAEQKLLILTPSEYREYKRTKSDVQISRLIGVSRSSLAEWKRKKGLNRKKPQPVQQEMIDVLAFHLDKTKDETGALPASAIECQYEAFVINEAHN
lm_gca_000438625	M637_03250	638399	639127	1	242	N-acetylmuramoyl-L-alanine amidase	282	0.017	T	xxxxxxxxxxxxT	TASMANIA.T7	Gp49	MTKIWIDAGHGGKDSGASGNGLVEKNWVLTVAKQLQTELVKAGFEVGMTRTNDTFYELSDRAKKANSFKADLFISLHFNAGGGKGYEDYIYTSVPAATVEIQKIIHKNIIAKVTKHGMNDRGMKKANFAVLRETAMDAILLEAGFCDSTDALILEKKAYQTDYCLGIVAAVQEIFGAMVTKYRAGKYLTSDDAISGTNIKGYLEAGTKVFVYKETEKTLNLTTTKGVPGSWVLKTEVNTGKR
lm_gca_000438625	M637_03425	672234	672518	-1	94	transition state regulator Abh	300	1.5e-36	A	A	TASMANIA.A8	MazE_antitoxin	MKSTGMVRKIDELGRVVIPIEIRRTMNLNVKDPLEIFTDEDAIVLKKYSAGLVCDVTGEFSVDNKKFVDGKLTLSKEGAAELMEEIKRRFGDTL
lm_gca_000438625	M637_03655	725059	725445	1	128	cell division protein DIVIC	325	0.016	A	A	TASMANIA.A83	ParBc_2	MKKAKSKVARIENRYIKDTATMKKTRSRRRIALFRRLAFMAIIFAVVGGLLTITYTKQVLTLKEKKEKQVQVDKKMVAMKDEQDSLNEQIKKLHNDDYIAKLARSEYYLSKDGEIIFNIPEENSKQKE
lm_gca_000438625	M637_03755	750249	751322	1	357	hypothetical protein	335	4e-116	T	Txxx	TASMANIA.T29	PIN_5	MLTWVIRVCFLILGGTTGVFSLPALWVKLGIGHILLINNPYTDALIGALIFYLITFWAVKYVEAALNWLEEKLAKIAIATLVYGGLGLFVGLVIAFFASNALSQTNIPLLNSVVPVILTLVLGYLGFRIGISRRNEFGNFVNNRNAKKRTPEEEKTEEKSKKTYKILDTSVIIDGRIADILTTGFLDGTVVIPLFVLAELQHIADSSDTLKRTRGRRGLDILNRIQKEDAIQVEMYEGDFEDTPEVDSKLVKLAKVMGGIVVTNDYNLNKVCEFQNVPVLNINDLANAVKPVVLPGEKMTVLMVKDGKEHNQGVAYLDDGTMIVVEDGRKFINETIQVEVTSVLQTSAGRMIFAKPS
lm_gca_000438625	M637_03840	762554	762916	1	120	50S ribosomal protein L7/L12	340	0.012	T	xT	TASMANIA.T49	PemK_toxin	MALNIEEIIASVKEASVLELNDLVKAIEEEFGVTAAAPVAVAAAGGAAAEQTEFTVELASAGDSKIKVIKVVREITGLGLKEAKELVDNAPKALKEGVAKEEAEEIKAKLEEVGANVEVK
lm_gca_000438625	M637_04780	954999	955202	1	67	Cro/Cl family transcriptional regulator	434	0.00012	A	Ax	TASMANIA.A34	Rep_trans	MKVRNKVKQLREERGIGQNELALALEVSRQTIHAIEKGKYNPSLELSLKMARYFRLTIEEIFQLEEN
lm_gca_000438625	M637_05200	1045156	1045734	1	192	hypothetical protein	478	0.0047	T	Tx	TASMANIA.T1	PhoH	MKKILVPILLLATILASCSSPNEKITKDTKISKTITIRADYKIPKDIKELEDNSANIVKVKFLQNKTIGKDGSTISEIEILTSYKGNLEKGSKVDISEPWYLSDGKYVAVENYIALDKGQEYTIFLGEKDKDTYPLSSMGYGKFGGSLKEDQAVLADFNILGEVQKFDFISENTEEVKNYQLIKEQVAGKYK
lm_gca_000438625	M637_05990	1209599	1212073	1	824	cell wall surface anchor protein	560	0.011	T	T	TASMANIA.T74	PIN	MKKILHIVIALSVICSIILVPVDWSAKAGGNNKRDDLIKSVSFYNSNGQNVTAKENYNEKLNYFLEVAFGGNSFQKGDYFNITLSSDALLYTEKAYDLKVDIDPTAVTNEQVVGKVTVEKINGSPTLHFVFTEDSESFFINSFDASFKIQVMPAHGDKNVINLSYSGAAKNFKNIGTSSVEWNVNMADDWPPVGISDFSKISGDLYHAILVYEKPSSKVNYETEILVSYPLFEKRIPLGNVQNIKIEVWDEAKEIYRVGVAGVDYGTITYDVGTPFVGGPIFQMNCTIPFKGISTKTRVSFDIDTNVDGKPGTTDPYLVSLSSVSSATKSLEFYPVNNADTKMTAAFFGKVTTRFEDELGNPVTFDNYSTVTTPGKVNQDGKFEIAEPFLHNSVQNVDK…
lm_gca_000438625	M637_06165	1240350	1242206	1	618	chemotaxis protein CheA	572	0.00079	T	xTxxxxxxxxxx	TASMANIA.T17	HipA_C	MTTNMLDLFIEEASEHLQALNDNLLQLEKDPTNGQLVSEIFRSAHTFKGMSATMGFQQVADLTHAMENVLDEVRNNRLAVTEHLVDIIFTCTSHLETMVSDIQHGGQGAADISKTVADLEALLHPEQETDLAVEKTYRIQIQIEEAAILKAVRAVMCLERLAEMGIISETTPDREAIELEEFEQSFEVVLESAQTKEEIEAVVLDISEIEKVTVTEEVEEVQVIEPIKKAAKQTTKRLENKTIRVQLEKIEKLMNVFEESVIERARIDEIAEKTNNKELMEHLGRFSSISKEIQNGLLNMRMVPVDSVFNRFPKMVRTLAKELGKKIDLVIEGADTEVDKIVIDEIGDPLVHLIRNSVDHGAETVEVRRKNGKNETATINLKAFHSGNNVVIEIADDGA…
lm_gca_000438625	M637_06370	1277664	1278173	1	169	transcriptional regulator	583	2.6e-08	A	A	TASMANIA.A32	HTH_3	MLNENIKAIRKSKGLSQEEIAIKLNVVRQTISKWEQGLSVPDSDMLISISEVLETPVSTLLGETVMVSKVDDVKAISEKLEIINLQLAQRKTARRKLLYWLFVSLCAVIAIISSVFIILNSPYLGWDYSDPETSVIGVAFHTFEWLFVRLAPIILIGGVVGIFLTRKNV
lm_gca_000438625	M637_06535	1308474	1308824	1	116	hypothetical protein	598	0.0019	T	T	TASMANIA.T11	HOK_GEF	MKKKKWLQLIMAVIVLCAIIFGIKWLLYRDNLVEMMQVDDTLYIVSYEPAKQEDALEKIGEIEHRIRHYRIPNKNFTSNYLSEGTELYKAKNGDEFPRTILFKEDGEYFIASEAMK
lm_gca_000438625	M637_06670	1339440	1339982	1	180	Cro/Cl family transcriptional regulator	620	0.00093	A	Axxxx	TASMANIA.A32	HTH_3	MEIGKRIKNLRLSKNLTQEELGERTDLTKGYISQLERDLSSPSIETLFAILEVLGSTPKDFFDEEEHNQKVIYGELEHTFFEDEEKGYRIKWLVPESNEKEMEPVLLEIEANSCFKSFEPSLSETFAYVLKGEVTVLLGRNEYVAKKGEAIYFHAADEHQIINRSNEQATLILVATESYL
lm_gca_000438625	M637_07085	1432040	1432318	1	92	CopG family transcriptional regulator	666	6.2e-05	A	AT	TASMANIA.A5	NikR_C	MLEKEKRMIISVELTQEMIQELDVVVEKEKMGRSEVIMEATQQFLQEKRARELRDEMERGYAEMATINFAIACECTHVEAEAEDRNISILGG
lm_gca_000438625	M637_07090	1432325	1432669	1	114	PemK family transcriptional regulator	666	4.6e-64	T	AT	TASMANIA.T57	PemK_toxin	MVKRGDVYYADLSPVVGSEQGGIRPVLIIQNDIGNRFSPTVIVAAITAKIQKAKLPTHVEATRKDGFERDSVILLEQIRTIDKQRLTDKITHLDEDLMAKVNKALEVSLGVVEF
lm_gca_000438625	M637_07205	1448722	1450071	1	449	glutathione reductase	674	0.018	T	xTx	TASMANIA.T13	Zeta_toxin	MEKHYDYIAIGGGSGGIASINRAAMHGAKCALIEPKFLGGTCVNVGCVPKKVMWYGAQIKEAMDLYADAYGYQVDASFNFQKLVENREAYIERIRGSYKNGLDNNKVEWIKGYAEFVDEKTLRVNGELVTADHILIATGGEPALPSIPGAEFGITSDGFFALKELPKKVAVVGAGYIAVELAGVLQQLGSETHLFVRKHAPLRNFDPLLTDTLTEIIEQSDMMLHKHAVPQKVEKNPDGSLTLSLEDGRTETVDTLIWAIGRKPVIQGLQIEKAGVKLLESGHIAVDKFQNTNVAGIYAVGDVTGHYELTPVAIAAGRRLSERLFNNKKDAHLNYENIPTVVFSHPAIGTVGLTEPEAIEKYGKENIKVYTSSFTSMYTAITDHREPCRMKLICEGKTE…
lm_gca_000438625	M637_07625	1525128	1525553	1	141	MarR family transcriptional regulator	712	0.0022	A	Ax	TASMANIA.A93	RHH_1	MRREKTMDTLIRSIMIKSKRKMDAKVAQFGLTTQQARVLGFLNDNAANEIIQKDLQRIFQTRGASITSLIQGLEKKELISRKPSIRDGREKVVTLTEEGKRIVDEFNESFPREDDKAKKILSADEYKIFIDLLSKIDDNTE
lm_gca_000438625	M637_07735	1546243	1546953	1	236	2,3,4,5-tetrahydropyridine-2,6-carboxylate N-succinyltransferase	727	0.012	A	xxAx	TASMANIA.A111	PhdYeFM_antitox	MEQMDAHQIISFIQNSKKATPVKVYLKGDLEKIDFPSDVKTFITGNAGTIFGEWAVVEPFLEANKANIEDYVIENDRRNSAIPLLDMKNINARIEPGAVIRDQVTIGDNAVIMMGASINIGSVIGDGTMIDMNVVLGGRATVGKNCHIGAGSVLAGVVEPPSAQPVVVEDNVVVGANVVVLEGVRIGEGAVVAAGAIVTKDVAPGTVVAGIPARELKKLDAKTASKTEIMQELRQL
lm_gca_000438625	M637_08185	1641568	1641849	-1	93	hypothetical protein	768	0.0012	A	A	TASMANIA.A23	HTH_3	MTDLNSILIKRIKILRKRLGLSQEKSSLAASLDARYVNKLKNGKFNLSVPTFDKLIEAFGMSYKDFFEIEKDNGLEKLKNCLLKKKRICSFNV
lm_gca_000438625	M637_08745	1736368	1736820	1	150	MarR family transcriptional regulator	801	0.017	T	xxTx	TASMANIA.T92	YoeB_toxin	MERQKVKQLIKSYQQTYIFAMNQIHQAISEISASTVDLSIEQFFVLREIATYDGISATELAATLAVNKSAITPKLKKLEEKGYIRRERNQQDKRAVVLTISEKGNNVYEECEKQLELLVNEWLEILGEKDSEQFFELFQKITKSVVEPRQ
lm_gca_000438625	M637_08870	1758336	1758539	1	67	XRE family transcriptional regulator	812	0.0024	A	xAxx	TASMANIA.A40	HTH_3	MSVEHQRFAVAVYAKLKAINMKQSDLAKTLNISNPYLSDIINGKREASKVRKNIIEILELEIHERSE
lm_gca_000438625	M637_09130	1795995	1796444	-1	149	hypothetical protein	823	0.0073	A	xxAx	TASMANIA.A32	HTH_3	MTIKLLDEFLKKHDLTRYQLSKLTGISQNTLKDQNEKPLNKYTVSILRSLSLISGLSVSDVLFELEDIEKNSDDLAGFKHLLDKYKLSFPAQEFELYCLIKEFESANIEVLPFTFNRFENEEHVNIKKDVCKALENAITVLKEKKNELL
lm_gca_000438625	M637_09430	1851639	1853447	1	602	peptidoglycan-binding protein	859	0.0092	A	A	TASMANIA.A124	BrnA_antitoxin	MSVKSNIVKIGVCFAVLAVPVSQTTFPVFAAEQTGLKASQDNVNIPDSTFKAYLNGLLGQSSTANITEAQMNSLTYITLANINVTDLTGIEYAHNIKDLTINNIHATNYNPISGLSNLERLRIMGTDVTSDKIPNLSGLTSLTLLDISHSAHDDSILTKINTLPKVNSIDLSYNGAITDIMPLKTLPELKSLNIQFDGVHDYRGIEDFPKLNQLYAFSQTIGGKKLINSDIKGSALTYNAEKQTLYVPFSLMTERTVNYDGYVPDFVKSTAGSDTYFAMNEKQVNGNRLTITSDGLTVSDVSKADFDNLEKMEYNAKIDLSSQTYNIPDQFKNGGAYNISVPIYDHYFTVDHSVNISADNGKTYIENQPVTEAEFLADIHAKTDDGSTVTSDFADKVDF…
lm_gca_000438625	M637_09520	1870964	1871470	-1	168	chromosome partitioning protein ParB	872	7.1e-64	A	xxxAx	TASMANIA.A3	ParBc	MNYKSPVYSVTPIHYTKLQANNYNPNTVPATELKLLEKSIWEDGFTQPIVCYPLEDSDKYEIIDGFHRYTIMRTSKRIRERENEFLPVVILEKDTVNRMASTIRHNRARGFHNVELMSNIVSELVDSGMSDSWIMKNIGMDANEILRLKQVSGLAHLFLDKEFSHTSD
lm_gca_000438625	M637_10255	2022744	2024624	-1	626	DNA primase	934	0.0061	A	xAxxx	TASMANIA.A1	ParBc	MARIPEEVIDQVRNQADIVDIIGNYVQLKKQGRNYSGLCPFHGEKTPSFSVSPEKQMFHCFGCGKGGNVFSFLMEHDGLTFVESVKKVADMSHLDVAIELPEERDTSNLPKETSETAKMVEMHQLTAKLYHYILMETEEGTAALTYLKERGMSEQMMTTFQIGFAPNHHATITAFLEKRGMDLQLAGRAGLLSERDDGQMVDRFRNRIMFPITNDRGQIIAFSGRLFDRDDGPKYLNSPETPVFNKRRILFHFSEARQAIRKQEEITLMEGFMDVISAEEAGVQNAVASMGTSLTEEHADLIKRLTNRAIICYDGDRAGIEAAYKAGTLLVERNRLDVFVLQLPAGKDPDDFIRASGPEKFKEVYKQQRMTWTAFKIHYLRRERNLQNETDQIGYIDDC…
lm_gca_000438625	M637_10315	2035312	2036271	-1	319	phosphate starvation protein PhoH	938	2.9e-31	T	Txxxxx	TASMANIA.T1	PhoH	MLNEFNEVVELSDDTNIQDLFGNNNKNIELLEELLQVKIITRGESLSITGEEEPVQHTTAVLNELILTVKRGIHIDGRDIAQAVKMQRNGTLIYFHTLFEEEITKNAKGMPIRPKTFGQRTYIQMIKKHDIVFGVGPAGTGKTYLAVVMAVDAWKKGNVSKIILTRPAVEAGESLGFLPGDLKEKVDPYLRPVYDALYDIFGTEHTTRLMDRGVIEIAPLAYMRGRTLDHAFVILDEAQNTTIAQMKMFLTRLGYDSKMIVNGDMTQIDLPKGATSGLVNAEQVLKDVKDIGFVYFEHHDVVRHPLVAEIIKAYEGKQN
lm_gca_000438625	M637_10495	2067186	2067458	-1	90	hypothetical protein	952	0.014	T	xTxx	TASMANIA.T44	HicA_toxin	MDSKDQTMFYNFGDDSIEEDVKKLMKQVYVALEEKGYNPVNQIVGYLLSGDPAYIPRHKDARSMIRRLERDEIIEELVKAYLKNNEIGEK
lm_gca_000438625	M637_10810	2136876	2139533	-1	885	DNA polymerase I	979	NA	T	Txxxxx	NA	NA	MNDNIEEDIPVNKLVLIDGNSIANRAFYALPLLNNDKGVYTNAVYGFAMMLMNVLEKEKPSHVLVAFDAGKTTFRHTTFKGYKGGRQKTPSELSEQFPFIRELLTAYDIPQYELANYEADDIIGTLTKKAEADGMEVAIITGDRDLTQLASEKTTVYITKKGIADMETNTPETLKEKYNLTPEQIIDMKGLMGDSSDNIPGIPGVGEKTALKLLHEFGGTVESVLEHAEEISGKKLKEKVLENKELAILSKELATINVDSPIECTVESTKYDGYQTEKVIPLLKEMNFTTLLKNIEGDTPEETKELKELSFEIVTELKEKHFGGKTALYVELENDNYHTANFIGLTVHSSQGTYFFTKETAESSEVFRKWVESDQTKVVYDAKKTMVAMNRIGLAISGI…
lm_gca_000438625	M637_10935	2166571	2167767	-1	398	N-acetylglutamate synthase	993	0.011	A	xAxxx	TASMANIA.A9	PhdYeFM_antitox	MELVKGNIASPKGFYADGKHAGLKRKRNDIGWIYSEVPANAAAVYTMNQMQAAPIFVTKDSFQSNAKLQAIIVNSGNANACTGNQGMLDALAMRAQTAEKLDIPLDYVAVASTGIIGDMLPMDKINAGIEMLEKQTGNAADFEEAILTTDTFQKQISFQTEIGGRKVTMSGVAKGSGMIHPNMATMLAFITTDAAIPAELLQKLLKIKVDKTFNQITVDGDTSTNDMVVVMANGCAENSMLQEGTADFAKFADMFQAVMEHLAKSIARDGEGATKLIEVQVNGATKTEDARMIAKKIVSSSLVKTAAFGGDGNWGRIICAIGYSGGRFAPDNITIKIGGIEILNHSSQTIFNQQALDAYLEEEHIIIDVDLHIGLESGTAWGCDLSYEYVKINACYRT
lm_gca_000438625	M637_10945	2168985	2170196	-1	403	thiamine biosynthesis protein ThiI	994	0.0043	T	xT	TASMANIA.T9	ParE_toxin	MEFDRMLIRYGELSTKGKNRKQFVTKLAQNVKRAMTDLPEVRIHGERDRMYIILNGADYQLAEERLKPIFGIQSFSPAVRVNLDVEEVKAAALALVQDAHEENGTFKVAARRSHREFPLDSNEINQEIGAYVLQNMEDLTVNVKNPDVKLTIDVRKEGVFLSCRTILGAAGLPVGSSGRAMLMLSGGIDSPVAGYLAQKRGVEIEAVHFHSPPYTSEQAKQKAVDLAAKLAKYSGQVQMHIVPFTEIQEVIKQQIPESVIMTVTRRMMLRITDELRRRRNGLAIVNGESLGQVASQTLESMLAINAVTATPIIRPVVSMDKNEIIQIAQKIDTYNLSVQPFEDCCTIFTPPSPKTKPKLDKIEHYESFTDFEALIAKALDNIETISVNVAETAQVKDEF…
lm_gca_000438625	M637_11155	2213729	2214157	1	142	glyoxalase	1018	0.011	A	Axx	TASMANIA.A2	MraZ	MIQATVPYFTFDGEATEALDFYKKVFQAEITQMRYFHELEGFSGDKKQGERILHARLTKDEKDLFYFSDTLEGETDAGNRLALAVNFSSEADFVHAFVLLSKTGTIEIPIQNTFWDAKYAKVIDHYSIDWHLNLENESTTKV
lm_gca_000438625	M637_11180	2217828	2218061	-1	77	membrane protein	1019	0.0029	T	xTxx	TASMANIA.T5	Cpta_toxin	MRYQKISFIVTGIIAAVIGYLIFTSNYHPDVPNWLLFLFLALSIAVAVSQWKEKRLIWSCVGLFVAVLISVYYILTI
lm_gca_000438625	M637_11615	2300222	2301124	1	300	chemotaxis protein	1053	0.0074	T	Tx	TASMANIA.T55	SymE_toxin	MNVNAETEDATLLLDGLLQNVAIIRFDTNKKVTYANALFAEAMGYSEEEMLTLSHPDLCFPDFVQSASYKAMWTNLLAGQKFQNKIERKNARGERVWFEATYIPIIREDTVVGVAKIATDITRREETVHDFASGLKSMATNLKEHSSVGKTRSEALLELVKSITKESNENTDTLHDLQTEAQNIHGIINTINGIASQTNLLALNAAIEAARAGDAGRGFSVVAEEVRKLSSRVEEAIKEVEKSVNGITQEINTISSGTERVEAKVEESQEVLILSLEDFSQIESASTALDQNAGAFTKMI
lm_gca_000438625	M637_12255	2436376	2437251	-1	291	hypothetical protein	1104	0.011	T	Txx	TASMANIA.T57	PemK_toxin	MVKSMTGFGRATKEFEAFKVTIELKAVNHRYSEFLFRMPKQLAYLEGKLKKIISKQIKRGRIEVFFSITGEQITKRELHIDWDLADSYYRFIKQASARYELQELPTMADLLQEQAYLSIEEEVEASSELERLVLETLARATERLDEMRSMEGAELLLYFKQHLTALEKSLEIIQAEIPNTEKHYQEKIETRLQNVVGDQFDPSIVLTEVAMLLEKADINEEVERTKSHLKQFYGIILLEEPNGRKLDFLIQEMNREVNTIGSKASSLKITEQVVEMKTTLEKIREQVQNVE
lm_gca_000438625	M637_12510	2487513	2488385	-1	290	5'-3' exonuclease	1124	NA	T	xT	NA	NA	MTENRENLLVVDGMALLFRAFYATAVSKQFMFNQHGIPTNGVQGFMRHMFAAIRQSNPTHTLICWDMGSQTFRNELYDGYKAGRTAPPEEMIPQFDLAKEVAAGFGFVNLGVPGFEADDCIGTITVQASNTIATTVLSGDKDLLQLIAPTNDVWIMQKGYGNYKRYDEATFFEEMGISPRQFIDVKALMGDTSDGYPGVRGIGEKTAIKLIQEFESIEGVLNNLDKLKPAQQTKIQEDLAMLELSQKLARIHTEVPLEIDLPSLKYDGFREDAFAVVEKYGLKTLTRDIE
lm_gca_000438625	M637_12535	2492225	2493733	-1	502	peptidase M32	1127	0.0094	A	xxA	TASMANIA.A15	BrnA_antitoxin	MVETLEEEFLAYIKKMEALEEALALVYWDLRTGAPSKGMEGRSDVIGVLSEEIFNMQTSEEMAAFIAGLNLDKENLSEITLKTLEESQKKYDLNKKIPSKEYAEYTKLVAQAETAWTTAREQNDFAAFEPFLTKILEMKRKFVEYWGYEENKYDTLLDQYEPGVTVSVLDSVFEKVRDGIMAIREKIANEGVKPDATILNTKISEAKQKEFSIRILNKMGFDFEAGRLDETVHPFATGLNTGDVRITTRYNENDFKMAVFGTIHEGGHAIYEQNFDAALVGTPLANGASMGIHESQSLFYEIIIGSSLAFWKSNYADFQAITKPAFDHVTLEDFYRAVNISESSLIRIEADTLTYPLHIMIRYELEKALINGELEVKDLPKAWGDKYEEYLGIRPDNDT…
lm_gca_000438625	M637_12725	2532726	2533829	-1	367	prephenate dehydrogenase	1142	0.014	T	xxxxTx	TASMANIA.T114	PIN	MKGTVVIVGLGLIGGSIALAIKAKHPEAHIIGIDVSYHSLEVGKSLGVIDEIGESILIDGPKADLLVFCCPVKETEQLLTRLPGLRLKENVIVTDTGSTKGTIMEASTALRESGITFIGGHPMAGSHKSGVRAAKELLFENAYYLLTPTKDVAEDKVAELRTWLSGTNAKFLVLSPNEHDEITGMLSHLPHIVAAALVNQTQSFTEEHPAAFRLAAGGFRDITRVASSDPRMWTDISISNQKTLTKQLTIWRDSMNEALEMLESEDASSIYAFFDGAKEFRDSLPVHQGGAIPSFYDLFVDVPDYPGVISEVTRYLGEEEISLTNIKILETREDIFGVLQITFQSDEDRDRAKRCIETRSNYTCHYE
lm_gca_000438625	M637_13335	2665899	2666330	-1	143	cell division protein MraZ	1191	5.5e-79	A	Axxx	TASMANIA.A2	MraZ	MFMGEYQHNIDIKGRLIVPAKFRELLGDNFVITRGLDKCLFAYPQEEWKKLEEKLQTLPLTKKDARSFTRFFFSGASECELDKQGRINIPSNLLQYADLEKETVIIGVSSRIEIWSKSEWDDVFNEAEESFADLAENMIGFDI
lm_gca_000438625	M637_14325	2869121	2869999	-1	292	LysR family transcriptional regulator	1295	0.008	T	T	TASMANIA.T9	ParE_toxin	MNLHHLRYFVTLAHMEHYTKAAEKLLITQPSLSHAISSLEQELGIPLFEKEGRNIGLSKAGKVFLDYVEESLDMIDAGVATTKKAANGEGQIDLAFLQTLGTSLIPKLVQEFLQTEPEKQIDFIFHTGVSIDIIQGLKEKKFDIGICSKLENERNIHFTPIAKQELVLIVPKSHPLAEKDWIDLIETVDYPHIAFSKKSGLRPIIDDLFRKIGADYQIAYEIEVDQVIAGMVAQNFGIAVVPNMPILNYVDVKVLPIRSPNWERFFYLAVAKNQTLTPAAEKFKQFMLAHRI
lm_gca_000438625	M637_14415	2886809	2887534	1	241	methionine ABC transporter ATP-binding protein	1302	0.0045	T	xTx	TASMANIA.T70	Zeta_toxin	MIDIKNLHKHFGKLEVLKGIDLEIASGEVVVVIGPSGSGKSTFLRCLNLLEQPTTGTILFENKDLMAKQTNVNELRQKMGMVFQNFNLFPHKNVLENLMLAPMKVKNEDSAAAKKHALSLLEKVGLADKATSYPSQLSGGQQQRVAIARALAMNPDVMLFDEPTSALDPEMVGEVLSVMKSLAKEGMTMVVVTHEMGFAREVADRVVFMDAGVIQEQGTPEEVFGNPQNDRTKDFLGKVLA
lm_gca_000438625	M637_14510	2906849	2907196	-1	115	DNA-binding protein	1314	0.0023	A	A	TASMANIA.A32	HTH_3	MEFGEKLIHLRKKNRLTQKQLAAKIGTTASTISKYENDNHRPPIFILAKLAEILGTTTDFLLDDVAGLREKNSVNAFPLIGNPELEKWYLELPYTYSEDELLMLKRIADAIENKK
lm_gca_000438645	M639_00430	85564	85767	-1	67	Cro/Cl family transcriptional regulator	49	0.00012	A	Ax	TASMANIA.A34	Rep_trans	MKVRNKVKQLREERGIGQNELALALEVSRQTIHAIEKGKYNPSLELSLKMARYFRLTIEEIFQLEEN
lm_gca_000438645	M639_01235	254870	255232	-1	120	50S ribosomal protein L7/L12	139	0.014	T	xT	TASMANIA.T49	PemK_toxin	MALNIEEIIASVKEASVLELNDLVKAIEEEFGVTAAAPVAVAAAGGAAAEQTEFTVELASAGDSKIKVIKVVREITGLGLKEAKELVDNAPKALKEGIAKDEAEEIKAKLEEVGANVEVK
lm_gca_000438645	M639_01320	266462	267535	-1	357	hypothetical protein	144	4.1e-116	T	Txxx	TASMANIA.T29	PIN_5	MLTWVIRVCFLILGGTTGVFSLPALWVKLGIGHILLINNPYTDALIGALIFYLITFWAVKYVEAALNWLEEKLAKIAIATLVYGGLGLFVGLVIAFFASNALSQTNIPLLNSVVPVILTLVLGYLGFRIGISRRNEFGNFVNNRNAKKRTPEEEKTEEKSKKTYKILDTSVIIDGRIADILTTGFLDGTVVIPLFVLAELQHIADSSDTLKRTRGRRGLDILNRIQKEDAIQVEMYEGDFEDTPEVDSKLVKLAKVMGGIVVTNDYNLNKVCEFQNVPVLNINDLANAVKPVVLPGEKMTVLMVKDGKEHNQGVAYLDDGTMIVVEDGRKFINETIQVEVTSVLQTSAGRMIFAKPS
lm_gca_000438645	M639_01480	298368	298754	-1	128	cell division protein DIVIC	154	0.016	A	A	TASMANIA.A83	ParBc_2	MKKAKSKVARIENRYIKDTATMKKTRSRRRIALFRRLAFMAIIFAVVGGLLTITYTKQVLTLKEKKEKQVQVDKKMVAMKDEQDSLNEQIKKLHNDDYIAKLARSEYYLSKDGEIIFNIPEENSKQKE
lm_gca_000438645	M639_01715	355274	355558	1	94	transition state regulator Abh	179	1.6e-36	A	A	TASMANIA.A8	MazE_antitoxin	MKSTGMVRKIDELGRVVIPIEIRRTMNLNVKDPLEIFTDEDAIILKKYSAGLVCDVTGEFSVDNKKFVDGKLTLSKEGAAALMEEIKRRFGDTL
lm_gca_000438645	M639_01890	388489	389217	-1	242	N-acetylmuramoyl-L-alanine amidase	198	0.018	T	xxxxxxxxxxxxT	TASMANIA.T7	Gp49	MTKIWIDAGHGGKDSGASGNGLVEKNWVLTVAKQLQTELVKAGFEVGMTRTNDTFYELSDRAKKANSFKADLFISLHFNAGGGKGYEDYIYTSVPAATVEIQKIIHKNIITKVTKHGMNDRGMKKANFAVLRETAMDAILLEAGFCDSTDALILEKKAYQTDYCLGIVSAVQEVFGAMVTKYRAGKYLTSDDAISGTNIKGYLEAGTKVFVYKETEKTLNLTTTKGVPGSWVLKTEVNTGKR
lm_gca_000438645	M639_01960	397777	398205	-1	142	hypothetical protein	199	0.013	A	Ax	TASMANIA.A113	HicB_lk_antitox	MDRKLLKEKQIQLIFQLEQEENRFIRKRLIEELEFFEALGDREKGLLTAEQKLLILTPSEYREYKRTKSDVQISRIIGVSRSSLAEWKRKKGLNRKKSQPVQQEMIDVLAFHLDKTKEEIGALPASAIECQYEAFVINEANN
lm_gca_000438645	M639_01965	398422	398757	1	111	XRE family transcriptional regulator	200	2.3e-06	A	Ax	TASMANIA.A78	HTH_3	MELNKFVGNKIKQYREERGLNQEALAEKLHTTRQTISRYENGDRKANQDVLFELAKIFNKRLDDFFPERNLPPVDERLVTIAAHIDDDVTEEEMRDILAYIEMKKKLHRGM
lm_gca_000438645	M639_02915	589777	590631	1	284	chromosome partitioning protein ParB	273	4.5e-105	A	Ax	TASMANIA.A1	ParBc	MPFSRLFGKKEKNQMDDIVEEGVQRVQELPMDKIFPNQFQPRTVFDQDKIDELARTIRIHGVIQPIVVREMEPDYYEIIAGERRFRAVLSLEMEKIPAIIQNLDDEEVAAIALIENLQREELTPIEEAKAYRSLLDMQDVTQEALAQRVGKSQSAIANKMRLLKLPETVQEAVLNKQISERHARSLLALETEEQQVALLAEIAENHWNVKQTEARIQEILGVKKQVATKKTKPKRQAISRDVRIAMNTIKQSVTMVKDNGMDLDFTEEETDDFYQITIQIPKKK
lm_gca_000438645	M639_02935	592837	593688	1	283	plasmid partitioning protein ParB	275	4.7e-195	A	xAx	TASMANIA.A1	ParBc	MAKGLGKGINALFNNVDTNEETVQNIAIKEIKPNPYQPRKIFDAKAINELRDSIKIHGVLQPIILRNTDKGYEIVVGERRYRAAKEAKLKEIPAVVRDLTEEEMMELSVIENLQREDLSPLEEAESYQFLMKKLSLTQAKLAERVGKSRPYIANFVRLLTLPEEVQVMLRDGSLSAGHGRVLLGLKLKKNIIPTAKKAVAQGLTVRQLEDVVNNLNENVSRETIKPARVPIFIRESESQLRDKFGTAVSIKRRDKKGKIEIEFLSDDDLDRILEILDIQFDDE
lm_gca_000438645	M639_04455	889779	890795	1	338	peptide chain release factor 2	406	0.013	A	Ax	TASMANIA.A34	Rep_trans	MEVRIAELEDQMLDPNFWNDQQAAQKVINESNGYKETYQAFHALEEEQESMEISLELLKEEADEDLQEELEKDIKAYMATISEFELKLMLSDPYDKNNAILELHPGAGGTESQDWGSMLLRMYQRWSEKKGFKVEMLDYQAGDEAGIKSVTLLIKGHNAYGYLKAEKGVHRLVRISPFDSSGRRHTSFVSVDVMPELDGDIEIEVRTEDLKIDTYRATGAGGQHINTTDSAVRMTHIPSGIVVTCQSERSQLKNREQAMKMLKTKLYQKEQEEKERELAEIRGEQKEIGWGSQIRSYVFHPYSMVKDHRTNYETGNIQAVMDGDLDDFINAYLRSRIG
lm_gca_000438645	M639_04790	958255	959163	-1	302	transcriptional activator	434	0.016	A	A	TASMANIA.A85	ParD	MQNIGDTLKFIRKSKNLTQQETCTNALSRSNYQKIENNKIMPSMDRFIQILLNFNMTLEEFEFVKRDFTPSPKENILYLYSKIITSSETDILLDVISKCDDYLANQNDIFISDIKASLEGILLAEKEHNFELAREKVAYIWDRLSEADELFWNDILILRNIFFIFENETAQHIVNRLISQLKKYRYLYPTLSIEISLHVNRATYLILDEEYELALHYIELSIKIAKHNHYYLQFCMAVAKKGIVLYKLDQKQQGKHFMQRALRVAKVLEEERILNGIKNEIDYFLHDELQDLSLNEFTKIDI
lm_gca_000438645	M639_05440	1072746	1073093	1	115	DNA-binding protein	490	0.0024	A	A	TASMANIA.A32	HTH_3	MEFGEKLIHLRKKNRLTQKQLAAKIGTTASTISKYENDNHRPPIFILAKLAEILGTTTDFLLDDVAGLREKNSVNAFPLIGNPELEKWYLELPYTYSEDELLMLKRIADAIENKK
lm_gca_000438645	M639_05470	1076420	1076725	-1	101	XRE family transcriptional regulator	491	1.7e-08	A	Axxxxx	TASMANIA.A32	HTH_3	MFANMLKKLRKNENLTQDQLASKIGITRDTLANYETGRREPDFTTLKNIASYFEVSTDYLLGRDEIDNSDLLAAHIDDDLTEDERIEIEKYLKFIRSQKEE
lm_gca_000438645	M639_05865	1132020	1132745	-1	241	methionine ABC transporter ATP-binding protein	515	0.0046	T	xTx	TASMANIA.T70	Zeta_toxin	MINIKNLHKHFGKLEVLKGIDLEIASGEVVVVIGPSGSGKSTFLRCLNLLEQPTTGTILFENKDLMAKQTNVNELRQKMGMVFQNFNLFPHKNVLENLMLAPMKVKNEDSAAAKKHALSLLEKVGLADKATSYPSQLSGGQQQRVAIARALAMNPDVMLFDEPTSALDPEMVGEVLSVMKSLAKEGMTMVVVTHEMGFAREVADRVVFMDAGVIQEQGTPEEVFGNPQNDRTKDFLGKVLA
lm_gca_000438645	M639_05955	1149554	1150432	1	292	LysR family transcriptional regulator	522	0.0083	T	T	TASMANIA.T9	ParE_toxin	MNLHHLRYFVTLAHMEHYTKAAEKLLITQPSLSHAISSLEQELGIPLFEKEGRNIGLSKAGKVFLDYVEESLDMIDAGVATTKKAANGEGQIDLAFLQTLGTSLIPKLVQEFLQTEPEKQIDFIFHTGVSIDIIQGLKEKKFDIGICSKLENERNIHFTPIAKQELVLIVPKSHPLADKDWIDLIETVDYPHIAFSKKSGLRPIIDDLFRKIGADYQIAYEIEVDQVIAGMVAQNFGIAVVPNMPILNYVDVKVLPIRSPNWERFFYLAVAKNQTLTPAAEKFKQFMLAHRI
lm_gca_000438645	M639_06965	1351032	1351463	1	143	cell division protein MraZ	626	5.6e-79	A	Axxx	TASMANIA.A2	MraZ	MFMGEYQHNIDIKGRLIVPAKFRELLGDNFVITRGLDKCLFAYPQEEWKKLEEKLQTLPLTKKDARSFTRFFFSGASECELDKQGRINIPSNLLQYADLEKETVIIGVSSRIEIWSKSEWDDVFNEAEESFADLAENMIGFDI
lm_gca_000438645	M639_07775	1521360	1522232	1	290	5'-3' exonuclease	692	NA	T	xT	NA	NA	MTENRENLLVVDGMALLFRAFYATAVSKQFMFNQQGIPTNGVQGFMRHMFAAIRQSNPTHTLICWDMGSQTFRNELYDGYKAGRTAPPEEMIPQFDLAKEVAAGFGFVNLGVPGFEADDCIGTITVQASNTIATTVLSGDKDLLQLIAPTNDVWIMQKGYGNYKRYDEATFFEEMGISPRQFIDVKALMGDTSDGYPGVRGIGEKTAIKLIQEYESIEGVLNNLDKLKPAQQTKIQEDLAMLELSQKLARIHTEVPLEIDLPSLKYDGFREDAFAVVEKYGLKTLTRDIE
lm_gca_000438645	M639_08035	1572483	1573358	1	291	hypothetical protein	711	0.0053	T	Txx	TASMANIA.T57	PemK_toxin	MVKSMTGFGRATKEFEAFKVTIELKAVNHRYSEFLFRMPKQLAYLEGKLKKTISKQIKRGRIEVFFSITGEQIAKRELHIDWDLADSYYRFIKQASARYELQELPTMGDLLQEQAYLSIEEEVEASSELERLVLETLARATERLDEMRSMEGAELLLYFKQHLAALENSLEIIQAEIPNTEKHYQEKIETRIQNVVGDQFDPSIVLTEVAMLLEKADINEEVERTKSHLKQFYGIILLEEPIGRKLDFLIQEMNREVNTIGSKASSLKITEQVVEMKTTLEKIREQVQNVE
lm_gca_000438645	M639_08610	1696958	1697542	-1	194	TetR family transcriptional regulator	752	0.018	A	A	TASMANIA.A113	HicB_lk_antitox	MNNYEKRTLSKKTAIIEAALILFGKQGFTAVSIKDIAALADVSQVSIYNYFGSKEALIGECARVIMQDTIALAEEILASEGTFTQKLERAIQLCNTEINLSLSKFISKEASKDQQFLILLVNNINSLKKDIYMKYVAAGKEAQVIDNAISDEVIQLFIDAINSLGLTVPEEELEEKQAEIIQLFLYGLIGQGRK
lm_gca_000438645	M639_08695	1709811	1710713	-1	300	chemotaxis protein	764	0.0075	T	Tx	TASMANIA.T55	SymE_toxin	MNVNAETEDATLLLDGLLQNVAIIRFDTNKKVTYANALFAEAMGYSEEEMLKLSHPDLCFPDFVQSASYKAMWTNLLAGQKFQNKIERKNARGERVWFEATYIPIIREDTVVGVAKIATDITRREETVHDFASGLKSMATNLKEHSSVGKTRSEALLELVKSITKESNENTDTLHDLQTEAQNIHGIINTINGIASQTNLLALNAAIEAARAGDAGRGFSVVAEEVRKLSSRVEEAIKEVEKSVNGITQEINTISSGTERVEAKVEESQEVLILSLEDFSQIESASTALDQNAGAFTKMI
lm_gca_000438645	M639_09365	1839533	1840744	1	403	thiamine biosynthesis protein ThiI	824	0.01	T	xT	TASMANIA.T9	ParE_toxin	MEFDRMLIRYGELSTKGKNRKQFVTKLAQNVKRAMTDLPEVRIHGERDRMYVILNGADYQLAEERLKPIFGIQSFSPAVRVNLDVEEVKAAALALVQDAHEENGTFKVAARRSHREFPLDSNEINQEIGAYVLQNMEDLTVNVKNPDVKLTIDVRKEGVFLSCRTILGAAGLPVGSSGRAMLMLSGGIDSPVAGYLAQKRGVEIEAVHFHSPPYTSEQAKQKAIDLAAKLAKYSGQVQMHIVPFTEIQEVIKQQIPESVIMTVTRRMMLRITDELRRKRNGLAIVNGESLGQVASQTLESMLAINAVTATPIIRPVVSMDKNEIIQIAQKIDTYNLSVQPFEDCCTIFTPPSPKTKPKLDKIEHYESFTDFDALIAKAVDNIETISVNVAETAQVKDEF…
lm_gca_000438645	M639_09500	1870200	1872857	1	885	DNA polymerase I	839	NA	T	Txxxxx	NA	NA	MNDNIEEDIPVNKLVLIDGNSIANRAFYALPLLNNDKGVYTNAVYGFAMMLMNVLEKEKPSHVLVAFDAGKTTFRHTTFKGYKGGRQKTPSELSEQFPFIRELLTAYDIPQYELANYEADDIIGTLTKKAEADGMEVAIITGDRDLTQLASEKTTVYITKKGIADMETNTPETLKEKYNLTPEQIIDMKGLMGDSSDNIPGIPGVGEKTALKLLHEFGGTVESVLEHAEEISGKKLKEKVLENKELAILSKELATINVDSPIECTVESTKYDGYQTEKVIPLLKEMNFTTLLKNIEGDTPEESKELKELSFEIVTELKEQHFGGKTALYVELENDNYHTANFIGLTVHSSQGTYFFTKETAESSEAFRKWVESDQTKVVYDAKKTIVAMNRIGLAISGI…
lm_gca_000438645	M639_09815	1942274	1942546	1	90	hypothetical protein	866	0.014	T	xTxx	TASMANIA.T44	HicA_toxin	MDSKDQTMFYNFGDDSIEEDVKKLMKQVYVALEEKGYNPVNQIVGYLLSGDPAYIPRHKDARSMIRRLERDEIIEELVKAYLKNNEIGEK
lm_gca_000438645	M639_09995	1973448	1974407	1	319	phosphate starvation protein PhoH	880	4.3e-31	T	Txxxx	TASMANIA.T1	PhoH	MLNEFNEVVELSDDTNIQDLFGNNNKNIELLEELLQVKIITRGESLSITGEEEPVQHTTAVLNELILTVKRGIHIDGRDIAQAVKMQRNGTLIYFHTLFEEEITKNAKGTPIRPKTFGQRTYIQMIKKHDIVFGVGPAGTGKTYLAVVMAVDAWKKGNVSKIILTRPAVEAGESLGFLPGDLKEKVDPYLRPVYDALYDIFGTEHTTRLMDRGVIEIAPLAYMRGRTLDHAFVILDEAQNTTIAQMKMFLTRLGYDSKMIVNGDMTQIDLPKGATSGLVNAEQVLKDVKDIGFVYFEHHDVVRHPLVAEIIKAYEGKQN
lm_gca_000438645	M639_10050	1985097	1986977	1	626	DNA primase	884	0.0063	A	xAxxx	TASMANIA.A1	ParBc	MARIPEEVIDQVRNQADIVDIIGNYVQLKKQGRNYSGLCPFHGEKTPSFSVSPEKQIFHCFGCGKGGNVFSFLMEHDGLTFVESVKKVADMSHLDVAIELPEERDTSNLPKETSETAKMVEMHQLTAKLYHYILMETEEGTAALTYLKERGMSEQMMTTFQIGFAPNHHATITSFLEKRGMDLQLAGAAGLLSERDDGQMVDRFRNRIMFPITNDRGQIIAFSGRLFDRDDGPKYLNSPETPVFNKRRILFHFSEARQAIRKQEEITLMEGFMDVISAEEAGVQNAVASMGTSLTEEHADLIKRLTNRAIICYDGDRAGIEAAYKAGTLLVERNRLDVFVLQLPAGKDPDDFIRASGPEKFKEVYKQQRMTWTAFKIHYLRKERNLQNETDQIGYIDDC…
lm_gca_000438645	M639_10785	2138244	2138750	1	168	chromosome partitioning protein ParB	946	2.7e-63	A	xxxAxx	TASMANIA.A3	ParBc	MNYKSPVYSVTPIHYTKLQANNYNPNTVPATELKLLEKSIWEDGFTQPIVCYPLEDSDKYEIIDGFHRYTIMITSKRIRERENEFLPVVILEKDTVNRMASTIRHNRARGFHNVELMSNIVSELVDSGMSDSWIMKNIGMDANEILRLKQVSGLAHLFLDKEFSHTSD
lm_gca_000438645	M639_11440	2247676	2247852	-1	58	hypothetical protein	1003	0.0073	A	Axxxx	TASMANIA.A40	HTH_3	MSTELKYRVRAALALRGKTQSWLAQELNIHPGQLSRIINGRDNTVKHILRIKEFLNIE
lm_gca_000438645	M639_12100	2362484	2363257	-1	257	AraC family transcriptional regulator	1045	0.0041	T	Tx	TASMANIA.T143	PemK_toxin	MKTKMPEMLSFISEEAVSRKMTSEEIAAHFGYDKHHFSRKFKEINGFSVVEFLSSLKVEKAIIELDEEVRILDLQEHSGFESSGSFTNTFKKYTGSSPRKYKTEMNDIFYDMKRFENDNKDKSIAHFQENNDSFCNVTIDVPDEFEKGIIFIGLFRTLIPNHMPISGLATKNLIGNQLKNIPSGDYYLLACAISQSNNILSYFNLSNSLRGKEDEKLSFPKCSGNHYAIKLREPIPEDPPILANVGKILISCLKNTI
lm_gca_000438645	M639_12585	2464317	2465027	-1	236	2,3,4,5-tetrahydropyridine-2,6-carboxylate N-succinyltransferase	1090	0.016	A	xxAx	TASMANIA.A111	PhdYeFM_antitox	MEQMDAHQIISFIQNSKKATPVKVYLKGDLEKIDFPSDVKTFITGNAGTVFGEWPVVEPLLEANKANIEDYVIENDRRNSAIPLLDMKNINARIEPGAVIRDQVTIGDNAVIMMGASINIGSVIGDGTMIDMNVVLGGRATVGKNCHIGAGSVLAGVVEPPSAQPVIVEDNVVVGANVVVLEGVRIGEGAVVAAGAIVTKDVAPGTVVAGIPARELKKLDAKTASKTEIMQELRQL
lm_gca_000438645	M639_12695	2485730	2486155	-1	141	MarR family transcriptional regulator	1105	0.0024	A	Ax	TASMANIA.A93	RHH_1	MRREKTMDTLIRSIMIKSKRKMDAKVAQFGLTTQQARVLGFLNDNAANEIIQKDLQRIFQTRGASITSLIQGLEKKNLISRKPSLRDGREKVVTLTEEGKQIVDEFNASFPREDDKAKKILSADEYKTFIDLLSKIDDNTE
lm_gca_000438645	M639_13110	2562204	2563553	-1	449	glutathione reductase	1143	0.018	T	xTx	TASMANIA.T13	Zeta_toxin	MEKHYDYIAIGGGSGGIASINRAAMHGAKCALIEPKFLGGTCVNVGCVPKKVMWYGAQIKEAMDLYADAYGYQVDASFNFQKLVENREAYIERIRGSYKNGLDNNNVDWIKGYAEFVDEKTLRVNGELVTADHILIATGGEPALPSIPGAEFGITSDGFFALKELPKKVAVVGAGYIAVELAGVLQQLGSKTHLFVRKHAPLRNFDPLLTDTLTEIIEQSDMTLHKHAVPQKVEKNPDGSLTLSLEDGRTETVDTLIWAIGRKPVIKGLKIENAGVELLESGHIAVDKFQNTNVAGIYAVGDVTGHYELTPVAIAAGRRLSERLFNNKKDAHLNYENIPTVVFSHPAIGTVGLTEPEAIEKYGKENIKVYTSSFTSMYTAITDHREPCRMKLICEGKTE…
lm_gca_000438645	M639_13225	2578846	2579190	-1	114	PemK family transcriptional regulator	1152	4.7e-64	T	AT	TASMANIA.T57	PemK_toxin	MVKRGDVYYADLSPVVGSEQGGIRPVLIIQNDIGNRFSPTVIVAAITAKIQKAKLPTHVEATRKDGFERDSVILLEQIRTIDKQRLTDKITHLDEDLMAKVNKALEVSLGVVEF
lm_gca_000438645	M639_13230	2579197	2579475	-1	92	CopG family transcriptional regulator	1152	6.3e-05	A	AT	TASMANIA.A5	NikR_C	MLEKENRMIISVELTQEMIQELDVVVEKEKMGRSEVIMEATQQFLQEKRARELRDEMERGYAEMATINFAIACECTHVEAEAEDRNISILGG
lm_gca_000438645	M639_13630	2669568	2670110	-1	180	Cro/Cl family transcriptional regulator	1198	0.00097	A	Axxxx	TASMANIA.A32	HTH_3	MEIGKRIKNLRLSKNLTQEELGERTDLTKGYISQLERDLSSPSIETLFAILEVLGSTPKDFFDEEEHNQKVIYGELEHTFFEDEEKGYRIKWLVPESNEKEMEPVLLEIEANSCFKSFEPSLSETFAYVLKGEVTVLLGRNEYVAKKGEAIYFHAADEHQIINRSSEHATLILVATESYL
lm_gca_000438645	M639_13765	2698759	2699109	-1	116	hypothetical protein	1220	0.002	T	T	TASMANIA.T11	HOK_GEF	MKKKKWLQLIMAVIVLCAIIFGIKWLLYRDNLVEMMQVDDTLYIVSYEPAKQEDALEKIGEIEHRIRHYRIPNKNFTSNYLSEGTELYKAKNGDEFPRTILFKEDGEYFIASESMK
lm_gca_000438645	M639_13905	2724612	2724818	-1	68	Cro/Cl family transcriptional regulator	1233	2.2e-05	A	xAx	TASMANIA.A32	HTH_3	MKNIKMKVARVEKDISQEELAKLIHVSRQTISSVEAGNYNPTLNLCIAICKALGKTLDDLFWEEDDNV
lm_gca_000438645	M639_13975	2735957	2736628	-1	223	ribulose-phosphate 3-epimerase	1238	0.0076	T	Txxxx	TASMANIA.T85	Gp49	MSKKLICPSMMCADFSGLEREVEELDKAGSDVFHVDIMDGAFVPSFGMGLQDFEEIRQKTQKLVDVHLMIMNPGDYVEMFADKGADIIYIHPEADLHPARTLDKIRNKGKKVGIAINPGTAIATIKELLPLVDNVMVMTVNPGFAGQKYLDYVDVKIAELVELKKDYTFEIMVDGAISPEKISKLSQLGVKGFVLGTSALFGKKESYAEIIKKLKREKMEELR
lm_gca_000438645	M639_13985	2738005	2738514	-1	169	transcriptional regulator	1240	2.4e-08	A	A	TASMANIA.A32	HTH_3	MLNENIKAIRKSKGLSQEEIAIKLNVVRQTISKWEQGLSVPDSDMLISISEVLETPVSTLLGETVMVSKVDDVKAISEKLEIINLQFAQRKTARRKMLYWLFVSLCAVIAIISAVFIILNSPYLGWDYSDPETSVIGVAFHTFEWLFVRLAPIILIGGVVGIFLTRKNV
lm_gca_000438645	M639_14185	2774050	2775906	-1	618	chemotaxis protein CheA	1251	0.00078	T	xTxxxxxxxxxx	TASMANIA.T17	HipA_C	MTTNMLDLFIEEASEHLQALNDNLLQLEKDPTNGQLVSEIFRSAHTFKGMSATMGFQQVADLTHAMENVLDEVRNNRLAVTEHLVDIIFTCTSHLETMVSDIQHGGQGAADISKTVADLEALLHPEQETDLTVEKTYRIAIQIEEAAILKAVRAVMCLERLAEMGIISETTPDREAIELEEFEQSFEVVLESAQTKDEIKAVILDISEIEKVTVTEEVEEVQIIEPIKKAAKQTTKRLENKTIRVQLEKIEKLMNVFEESVIERARIDEIAEKTNNKELMEHLGRFSSISKEIQNGLLNMRMVPVDSVFNRFPKMVRTLAKELGKKIDLVIEGADTEVDKIVIDEIGDPLVHLIRNSVDHGAETVEVRRKNGKNETATINLKAFHSGNNVVIEIADDGA…
lm_gca_000438665	M638_00150	24442	24717	-1	91	hypothetical protein	2	0.0074	A	xxxxxxxxxxxxxxxxAxxx	TASMANIA.A50	Arc	MKLLKMTGEVVSFDLQPEFILQDSFRKNGKLYRAIKYKADFLVRYSDGREELIDIKGMLTKEFRIKQKLFEMRYMQSIKCLKQKGRNFVEV
lm_gca_000438665	M638_00250	31996	32181	-1	61	hypothetical protein	3	0.014	T	xTxx	TASMANIA.T138	AbiEii	METMEKDILTAEEAAEMLGMKKRTIQSWARNAGLPGKKINGKTWIFSKRELEAWVAQGGEK
lm_gca_000438665	M638_00260	32835	33611	-1	258	oxidoreductase	4	0.014	T	T	TASMANIA.T61	ParE_toxin	MSNLQVIANDMLPVLENEQGEKFVDARMLHEKLLVNTRFNDWIYRMIGNYGYENGLDFYSTLSKTNGRPSTNYFLTLDTAKELAMVQNNEMGRAIRKYFIEVEKQARKLATEYPTFSYMIEDPVARAKKWIEEQQEKQEALKQLEEQKPKVVFAEAVQTSENTILVKDLATILKQKGLDIGQNRLFEWLRGSGYLLNKGAYYNKPSQKAMNLGLFEQKTHIHTDRNGLMITTYTPRVTGKGQVYLLNKLLEENKQVII
lm_gca_000438665	M638_00300	35785	36261	1	158	transcriptional regulator	8	3.3e-07	A	A	TASMANIA.A32	HTH_3	MFGDILMKLRKSKNLTQSDIAKILGVARTTYSSYEQNRRMPDAEIQIKIADYFDVSLDYLHGRGKNNIADTIAAHIDSNASEEDIKEILAYIEEKRKEHVNEGEINITEAASKGDEEVNKFVDENEDFKAVAARVMNDAEAVKAVKSFIEFYEQQKNN
lm_gca_000438665	M638_01040	185318	186148	-1	276	DNA-binding protein	68	0.00032	A	A	TASMANIA.A32	HTH_3	MRSIEIDKKKLGLKIKSIRLTKGLNQGEFGALFTPGADKSIVSRWEKGISIPSADRLKIISEIGNITIDDLIYGTIEEALRNLLQEAETFYEKKGYQKNDVLADSITDTDTFVRLSLLNTISGFKHNSYFNTSRPKCFKKAKEDWSETELQEVNNYYMLEDMKGSKSIMDMALDEAFSKNLKPTDEIELLKVLAYCSELLFNDEAYTNQGLLNFVSNNISEIFEEKLSNFTQTAISTSKGKKVVIRENINPELVEELEMLYNKIHEKIECLEEEYS
lm_gca_000438665	M638_01135	199817	200671	1	284	chromosome partitioning protein ParB	76	5.3e-106	A	Ax	TASMANIA.A1	ParBc	MPFSRLFGKKEKNQMDDIVEEGVQRVQELPMDKIFPNQFQPRTVFDQDKIDELARTIRIHGVIQPIVVREMEPDYYEIIAGERRFRAVLSLEMEKIPAIIQNLDDEEVAAIALIENLQREELTPIEEAKAYRSLLDMQDVTQEALAQRVGKSQSAIANKMRLLKLPETVQEAVLNKQISERHARSLLALETEEQQVAILAEIAENHWNVKQTEARIQEILGVKKPVATKKTKPKRQAISRDVRIAMNTIKQSVTMVKDNGMDLDFTEEETDDFYQITIQIPKKK
lm_gca_000438665	M638_01155	202877	203728	1	283	plasmid partitioning protein ParB	78	2.8e-195	A	xAx	TASMANIA.A1	ParBc	MAKGLGKGINALFNNVDTNEETVQNIAIKDIKPNPYQPRKIFDTKAINELRDSIKIHGVLQPIILRNTDKGYEIVVGERRFRAAKEAKLKEIPAVVRDLTEEEMMELSVIENLQREDLSPLEEAESYQFLMKKLGLTQAKLAERVGKSRPYIANFVRLLTLPEEVQVMLRDGSLSAGHGRVLLGLKLKKNIIPTAKKAVAQGLTVRQLEDVVNNLNENVSRETIKPARVPIFIRESESQLRDKFGTAVSIKRRDKKGKIEIEFLSDDDLDRILEILDIQFDDE
lm_gca_000438665	M638_02690	495457	496473	1	338	peptide chain release factor 2	213	0.0039	A	Ax	TASMANIA.A34	Rep_trans	MEVRIAELEDQMLDPNFWNDQQAAQKVINESNGYKETYQAFHALEEEQESMEISLELLKEEADEDLQEELEKDIKAYMATISEFELKLMLSDPYDKNNAILELHPGAGGTESQDWGSMLLRMYQRWSEKKGFKVEMLDYQAGDEAGIKSVTLLIKGHNAYGYLKAEKGVHRLVRISPFDSSGRRHTSFVSVDVMPELDDDIEIEVRTEDLKIDTYRATGAGGQHINTTDSAVRMTHIPSGIVVTCQSERSQLKNREQAMKMLKTKLYQKEQEEKERELAEIRGEQKEIGWGSQIRSYVFHPYSMVKDHRTNYETGNIQAVMDGDLDEFINAYLRSRIG
lm_gca_000438665	M638_03655	680799	681146	1	115	DNA-binding protein	299	0.0024	A	A	TASMANIA.A32	HTH_3	MEFGEKLIHLRKKNRLTQKQLAAKIGTTASTISKYENDNHRPPIFILAKLAEILGTTTDFLLDDVAGLREKNSVNAFPLIGNPELEKWYLELPYTYSEDELLMLKRIADAIENKK
lm_gca_000438665	M638_03750	700460	701185	-1	241	methionine ABC transporter ATP-binding protein	311	0.0046	T	xTx	TASMANIA.T70	Zeta_toxin	MIDIKNLHKHFGKLEVLKGIDLEIASGEVVVVIGPSGSGKSTFLRCLNLLEQPTTGTILFENKDLMAKQTNVNELRQKMGMVFQNFNLFPHKNVLENLMLAPMKVKNEDSAAAKKHALSLLEKVGLADKATSYPSQLSGGQQQRVAIARALAMNPDVMLFDEPTSALDPEMVGEVLSVMKSLAKEGMTMVVVTHEMGFAREVADRVVFMDAGVIQEQGTPEEVFGNPQNDRTKDFLGKVLA
lm_gca_000438665	M638_03840	717995	718873	1	292	LysR family transcriptional regulator	318	0.0081	T	T	TASMANIA.T9	ParE_toxin	MNLHHLRYFVTLAHMEHYTKAAEKLLITQPSLSHAISSLEQELGIPLFEKEGRNIGLSKAGKVFLDYVEESLDMIDAGVATTKKAANGEGQIDLAFLQTLGTSLIPKLVQEFLQTEPEKQIDFIFHTGVSIDIIQGLKEKKFDIGICSKLENERNIHFTPIAKQELVLIVPKSHPLAEKDWIDLIETVDYPHIAFSKKSGLRPIIDDLFRKIGADYQIAYEIEVDQVIAGMVAQNFGIAVVPNMPILNYVDVKVLPIRSPNWERFFYLAVAKNQTLTPAAEKFKQFMLAHRI
lm_gca_000438665	M638_03925	736747	738048	1	433	Cro/Cl family transcriptional regulator	326	1.4e-52	A	Axxxxxxxx	TASMANIA.A34	Rep_trans	MNNQEIKILRKRLQLTQQQFAEKLDWSKSYLSMIETGKRTIPKKSIEKIRKTFHLDGGFLPMEAKIDFLRVRFKIHSPSQVIEKILQMNPDVFIYKNYGFNHYTESYCFSDIFVFSNPENLDMGVMIELRGQGCREYELVLEEQEETWTTFFWRLYQSNIFGEDLIIDTKITRIDLALDEHLSLLYPNYDLFELKEKVEQGLVDTTFRNFDFTGGIVVKSGQRLNKGLSLYFGSRQSPFYLNFYQKDYELAKKEEISVEMARQKYGIKNRYEIRLADEKAYLFVEYLLSTGETIEWIGKELIDTAIKVYDCDSNGLRTHYSQNWRMVIESMQELRLTMKGEKPNYDKALRWLSNYLAPTLKKIWIMDQTFGKNELMSRIQQAELKEKDQEELAKLTTTI…
lm_gca_000438665	M638_04010	755205	756947	-1	580	arsenic transporter ATPase	328	0.01	T	xTxxxxxx	TASMANIA.T44	HicA_toxin	MKLYQPDQLPLTKYLFFTGKGGVGKTTTACGTATYLADSGKKVMLVSTDPASNLQDVFQTELTNKGKEIPEVPGLTVANFDPVTAADDYKESVVGPFRGKLPDSALANMEEQLSGSCTVEIAAFNEFSGFLTDPEAEKKYDYIIFDTAPTGHTLRMLQLPSAWSNFMDENTTGASCLGQLSGLGDKKEIYEHAVATLADGAKTTLMLVTRPQKAPLLEADRASKELQEIGIENQVLLVNGVLEEATDKVSQLIYDGQQEALAQMPDSLKAFPEYSIPLRSYNVTGVENLRQLLKSNQGEFLTEIVTPRAFPRLKDIVNELHQSGKKVIFTMGKGGVGKTTIAAAIATGLADKGKKVHLATTDPAAHLQFVISESDQIKVSHIDEDKELADYTEEVLSKA…
lm_gca_000438665	M638_05025	959098	959529	1	143	cell division protein MraZ	428	5.6e-79	A	Axxx	TASMANIA.A2	MraZ	MFMGEYQHNIDIKGRLIVPAKFRELLGDNFVITRGLDKCLFAYPQEEWKKLEEKLQTLPLTKKDARSFTRFFFSGASECELDKQGRINIPSNLLQYADLEKETVIIGVSSRIEIWSKSEWDDVFNEAEESFADLAENMIGFDI
lm_gca_000438665	M638_05345	1019630	1020208	1	192	hypothetical protein	459	0.0057	T	Tx	TASMANIA.T1	PhoH	MKKILVPILLLATILASCSSPNEKITKDTKISKTITIRADYKIPKDIKELEDNSANIVKVKFLQNKTIGKDGSSISEIEILTSYKGNLEKGSKVDISEPWYLSDGKYVAVENYIALDKGQEYTIFLGEKDKDTYPLSSMGYGKFGGSLKEDQAVLADFNILGEVQKFDFISENTEEVKNYQLIKEQVAGKYK
lm_gca_000438665	M638_06105	1176795	1179269	1	824	cell wall surface anchor protein	540	0.0093	T	T	TASMANIA.T74	PIN	MKKILHIVIALSVICSIILVPVDWSAKAGGNNKRDDLIKSVSFYNSNGKNVTAKENYNEKLNYFLEVAFGGNSFQKGDYFNITLSSDALLYTEKAYDLKVDIDPTAVTNEQVVGKVTVEKINGSPTLHFVFTEDSESFFINSFDASFKIQVMPAHGDKNVINLSYSGAAKNFKNIGTSSVEWNVNMADDWPPVGISDFSKISGDLYHAILVYEKPSSKVNYETEILVSYPLFEKRIPLGNVQNIKIEVWDEAKEIYRVGVAGVDYGTITYDVGTPFVGGPIFQMNCTIPFKGISTKTRVSFDIDTNVDGKPGTTDPYLVSLSSVSSATKSLEFYPVNNAVTQMTATFFGKVTTRFEDELGNPVTFDNYSTVTTPGKVNQDGKFEIAEPFLHNSVQNVDK…
lm_gca_000438665	M638_06280	1207548	1209404	1	618	chemotaxis protein CheA	551	0.0008	T	xTxxxxxxxxxx	TASMANIA.T17	HipA_C	MTTNMLDLFIEEASEHLQALNDNLLQLEKDPTNGQLVSEIFRSAHTFKGMSATMGFQQVADLTHAMENVLDEVRNNRLAVTEHLVDIIFTCTSHLETMVSDIQHGGQGAADISKTVADLEALLHPEQETDLAVEKTYRIQIQIEEAAILKAVRAVMCLERLAEMGIISETTPDREAIELEEFEQSFEVVLESAQTKEEIEAVVLDISEIEKVTVTEEVEEVQVIEPIKKAAKQTTKRLENKTIRVQLEKIEKLMNVFEESVIERARIDEIAEKTNNKELMEHLGRFSSISKEIQNGLLNMRMVPVDSVFNRFPKMVRTLAKELGKKIDLVIEGADTEVDKIVIDEIGDPLVHLIRNSVDHGAETVEVRRKNGKNETATINLKAFHSGNNVVIEIADDGA…
lm_gca_000438665	M638_06485	1244864	1245373	1	169	transcriptional regulator	563	2.6e-08	A	A	TASMANIA.A32	HTH_3	MLNENIKAIRKSKGLSQEEIAIKLNVVRQTISKWEQGLSVPDSDMLISISEVLETPVSTLLGETVMVSKVDDVKAISEKLEIINLQLAQRKTARQKMLYWLFVSLCTVIAIISAVFIILNSPYLGWDYSDPETSVIGVAFHTFEWLFVRLAPIILIGGVVGIFLTRKNV
lm_gca_000438665	M638_06620	1269252	1269602	1	116	hypothetical protein	576	0.002	T	T	TASMANIA.T11	HOK_GEF	MKKKKWLQLIMAVIVLCAIIFGIKWLLYRDNLVEMMQVDDTLYIVSYEPAKQEDALEKIGEIEHRIRHYRIPNKNFTSNYLSEGTELYKAKNGDEFPRTILFKEDGEYFIASEAMK
lm_gca_000438665	M638_06755	1300218	1300760	1	180	Cro/Cl family transcriptional regulator	598	0.00095	A	Axxxx	TASMANIA.A32	HTH_3	MEIGKRIKNLRLSKNLTQEELGERTDLTKGYISQLERDLSSPSIETLFAILEVLGSTPKDFFDEEEHNQKVIYGELEHTFFEDEEKGYRIKWLVPESNEKEMEPVLLEIEANSCFKSFEPSLSETFAYVLKGEVTVLLGRNEYVAKKGEAIYFHAADEHQIINRSNEQATLILVATESYL
lm_gca_000438665	M638_07175	1392800	1393078	1	92	CopG family transcriptional regulator	644	6.3e-05	A	AT	TASMANIA.A5	NikR_C	MLEKEKRMIISVELTQEMIQELDVVVEKEKMGRSEVIMEATQQFLQEKRARELRDEMERGYAEMATINFAIACECTHVEAEAEDRNISILGG
lm_gca_000438665	M638_07180	1393085	1393429	1	114	PemK family transcriptional regulator	644	4.7e-64	T	AT	TASMANIA.T57	PemK_toxin	MVKRGDVYYADLSPVVGSEQGGIRPVLIIQNDIGNRFSPTVIVAAITAKIQKAKLPTHVEATRKDGFERDSVILLEQIRTIDKQRLTDKITHLDEDLMAKVNKALEVSLGVVEF
lm_gca_000438665	M638_07295	1409484	1410833	1	449	glutathione reductase	652	0.018	T	xTx	TASMANIA.T13	Zeta_toxin	MEKHYDYIAIGGGSGGIASINRAAMHGAKCALIEPKFLGGTCVNVGCVPKKVMWYGAQIKEAMDLYADAYGYQVDASFNFQKLVENREAYIERIRGSYKNGLDNNKVEWIKGYAEFVDEKTLRVNGELVTADHILIATGGEPALPSIPGAEFGITSDGFFALKELPKKVAVVGAGYIAVELAGVLQQLGSETHLFVRKHAPLRNFDPLLTDTLTEIIEQSDMMLHKHAVPQKVEKNPDGSLTLSLEDGRTETVDTLIWAIGRKPVIQGLQIEKAGVKLLESGHIAVDKFQNTNVAGIYAVGDVTGHYELTPVAIAAGRRLSERLFNNKKDAHLNYENIPTVVFSHPAIGTVGLTEPEAIEKYGKENIKVYTSSFTSMYTAITDHREPCRMKLICEGKTE…
lm_gca_000438665	M638_07710	1486825	1487250	1	141	MarR family transcriptional regulator	690	0.0022	A	Ax	TASMANIA.A93	RHH_1	MRREKTMDTLIRSIMIKSKRKMDAKVAQFGLTTQQARVLGFLNDNAANEIIQKDLQRIFQTRGASITSLIQGLEKKELISRKPSIRDGREKVVTLTEEGKRIVDEFNESFPREDDKAKKILSADEYKIFIDLLSKIDDNTE
lm_gca_000438665	M638_07820	1507943	1508653	1	236	2,3,4,5-tetrahydropyridine-2,6-carboxylate N-succinyltransferase	705	0.013	A	xxAx	TASMANIA.A111	PhdYeFM_antitox	MEQMDAHQIISFIQNSKKATPVKVYLKGDLEKIDFPSDVKTFITGNAGTIFGEWAVVEPFLEANKANIEDYVIENDRRNSAIPLLDMKNINARIEPGAVIRDQVTIGDNAVIMMGASINIGSVIGDGTMIDMNVVLGGRATVGKNCHIGAGSVLAGVVEPPSAQPVVVEDNVVVGANVVVLEGVRIGEGAVVAAGAIVTKDVAPGTVVAGIPARELKKLDAKTASKTEIMQELRQL
lm_gca_000438665	M638_08810	1692708	1693160	1	150	MarR family transcriptional regulator	778	0.017	T	xxTx	TASMANIA.T92	YoeB_toxin	MERQKVKQLIKSYQQTYIFAMNQIHQAISEISASTVDLSIEQFFVLREIATYDGISATELAATLAVNKSAITPKLKKLEEKGYIRRERNQQDKRAVVLTISEKGNNVYEECEKQLELLVNEWLEILGEKDSEQFFELFQKITKSVVEPRQ
lm_gca_000438665	M638_09170	1763848	1765674	1	608	peptidoglycan-binding protein	819	0.017	A	A	TASMANIA.A124	BrnA_antitoxin	MSVKSNIVKIGVCFAVLAVPVSQTTFPVFAAEQTGLKASQDNVNIPDSTFKAYLNGLLGQSSTANITEAQMDSLTYITLANINVTDLTGIEYAHNIKDLTINNIHATNYNPISGLSNLERLRIMGTDVTSDKIPNLSGLTSLTLLDISHSAHDDSILTKINTLPKVNSIDLSYNGAITDIMPLKTLPELKSLNIQFDGVHDYRGIEDFPKLNQLYAFSQTIGGKKLINSDIKGSALTYNAEKQTLYVPFSLMTERTVNYDGYVPDFVKSTAGSDTYFAMNEKQVNGNRLTITSDGLTVSDVSKADFDNLEKMEYNAKIDLSSQTYNIPDQFKNGGAYNISVPIYDHYFTVDHSVNISADSGKTYIENQPVTEAEFLADIHAKTDDGSTVTSDFADKVDF…
lm_gca_000438665	M638_09260	1783192	1783698	-1	168	chromosome partitioning protein ParB	832	7.2e-64	A	xxAx	TASMANIA.A3	ParBc	MNYKSPVYSVTPIHYTKLQANNYNPNTVPATELKLLEKSIWEDGFTQPIVCYPLEDSDKYEIIDGFHRYTIMRTSKRIRERENEFLPVVILEKDTVNRMASTIRHNRARGFHNVELMSNIVSELVDSGMSDSWIMKNIGMDANEILRLKQVSGLAHLFLDKEFSHTSD
lm_gca_000438665	M638_09990	1934979	1936859	-1	626	DNA primase	894	0.0062	A	xAxxx	TASMANIA.A1	ParBc	MARIPEEVIDQVRNQADIVDIIGNYVQLKKQGRNYSGLCPFHGEKTPSFSVSPEKQMFHCFGCGKGGNVFSFLMEHDGLTFVESVKKVADMSHLDVAIELPEERDTSNLPKETSETAKMVEMHQLTAKLYHYILMETEEGTAALTYLKERGMSEQMMTTFQIGFAPNHHATITAFLEKRGMDLQLAGRAGLLSERDDGQMVDRFRNRIMFPITNDRGQIIAFSGRLFDRDDGPKYLNSPETPVFNKRRILFHFSEARQAIRKQEEITLMEGFMDVISAEEAGVQNAVASMGTSLTEEHADLIKRLTNRAIICYDGDRAGIEAAYKAGTLLVERNRLDVFVLQLPAGKDPDDFIRASGPEKFKEVYKQQRMTWTAFKIHYLRRERNLQNETDQIGYIDDC…
lm_gca_000438665	M638_10050	1947546	1948505	-1	319	phosphate starvation protein PhoH	898	2.6e-31	T	Txxxxx	TASMANIA.T1	PhoH	MLNEFNEVVELSDDTNIQDLFGNNNKNIELLEELLQVKIITRGESLSITGEEEPVQHTTAVLNELILTVKRGIHIDGRDIAQAVKMQRNGTLIYFHTLFEEEITKNAKGMPIRPKTFGQRTYIQMIKKHDIVFGVGPAGTGKTYLAVVMAVDAWKKGNVSKIILTRPAVEAGESLGFLPGDLKEKVDPYLRPVYDALYDIFGTEHTTRLMDRGVIEIAPLAYMRGRTLNHAFVILDEAQNTTIAQMKMFLTRLGYDSKMIVNGDMTQIDLPKGATSGLVNAEQVLKDVKDIGFVYFEHHDVVRHPLVAEIIKAYEGKQN
lm_gca_000438665	M638_10230	1979417	1979689	-1	90	hypothetical protein	912	0.014	T	xTxx	TASMANIA.T44	HicA_toxin	MDSKDQTMFYNFGDDSIEEDVKKLMKQVYVALEEKGYNPVNQIVGYLLSGDPAYIPRHKDARSMIRRLERDEIIEELVKAYLKNNEIGEK
lm_gca_000438665	M638_10545	2049106	2051763	-1	885	DNA polymerase I	939	NA	T	Txxxxx	NA	NA	MNDNIEEDIPVNKLVLIDGNSIANRAFYALPLLNNDKGVYTNAVYGFAMMLMNVLEKEKPSHVLVAFDAGKTTFRHTTFKGYKGGRQKTPSELSEQFPFIRELLTAYDIPQYELANYEADDIIGTLTKKAEADGMEVAIITGDRDLTQLASEKTTVYITKKGIADMETNTPETLKEKYNLTPEQIIDMKGLMGDSSDNIPGIPGVGEKTALKLLHEFGGTVESVLEHAEEISGKKLKEKVLENKELAILSKELATINVDSPIECTVESTKYDGYQTEKVIPLLKEMNFTTLLKNIEGDTPEETKELKELSFEIVTELKEKHFGGKTALYVELENDNYHTANFIGLTVHSSQGTYFFTKETAESSEVFRKWVESDQTKVVYDAKKTMVAMNRIGLAISGI…
lm_gca_000438665	M638_10680	2081215	2082426	-1	403	thiamine biosynthesis protein ThiI	954	0.001	T	xT	TASMANIA.T9	ParE_toxin	MEFDRMLIRYGELSTKGKNRKQFVTKLAQNVKRAMTDLPEVRIHGERDRMYIILNGADYQLVEERLKPIFGIQSFSPAVRVNLDVEEVKAAALALVQDAHEENGTFKVAARRSHREFPLDSNEINQEIGAYVLQNMEDLTVNVKNPDVKLTIDVRKEGVFLSCRTILGAAGLPVGSSGRAMLMLSGGIDSPVAGYLAQKRGVEIEAVHFHSPPYTSEQAKQKAVDLAAKLAKYSGQVQMHIVPFTEIQEVIKQQIPESVIMTVTRRMMLRITDELRRRRNGLAIVNGESLGQVASQTLESMLAINAVTATPIIRPVVSMDKNEIIQIAQKIDTYNLSVQPFEDCCTIFTPPSPKTKPKLDKIEHYESFTDFEALIAKALDNIETISVNVAETAQVKDEF…
lm_gca_000438665	M638_10885	2125956	2126384	1	142	glyoxalase	978	0.011	A	Axx	TASMANIA.A2	MraZ	MIQATVPYFTFDGEATEALDFYKKVFQAEITQMRYFHELEGFSGDKKQGERILHARLTKDEKDLFYFSDTLEGETDAGNRLALAVNFSSEADFVHAFVLLSKTGTIEIPIQNTFWDAKYAKVIDHYSIDWHLNLENESTTKV
lm_gca_000438665	M638_10910	2130054	2130287	-1	77	membrane protein	979	0.003	T	xTxx	TASMANIA.T5	Cpta_toxin	MRYQKISFIVTGIIAAVIGYLIFTSNYHPDVPNWLLFLFLALSIAVAVSQWKEKRLIWSCVGLFVAVLISVYYILTI
lm_gca_000438665	M638_11345	2212435	2213337	1	300	chemotaxis protein	1013	0.0075	T	Tx	TASMANIA.T55	SymE_toxin	MNVNAETEDATLLLDGLLQNVAIIRFDTNKKVTYANALFAEAMGYSEEEMLTLSHPDLCFPDFVQSASYKAMWTNLLAGQKFQNKIERKNARGERVWFEATYIPIIREDTVVGVAKIATDITRREETVHDFASGLKSMATNLKEHSSVGKTRSEALLELVKSITKESNENTDTLHDLQTEAQNIHGIINTINGIASQTNLLALNAAIEAARAGDAGRGFSVVAEEVRKLSSRVEEAIKEVEKSVNGITQEINTISSGTERVEAKVEESQEVLILSLEDFSQIESASTALDQNAGAFTKMI
lm_gca_000438665	M638_12005	2350086	2350961	-1	291	hypothetical protein	1066	0.011	T	Txx	TASMANIA.T57	PemK_toxin	MVKSMTGFGRATKEFEAFKVTIELKAVNHRYSEFLFRMPKQLAYLEGKLKKIISKQIKRGRIEVFFSITGEQITKRELHIDWDLADSYYRFIKQASARYELQELPTMADLLQEQAYLSIEEEVEASSELERLVLETLARATERLDEMRSMEGAELLLYFKQHLTALEKSLEIIQAEIPNTEKHYQEKIETRLQNVVGDQFDPSIVLTEVAMLLEKADINEEVERTKSHLKQFYGIILLEEPIGRKLDFLIQEMNREVNTIGSKASSLKITEQVVEMKTTLEKIREQVQNVE
lm_gca_000438665	M638_12270	2402828	2403700	-1	290	5'-3' exonuclease	1086	NA	T	TT	NA	NA	MTENRENLLVVDGMALLFRAFYATAVSKQFMFNQHGIPTNGVQGFMRHMFAAIRQSNPTHTLICWDMGSQTFRNELYDGYKAGRTAPPEEMIPQFDLAKEVAAGFGFVNLGVPGFEADDCIGTITVQASNTIATTVLSGDKDLLQLIAPTNDVWIMQKGYGNYKRYDEATFFEEMGISPRQFIDVKALMGDTSDGYPGVRGIGEKTAIKLIQEFESIEGVLNNLDKLKPAQQTKIQEDLAMLELSQKLARIHTEVPLEIDLPSLKYDGFREDAFAVVEKYGLKTLTRDIE
lm_gca_000438665	M638_12275	2403778	2404047	-1	89	30S ribosomal protein S14	1086	0.024	T	TT	TASMANIA.T78	ParE_toxin	MAKKSKVAKHERQQALVEQYAELRRTLKAEGRYDELRKLPRDSSPSRLHNRCELTGRPHGYMRKFGISRIRFRELAHQGQLPGVTKASW
lm_gca_000438665	M638_12295	2407540	2409048	-1	502	peptidase M32	1089	0.0097	A	xxA	TASMANIA.A15	BrnA_antitoxin	MVETLEEEFLAYIKKMEALEEALALVYWDLRTGAPSKGMEGRSDVIGVLSEEIFNMQTSEEMAAFIAGLNLDKENLSEITLKTLEESQKKYDLNKKIPSKEYAEYTKLVAQAETAWTTAREQNDFAAFEPFLTKILEMKRKFVEYWGYEENKYDTLLDQYEPGVTVSVLDSVFEKVRDGIMAIREKIANEGVKPDATILNTKISEAKQKEFSIRILNKMGFDFEAGRLDETVHPFATGLNTGDVRITTRYNENDFKMAVFGTIHEGGHAIYEQNFDAALVGTPLANGSSMGIHESQSLFYEIIIGSSLAFWKSNYADFQAITKPAFDHVTLEDFYRAVNISESSLIRIEADTLTYPLHIMIRYELEKALINGELEVKDLPKAWGDKYEEYLGIRPDNDT…
lm_gca_000438665	M638_12490	2448040	2449143	-1	367	prephenate dehydrogenase	1104	0.014	T	xxxxTx	TASMANIA.T114	PIN	MKGTVVIVGLGLIGGSIALAIKAKHPEAHIIGIDVSYHSLEVGKSLGVIDEIGESILIDGPKADLLVFCCPVKETEQLLTRLPGLRLKENVIVTDTGSTKGTIMEASTALRESGITFIGGHPMAGSHKSGVRAAKELLFENAYYLLTPTKDVAEDKVAELRTWLSGTNAKFLVLSPNEHDEITGMLSHLPHIVAAALVNQTQSFTEEHPAAFRLAAGGFRDITRVASSDPRMWTDISISNQKTLTKQLTIWRDSMNEALEMLESEDASSIYAFFDGAKEFRDSLPVHQGGAIPSFYDLFVDVPDYPGVISEVTRYLGEEEISLTNIKILETREDIFGVLQITFQSDEDRDRAKRCIETRSNYTCHYE
lm_gca_000438665	M638_13285	2619621	2619824	-1	67	Cro/Cl family transcriptional regulator	1180	0.00012	A	Ax	TASMANIA.A34	Rep_trans	MKVRNKVKQLREERGIGQNELALALEVSRQTIHAIEKGKYNPSLELSLKMARYFRLTIEEIFQLEEN
lm_gca_000438665	M638_14140	2801412	2801774	-1	120	50S ribosomal protein L7/L12	1268	0.012	T	xT	TASMANIA.T49	PemK_toxin	MALNIEEIIASVKEASVLELNDLVKAIEEEFGVTAAAPVAVAAAGGAAAEQTEFTVELASAGDSKIKVIKVVREITGLGLKEAKELVDNAPKALKEGVAKEEAEEIKAKLEEVGANVEVK
lm_gca_000438665	M638_14225	2813005	2814078	-1	357	hypothetical protein	1273	4.1e-116	T	Txxx	TASMANIA.T29	PIN_5	MLTWVIRVCFLILGGTTGVFSLPALWVKLGIGHILLINNPYTDALIGALIFYLITFWAVKYVEAALNWLEEKLAKIAIATLVYGGLGLFVGLVIAFFASNALSQTNIPLLNSVVPVILTLVLGYLGFRIGISRRNEFGNFVNNRNAKKRTPEEEKTEEKSKKTYKILDTSVIIDGRIADILTTGFLDGTVVIPLFVLAELQHIADSSDTLKRTRGRRGLDILNRIQKEDAIQVEMYEGDFEDTPEVDSKLVKLAKVMGGIVVTNDYNLNKVCEFQNVPVLNINDLANAVKPVVLPGEKMTVLMVKDGKEHNQGVAYLDDGTMIVVEDGRKFINETIQVEVTSVLQTSAGRMIFAKPS
lm_gca_000438665	M638_14385	2844914	2845300	-1	128	cell division protein DIVIC	1283	0.016	A	A	TASMANIA.A83	ParBc_2	MKKAKSKVARIENRYIKDTATMKKTRSRRRIALFRRLAFMAIIFAVVGGLLTITYTKQVLTLKEKKEKQVQVDKKMVAMKDEQDSLNEQIKKLHNDDYIAKLARSEYYLSKDGEIIFNIPEENSKQKE
lm_gca_000438665	M638_14615	2897847	2898131	1	94	transition state regulator Abh	1308	1.6e-36	A	A	TASMANIA.A8	MazE_antitoxin	MKSTGMVRKIDELGRVVIPIEIRRTMNLNVKDPLEIFTDEDAIVLKKYSAGLVCDVTGEFSVDNKKFVDGKLTLSKEGAAELMEEIKRRFGDTL
lm_gca_000438665	M638_14780	2930909	2931637	-1	242	N-acetylmuramoyl-L-alanine amidase	1327	0.017	T	xxxxxxxxxxxxT	TASMANIA.T7	Gp49	MTKIWIDAGHGGKDSGASGNGLVEKNWVLTVAKQLQTELVKAGFEVGMTRTNDTFYELSDRAKKANSFKADLFISLHFNAGGGKGYEDYIYTSVPAATVEIQKIIHKNIIAKVTKHGMNDRGMKKANFAVLRETAMDAILLEAGFCDSTDALILEKKAYQTDYCLGIVAAVQEIFGAMVTKYRAGKYLTSDDAISGTNIKGYLEAGTKVFVYKETEKTLNLTTTKGVPGSWVLKTEVNTGKR
lm_gca_000438665	M638_14855	2940844	2941179	1	111	XRE family transcriptional regulator	1329	2.3e-06	A	Ax	TASMANIA.A78	HTH_3	MELNKFVGNKIKQYREERGLNQEALAEKLHTTRQTISRYENGDRKANQDVLFELAKIFNKRLDDFFPERNLPPVDERLVTIAAHIDDDVTEEEMRDILAYIEMKKKLHRGM
lm_gca_000438685	M643_00220	30672	31184	1	170	propanediol dehydratase small subunit	17	0.015	T	xxxxTxxxxxxxxxxxxxxx	TASMANIA.T4	YafQ_toxin	MNQEALENMVRNILQEVNSGAVSTTTSQKVSGDTLTVRDYPLGTKRPELVKTSTSKSLDDITLKSVLDGTIKPEDVRVTVETLKMQAQVARDAGRATLANNFERAAELTIVPDERILEIYNAMRPYRSSREELLAIADELESVYHATICSNYVREAAQLYQERKKLKGDN
lm_gca_000438685	M643_00570	94749	95201	1	150	MarR family transcriptional regulator	33	0.019	T	xxTx	TASMANIA.T92	YoeB_toxin	MERQKVKQLIKSYQQTYIFAMNQIHQAISEISASTVDLSIEQFFVLREIATYDGISATELAATLAVNKSAITPKLKKLEEKGYIRRERNQQDKRAVVLTISEKGNNVYEECEKQLELLVNEWLEILGEKDSEQFFELFQKITKSVVEPRQ
lm_gca_000438685	M643_00930	165886	167706	1	606	peptidoglycan-binding protein	74	0.018	A	A	TASMANIA.A124	BrnA_antitoxin	MSVKSNIVKIGVCFAVLAVPVSQTTFPVFAAEQTGLKASQDNVNIPDSTFKAYLNGLLGQASTANITEAQMDSLTYITLANINVTDLTGIEYAHNIKDLTINNIHATNYNPISGLSNLERLRIMGKDVTSDKIPNLSGLTSLTLLDISHSAHDDSILTKINTLPKVNSIDLSYNGAITDIMPLKTLPELKSLNIQFDGVHDYRGIEDFPKLNQLYAFSQTIGGKKLINSDIKGSALTYNAEKQTLYVPFSLMTERTVNYDGYVPDFVKSTAGSDTYFAMNEKQVNGNRLTITSDGLTVSDVSKADFDNLEKMEYNAKIDLSSQTYNIPDQFKNGGAYNISVPIYDHYFTVDHSVNISADSGKTYIENQPVTEAEFLADIHAKTDDGSTVTSDFADKVDF…
lm_gca_000438685	M643_01020	185223	185729	-1	168	chromosome partitioning protein ParB	87	8e-64	A	xxxAx	TASMANIA.A3	ParBc	MNYKSPVYSVTPIHYTKLQANNYNPNTVPATELKLLEKSIWEDGFTQPIVCYPLEDSDKYEIIDGFHRYTIMRTSKRIRERENEFLPVVILEKDTVNRMASTIRHNRARGFHNVELMSNIVSELVDSGMSDSWIMKNIGMDANEILRLKQVSGLAHLFLDKEFSHTSD
lm_gca_000438685	M643_01540	290907	291056	1	49	hypothetical protein	128	0.0067	T	xxTx	TASMANIA.T70	Zeta_toxin	MNKQNELQSVLSNKKKVLIIGPNGAGKSTFAAKLGKCYDFEVCHLDKLF
lm_gca_000438685	M643_01760	337008	338888	-1	626	DNA primase	149	0.0068	A	xAxxx	TASMANIA.A1	ParBc	MARIPEEVIDQVRNQADIVDIIGNYVQLKKQGRNYSGLCPFHGEKTPSFSVSPEKQMFHCFGCGKGGNVFSFLMEHDGLNFVESVKKVADMSHLDVAIKLPEERDTSNLPKETSETAKMVEMHQLTAKLYHYILMETEEGTAALTYLKERGMSEQMMTTFQIGFAPNHHATITAFLEKRGMDLQLAGRAGLLSERDDGQMVDRFRNRIMFPITNDRGQIIAFSGRLFDRDDGPKYLNSPETPVFNKRRILFHFSEARQAIRKQEEITLMEGFMDVISAEEAGVQNAVASMGTSLTEEHADLIKRLTNRAIICYDGDRAGIEAAYKAGTLLVERNRLDVFVLQLPAGKDPDDFIRASGPEKFKEVYKQQRMTWTAFKIHYLRRERNLQNETDQIGYIDDC…
lm_gca_000438685	M643_01820	349575	350534	-1	319	phosphate starvation protein PhoH	153	3.2e-31	T	Txxxxx	TASMANIA.T1	PhoH	MLNEFNEVVELSDDTNIQDLFGNNNKNIELLEELLQVKIITRGESLSITGEEEPVQHTTAVLNELILTVKRGIHIDGRDIAQAVKMQRNGTLIYFHTLFEEEITKNAKGMPIRPKTFGQRTYIQMIKKHDIVFGVGPAGTGKTYLAVVMAVDAWKKGNVSKIILTRPAVEAGESLGFLPGDLKEKVDPYLRPVYDALYDIFGTEHTTRLMDRGVIEIAPLAYMRGRTLDHAFVILDEAQNTTIAQMKMFLTRLGYDSKMIVNGDMTQIDLPKGATSGLVNAEQVLKDVKDIGFVYFEHHDVVRHPLVAEIIKAYEGKQN
lm_gca_000438685	M643_02000	381448	381720	-1	90	hypothetical protein	167	0.015	T	xTxx	TASMANIA.T44	HicA_toxin	MDSKDQTMFYNFGDDSIEEDVKKLMKQVYVALEEKGYNPVNQIVGYLLSGDPAYIPRHKDARSMIRRLERDEIIEELVKAYLKNNEIGEK
lm_gca_000438685	M643_02315	451138	453795	-1	885	DNA polymerase I	194	NA	T	Txxxxx	NA	NA	MNDNIEEDIPVNKLVLIDGNSIANRAFYALPLLNNDKGVYTNAVYGFAMMLMNVLEKEKPSHVLVAFDAGKTTFRHTTFKGYKGGRQKTPSELSEQFPFIRELLTAYDIPQYELANYEADDIIGTLTKKAEADGMEVAIITGDRDLTQLASEKTTVYITKKGIADMETNTPETLKEKYNLTPQQIIDMKGLMGDSSDNIPGIPGVGEKTALKLLHEFGGTVESVLEHAEEISGKKLKEKVLENKELAILSKELATINVDSPIECTVESTKYDGYQTEKVIPLLKEMNFTTLLKNIEGDTPEETKELKELSFEIVTELKEKHFGGKTALYVELENDNYHTANFIGLTVHSSQGTYFFTKETAESSEVFRKWVESDQTKVVYDAKKTMVAMNRIGLAISGI…
lm_gca_000438685	M643_02450	483248	484459	-1	403	thiamine biosynthesis protein ThiI	209	0.0011	T	xT	TASMANIA.T9	ParE_toxin	MEFDRMLIRYGELSTKGKNRKQFVTKLAQNVKRAMTDLPEVRIHGERDRMYIILNGADYQLVEERLKPIFGIQSFSPAVRVNLDVEEVKAAALALVQDAHEENGTFKVAARRSHREFPLDSNEINQEIGAYVLQNMEDLTVNVKNPDVKLTIDVRKEGVFLSCRTILGAAGLPVGSSGRAMLMLSGGIDSPVAGYLAQKRGVEIEAVHFHSPPYTSEQAKQKAVDLAAKLAKYSGQVQMHIVPFTEIQEVIKQQIPESVIMTVTRRMMLRITDELRRRRNGLAIVNGESLGQVASQTLESMLAINAVTATPIIRPVVSMDKNEIIQIAQKIDTYNLSVQPFEDCCTIFTPPSPKTKPKLDKIEHYESFTDFEALIAKALDNIETISVNVAETAQVKDEF…
lm_gca_000438685	M643_02670	529465	529893	1	142	glyoxalase	234	0.0095	A	Axx	TASMANIA.A2	MraZ	MIQATVPYFTFDGEATEALDFYKKVFQAEITQMRYFHELEGFSGDKKQGERILHARLTKDEKDLFYFSDTLEGETDAGNRLALAVNFSSEADFVQAFVLLSKTGTIEIPIQNTFWDAKYAKVIDHYSIDWHLNLENESTTKV
lm_gca_000438685	M643_02695	533563	533796	-1	77	membrane protein	235	0.0034	T	xTxx	TASMANIA.T5	Cpta_toxin	MRYQKISFIVTGIIAAVIGYLIFTSNYHPDVPNWLLFLFLALSIAVAVSQWKEKRLIWSCVGLFVAVLISVHYILTI
lm_gca_000438685	M643_02980	582238	583575	-1	445	chromosome partitioning protein ParB	245	1.2e-46	A	xAx	TASMANIA.A7	ParBc	MNIQEIEVSKINPAAYNPRIDLQPDDPEYQKLKKSIEEFGYIDPLIWNERTGNLVGGHQRYKILLEGKPENLTVSVVNLDIDQEKALNIALNKIEGGWNTDKLGELLKSINDEEMLNLTGFSALEIDELIKEFELPPATVDKVKENPLDSNLFESFLFPPFSYLDSKTRRWRDRKDQWKNLGIRSELGREGNLTFASSLRSASLTGTSIFDPVLCELAYRWFTPKESAKIYDPFAGGSVRGIVAKVLGHEYTGIDLRKEQVEANHINAKEIGLDGINWITDNSLNADKHIEDNSMDLLFTCPPYFDLEVYSDNKEDISNMEYEEFIKVYSEILDKAANKLKDNRFAIVVISDVRDKAGFYRDLTGLTKSVFEKNGIYFYNDLILLNSLGSGALRARRNM…
lm_gca_000438685	M643_03165	600203	600388	-1	61	XRE family transcriptional regulator	249	0.001	A	Axxx	TASMANIA.A32	HTH_3	MEWLKKYRLDKDLTQQEVADQCGIPKNTYASIEQGKRRPSPERAKIIASNLGFDWTIFFNK
lm_gca_000438685	M643_03170	600549	600977	1	142	hypothetical protein	250	5e-07	A	Axxx	TASMANIA.A32	HTH_3	MFASRIKELRKESKKTQEEMAKILGVAKTTYASYEQAKRMPDAEIQNKIANYFDVSLDYLHGRSRHKNINAEGFTPKEEIDMKKRMDALREDLKNGDGLLYDGEPITTEAMESILDAMEFAEKQATRINRKYAPKDKKNNIE
lm_gca_000438685	M643_03535	664254	665156	1	300	chemotaxis protein	278	0.0083	T	Tx	TASMANIA.T55	SymE_toxin	MNVNAETEDATLLLDGLLQNVAIIRFDTNKKVTYANALFAEAMGYSEEEMLTLSHPDLCFPDFVQSASYKAMWTNLLAGQKFQNKIERKNARGERVWFEATYIPIIREDTVVGVAKIATDITRREETVHDFASGLKSMATNLKEHSSVGKTRSEALLELVKSITKESNENTDTLHDLQTEAQNIHGIINTINGIASQTNLLALNAAIEAARAGDAGRGFSVVAEEVRKLSSRVEEAIKEVEKSVNGITQEINTISSGTERVEAKVEESQEVLILSLEDFSQIESASTALDQNAGAFTKMI
lm_gca_000438685	M643_03670	692140	692445	-1	101	hypothetical protein	285	0.016	T	xxxAxxxxxTx	TASMANIA.T44	HicA_toxin	MRKGEFRTWLENKGTMGKHPIADALSRCKRLESSLQIDLDREFLNDQGERLISVFEYSTEDEKNNRQPPKGIQFESGSNIKNGMASLRSAGKKYFEFCRSN
lm_gca_000438685	M643_03700	695246	696496	-1	416	adenine methyltransferase	285	2.7e-177	A	xxxAxxxxxTx	TASMANIA.A7	ParBc	MPIKETKYYLADIKELTPYINNARTHDDKQIAQIAASIKEFGFLSPIVISEDNTILCGHGRFYAAQRLGLDKIPCIKEEYLTESQRKAYILADNQLTLNAGWDTDLLSIELSDLQGADFDLDLLGFDAAEIDQLLNGDAEAQEDKFDVDAELEKPTFSKTGDLWLLGNHRLVCGDSTKQETYDVLMDGKLANLTVTDPPYNVNYEGSAGKIKNDNMANEAFYIFLYDAFSCMEKAMADDASIYVFHADTEGLNFRRAFVEAGFYLSGTCIWKKQSLVLGRSPYQWQHEPVLYGWKKKGKHQWYTGRKESTIWEFDKPKKNGDHPTMKPILLLAYPITNSSMSNCIVLDPFGGSGSTLIACEQTNRICHTIELDEKFVDVIVNRYIEQVGSADSVRVIRD…
lm_gca_000438685	M643_03790	709385	710002	-1	205	hypothetical protein	288	0.0083	T	Txxxxx	TASMANIA.T7	Gp49	MSRFKKTHQNDRSTYKYVFERTDANGRIQKEVVEIRPGEDGVTELNIQELHRADDRAIYNFYKNARPERTEEEKEKIKAWKEKFREDFNNEHGYYPMDEYVDGEANDYFKRNYNLSLNEFDDECDEGDNPIQSLVYDAYQDNEEDPRIDRLREVVTQLLPYHQEIYHMLVTENMSQTEVADKLDKKKQSINRTFGIIKDKIKELF
lm_gca_000438685	M643_04465	855064	855939	-1	291	hypothetical protein	346	0.012	T	Txx	TASMANIA.T57	PemK_toxin	MVKSMTGFGRATKEFEAFKVTIELKAVNHRYSEFLFRMPKQLAYLEGKLKKIISKQIKRGRIEVFFSITGEQITKRELHIDWDLADSYYRFIKQASARYELQELPTMADLLQEQAYLSIEEEVEASSELERLVLETLARATERLDEMRSMEGAELLLYFKQHLTALEKSLEIIQAEIPNTEKHYQEKIETRLQNVVGDQFDPSIVLTEVAMLLEKADINEEVERTKSHLKQFYGIILLEEPIGRKLDFLIQEMNREVNTIGSKASSLKITEQVVEMKTTLEKIREQVQNVE
lm_gca_000438685	M643_04725	906201	907073	-1	290	5'-3' exonuclease	365	NA	T	xT	NA	NA	MTENRENLLVVDGMALLFRAFYATAVSKQFMFNQHGIPTNGVQGFMRHMFAAIRQSNPTHTLICWDMGSQTFRNELYDGYKAGRTAPPEEMIPQFDLAKEVAAGFGFVNLGVPGFEADDCIGTITVQASNTIATTVLSGDKDLLQLIAPTNDVWIMQKGYGNYKRYDEATFFEEMGISPRQFIDVKALMGDTSDGYPGVRGIGEKTAIKLIQEFESIEGVLNNLDKLKPAQQTKIQEDLAMLELSQKLARIHTEVPLEIDLPSLKYDGFREDAFAVVEKYGLKTLTRDIE
lm_gca_000438685	M643_04750	910913	912421	-1	502	peptidase M32	368	0.011	A	xxA	TASMANIA.A15	BrnA_antitoxin	MVETLEEEFLAYIKKMEALEEALALVYWDLRTGAPSKGMEGRSDVIGVLSEEIFNMQTSEEMAAFIAGLNLDKENLSEITLKTLEESQKKYDLNKKIPSKEYAEYTKLVAQAETAWTTAREQNDFAAFEPFLTKILEMKRKFVEYWGYEENKYDTLLDQYEPGVTVSVLDSVFEKVRDGIMAIREKIANEGVKPDATILNTKISEAKQKEFSIRILNKMGFDFEAGRLDETVHPFATGLNTGDVRITTRYNENDFKMAVFGTIHEGGHAIYEQNFDAALVGTPLANGASMGIHESQSLFYEIIIGSSLAFWKSNYADFQAITKPAFDHVTLEDFYRAVNISESSLIRIEADTLTYPLHIMIRYELEKALINGELEVKDLPKAWGDKYEEYLGIRPDNDT…
lm_gca_000438685	M643_04945	951412	952515	-1	367	prephenate dehydrogenase	383	0.016	T	xxxxTx	TASMANIA.T114	PIN	MKGTVVIVGLGLIGGSIALAIKAKHPEAHIIGIDVSYHSLEVGKSLGVIDEIGESILIDGPKADLLVFCCPVKETEQLLTRLPGLRLKENVIVTDTGSTKGTIMEASTALRESGITFIGGHPMAGSHKSGVRAAKELLFENAYYLLTPTKDVAEDKVAELRTWLSGTNAKFLVLSPNEHDEITGMLSHLPHIVAAALVNQTQSFTEEHPAAFRLAAGGFRDITRVASSDPRMWTDISISNQKTLTKQLTIWRDSMNEALEMLESEDASSIYAFFDGAKEFRDSLPVHQGGAIPSFYDLFVDVPDYPGVISEVTRYLGEEEISLTNIKILETREDIFGVLQITFQSDEDRDRAKRCIETRSNYTCHYE
lm_gca_000438685	M643_05560	1086951	1087382	-1	143	cell division protein MraZ	434	6.2e-79	A	Axxx	TASMANIA.A2	MraZ	MFMGEYQHNIDIKGRLIVPAKFRELLGDNFVITRGLDKCLFAYPQEEWKKLEEKLQTLPLTKKDARSFTRFFFSGASECELDKQGRINIPSNLLQYADLEKETVIIGVSSRIEIWSKSEWDDVFNEAEESFADLAENMIGFDI
lm_gca_000438685	M643_06550	1290159	1291037	-1	292	LysR family transcriptional regulator	538	0.009	T	T	TASMANIA.T9	ParE_toxin	MNLHHLRYFVTLAHMEHYTKAAEKLLITQPSLSHAISSLEQELGIPLFEKEGRNIGLSKAGKVFLDYVEESLDMIDAGVATTKKAANGEGQIDLAFLQTLGTSLIPKLVQEFLQTEPEKQIDFIFHTGVSIDIIQGLKEKKFDIGICSKLENERNIHFTPIAKQELVLIVPKSHPLAEKDWIDLIETVDYPHIAFSKKSGLRPIIDDLFRKIGADYQIAYEIEVDQVIAGMVAQNFGIAVVPNMPILNYVDVKVLPIRSPNWERFFYLAVAKNQTLTPAAEKFKQFMLAHRI
lm_gca_000438685	M643_06640	1307847	1308572	1	241	methionine ABC transporter ATP-binding protein	545	0.0051	T	xTx	TASMANIA.T70	Zeta_toxin	MIDIKNLHKHFGKLEVLKGIDLEIASGEVVVVIGPSGSGKSTFLRCLNLLEQPTTGTILFENKDLMAKQTNVNELRQKMGMVFQNFNLFPHKNVLENLMLAPMKVKNEDSAAAKKHALSLLEKVGLADKATSYPSQLSGGQQQRVAIARALAMNPDVMLFDEPTSALDPEMVGEVLSVMKSLAKEGMTMVVVTHEMGFAREVADRVVFMDAGVIQEQGTPEEVFGNPQNDRTKDFLGKVLA
lm_gca_000438685	M643_06735	1327882	1328229	-1	115	DNA-binding protein	557	0.0026	A	A	TASMANIA.A32	HTH_3	MEFGEKLIHLRKKNRLTQKQLAAKIGTTASTISKYENDNHRPPIFILAKLAEILGTTTDFLLDDVAGLREKNSVNAFPLIGNPELEKWYLELPYTYSEDELLMLKRIADAIENKK
lm_gca_000438685	M643_07500	1466718	1467167	1	149	hypothetical protein	624	0.0075	A	xxAx	TASMANIA.A32	HTH_3	MAIKLLDEFLKKHDLTRYQLSKLTGISQNTLKDQNEKPLNKYTVSILRSLSLISGLSVSDVLFELEDIEKNSDDLAGFKHLLDKYKLSFPAQEFELYCLIKEFESANIEVLPFTFNRFENEKHVNIKKDVCKALENAITVLKEKKNELL
lm_gca_000438685	M643_07545	1478892	1479125	-1	77	hypothetical protein	626	0.01	T	xxxxxxxxxxxxxxxTxxxxxx	TASMANIA.T44	HicA_toxin	MTFSEFRTYLENLGGDTPFMTTLEIRMTERSKVPRHLLKEKIKQNRIMLKRGYFEDAASNEEGLEKTLRANSKLKEG
lm_gca_000438685	M643_07800	1502012	1502320	1	102	XRE family transcriptional regulator	634	2.5e-05	A	Axxx	TASMANIA.A32	HTH_3	MKVNEMIINLREKRNISQRELANRIGINKSVMNRIESGERDIRAHELEAIANYFDVSADYLLGREEFDNSDLLAAHIDDDLTEDERIEIEKYLKFIRSQKEE
lm_gca_000438685	M643_08030	1550541	1551557	-1	338	peptide chain release factor 2	651	0.0043	A	Ax	TASMANIA.A34	Rep_trans	MEVRIAELEDQMLDPNFWNDQQAAQKVINESNGYKETYQAFHALEEEQESMEISLELLKEEADEDLQEELEKDIKAYMATISEFELKLMLSDPYDKNNAILELHPGAGGTESQDWGSMLLRMYQRWSEKKGFKVEMLDYQAGDEAGIKSVTLLIKGHNAYGYLKAEKGVHRLVRISPFDSSGRRHTSFVSVDVMPELDDDIEIEVRTEDLKIDTYRATGAGGQHINTTDSAVRMTHIPSGIVVTCQSERSQLKNREQAMKMLKTKLYQKEQEEKERELAEIRGEQKEIGWGSQIRSYVFHPYSMVKDHRTNYETGNIQAVMDGDLDEFINAYLRSRIG
lm_gca_000438685	M643_09560	1852555	1853406	-1	283	plasmid partitioning protein ParB	783	6.7e-195	A	xAx	TASMANIA.A1	ParBc	MAKGLGKGINALFNNVDTNEETVQNIAIKDIKPNPYQPRKIFDTKAINELRDSIKIHGVLQPIILRNTDKGYEIVVGERRFRAAKEAKLKEIPAVVRDLTEEEMMELSVIENLQREDLSPLEEAESYQFLMKKLGLTQAKLAERVGKSRPYIANFVRLLTLPEEVQVMLRDGSLSAGHGRVLLGLKLKKNIIPTAKKTVAQGLTVRQLEDVVNNLNENVSRETIKPARVPIFIRESESQLRDKFGTAVSIKRRDKKGKIEIEFLSDDDLDRILEILDIQFDDE
lm_gca_000438685	M643_09580	1855612	1856466	-1	284	chromosome partitioning protein ParB	785	5.9e-106	A	Ax	TASMANIA.A1	ParBc	MPFSRLFGKKEKNQMDDIVEEGVQRVQELPMDKIFPNQFQPRTVFDQDKIDELARTIRIHGVIQPIVVREMEPDYYEIIAGERRFRAVLSLEMEKIPAIIQNLDDEEVAAIALIENLQREELTPIEEAKAYRSLLDMQDVTQEALAQRVGKSQSAIANKMRLLKLPETVQEAVLNKQISERHARSLLALETEEQQVAILAEIAENHWNVKQTEARIQEILGVKKPVATKKTKPKRQAISRDVRIAMNTIKQSVTMVKDNGMDLDFTEEETDDFYQITIQIPKKK
lm_gca_000438685	M643_10335	2009516	2009992	-1	158	transcriptional regulator	843	4.6e-05	A	A	TASMANIA.A32	HTH_3	MFSKRLSELRKKKGFSQYKLADELGFSRGQVANYEQGTREPDYQTLLKIAEFFNVSTDYLLGRDDNNLAETIAAHIDSNASEEDIKEILAYIEEKRKEHVNEEEINITEIASKEDDAVDKFVEENEDFKAVAARVMNDAEAVKAVKSFIEFYEQQKNN
lm_gca_000438685	M643_10365	2012284	2012469	1	61	hypothetical protein	845	0.015	T	xTxx	TASMANIA.T138	AbiEii	METMEKDILTAEEAAEMLGMKKRTIQSWARNAGLPGKKINGKTWIFSKRELEAWVAQGGEK
lm_gca_000438685	M643_10865	2090171	2090506	-1	111	XRE family transcriptional regulator	873	2.5e-06	A	Ax	TASMANIA.A78	HTH_3	MELNKFVGNKIKQYREERGLNQEALAEKLHTTRQTISRYENGDRKANQDVLFELAKIFNKRLDDFFPERNLPPVDERLVTIAAHIDDDVTEEEMRDILAYIEMKKKLHRGM
lm_gca_000438685	M643_10940	2099713	2100441	1	242	N-acetylmuramoyl-L-alanine amidase	875	0.019	T	xxxxxxxxxxxxT	TASMANIA.T7	Gp49	MTKIWIDAGHGGKDSGASGNGLVEKNWVLTVAKQLQTELVKAGFEVGMTRTNDTFYELSDRAKKANSFKADLFISLHFNAGGGKGYEDYIYTSVPAATVEIQKIIHKNIIAKVTKHGMNDRGMKKANFAVLRETAMDAILLEAGFCDSTDALILEKKAYQTDYCLGIVAAVQEIFGAMVTKYRAGKYLTSDDAISGTNIKGYLEAGTKVFVYKETEKTLNLTTTKGVPGSWVLKTEVNTGKR
lm_gca_000438685	M643_11085	2130857	2131141	-1	94	transition state regulator Abh	891	1.7e-36	A	A	TASMANIA.A8	MazE_antitoxin	MKSTGMVRKIDELGRVVIPIEIRRTMNLNVKDPLEIFTDEDAIVLKKYSAGLVCDVTGEFSVDNKKFVDGKLTLSKEGAAELMEEIKRRFGDTL
lm_gca_000438685	M643_11315	2183788	2184174	1	128	cell division protein DIVIC	917	0.018	A	A	TASMANIA.A83	ParBc_2	MKKAKSKVARIENRYIKDTATMKKTRSRRRIALFRRLAFMAIIFAVVGGLLTITYTKQVLTLKEKKEKQVQVDKKMVAMKDEQDSLNEQIKKLHNDDYIAKLARSEYYLSKDGEIIFNIPEENSKQKE
lm_gca_000438685	M643_11475	2215007	2216080	1	357	hypothetical protein	927	2.8e-116	T	Txxx	TASMANIA.T29	PIN_5	MLTWVIRVCFLILGGTTGVFSLPALWVKLGIGHILLINNPYTDALIGALIFYLITFWAVKYVEAALNWLEEKLAKIAIATLVYGGLGLFVGLVIAFFASNALSQTNIPLLNSVVPVILTLVLGYLGFRIGISRRNEFGNFVNNRNAKKRTPEEEKTEEKSKKTYKILDTSVIIDGRIADILTTGFLDGTVVIPLFVLAELQHIADSSDTLKRTRGRRGLDILNRIQKEEAIQVEMYEGDFEDTPEVDSKLVKLAKVMGGIVVTNDYNLNKVCEFQNVPVLNINDLANAVKPVVLPGEKMTVLMVKDGKEHNQGVAYLDDGTMIVVEDGRKFINETIQVEVTSVLQTSAGRMIFAKPS
lm_gca_000438685	M643_11560	2227311	2227673	1	120	50S ribosomal protein L7/L12	932	0.014	T	xT	TASMANIA.T49	PemK_toxin	MALNIEEIIASVKEASVLELNDLVKAIEEEFGVTAAAPVAVAAAGGAAAEQTEFTVELASAGDSKIKVIKVVREITGLGLKEAKELVDNAPKALKEGVAKEEAEEIKAKLEEVGANVEVK
lm_gca_000438685	M643_12430	2410588	2410791	1	67	Cro/Cl family transcriptional regulator	1021	0.00013	A	Ax	TASMANIA.A34	Rep_trans	MKVRNKVKQLREERGIGQNELALALEVSRQTIHAIEKGKYNPSLELSLKMARYFRLTIEEIFQLEEN
lm_gca_000438685	M643_12845	2502245	2502823	1	192	hypothetical protein	1067	0.0053	T	Tx	TASMANIA.T1	PhoH	MKKILVPILLLATILASCSSPNEKITKDTKISKTITIRADYKIPKDIKELEDNSANIVKVKFLQNKTIGKDGSTISEIEILTSYKGNLEKGSKVDISEPWYLSDGKYVAVENYIALDKGQEYTIFLGEKDKDTYPLSSMGYGKFGGSLKEDQAVLADFNILGEVQKFDFISENTEEVKNYQLIKEQVAGKYK
lm_gca_000438685	M643_13645	2667792	2670266	1	824	cell wall surface anchor protein	1150	0.012	T	T	TASMANIA.T74	PIN	MKKILHIVIALSVICSIILVPVDWSAKAGGNNKRDDLIKSVSFYNSNGQNVTAKENYNEKLNYFLEVAFGGNSFQKGDYFNITLSSDALLYTEKAYDLKVDIDPTAVTNEQVVGKVTVEKINGSPTLHFVFTEDSESFFINSFDASFKIQVMPAHGDKNVINLSYSGAAKNFKNIGTSSVEWNVNMADDWPPVGISDFSKISGDLYHAILVYEKPSSKVNYETEILVSYPLFEKRIPLGNVQNIKIEVWDEAKEIYRVGVAGVDYGTITYDVGTPFVGGPIFQMNCTIPFKGISTKTRVSFDIDTNVDGKPGTTDPYLVSLSSVSSATKSLEFYPVNNADTKMTAAFFGKVTTRFEDELGNPVTFDNYSTVTTPGKVNQDGKFEIAEPFLHNSVQNVDK…
lm_gca_000438685	M643_13820	2698545	2700401	1	618	chemotaxis protein CheA	1162	0.00089	T	xTxxxxxxxxxx	TASMANIA.T17	HipA_C	MTTNMLDLFIEEASEHLQALNDNLLQLEKDPTNGQLVSEIFRSAHTFKGMSATMGFQQVADLTHAMENVLDEVRNNRLAVTEHLVDIIFTCTSHLETMVSDIQHGGQGAADISKTVADLEALLHPEQETDLAVEKTYRIQIQIEEAAILKAVRAVMCLERLAEMGIISETTPDREAIELEEFEQSFEVVLESAQTKEEIEAVVLDISEIEKVTVTEEVEEVQVIEPIKKAAKQTTKRLENKTIRVQLEKIEKLMNVFEESVIERARIDEIAEKTNNKELMEHLGRFSSISKEIQNGLLNMRMVPVDSVFNRFPKMVRTLAKELGKKIDLVIEGADTEVDKIVIDEIGDPLVHLIRNSVDHGAETVEVRRKNGKNETATINLKAFHSGNNVVIEIADDGA…
lm_gca_000438685	M643_14025	2735859	2736368	1	169	transcriptional regulator	1173	3e-08	A	A	TASMANIA.A32	HTH_3	MLNENIKAIRKSKGLSQEEIAIKLNVVRQTISKWEQGLSVPDSDMLISISEVLETPVSTLLGETVMVSKVDDVKAISEKLEIINLQLAQRKTARRKMLYWLFVSLCAVIAIISSVFIILNSPYLGWDYSDPETSVIGVAFHTFEWLFVRLAPIILIGGVVGIFLTRKNV
lm_gca_000438685	M643_14190	2766957	2767307	1	116	hypothetical protein	1188	0.0092	T	T	TASMANIA.T11	HOK_GEF	MKKKKWLQLIMAVIVICAIIFGIKWLLYRDNLVEMMQVDDTLYIVSYEPAKQEDALEKIGEIEHRIRHYRIPNKNFTSNYLSEGTELYKAKNGDEFPRTILFKEDGEYFIASEAMK
lm_gca_000438685	M643_14320	2797846	2798388	1	180	Cro/Cl family transcriptional regulator	1209	0.0011	A	Axxxx	TASMANIA.A32	HTH_3	MEIGKRIKNLRLSKNLTQEELGERTDLTKGYISQLERDLSSPSIETLFAILEVLGSTPKDFFDEEEHNQKVIYGELEHTFFEDEEKGYRIKWLVPESNEKEMEPVLLEIEANSCFKSFEPSLSETFAYVLKGEVTVLLGRNEYVAKKGEAIYFHAADEHQIINRSNEQVTLILVATESYL
lm_gca_000438685	M643_14410	2813775	2814743	1	322	hypothetical protein	1217	0.027	T	xTA	TASMANIA.T36	SpoIISA_toxin	MDAKTIIENRFQSQKLIQTAWSDSPERIVFHFGAMQSQNYGQSLWAVGSRMTTPSEKAVEQAINNGEIIRTWLLRGTIHLFSAKDYHWMMDLIAPSIDKICKPYRAKLGLTDEVLHKATEVVSEIVSEQAVTRKDLAAHLATKDLPSAGIPFAQLLVYLSSRKVICSGPNETFRNTMHIPADTNHFTREEAIKELAKRYIQSHAPATLKDFCFWSGLTVTDAKIGLADMPKMGDYYITTLVENGTMPTTIPLAGFDEWIIGYRDRSVVLPEIWHDEIMTKNGIFRPAIITEGKVVGKWEKPKKRAELDGDFWDRYIQFRNML
lm_gca_000438685	M643_14415	2814784	2816064	1	426	3-hydroxy-3-methylglutaryl-CoA reductase	1217	0.018	A	xTA	TASMANIA.A49	ParD_like	MNAFDKFYKKTVEERRAILAKYADLNEEEQAFLASTGALSFDKANHMIENTIGIYSLPLGLGMNMLLNDKHYVVPMAMEEPSVVAAQSAGAKLIGQNGGITGSATKRKMIGQIELISVSDIQAAKENIIANEEQLIAIANQAHPSLQKRGGGAVEIQVRTAQTANDETLLIVHLLVDTQEAMGANMVNTMVETLAPELEMLTNGTANMRILSNLVDEATATAVCRINPESLATKTQSGEWVRDRIIAAYEFADADIYRAATHNKGIMNGIDAVIMAFGNDWRAVEAASHAYAARTGSYKPMSKWSKDAEGYLVGELTLPMPVAFVGGSIGIHPIATLSKKIARVESAKELAMLVCAVGLTQNLAALKALVTEGIQRGHMSLQAKSLAMTAGAEADEIEK…
lm_gca_000438685	M643_14725	2888449	2888727	1	92	CopG family transcriptional regulator	1255	6.9e-05	A	AT	TASMANIA.A5	NikR_C	MLEKEKRMIISVELTQEMIQELDVVVEKEKMGRSEVIMEATQQFLQEKRARELRDEMERGYAEMATINFAIACECTHVEAEAEDRNISILGG
lm_gca_000438685	M643_14730	2888734	2889078	1	114	PemK family transcriptional regulator	1255	5.2e-64	T	AT	TASMANIA.T57	PemK_toxin	MVKRGDVYYADLSPVVGSEQGGIRPVLIIQNDIGNRFSPTVIVAAITAKIQKAKLPTHVEATRKDGFERDSVILLEQIRTIDKQRLTDKITHLDEDLMAKVNKALEVSLGVVEF
lm_gca_000438685	M643_15270	2981535	2981960	1	141	MarR family transcriptional regulator	1301	0.0025	A	Ax	TASMANIA.A93	RHH_1	MRREKTMDTLIRSIMIKSKRKMDAKVAQFGLTTQQARVLGFLNDNAANEIIQKDLQRIFQTRGASITSLIQGLEKKELISRKPSIRDGREKVVTLTEEGKRIVDEFNESFPREDDKAKKILSADEYKIFIDLLSKIDDNTE
lm_gca_000438685	M643_15380	3002655	3003365	1	236	2,3,4,5-tetrahydropyridine-2,6-carboxylate N-succinyltransferase	1316	0.014	A	xxAx	TASMANIA.A111	PhdYeFM_antitox	MEQMDAHQIISFIQNSKKATPVKVYLKGDLEKIDFPSDVKTFITGNAGTIFGEWAVVEPFLEANKANIEDYVIENDRRNSAIPLLDMKNINARIEPGAVIRDQVTIGDNAVIMMGASINIGSVIGDGTMIDMNVVLGGRATVGKNCHIGAGSVLAGVVEPPSAQPVVVEDNVVVGANVVVLEGVRIGEGAVVAAGAIVTKDVAPGTVVAGIPARELKKLDAKTASKTEIMQELRQL
lm_gca_000438685	M643_p00065	10596	10931	1	111	DNA-binding protein	1363	0.0006	A	A	TASMANIA.A78	HTH_3	MTIQHQFAENLSRLKKEHGLKNHQIAELLNVQTRTVAYYMSGETKPDIEKLIRLATYFHLSIDELVGYVQEDKVWNDLSLKQWLLSLNLRSEEEIAKIKILVDTVETLYPN
lm_gca_000438685	M643_p00075	11612	12376	-1	254	cell division protein Fic	1365	4.8e-08	T	xxxTT	TASMANIA.T27	Fic_N	MNTNPRFPKEYLQDVLVRLAHHSSAIEGNTISLADTVSIILHNKVTGKESYDLREIYEVKNHEQAFAYVMEEIEALRPISVPTIKQIHAYLTDRLQYDHGEFKASANAILGADFQTASPQETPLLVQQWVDNVNYRLGTHEESLEKEPSKDDKLETILESHIDFERIHPFSDGNGRTGRMVMNYLLMENDFPPLIIKAEEKAVYMTYLANQDVSGFHTFAQQKLAQEKERVDQFRSTEKEQIQLPKKQKDDLER
lm_gca_000438685	M643_p00080	12396	12767	-1	123	hypothetical protein	1365	0.0025	T	xxxTT	TASMANIA.T71	PemK_toxin	MQKRNRTRKKIRPKRKTCLIEPDDICVTTVMYQEETNRKVRPVVVLEIDKEKEIAWCHKMTTKPKGIPLRRWIEEGLFKPTFVDIRMIIPVKMNAMVRIGVLHPEDKSSLSSKKSCTSLGITL
lm_gca_000438685	M643_p00270	42052	42294	1	80	hypothetical protein	1384	8.9e-11	A	xAT	TASMANIA.A30	MazE_antitoxin	MTTVSVKKWGNSKAVRLPNNLLNALDIKENDDLKVEVINNQMILTKTAIDLRIEDLFANYQGEPFQTELQTFEPIGDEKW
lm_gca_000438685	M643_p00275	42288	42629	1	113	growth inhibitor PemK	1384	5e-12	T	xAT	TASMANIA.T105	PemK_toxin	MVKQGDIIKINLNPKQGHEQQGYRPYICLSHHLVSDYANIAIFAPISNTPRTYPLYVPLTGTTTTGKVLLDQLVTIDYNARKHQYVETVSDPLLTKLLDTVKVIFQKNERSTN
lm_gca_000438685	M643_p00300	49077	50237	-1	386	multicopper oxidase	1387	0.019	T	xT	TASMANIA.T50	HicA_toxin	MYKKMFTILITLFSIMFMVPNDTFAEGKHNMMDMKENDQKRNDMMDMKSHDERKNLNSSQGKNEITFPKVLDPKKDNNGYKSYTLKAQKGKTEFYKGNFSNTLGYNGNLLGPTLKLKKGDKVKIKLVNNLDENTTFHWHGLEIDGKVDGGPSQVIKPGKEKTIKFEVKQEAATLWYHPHPSPNTAKQVYNGLSGLLYIEDDKKNNYPSNYGKNDLPIIIQDKTFVSKKLNYTKTKDEDGTQGDTVLVNGKVDPKLTTKEGKIRLRLLNGSNARDLNLKLSNNQSFEYIASEGGHLEKTKKLKEINLAPSARKEIVIDLSKMKEEKVNLVDNDETVILPIINKEKSTNKDTTPKVDKKIKLEGMDGVPSAYGKFVSIRITNSRNINV
lm_gca_000438685	M643_p00380	66741	66947	1	68	hypothetical protein	1398	1.4e-33	T	T	TASMANIA.T98	YafQ_toxin	MIFMTYSMPSFITYEDTPKNKTPSETNDVLVVYTIDKDELVLIGIRVGSHDRLFPGQNRSKRYRKNNE
lm_gca_000438685	M643_p00390	70218	72116	-1	632	hypothetical protein	1399	0.0064	A	xxxAx	TASMANIA.A7	ParBc	MSDRPEKINLSDVHSRQVDTDLLNELRDLFVKAEEQKERYDFTWNGKAKAYFEAAAPTTKTLRAQPEESVNFEGSENLFITGDNLEALKLLQESYLGKIDMIYIDPPYNTGKDFVYQDNFKKTKKENDLSEGILDEEGDRLVKNEKSNGRYHSDWLTMIYPRLKLARNLLSDSGIIFVSIDENEIANLELLLTEIFGENNLAGTIVWDKRNPKGDSKGVSMQHEYIVAAAKNINIFSEFKEFKRPKKNAEIILNKSKEIFKKINDKFTLSDANEEYRKWINSKKDLSGGEKAYSKLDEKGNVYREVSMAAPDKPEKRSHRPLTHPLTGKQTSVPAKGWRYIDKTMDKLLQQDLVIFGSDEKTIPNQKYLLVENMMEKLPSLYYNGASGSGDITKIGFKQ…
lm_gca_000438685	M643_p00465	82403	82612	-1	69	hypothetical protein	1404	0.0038	A	Ax	TASMANIA.A1	ParBc	MVPLSTITDQNVSEELAKALEVAELKEQYRMVVQISIKKWITNLQNNSIPLNTVEDFQKLIELDLKLRE
lm_gca_000438685	M643_p00470	82721	84028	-1	435	transcriptional regulator	1405	1.4e-89	A	xxxxxxxxxxA	TASMANIA.A7	ParBc	MNWQMNTKMVGKEMLRIPDYYPRQELEIADKKYQQLKQSIEKDGYLEPIVWNQSTGNIVSGVLKYRIFLEESNGQEIEVCVIDATEQREKELCIYLNQHAGAFDEIKLAELIQSFPDAEAIMMAGIDGKEVDRLINQLDFHLDMEIPVEDDGFKIDEVVEHIQEPQTKLGDIWQLGRHFLMCGDTTNIVDVQQLMQGKQVDLVITDPPYNVAVESDNKNLEKSGRSSILNDDMTDEQFDMFLAKVFQSYQKVMAGHAAIYVFHPSSYQIEFENSMKLANIQVRSQCIWIKNYPSFGWSQYRWQHEPVFYAHLKGESPFWYGDRKQTTTWRDHSYLGEEASTIWEIARDSNNTYIHPTQKPLDLLAIPMRNSSKKGDTIADFFGGSGSTLLTAEQLGRIC…
lm_gca_000438705	M640_00040	9199	10272	1	357	hypothetical protein	3	2.6e-116	T	Txxx	TASMANIA.T29	PIN_5	MLTWVIRVCFLILGGTTGVFSLPALWVKLGIGHILLINNPYTDALIGALIFYLITFWAVKYVEAALNWLEEKLAKIAIATLVYGGLGLFVGLVIAFFASNALSQTNIPLLNSVVPVILTLVLGYLGFRIGISRRNEFGNFVNNRNAKKRTPEEEKTEEKSKKTYKILDTSVIIDGRIADILTTGFLDGTVVIPLFVLAELQHIADSSDTLKRTRGRRGLDILNRIQKEEAIQVEMYEGDFEDTPEVDSKLVKLAKVMGGIVVTNDYNLNKVCEFQNVPVLNINDLANAVKPVVLPGEKMTVLMVKDGKEHNQGVAYLDDGTMIVVEDGRKFINETIQVEVTSVLQTSAGRMIFAKPS
lm_gca_000438705	M640_00125	21504	21866	1	120	50S ribosomal protein L7/L12	8	0.013	T	xT	TASMANIA.T49	PemK_toxin	MALNIEEIIASVKEASVLELNDLVKAIEEEFGVTAAAPVAVAAAGGAAAEQTEFTVELASAGDSKIKVIKVVREITGLGLKEAKELVDNAPKALKEGVAKEEAEEIKAKLEEVGANVEVK
lm_gca_000438705	M640_01030	205610	205813	1	67	Cro/Cl family transcriptional regulator	102	0.00012	A	Ax	TASMANIA.A34	Rep_trans	MKVRNKVKQLREERGIGQNELALALEVSRQTIHAIEKGKYNPSLELSLKMARYFRLTIEEIFQLEEN
lm_gca_000438705	M640_01515	304400	304978	1	192	hypothetical protein	157	0.0049	T	Tx	TASMANIA.T1	PhoH	MKKILVPILLLATILASCSSPNEKITKDTKISKTITIRADYKIPKDIKELEDNSANIVKVKFLQNKTIGKDGSTISEIEILTSYKGNLEKGSKVDISEPWYLSDGKYVAVENYIALDKGQEYTIFLGEKDKDTYPLSSMGYGKFGGSLKEDQAVLADFNILGEVQKFDFISENTEEVKNYQLIKEQVAGKYK
lm_gca_000438705	M640_02425	484115	485971	1	618	chemotaxis protein CheA	248	0.00082	T	xTxxxxxxxxxx	TASMANIA.T17	HipA_C	MTTNMLDLFIEEASEHLQALNDNLLQLEKDPTNGQLVSEIFRSAHTFKGMSATMGFQQVADLTHAMENVLDEVRNNRLAVTEHLVDIIFTCTSHLETMVSDIQHGGQGAADISKTVADLEALLHPEQETDLAVEKTYRIQIRIEEAAILKAVRAVMCLERLAEMGIISETTPDREAIELEEFEQSFEVVLESAQTKEEIEAVVLDISEIEKVTVTEEVEEVQVIEPIKKAAKQTTKRLENKTIRVQLEKIEKLMNVFEESVIERARIDEIAEKTNNKELMEHLGRFSSISKEIQNGLLNMRMVPVDSVFNRFPKMVRTLAKELGKKIDLVIEGADTEVDKIVIDEIGDPLVHLIRNSVDHGAETVEVRRKNGKNETATINLKAFHSGNNVVIEIADDGA…
lm_gca_000438705	M640_02630	521429	521938	1	169	transcriptional regulator	259	2.8e-08	A	A	TASMANIA.A32	HTH_3	MLNENIKAIRKSKGLSQEEIAIKLNVVRQTISKWEQGLSVPDSDMLISISEVLETPVSTLLGETVMVSKVDDVKAISEKLEIINLQLAQRKTARRKMLYWLFVSLCAVIAIISSVFIILNSPYLGWDYSDPETSVIGVAFHTFEWLFVRLAPIILIGGVVGIFLTRKNV
lm_gca_000438705	M640_02795	552528	552878	1	116	hypothetical protein	274	0.002	T	T	TASMANIA.T11	HOK_GEF	MKKKKWLQLIMAVIVLCAIIFGIKWLLYRDNLVEMMQVDDTLYIVSYEPAKQEDALEKIGEIEHRIRHYRIPNKNFTSNYLSEGTELYKAKNGDEFPRTILFKEDGEYFIASEAMK
lm_gca_000438705	M640_02930	583493	584035	1	180	Cro/Cl family transcriptional regulator	296	0.00097	A	Axxxx	TASMANIA.A32	HTH_3	MEIGKRIKNLRLSKNLTQEELGERTDLTKGYISQLERDLSSPSIETLFAILEVLGSTPKDFFDEEEHNQKVIYGELEHTFFEDEEKGYRIKWLVPESNEKEMEPVLLEIEANSCFKSFEPSLSETFAYVLKGEVTVLLGRNEYVAKKGEAIYFHAADEHQIINRSNEQATLILVATESYL
lm_gca_000438705	M640_03355	680293	680571	1	92	CopG family transcriptional regulator	344	6.4e-05	A	AT	TASMANIA.A5	NikR_C	MLEKEKRMIISVELTQEMIQELDVVVEKEKMGRSEVIMEATQQFLQEKRARELRDEMERGYAEMATINFAIACECTHVEAEAEDRNISILGG
lm_gca_000438705	M640_03360	680578	680922	1	114	PemK family transcriptional regulator	344	4.8e-64	T	AT	TASMANIA.T57	PemK_toxin	MVKRGDVYYADLSPVVGSEQGGIRPVLIIQNDIGNRFSPTVIVAAITAKIQKAKLPTHVEATRKDGFERDSVILLEQIRTIDKQRLTDKITHLDEDLMAKVNKALEVSLGVVEF
lm_gca_000438705	M640_03480	696975	698324	1	449	glutathione reductase	352	0.019	T	xTx	TASMANIA.T13	Zeta_toxin	MEKHYDYIAIGGGSGGIASINRAAMHGAKCALIEPKFLGGTCVNVGCVPKKVMWYGAQIKEAMDLYADAYGYQVDASFNFQKLVENREAYIERIRGSYKNGLDNNKVEWIKGYAEFVDEKTLRVNGELVTADHILIATGGEPALPSIPGAEFGITSDGFFALKELPKKVAVVGAGYIAVELAGVLQQLGSETHLFVRKHAPLRNFDPLLTDTLTEIIEQSDMTLHKHAVPQKVEKNPDGSLTLSLEDGRTETVDTLIWAIGRKPVIQGLQIEKAGVKLLESGHIAVDKFQNTNVAGIYAVGDVTGHYELTPVAIAAGRRLSERLFNNKKDAHLNYENIPTVVFSHPAIGTVGLTEPEAIEKYGKENIKVYTSSFTSMYTAITDHREPCRMKLICEGKTE…
lm_gca_000438705	M640_03895	774313	774738	1	141	MarR family transcriptional regulator	390	0.0023	A	Ax	TASMANIA.A93	RHH_1	MRREKTMDTLIRSIMIKSKRKMDAKVAQFGLTTQQARVLGFLNDNAANEIIQKDLQRIFQTRGASITSLIQGLEKKELISRKPSIRDGREKVVTLTEEGKRIVDEFNESFPREDDKAKKILSADEYKIFIDLLSKIDDNTE
lm_gca_000438705	M640_04005	795429	796139	1	236	2,3,4,5-tetrahydropyridine-2,6-carboxylate N-succinyltransferase	405	0.013	A	xxAx	TASMANIA.A111	PhdYeFM_antitox	MEQMDAHQIISFIQNSKKATPVKVYLKGDLEKIDFPSDVKTFITGNAGTIFGEWAVVEPFLEANKANIEDYVIENDRRNSAIPLLDMKNINARIEPGAVIRDQVTIGDNAVIMMGASINIGSVIGDGTMIDMNVVLGGRATVGKNCHIGAGSVLAGVVEPPSAQPVVVEDNVVVGANVVVLEGVRIGEGAVVAAGAIVTKDVAPGTVVAGIPARELKKLDAKTASKTEIMQELRQL
lm_gca_000438705	M640_04410	879838	880317	-1	159	XRE family transcriptional regulator	445	0.0028	A	A	TASMANIA.A32	HTH_3	MAIGDNIRKFRKLKGMTQKELGLALGFDKKTADIRIAQYESGTRKPKEDMINDLSKIFDIRTDALTTPNIDSYVGLMHTLFSIEDTYGLKIIDGDDGISLKLDKNSKSFHTLYDSFLSWQKEAEKFENEEITLEEYNHWRFNYPKVEAEKTKSKRDQSK
lm_gca_000438705	M640_05065	990006	990458	1	150	MarR family transcriptional regulator	485	0.018	T	xxTx	TASMANIA.T92	YoeB_toxin	MERQKVKQLIKSYQQTYIFAMNQIHQAISEISASTVDLSIEQFFVLREIATYDGISATELAATLAVNKSAITPKLKKLEEKGYIRRERNQQDKRAVVLTISEKGNNVYEECEKQLELLVNEWLEILGEKDSEQFFELFQKITKSVVEPRQ
lm_gca_000438705	M640_05420	1061146	1062966	1	606	peptidoglycan-binding protein	525	0.0093	A	A	TASMANIA.A124	BrnA_antitoxin	MSVKSNIVKIGVCFAVLAVPVSQTTFPVFAAEQTGLKASQDNVYIPDSTFKAYLNGLLGQSSTANITEAQMNSLTYITLANINVTDLTGIEYAHNIKDLTINNIHATNYNPISGLSNLERLRIMGKDVTSDKIPNLSGLTSLTLLDISHSAHDDSILTKINTLPKVNSIDLSYNGAITDIMPLKTLPELKSLNIQFDGVHDYRGIEDFPKLNQLYAFSQTIGGKKLINSDIKGSALTYNAEKQTLYVPFSLMTERTVNYDGYVPDFVKSTAGSDTYFAMNEKQVNGNRLTITSDGLTVSDVSKADFDNLEKMEYNAKIDLSSQTYNIPDQFKNGGAYNISVPIYDHYFTVDHSVNISADSGKTYIENQPVTEAEFLADIHAKTDDGSTVTSDFADKVDF…
lm_gca_000438705	M640_05510	1080484	1080990	-1	168	chromosome partitioning protein ParB	538	7.4e-64	A	xxxAx	TASMANIA.A3	ParBc	MNYKSPVYSVTPIHYTKLQANNYNPNTVPATELKLLEKSIWEDGFTQPIVCYPLEDSDKYEIIDGFHRYTIMRTSKRIRERENEFLPVVILEKDTVNRMASTIRHNRARGFHNVELMSNIVSELVDSGMSDSWIMKNIGMDANEILRLKQVSGLAHLFLDKEFSHTSD
lm_gca_000438705	M640_06245	1232271	1234151	-1	626	DNA primase	600	0.0063	A	xAxxx	TASMANIA.A1	ParBc	MARIPEEVIDQVRNQADIVDIIGNYVQLKKQGRNYSGLCPFHGEKTPSFSVSPEKQMFHCFGCGKGGNVFSFLMEHDGLNFVESVKKVADMSHLDVAIKLPEERDTSNLPKETSETAKMVEMHQLTAKLYHYILMETEEGTAALTYLKERGMSEQMMTTFQIGFAPNHHATITAFLEKRGMDLQLAGRAGLLSERDDGQMVDRFRNRIMFPITNDRGQIIAFSGRLFDRDDGPKYLNSPETPVFNKRRILFHFSEARQAIRKQEEITLMEGFMDVISAEEAGVQNAVASMGTSLTEEHADLIKRLTNRAIICYDGDRAGIEAAYKAGTLLVERNRLDVFVLQLPAGKDPDDFIRASGPEKFKEVYKQQRMTWTAFKIHYLRRERNLQNETDQIGYIDDC…
lm_gca_000438705	M640_06305	1244838	1245797	-1	319	phosphate starvation protein PhoH	604	3e-31	T	Txxxxx	TASMANIA.T1	PhoH	MLNEFNEVVELSDDTNIQDLFGNNNKNIELLEELLQVKIITRGESLSITGEEEPVQHTTAVLNELILTVKRGIHIDGRDIAQAVKMQRNGTLIYFHTLFEEEITKNAKGMPIRPKTFGQRTYIQMIKKHDIVFGVGPAGTGKTYLAVVMAVDAWKKGNVSKIILTRPAVEAGESLGFLPGDLKEKVDPYLRPVYDALYDIFGTEHTTRLMDRGVIEIAPLAYMRGRTLDHAFVILDEAQNTTIAQMKMFLTRLGYDSKMIVNGDMTQIDLPKGATSGLVNAEQVLKDVKDIGFVYFEHHDVVRHPLVAEIIKAYEGKQN
lm_gca_000438705	M640_06485	1276709	1276981	-1	90	hypothetical protein	618	0.014	T	xTxx	TASMANIA.T44	HicA_toxin	MDSKDQTMFYNFGDDSIEEDVKKLMKQVYVALEEKGYNPVNQIVGYLLSGDPAYIPRHKDARSMIRRLERDEIIEELVKAYLKNNEIGEK
lm_gca_000438705	M640_06800	1346398	1349055	-1	885	DNA polymerase I	645	NA	T	Txxxxx	NA	NA	MNDNIEEDIPVNKLVLIDGNSIANRAFYALPLLNNDKGVYTNAVYGFAMMLMNVLEKEKPSHVLVAFDAGKTTFRHTTFKGYKGGRQKTPSELSEQFPFIRELLTAYDIPQYELANYEADDIIGTLTKKAEADGMEVAIITGDRDLTQLASEKTTVYITKKGIADMETNTPETLKEKYNLTPQQIIDMKGLMGDSSDNIPGIPGVGEKTALKLLHEFGGTVESVLEHAEEISGKKLKEKVLENKELAILSKELATINVDSPIECTVESTKYDGYQTEKVIPLLKEMNFTTLLKNIEGDTPEETKELKELSFEIVTELKEKHFGGKTALYVELENDNYHTANFIGLTVHSSQGTYFFTKETAESSEVFRKWVESDQTKVVYDAKKTMVAMNRIGLAISGI…
lm_gca_000438705	M640_06925	1376093	1377289	-1	398	N-acetylglutamate synthase	659	0.0077	A	xAxxx	TASMANIA.A9	PhdYeFM_antitox	MELVKGNIASPKGFYADGKHAGLKRKRNDIGWIYSEVPANAAAVYTMNQMQAAPIFVTKDSFQSNAKLQAIIVNSGNANACTGNQGMLDALAMRAQTAEKLDIPLDYVAVASTGIIGDMLPMDKINAGIEMLEKQTGNAADFEEAILTTDTFQKQISFQTEIGGRKVTMSGVAKGSGMIHPNMATMLAFITTDAAIPAELLQKLLKIKVDKTFNQITVDGDTSTNDMVVVMANGCAENSMLQEGTADFAKFADMFQAVTEHLAKSIARDGEGATKLIEVQVNGATKTEDARMIAKKIVSSSLVKTAAFGGDGNWGRIICAIGYSGGRFAPDNITIKIGGIEILNHSSQTIFNQQALDAYLEEEHIIIDVDLHIGLESGTAWGCDLSYEYVKINACYRT
lm_gca_000438705	M640_06935	1378507	1379718	-1	403	thiamine biosynthesis protein ThiI	660	0.005	T	xT	TASMANIA.T9	ParE_toxin	MEFDRMLIRYGELSTKGKNRKQFVTKLAQNVKRAMTDLPEVRIHGERDRMYIILNGADYQLAEERLKPIFGIQSFSPAVRVNLDVEEVKAAALALVQDAHEENGTFKVAARRSHREFPLDSNEINQEIGAYVLQNMEDLTVNVKNPDVKLTIDVRKEGVFLSCRTILGAAGLPVGSSGRAMLMLSGGIDSPVAGYLAQKRGVEIEAVHFHSPPYTSEQAKQKAVDLAAKLAKYSGQVQMHIVPFTEIQEVIKQQTPESVIMTVTRRMMLRITDELRRRRNGLAIVNGESLGQVASQTLESMLAINAVTATPIIRPVVSMDKNEIIQIAQKIDTYNLSVQPFEDCCTIFTPPSPKTKPKLDKIEHYESFTDFEALIAKALDNIETISVNVAETAQVKDEF…
lm_gca_000438705	M640_07145	1423252	1423680	1	142	glyoxalase	684	0.011	A	Axx	TASMANIA.A2	MraZ	MIQATVPYFTFDGEATEALDFYKKVFQAEITQMRYFHELEGFSGDKKQGERILHARLTKDEKDLFYFSDTLEGETDAGNRLALAVNFSSEADFVHAFVLLSKTGTIEIPIQNTFWDAKYAKVIDHYSIDWHLNLENESTTKV
lm_gca_000438705	M640_07170	1427350	1427583	-1	77	membrane protein	685	0.003	T	xTxx	TASMANIA.T5	Cpta_toxin	MRYQKISFIVTGIIAAVIGYLIFTSNYHPDVPNWLLFLFLALSIAVAVSQWKEKRLIWSCVGLFVAVLISVYYILTI
lm_gca_000438705	M640_07600	1509731	1510633	1	300	chemotaxis protein	718	0.0076	T	Tx	TASMANIA.T55	SymE_toxin	MNVNAETEDATLLLDGLLQNVAIIRFDTNKKVTYANALFAEAMGYSEEEMLTLSHPDLCFPDFVQSASYKAMWTNLLAGQKFQNKIERKNARGERVWFEATYIPIIREDTVVGVAKIATDITRREETVHDFASGLKSMATNLKEHSSVGKTRSEALLELVKSITKESNENTDTLHDLQTEAQNIHGIINTINGIASQTNLLALNAAIEAARAGDAGRGFSVVAEEVRKLSSRVEEAIKEVEKSVNGITQEINTISSGTERVEAKVEESQEVLILSLEDFSQIESASTALDQNAGAFTKMI
lm_gca_000438705	M640_08245	1645551	1646426	-1	291	hypothetical protein	771	0.011	T	Txx	TASMANIA.T57	PemK_toxin	MVKSMTGFGRATKEFEAFKVTIELKAVNHRYSEFLFRMPKQLAYLEGKLKKIISKQIKRGRIEVFFSITGEQITKRELHIDWDLADSYYRFIKQASARYELQELPTMADLLQEQAYLSIEEEVEASSELERLVLETLARATERLDEMRSMEGAELLLYFKQHLTALEKSLEIIQAEIPNTEKHYQEKIETRLQNVVGDQFDPSIVLTEVAMLLEKADINEEVERTKSHLKQFYGIILLEEPIGRKLDFLIQEMNREVNTIGSKASSLKITEQVVEMKTTLEKIREQVQNVE
lm_gca_000438705	M640_08515	1698295	1699167	-1	290	5'-3' exonuclease	790	NA	T	xT	NA	NA	MTENRENLLVVDGMALLFRAFYATAVSKQFMFNQHGIPTNGVQGFMRHMFAAIRQSNPTHTLICWDMGSQTFRNELYDGYKAGRTAPPEEMIPQFDLAKEVAAGFGFVNLGVPGFEADDCIGTITVQASNTIATTVLSGDKDLLQLIAPTNDVWIMQKGYGNYKRYDEATFFEEMGISPRQFIDVKALMGDTSDGYPGVRGIGEKTAIKLIQEFESIEGVLNNLDKLKPAQQTKIQEDLAMLELSQKLARIHTEVPLEIDLPSLKYDGFREDAFAVVEKYGLKTLTRDIE
lm_gca_000438705	M640_08540	1703007	1704515	-1	502	peptidase M32	793	0.0097	A	xxA	TASMANIA.A15	BrnA_antitoxin	MVETLEEEFLAYIKKMEALEEALALVYWDLRTGAPSKGMEGRSDVIGVLSEEIFNMQTSEEMAAFIAGLNLDKENLSEITLKTLEESQKKYDLNKKIPSKEYAEYTKLVAQAETAWTTAREQNDFAAFEPFLTKILEMKRKFVEYWGYEENKYDTLLDQYEPGVTVSVLDSVFEKVRDGIMAIREKIANEGVKPDATILNTKISEAKQKEFSIRILNKMGFDFEAGRLDETVHPFATGLNTGDVRITTRYNENDFKMAVFGTIHEGGHAIYEQNFDAALVGTPLANGASMGIHESQSLFYEIIIGSSLAFWKSNYADFQAITKPAFDHVTLEDFYRAVNISESSLIRIEADTLTYPLHIMIRYELEKALINGELEVKDLPKAWGDKYEEYLGIRPDNDT…
lm_gca_000438705	M640_08735	1743507	1744610	-1	367	prephenate dehydrogenase	808	0.014	T	xxxxTx	TASMANIA.T114	PIN	MKGTVVIVGLGLIGGSIALAIKAKHPEAHIIGIDVSYHSLEVGKSLGVIDEIGESILIDGPKADLLVFCCPVKETEQLLTRLPGLRLKENVIVTDTGSTKGTIMEASTALRESGITFIGGHPMAGSHKSGVRAAKELLFENAYYLLTPTKDVAEDKVAELRTWLSGTNAKFLVLSPNEHDEITGMLSHLPHIVAAALVNQTQSFTEEHPAAFRLAAGGFRDITRVASSDPRMWTDISISNQKTLTKQLTIWRDSMNEALEMLESEDASSIYAFFDGAKEFRDSLPVHQGGAIPSFYDLFVDVPDYPGVISEVTRYLGEEEISLTNIKILETREDIFGVLQITFQSDEDRDRAKRCIETRSNYTCHYE
[truncated: 16,298 more rows]
