# Supplementary material for: Large-Scale Comparison of Toxin and Antitoxins in Listeria monocytogenes
Source: Toxins (Basel). 2020 Jan 2;12(1):29. doi: 10.3390/toxins12010029 (PMC7020466; doi:10.3390/toxins12010029)
Supplement: Supplementary file 1 [file toxins-12-00029-s001.zip › SupplTable_S3_14cgTAS_Allele.xlsx]

## Sheet: All_Sample_Allele
Locus	lmo0113	lmo0114	lmo0168	lmo0887	lmo1309	lmo1310	lmo1466	lmo1467	lmo2041	lmo2042	lmo2790	lmo2791	lmo2793	lmo2794
Lm_07pf0776.allele	2	2	2	2	2	4	4	3	4	3	3	2	4	4
Lm_08_5578.allele	1	3	1	1	3	6	6	5	8	4	5	1	1	1
Lm_08_5923.allele	1	3	1	1	3	6	6	5	8	4	5	1	1	1
Lm_10403s.allele	1	3	1	1	3	5	6	1	7	4	4	6	5	5
Lm_4423.allele	5	3	1	4	3	119	8	1	11	4	5	1	1	8
Lm_6179.allele	5	3	1	4	3	8	8	1	11	4	5	1	1	8
Lm_atcc_19117.allele	2	2	2	2	2	11	5	2	5	3	2	3	2	11
Lm_cfsan002349.allele	2	2	2	3	2	3	4	2	15	3	2	3	2	NA
Lm_egd.allele	1	3	1	1	3	5	6	1	7	4	4	6	5	5
Lm_f6900.allele	4	3	1	4	3	8	6	7	10	1	7	1	1	7
Lm_finland_1998.allele	7	3	1	1	3	5	10	10	14	4	4	1	1	1
Lm_fsl_f6_684.allele	1	3	1	NA	3	NA	NA	1	7	4	4	6	5	5
Lm_fsl_j1_194.allele	2	2	2	2	2	4	4	4	15	2	9	5	4	4
Lm_fsl_j2_071.allele	6	5	4	4	4	9	9	8	12	2	8	8	6	9
Lm_fsl_n1_017.allele	2	2	2	2	2	3	3	2	3	3	3	3	3	3
Lm_fsl_n3_165.allele	1	1	1	1	3	13	7	7	11	1	6	7	1	6
Lm_fsl_r2_503.allele	2	2	2	2	2	3	3	2	3	3	3	3	3	3
Lm_fsl_r2_561.allele	1	1	1	1	1	1	1	1	1	1	1	1	1	1
Lm_gca_000438585.allele	2	2	2	2	2	3	3	2	3	3	3	3	3	3
Lm_gca_000438605.allele	7	3	1	1	3	5	10	10	14	4	4	1	1	1
Lm_gca_000438625.allele	2	2	2	2	2	3	5	4	5	3	2	17	2	4
Lm_gca_000438645.allele	7	3	1	7	3	13	27	18	29	5	20	1	11	19
Lm_gca_000438665.allele	2	2	2	2	2	2	2	17	2	2	2	2	2	2
Lm_gca_000438685.allele	2	2	2	2	2	3	3	2	3	3	3	3	3	3
Lm_gca_000438705.allele	2	2	2	3	2	2	5	2	6	3	2	5	2	3
Lm_gca_000438725.allele	2	2	2	3	2	2	5	2	6	3	2	5	2	3
Lm_gca_000438745.allele	2	2	2	3	2	2	5	2	6	3	2	5	2	3
Lm_gca_000600015.allele	2	2	2	2	2	2	2	2	2	2	2	2	2	2
Lm_gca_000681515.allele	2	2	2	3	2	2	5	2	6	3	2	5	2	3
Lm_gca_000712385.allele	1	3	1	1	3	6	6	5	8	4	5	1	1	1
Lm_gca_000712425.allele	1	3	1	1	3	6	6	5	8	4	5	1	1	1
Lm_gca_000725925.allele	2	2	2	2	2	11	5	2	5	3	2	3	2	11
Lm_gca_000725945.allele	1	3	1	1	3	28	6	1	28	1	12	1	1	1
Lm_gca_000725955.allele	2	2	2	2	2	3	5	4	5	3	2	17	2	4
Lm_gca_000725985.allele	2	2	2	2	2	11	5	2	5	3	2	3	2	11
Lm_gca_000726005.allele	2	2	2	2	2	11	5	2	5	3	2	3	2	11
Lm_gca_000726025.allele	1	3	1	1	3	28	6	1	28	1	12	1	1	1
Lm_gca_000726045.allele	2	2	2	2	2	3	5	4	5	3	2	17	2	4
Lm_gca_000726065.allele	2	2	2	2	2	3	5	4	5	3	2	17	2	4
Lm_gca_000726075.allele	2	2	2	3	2	2	5	2	6	3	2	5	2	3
Lm_gca_000726105.allele	2	2	2	2	2	3	5	4	5	3	2	17	2	4
Lm_gca_000726125.allele	2	2	2	2	2	3	5	4	5	3	2	17	2	4
Lm_gca_000726145.allele	2	2	2	2	2	3	5	4	5	3	2	17	2	4
Lm_gca_000726155.allele	2	2	2	2	2	20	4	4	15	2	2	13	2	3
Lm_gca_000726175.allele	2	2	2	2	2	3	5	4	5	3	2	17	2	4
Lm_gca_000726185.allele	1	12	1	1	3	5	6	9	19	1	1	1	15	15
Lm_gca_000726225.allele	2	2	2	3	2	2	5	2	6	3	2	5	2	3
Lm_gca_000726235.allele	2	2	2	2	2	3	5	4	5	3	2	17	2	4
Lm_gca_000726265.allele	2	2	2	2	2	3	5	4	5	3	2	17	2	4
Lm_gca_000726275.allele	2	2	2	2	2	3	5	4	5	3	2	17	2	4
Lm_gca_000726305.allele	2	2	2	2	2	11	5	2	5	3	2	3	2	11
Lm_gca_000726325.allele	2	2	2	2	2	3	5	4	5	3	2	17	2	4
Lm_gca_000726335.allele	2	2	2	2	2	3	5	4	5	3	2	17	2	4
Lm_gca_000726355.allele	2	2	2	3	2	2	5	2	6	3	2	5	2	3
Lm_gca_000726385.allele	2	2	2	2	2	3	5	4	5	3	2	17	2	4
Lm_gca_000726395.allele	2	2	2	2	2	11	5	2	5	3	2	3	2	11
Lm_gca_000726425.allele	2	2	2	2	2	21	NA	3	5	3	2	17	2	4
Lm_gca_000726445.allele	2	2	2	2	2	3	5	4	5	3	2	17	2	4
Lm_gca_000726465.allele	2	2	2	2	2	3	5	4	5	3	2	17	2	4
Lm_gca_000726475.allele	2	2	2	2	2	4	4	4	5	3	9	5	4	4
Lm_gca_000726505.allele	2	2	2	2	2	3	5	4	5	3	2	17	2	4
Lm_gca_000726525.allele	2	2	2	3	2	2	5	2	6	3	2	5	2	3
Lm_gca_000726545.allele	2	2	2	3	2	2	5	2	6	3	2	5	2	3
Lm_gca_000726555.allele	2	2	2	3	2	2	5	2	6	3	2	5	2	3
Lm_gca_000726585.allele	2	2	2	2	2	3	5	4	5	3	2	17	2	4
Lm_gca_000726605.allele	2	2	2	2	2	3	5	4	5	3	2	17	2	4
Lm_gca_000726625.allele	2	2	2	2	2	3	5	4	5	3	2	17	2	4
Lm_gca_000726635.allele	2	2	2	3	2	2	5	2	6	3	2	5	2	3
Lm_gca_000726655.allele	2	2	2	2	2	3	5	4	5	3	2	17	2	4
Lm_gca_000726685.allele	2	2	2	3	2	2	5	2	6	3	2	NA	2	3
Lm_gca_000726695.allele	2	2	2	2	2	3	5	4	5	3	2	17	2	4
Lm_gca_000726705.allele	2	2	2	2	2	3	5	4	5	3	2	17	2	4
Lm_gca_000726725.allele	2	2	2	2	2	21	NA	3	5	3	2	17	2	4
Lm_gca_000726765.allele	2	2	2	2	2	11	5	2	5	3	2	3	2	11
Lm_gca_000726775.allele	2	2	2	2	2	3	5	4	5	3	2	17	2	4
Lm_gca_000726805.allele	2	2	2	2	2	3	5	4	5	3	2	17	2	4
Lm_gca_000726815.allele	2	2	2	2	2	11	5	2	5	3	2	3	2	11
Lm_gca_000726845.allele	2	2	2	3	2	2	5	2	6	3	2	NA	2	3
Lm_gca_000726865.allele	2	2	2	2	2	3	5	4	5	3	2	17	2	4
Lm_gca_000726885.allele	2	2	2	2	2	4	4	4	5	3	9	5	4	4
Lm_gca_000726905.allele	2	2	2	2	2	3	5	4	5	3	2	17	2	4
Lm_gca_000726915.allele	2	2	2	2	2	21	NA	3	5	3	2	17	2	4
Lm_gca_000726925.allele	2	2	2	3	2	2	5	2	6	3	2	NA	2	3
Lm_gca_000726965.allele	2	2	2	2	2	3	5	4	5	3	2	17	2	4
Lm_gca_000726985.allele	2	2	2	2	2	20	4	4	15	2	2	13	2	3
Lm_gca_000726995.allele	2	2	2	2	2	3	5	4	5	3	2	17	2	4
Lm_gca_000727015.allele	2	2	2	2	2	20	4	4	15	2	2	13	2	3
Lm_gca_000727045.allele	2	2	2	2	2	3	5	4	5	3	2	17	2	4
Lm_gca_000727065.allele	2	2	2	2	2	3	5	4	5	3	2	17	2	4
Lm_gca_000727085.allele	2	2	2	2	2	11	5	2	5	3	2	3	2	11
Lm_gca_000727095.allele	2	2	2	3	2	2	5	2	6	3	2	NA	2	3
Lm_gca_000727125.allele	2	2	2	3	2	2	5	2	6	3	2	5	2	3
Lm_gca_000727145.allele	2	2	2	3	2	2	5	2	6	3	2	5	2	3
Lm_gca_000727165.allele	2	2	2	3	2	2	5	2	6	3	2	NA	2	3
Lm_gca_000727175.allele	2	2	2	3	2	2	5	2	6	3	2	NA	2	3
Lm_gca_000727205.allele	2	2	2	3	2	2	5	2	6	3	2	NA	2	3
Lm_gca_000727225.allele	2	2	2	2	2	3	5	4	5	3	2	17	2	4
Lm_gca_000727245.allele	1	3	1	1	3	28	6	1	28	1	12	1	1	1
Lm_gca_000727255.allele	2	2	2	2	2	3	5	4	5	3	2	17	2	4
Lm_gca_000727285.allele	2	2	2	2	2	98	5	2	5	3	2	3	2	11
Lm_gca_000727305.allele	2	2	2	2	2	3	5	4	5	3	2	17	2	4
Lm_gca_000727315.allele	2	2	2	2	2	3	5	4	5	3	2	17	2	4
Lm_gca_000727345.allele	2	2	2	2	2	3	5	4	5	3	2	17	2	4
Lm_gca_000727355.allele	2	2	2	2	2	3	5	4	5	3	2	17	2	4
Lm_gca_000727385.allele	1	1	1	1	1	1	NA	1	1	1	1	1	1	1
Lm_gca_000727395.allele	2	2	2	2	2	11	5	2	5	3	2	3	2	11
Lm_gca_000727405.allele	2	2	2	2	2	11	5	2	5	3	2	3	2	11
Lm_gca_000727445.allele	2	2	2	2	2	11	5	2	5	3	2	3	2	11
Lm_gca_000727465.allele	2	2	2	2	2	3	5	4	5	3	2	17	2	4
Lm_gca_000727495.allele	2	2	2	2	2	11	5	2	5	3	2	3	2	11
Lm_gca_000727515.allele	2	2	2	2	2	3	5	4	5	3	2	17	2	4
Lm_gca_000727545.allele	2	2	2	2	2	20	4	4	15	2	2	13	2	3
Lm_gca_000727565.allele	2	2	2	3	2	2	5	2	6	3	2	NA	2	3
Lm_gca_000727585.allele	2	2	2	2	2	3	5	4	5	3	2	17	2	4
Lm_gca_000727605.allele	2	2	2	2	2	3	5	4	5	3	2	17	2	4
Lm_gca_000727625.allele	2	2	2	2	2	11	5	2	5	3	2	3	2	11
Lm_gca_000727635.allele	2	2	2	3	2	2	5	2	6	3	2	5	2	3
Lm_gca_000727655.allele	2	2	2	2	2	3	5	4	5	3	2	17	2	4
Lm_gca_000727665.allele	2	2	2	2	2	3	5	4	5	3	2	17	2	4
Lm_gca_000727705.allele	2	2	2	2	2	11	5	2	5	3	2	3	2	11
Lm_gca_000727725.allele	2	2	2	2	2	3	5	4	5	3	2	17	2	4
Lm_gca_000727735.allele	2	2	2	2	2	11	5	2	5	3	2	3	2	11
Lm_gca_000727755.allele	2	2	2	2	2	3	5	4	5	3	2	17	2	4
Lm_gca_000727765.allele	2	2	2	2	2	11	5	2	5	3	2	3	2	11
Lm_gca_000727805.allele	2	2	2	2	2	21	NA	3	5	3	2	17	2	4
Lm_gca_000727825.allele	2	2	2	2	2	3	5	4	5	3	2	17	2	4
Lm_gca_000727845.allele	2	2	2	2	2	20	4	4	15	2	2	13	2	3
Lm_gca_000727865.allele	2	2	2	2	2	3	5	4	5	3	2	17	2	4
Lm_gca_000727885.allele	2	2	2	2	2	4	4	4	5	3	9	5	4	4
Lm_gca_000727905.allele	2	2	2	2	2	11	5	2	5	3	2	3	2	11
Lm_gca_000727915.allele	2	2	2	2	2	3	5	4	5	3	2	17	2	4
Lm_gca_000727925.allele	2	2	2	3	2	2	5	2	6	3	2	NA	2	3
Lm_gca_000727945.allele	2	2	2	2	2	3	5	4	5	3	2	17	2	4
Lm_gca_000727985.allele	2	2	2	2	2	11	5	2	5	3	2	3	2	11
Lm_gca_000727995.allele	2	2	2	2	2	21	NA	3	5	3	2	17	2	4
Lm_gca_000728015.allele	2	2	2	2	2	11	5	2	5	3	2	3	2	11
Lm_gca_000728045.allele	2	2	2	2	2	3	5	4	5	3	2	17	2	4
Lm_gca_000728055.allele	2	2	2	2	2	11	5	2	5	3	2	3	2	11
Lm_gca_000728065.allele	2	2	2	3	2	2	5	2	6	3	2	NA	2	3
Lm_gca_000728105.allele	2	2	2	3	2	2	5	2	6	3	2	NA	2	3
Lm_gca_000728125.allele	2	2	2	3	2	2	5	2	6	3	2	NA	2	3
Lm_gca_000728135.allele	2	2	2	2	2	11	5	2	5	3	2	3	2	11
Lm_gca_000728145.allele	2	2	2	2	2	NA	5	4	5	3	2	17	2	4
Lm_gca_000728185.allele	2	2	2	2	2	3	5	4	5	3	2	17	2	4
Lm_gca_000728205.allele	2	2	2	3	2	2	5	2	6	3	2	5	2	3
Lm_gca_000728215.allele	2	2	2	2	2	20	4	4	15	2	2	13	2	3
Lm_gca_000728245.allele	2	2	2	2	2	21	NA	3	5	3	2	17	2	4
Lm_gca_000728265.allele	2	2	2	2	2	3	5	4	5	3	2	17	2	4
Lm_gca_000728275.allele	2	2	2	2	2	3	5	4	5	3	2	17	2	4
Lm_gca_000728305.allele	2	2	2	2	2	3	5	4	5	3	2	17	2	4
Lm_gca_000728325.allele	2	2	2	2	2	3	5	4	5	3	2	17	2	4
Lm_gca_000728345.allele	2	2	2	2	2	20	4	4	15	2	2	13	2	3
Lm_gca_000728365.allele	2	2	2	2	2	98	5	2	5	3	2	3	2	11
Lm_gca_000728385.allele	2	2	2	2	2	3	5	4	5	3	2	17	2	4
Lm_gca_000728405.allele	1	1	1	1	1	1	NA	1	1	1	1	1	1	1
Lm_gca_000728415.allele	2	2	2	2	2	3	5	4	5	3	2	17	2	4
Lm_gca_000728425.allele	2	2	2	2	2	20	4	4	15	2	2	13	2	3
Lm_gca_000728465.allele	2	2	2	3	2	2	5	2	6	3	2	5	2	3
Lm_gca_000728485.allele	2	2	2	2	2	21	NA	3	5	3	2	17	2	4
Lm_gca_000728495.allele	2	2	2	2	2	3	5	4	5	3	2	17	2	4
Lm_gca_000728505.allele	2	2	2	2	2	3	5	4	5	3	2	17	2	4
Lm_gca_000728525.allele	2	2	2	2	2	20	4	4	15	2	2	13	2	3
Lm_gca_000728565.allele	2	2	2	2	2	3	5	4	5	3	2	17	2	4
Lm_gca_000728585.allele	2	2	2	2	2	11	5	2	5	3	2	3	2	11
Lm_gca_000728595.allele	2	2	2	2	2	3	5	4	5	3	2	17	2	4
Lm_gca_000728615.allele	2	2	2	2	2	20	4	4	15	2	2	13	2	3
Lm_gca_000728645.allele	2	2	2	2	2	11	5	2	5	3	2	3	2	11
Lm_gca_000728665.allele	2	2	2	2	2	3	5	4	5	3	2	17	2	4
Lm_gca_000728675.allele	2	2	2	2	2	3	5	4	5	3	2	17	2	4
Lm_gca_000728685.allele	2	2	2	2	2	98	5	2	5	3	2	3	2	11
Lm_gca_000728725.allele	2	2	2	2	2	3	5	4	5	3	2	17	2	4
Lm_gca_000728745.allele	2	2	2	2	2	3	5	4	5	3	2	17	2	4
Lm_gca_000728765.allele	2	2	2	2	2	21	NA	3	5	3	2	17	2	4
Lm_gca_000728775.allele	2	2	2	2	2	21	NA	3	5	3	2	17	2	4
Lm_gca_000728805.allele	2	2	2	2	2	3	5	4	5	3	2	17	2	4
Lm_gca_000728825.allele	2	2	2	3	2	2	5	2	6	3	2	5	2	3
Lm_gca_000728845.allele	2	2	2	2	2	3	5	4	5	3	2	17	2	4
Lm_gca_000728855.allele	2	2	2	2	2	3	5	4	5	3	2	17	2	4
Lm_gca_000728885.allele	2	2	2	2	2	21	NA	3	5	3	2	17	2	4
Lm_gca_000728905.allele	2	2	2	2	2	NA	5	4	5	3	2	17	2	4
Lm_gca_000728925.allele	2	2	2	2	2	3	5	4	5	3	2	17	2	4
Lm_gca_000728935.allele	2	2	2	3	2	NA	5	2	6	3	2	NA	2	3
Lm_gca_000728945.allele	2	2	2	3	2	2	5	2	6	3	2	NA	2	3
Lm_gca_000728975.allele	2	2	2	3	2	2	5	2	6	3	2	NA	2	3
Lm_gca_000729005.allele	2	2	2	2	2	3	5	4	5	3	2	17	2	4
Lm_gca_000729015.allele	2	2	2	2	2	3	5	4	5	3	2	17	2	4
Lm_gca_000729045.allele	2	2	2	2	2	3	5	4	5	3	2	17	2	4
Lm_gca_000729055.allele	2	2	2	3	2	2	5	2	6	3	2	NA	2	3
Lm_gca_000729075.allele	2	2	2	2	2	11	5	2	5	3	2	3	2	11
Lm_gca_000729095.allele	2	2	2	2	2	3	5	4	5	3	2	17	2	4
Lm_gca_000729125.allele	2	2	2	3	2	2	5	2	6	3	2	NA	2	3
Lm_gca_000729135.allele	2	2	2	2	2	11	5	2	5	3	2	3	2	11
Lm_gca_000729145.allele	2	2	2	3	2	2	5	2	6	3	2	5	2	3
Lm_gca_000729185.allele	2	2	2	2	2	11	5	2	5	3	2	3	2	11
Lm_gca_000729195.allele	2	2	2	2	2	3	5	4	5	3	2	17	2	4
Lm_gca_000729225.allele	2	2	2	2	2	20	4	4	15	2	2	13	2	3
Lm_gca_000729235.allele	2	2	2	3	2	2	5	2	6	3	2	NA	2	3
Lm_gca_000729245.allele	2	2	2	3	2	2	5	2	6	3	2	NA	2	3
Lm_gca_000729285.allele	2	2	2	2	2	21	NA	3	5	3	2	17	2	4
Lm_gca_000729305.allele	2	2	2	2	2	3	5	4	5	3	2	17	2	4
Lm_gca_000729325.allele	2	2	2	3	2	2	5	2	6	3	2	5	2	3
Lm_gca_000729345.allele	2	2	2	3	2	2	5	2	6	3	2	5	2	3
Lm_gca_000729355.allele	2	2	2	2	2	3	5	4	5	3	2	17	2	4
Lm_gca_000729385.allele	2	2	2	2	2	3	5	4	5	3	2	17	2	4
Lm_gca_000729405.allele	2	2	2	2	2	20	4	4	15	2	2	13	2	3
Lm_gca_000729415.allele	1	3	1	1	3	28	6	1	28	1	12	1	1	1
Lm_gca_000729445.allele	2	2	2	3	2	2	5	2	6	3	2	NA	2	3
Lm_gca_000729465.allele	2	2	2	2	2	3	5	4	5	3	2	17	2	4
Lm_gca_000729475.allele	2	2	2	3	2	2	5	2	6	3	2	5	2	3
Lm_gca_000729485.allele	2	2	2	2	2	3	5	4	5	3	2	17	2	4
Lm_gca_000729505.allele	2	2	2	2	2	11	5	2	5	3	2	3	2	11
Lm_gca_000729545.allele	2	2	2	2	2	11	5	2	5	3	2	3	2	11
Lm_gca_000729555.allele	2	2	2	2	2	3	5	4	5	3	2	17	2	4
Lm_gca_000729565.allele	1	3	1	1	3	28	6	1	28	1	12	1	1	1
Lm_gca_000729595.allele	2	2	2	2	2	4	4	4	5	3	9	5	4	4
Lm_gca_000729625.allele	1	3	1	1	3	28	6	1	28	1	12	1	1	1
Lm_gca_000729645.allele	1	3	1	1	3	28	6	1	28	1	12	1	1	1
Lm_gca_000729665.allele	2	2	2	2	2	3	NA	4	NA	3	2	17	2	4
Lm_gca_000729685.allele	2	2	2	2	2	3	5	4	5	3	2	17	2	4
Lm_gca_000729705.allele	2	2	2	2	2	11	5	2	5	3	2	3	2	11
Lm_gca_000746625.allele	1	3	1	1	3	6	6	5	8	4	5	1	1	1
Lm_gca_000754025.allele	2	2	2	3	2	2	5	2	6	3	2	24	2	3
Lm_gca_000764125.allele	2	2	2	3	2	2	5	2	6	3	2	5	2	3
Lm_gca_000764145.allele	2	2	2	2	2	11	5	2	5	3	2	3	2	11
Lm_gca_000772595.allele	2	2	2	2	2	2	2	2	41	2	2	2	2	2
Lm_gca_000800335.allele	2	2	2	2	2	2	2	2	2	2	2	2	2	2
Lm_gca_000808055.allele	2	2	2	3	2	2	5	2	6	3	2	5	2	3
Lm_gca_000808125.allele	35	3	1	12	3	5	6	1	1	1	36	1	1	44
Lm_gca_000808135.allele	35	3	1	12	3	5	6	1	1	1	36	1	1	44
Lm_gca_000814545.allele	5	3	1	4	3	8	8	1	11	4	5	1	1	8
Lm_gca_000814555.allele	1	3	1	6	3	23	20	16	22	4	14	16	5	22
Lm_gca_000814565.allele	5	3	1	4	3	8	8	1	11	4	5	1	1	8
Lm_gca_000814575.allele	5	3	1	4	3	8	8	1	11	4	5	1	1	8
Lm_gca_000814625.allele	5	3	1	4	3	8	8	1	11	4	5	1	1	8
Lm_gca_000950775.allele	2	2	2	2	2	4	4	3	4	3	3	2	4	4
Lm_gca_000951975.allele	1	3	1	1	1	1	6	1	1	1	1	1	1	1
Lm_gca_000955685.allele	2	2	2	2	2	3	5	4	5	3	2	4	2	4
Lm_gca_000955695.allele	2	2	2	2	2	3	5	4	5	3	2	4	2	4
Lm_gca_000960145.allele	1	12	1	1	3	5	6	9	24	1	6	1	1	23
Lm_gca_000960155.allele	2	2	2	2	2	2	2	2	2	2	2	2	2	2
Lm_gca_000960445.allele	2	2	2	2	2	3	5	4	5	3	2	4	2	4
Lm_gca_000960455.allele	2	2	2	2	2	3	5	4	5	3	2	4	2	4
Lm_gca_000960575.allele	2	2	2	2	2	3	5	4	5	3	2	4	2	4
Lm_gca_000960815.allele	2	2	2	2	2	3	5	4	5	3	2	4	2	4
Lm_gca_000970525.allele	5	3	1	4	3	8	8	1	11	4	5	1	1	8
Lm_gca_000972995.allele	1	12	1	1	3	5	6	9	24	1	6	1	1	23
Lm_gca_000973005.allele	7	3	1	1	3	87	74	1	19	1	59	1	1	1
Lm_gca_000974325.allele	2	2	2	2	2	NA	NA	2	2	2	2	2	2	2
Lm_gca_000974345.allele	2	2	2	2	2	2	2	2	2	2	2	2	2	2
Lm_gca_000978685.allele	1	1	1	1	1	1	1	1	1	1	1	1	1	1
Lm_gca_000987705.allele	2	2	2	2	2	18	5	3	18	3	2	2	2	14
Lm_gca_001005925.allele	2	2	2	2	2	3	39	4	52	3	2	17	2	4
Lm_gca_001005985.allele	1	12	1	1	3	5	6	9	24	1	6	1	1	23
Lm_gca_001012875.allele	4	3	1	1	12	31	29	21	28	1	4	7	1	NA
Lm_gca_001027065.allele	1	3	1	7	3	17	25	9	8	4	16	18	5	5
Lm_gca_001027085.allele	1	3	1	1	3	5	6	1	7	4	4	6	5	5
Lm_gca_001027125.allele	1	3	1	13	16	5	6	9	19	1	4	1	1	5
Lm_gca_001027165.allele	2	2	2	2	2	3	5	4	5	3	2	17	2	4
Lm_gca_001027205.allele	1	3	1	1	3	5	6	1	7	4	4	6	5	5
Lm_gca_001027245.allele	1	3	1	1	3	5	6	1	7	4	4	6	5	5
Lm_gca_001047715.allele	2	2	2	3	2	3	4	2	15	3	2	3	2	11
Lm_gca_001257495.allele	2	2	2	3	2	3	4	2	15	3	2	3	2	11
Lm_gca_001257505.allele	2	2	2	3	2	3	4	2	15	3	2	3	2	11
Lm_gca_001257515.allele	2	2	2	3	2	3	4	2	15	3	2	3	2	11
Lm_gca_001257525.allele	2	2	2	3	2	3	4	2	15	3	2	3	2	11
Lm_gca_001257575.allele	2	2	2	3	2	3	4	2	15	3	2	3	2	11
Lm_gca_001257585.allele	2	2	2	3	2	3	4	2	15	3	2	3	2	11
Lm_gca_001257595.allele	2	2	2	3	2	3	4	2	15	3	2	3	2	11
Lm_gca_001257635.allele	2	2	2	3	2	3	4	2	15	3	2	3	2	11
Lm_gca_001262395.allele	1	3	1	1	3	28	6	1	28	1	18	7	1	26
Lm_gca_001273505.allele	2	2	2	3	2	3	4	2	15	3	2	3	2	11
Lm_gca_001273535.allele	2	2	2	3	2	3	4	2	15	3	2	3	2	11
Lm_gca_001280245.allele	1	3	1	1	3	6	6	1	8	4	5	1	1	1
Lm_gca_001302385.allele	1	3	1	1	3	17	13	13	11	1	6	11	1	15
Lm_gca_001302395.allele	1	12	1	1	3	5	6	9	24	1	6	1	1	23
Lm_gca_001399895.allele	1	1	1	4	3	8	6	1	107	1	4	1	1	20
Lm_gca_001399905.allele	2	2	2	2	2	3	3	2	3	3	3	3	3	3
Lm_gca_001400985.allele	NA	NA	2	2	NA	NA	NA	NA	2	2	NA	NA	NA	NA
Lm_gca_001432365.allele	1	3	1	1	3	10	7	9	1	1	5	1	1	10
Lm_gca_001447225.allele	2	2	2	2	2	2	2	2	2	2	2	2	2	2
Lm_gca_001463975.allele	2	2	2	2	2	2	2	2	2	2	2	2	2	2
Lm_gca_001463985.allele	2	2	2	2	2	2	2	2	2	2	2	2	2	2
Lm_gca_001463995.allele	1	1	1	1	1	1	1	1	1	1	1	1	1	1
Lm_gca_001465135.allele	1	1	1	1	1	1	1	1	1	1	1	1	1	1
Lm_gca_001466015.allele	1	3	1	1	3	5	6	1	7	4	4	6	5	5
Lm_gca_001466025.allele	2	2	2	2	2	3	5	4	5	3	2	17	2	4
Lm_gca_001466035.allele	4	3	1	4	3	8	6	7	10	1	7	1	1	7
Lm_gca_001466075.allele	4	3	1	4	3	8	6	7	10	1	7	1	1	7
Lm_gca_001466095.allele	4	3	1	4	3	8	6	7	152	1	7	1	1	7
Lm_gca_001466115.allele	4	3	1	4	3	5	6	7	26	1	7	1	1	7
Lm_gca_001466135.allele	3	4	3	1	3	13	7	6	9	1	6	7	1	6
Lm_gca_001466155.allele	3	4	3	1	3	13	7	6	9	1	6	7	1	6
Lm_gca_001466165.allele	3	4	3	1	3	13	7	6	9	1	6	7	1	6
Lm_gca_001466195.allele	3	4	3	1	3	13	7	6	9	1	6	7	1	6
Lm_gca_001466215.allele	1	3	1	1	1	34	93	9	11	1	20	1	11	18
Lm_gca_001466235.allele	NA	NA	NA	2	2	3	5	4	5	3	NA	NA	NA	NA
Lm_gca_001466255.allele	2	2	2	2	2	3	5	4	5	3	2	17	2	4
Lm_gca_001466265.allele	2	2	2	2	2	3	3	2	3	3	3	3	3	3
Lm_gca_001466295.allele	2	2	2	2	2	18	5	3	18	3	2	2	2	14
Lm_gca_001468565.allele	2	2	2	2	2	3	3	2	3	3	3	3	3	3
Lm_gca_001483225.allele	NA	3	NA	1	NA	NA	NA	NA	NA	4	NA	NA	5	NA
Lm_hcc23.allele	9	7	6	4	6	14	12	12	17	2	11	10	8	13
Lm_hpb2262.allele	2	2	2	2	2	11	5	2	5	3	2	3	2	11
Lm_j0161.allele	4	3	1	4	3	8	6	7	10	1	7	1	1	7
Lm_j2818.allele	4	3	1	4	3	8	6	7	10	1	7	1	1	7
Lm_l312.allele	2	2	2	2	2	4	4	3	4	3	3	2	4	4
Lm_l99.allele	9	7	6	4	6	14	12	12	17	2	11	10	8	13
Lm_lm_1823.allele	1	3	1	1	3	6	6	5	8	4	5	1	1	1
Lm_lm_1824.allele	2	2	2	2	2	11	5	2	5	3	2	3	2	11
Lm_lm_1840.allele	3	4	3	1	3	13	7	6	9	1	6	7	1	6
Lm_lm_1880.allele	5	3	1	4	3	8	8	1	11	4	5	1	1	8
Lm_lm_1886.allele	2	2	2	2	2	3	5	4	5	3	2	17	2	4
Lm_lm_1889.allele	1	3	1	1	3	6	6	5	8	4	5	1	1	1
Lm_m7.allele	9	7	6	4	6	14	12	12	17	2	11	10	8	13
Lm_n53_1.allele	5	3	1	4	3	8	8	1	11	4	5	1	1	8
Lm_n53_1_gca_000626575.allele	5	3	1	4	3	8	8	1	11	4	5	1	1	8
Lm_qoc1.allele	1	3	1	7	3	52	6	9	19	1	1	1	1	1
Lm_qoc2.allele	1	3	1	7	3	5	6	1	26	1	16	18	5	5
Lm_r479a.allele	1	3	1	1	3	15	6	5	8	4	5	1	9	1
Lm_serotype_1_2a_str_f6854.allele	4	3	1	4	3	8	6	7	10	1	7	1	1	7
Lm_serotype_4b_str_clip_80459.allele	2	2	2	2	2	4	4	3	4	3	3	2	4	4
Lm_serotype_4b_str_f2365.allele	2	2	2	2	2	2	2	2	2	2	2	2	2	2
Lm_serotype_4b_str_h7858.allele	2	2	2	3	2	2	5	2	6	3	2	24	2	3
Lm_serotype_4b_str_ll195.allele	2	2	2	2	2	2	2	2	2	2	2	2	2	2
Lm_serotype_4bv_str_ls542.allele	2	2	2	2	2	2	4	3	2	2	2	17	2	3
Lm_serotype_4bv_str_ls642.allele	2	2	2	3	2	NA	NA	2	129	3	2	2	2	14
Lm_serotype_4bv_str_ls643.allele	2	2	2	2	2	3	115	2	15	2	2	3	2	11
Lm_serotype_4bv_str_ls644.allele	2	2	2	2	2	3	115	2	15	2	2	3	2	11
Lm_serotype_4bv_str_ls645.allele	2	2	2	2	2	3	115	2	15	2	2	3	2	11
Lm_serotype_7_str_slcc2482.allele	2	2	2	2	2	3	3	2	3	3	3	3	3	3
Lm_shl001.allele	7	3	1	1	3	5	10	10	14	4	4	1	1	1
Lm_shl002.allele	2	2	2	2	2	3	3	2	3	3	3	3	3	3
Lm_shl004.allele	1	3	1	1	3	15	6	5	8	4	5	1	9	1
Lm_shl005.allele	1	3	1	1	3	5	6	1	7	4	4	6	5	5
Lm_shl006.allele	1	NA	1	1	1	1	1	1	1	1	1	1	1	1
Lm_shl007.allele	2	2	2	2	2	20	4	4	15	2	2	13	2	3
Lm_shl008.allele	2	2	2	2	2	3	NA	2	3	3	3	3	3	3
Lm_shl009.allele	85	3	1	1	3	10	7	9	13	1	5	1	1	10
Lm_shl010.allele	2	2	2	2	2	3	5	4	5	3	2	17	2	4
Lm_shl011.allele	1	3	1	1	3	5	8	1	19	1	4	1	1	5
Lm_shl012.allele	2	2	2	2	2	20	4	4	15	2	2	13	2	3
Lm_shl013.allele	1	8	1	4	3	19	14	1	19	1	1	12	10	16
Lm_slcc2372.allele	1	1	1	1	1	1	1	1	1	1	1	19	1	1
Lm_slcc2376.allele	6	5	4	4	4	9	9	8	12	2	8	8	6	9
Lm_slcc2378.allele	2	2	2	2	2	2	2	17	2	2	2	2	2	2
Lm_slcc2479.allele	1	1	1	1	1	1	1	1	1	1	1	1	1	1
Lm_slcc2540.allele	2	2	2	2	2	27	26	3	18	3	2	17	3	3
Lm_slcc2755.allele	2	2	2	2	2	3	3	2	3	3	3	3	3	3
Lm_slcc5850.allele	1	3	1	1	3	5	6	1	7	4	4	6	5	5
Lm_slcc7179.allele	1	3	1	1	3	10	7	9	13	1	5	1	1	10
Lm_wslc1001.allele	1	3	1	1	3	5	6	1	7	4	4	6	5	5
Lm_wslc1042.allele	2	2	2	2	2	2	2	17	2	2	2	2	2	2
