# Supplementary material for: Large-Scale Comparison of Toxin and Antitoxins in Listeria monocytogenes
Source: Toxins (Basel). 2020 Jan 2;12(1):29. doi: 10.3390/toxins12010029 (PMC7020466; doi:10.3390/toxins12010029)
Supplement: Supplementary file 1 [file toxins-12-00029-s001.zip › SupplTable_S4_All_Sample_Allele.xlsx]

## Sheet: All_Sample_Allele
Locus	Lm_07pf0776.allele	Lm_08_5578.allele	Lm_08_5923.allele	Lm_10403s.allele	Lm_4423.allele	Lm_6179.allele	Lm_atcc_19117.allele	Lm.allele	Lm_cfsan002349.allele	Lm_egd.allele	Lm_egd_e.allele	Lm_f6900.allele	Lm_finland_1998.allele	Lm_fsl_f2_208.allele	Lm_fsl_f6_684.allele	Lm_fsl_f6_684_gca_000743465.allele	Lm_fsl_j1_194.allele	Lm_fsl_j1_208.allele	Lm_fsl_j2_071.allele	Lm_fsl_n1_017.allele	Lm_fsl_n3_165.allele	Lm_fsl_r2_503.allele	Lm_fsl_r2_561.allele	Lm_gca_000438585.allele	Lm_gca_000438605.allele	Lm_gca_000438625.allele	Lm_gca_000438645.allele	Lm_gca_000438665.allele	Lm_gca_000438685.allele	Lm_gca_000438705.allele	Lm_gca_000438725.allele	Lm_gca_000438745.allele	Lm_gca_000600015.allele	Lm_gca_000681515.allele	Lm_gca_000712385.allele	Lm_gca_000712425.allele	Lm_gca_000725925.allele	Lm_gca_000725945.allele	Lm_gca_000725955.allele	Lm_gca_000725985.allele	Lm_gca_000726005.allele	Lm_gca_000726025.allele	Lm_gca_000726045.allele	Lm_gca_000726065.allele	Lm_gca_000726075.allele	Lm_gca_000726105.allele	Lm_gca_000726125.allele	Lm_gca_000726145.allele	Lm_gca_000726155.allele
lmo0002	2	1	1	1	4	4	2	4	26	1	1	4	1	NA	1	1	2	7	5	3	8	9	1	9	1	2	21	2	3	2	2	2	2	2	1	1	2	1	2	2	2	1	2	2	2	2	2	2	2
lmo0003	3	6	6	5	7	7	2	7	2	5	1	7	9	NA	NA	5	10	11	8	2	12	2	1	2	9	4	9	2	2	2	2	2	2	2	6	6	2	9	4	2	2	9	4	4	2	4	4	4	15
lmo0005	2	6	6	5	6	6	11	6	2	5	1	6	10	NA	NA	5	12	13	8	3	14	3	1	3	10	4	1	2	3	2	2	2	2	2	6	6	11	10	4	11	11	10	4	4	2	4	4	4	12
lmo0006	4	8	8	7	11	11	15	11	39	7	1	10	14	NA	7	7	16	17	NA	3	9	3	1	3	14	5	33	4	3	41	41	41	4	6	8	8	15	14	43	15	15	14	43	43	41	43	43	51	3
lmo0007	3	7	7	6	10	10	14	10	44	6	1	9	13	NA	6	6	15	16	11	2	8	2	1	2	13	4	37	2	2	5	5	5	18	5	7	7	14	13	4	14	14	13	4	4	5	4	4	4	15
lmo0009	3	5	5	1	1	1	9	1	2	1	1	6	5	NA	1	1	10	11	7	3	1	3	1	3	5	4	5	2	3	3	3	3	2	3	5	5	9	5	4	9	9	5	4	4	3	4	4	4	10
lmo0010	4	1	1	1	1	1	8	1	2	1	1	1	1	NA	1	1	9	10	7	3	6	3	1	3	1	3	21	2	3	5	5	5	2	5	1	1	8	1	3	8	8	1	3	3	5	3	3	3	9
lmo0011	4	1	1	7	9	9	12	9	NA	7	1	7	7	NA	7	7	13	14	10	3	15	3	1	3	7	5	28	2	3	6	6	6	2	6	1	1	12	7	5	12	12	7	5	5	6	5	5	5	13
lmo0012	4	6	6	5	7	7	2	7	2	5	1	7	9	NA	5	5	10	11	8	3	7	12	1	12	9	22	6	2	3	2	2	2	2	2	6	6	2	7	22	2	2	7	22	22	2	22	22	22	10
lmo0015	4	1	1	1	6	6	2	6	2	1	1	5	1	NA	NA	1	8	9	7	3	1	3	1	3	1	4	5	2	3	4	4	4	2	4	1	1	2	18	4	2	2	18	4	4	4	4	4	4	4
lmo0016	3	1	1	1	5	5	2	5	2	1	1	6	1	NA	1	1	3	8	7	3	5	3	1	3	1	4	16	2	3	3	3	3	2	3	1	1	2	15	4	2	2	15	4	4	3	4	4	4	3
lmo0018	2	7	7	13	10	10	14	10	5	6	1	9	7	NA	6	6	15	16	11	3	8	3	1	3	7	15	21	2	3	5	5	5	2	5	7	7	14	1	4	14	14	1	4	4	5	4	4	15	20
lmo0019	2	6	6	5	9	9	11	9	17	5	1	8	5	NA	5	5	12	13	10	3	7	3	1	3	5	3	6	2	3	17	17	17	2	17	6	6	11	1	3	11	11	1	3	3	17	3	3	3	19
lmo0020	2	5	5	5	5	5	7	5	4	5	1	5	1	NA	5	5	8	9	6	3	5	3	1	3	1	3	5	2	3	4	4	4	2	4	24	5	7	1	3	7	7	1	3	3	4	3	3	3	12
lmo0021	2	6	6	5	9	9	11	9	4	5	1	8	1	NA	5	5	4	12	10	3	7	3	1	3	1	4	6	2	3	4	4	4	2	4	6	6	11	1	4	11	11	1	4	4	4	4	4	4	16
lmo0022	2	1	1	4	1	1	2	1	2	4	1	1	7	NA	4	4	2	8	6	3	1	3	1	3	7	2	1	2	3	19	19	19	2	2	1	1	2	1	2	2	2	1	2	2	19	2	2	2	11
lmo0023	2	4	4	7	1	1	8	1	3	4	1	4	6	NA	4	4	9	10	5	2	11	2	1	2	1	3	1	2	2	3	3	3	2	3	4	4	8	1	3	8	8	1	3	3	3	3	3	3	2
lmo0024	2	1	1	4	4	4	2	4	3	4	1	5	7	NA	4	4	8	9	6	2	1	2	1	2	11	2	5	2	2	3	3	3	2	3	1	1	2	1	2	2	2	1	2	2	3	2	2	2	13
lmo0025	2	5	5	1	1	1	2	1	3	1	1	6	8	NA	1	1	2	9	7	3	8	3	1	3	8	4	1	2	3	3	3	3	2	3	5	5	2	1	4	2	2	1	4	4	3	4	4	4	2
lmo0026	2	7	7	6	8	8	3	8	5	6	1	8	1	NA	6	6	10	11	9	3	1	3	1	3	1	4	24	2	3	5	5	5	2	5	7	7	3	1	4	3	3	1	4	4	5	4	4	4	13
lmo0027	2	6	6	5	10	10	12	10	2	5	1	9	8	NA	5	5	12	13	11	2	14	2	7	2	8	3	33	2	2	12	12	12	2	4	6	6	12	1	3	12	12	1	3	3	12	3	3	3	19
lmo0029	2	1	1	1	1	1	2	1	2	1	1	3	1	NA	1	1	2	5	4	2	1	2	1	2	1	2	1	2	2	2	2	2	2	2	1	1	2	1	2	2	2	1	2	2	2	2	2	2	2
lmo0030	3	6	6	5	5	5	2	5	13	5	1	5	9	NA	5	5	10	11	7	2	5	2	1	2	9	4	NA	2	2	2	2	2	2	2	6	6	2	1	4	2	2	1	4	4	2	4	4	4	10
lmo0031	2	7	7	6	9	9	13	9	2	6	1	1	12	NA	NA	6	13	14	10	3	1	3	1	3	12	4	11	2	3	5	5	5	16	5	7	7	13	11	4	13	13	11	4	4	5	4	4	4	18
lmo0033	4	7	7	6	10	10	14	10	27	6	1	9	13	NA	6	6	15	16	36	3	9	3	1	3	13	33	44	2	3	5	5	5	2	5	7	7	14	1	33	14	14	1	33	33	5	33	33	33	15
lmo0034	3	7	7	6	8	8	3	8	3	6	1	9	11	NA	6	6	5	12	10	3	8	3	1	3	11	4	15	2	3	5	5	5	2	5	7	7	3	1	4	3	3	1	4	4	5	4	4	4	5
lmo0035	4	6	6	1	7	7	2	7	14	1	1	8	1	NA	1	1	3	10	9	3	7	3	1	3	1	22	7	2	3	2	2	2	2	2	6	6	2	1	5	2	2	1	5	5	2	5	5	22	NA
lmo0042	2	1	1	1	1	1	2	1	NA	1	1	1	1	NA	1	1	2	4	NA	2	1	2	1	2	1	2	1	2	2	2	2	2	2	2	1	1	2	1	2	2	NA	1	2	2	2	2	2	2	2
lmo0043	4	8	8	7	10	10	5	10	3	7	1	11	14	NA	7	7	5	15	NA	3	16	3	9	3	14	5	23	2	3	6	6	6	2	6	8	8	5	10	5	5	5	10	5	5	6	5	5	5	5
lmo0044	1	2	2	1	2	2	1	2	1	1	1	1	1	2	1	1	1	2	3	1	1	1	1	1	1	1	1	1	1	1	1	1	1	1	2	2	1	1	1	1	1	1	1	1	1	1	1	1	1
lmo0046	1	1	1	1	1	1	1	1	1	1	1	1	1	NA	1	1	1	2	1	1	1	1	1	1	1	1	1	1	1	1	1	1	1	1	1	1	1	1	1	1	1	1	1	1	1	1	1	1	1
lmo0047	2	4	4	3	3	3	2	3	2	3	1	3	4	NA	3	3	2	7	6	2	3	2	1	2	4	2	3	2	2	2	2	2	2	2	4	4	2	3	2	2	2	3	2	2	2	2	2	2	2
lmo0048	2	4	4	4	4	4	2	4	2	4	1	4	6	32	4	4	2	7	5	2	8	2	1	2	6	2	4	2	2	2	2	2	2	2	4	4	2	4	2	2	2	4	2	2	2	2	2	2	NA
lmo0049	2	1	1	1	1	1	2	1	2	1	1	1	1	3	NA	1	2	3	3	2	1	2	1	2	1	2	1	2	2	2	2	2	2	2	1	1	2	1	2	2	2	1	2	2	2	2	2	2	2
lmo0052	4	6	6	5	8	8	12	8	22	5	1	7	11	NA	5	5	13	14	9	3	15	3	1	3	11	2	34	2	3	3	3	3	2	3	6	6	12	6	2	12	12	6	2	2	3	2	2	2	13
lmo0053	2	5	5	4	7	7	9	7	2	4	1	6	4	NA	4	4	2	10	8	3	11	3	1	3	4	2	17	2	3	2	2	2	2	2	5	5	9	66	2	9	9	66	2	2	2	2	2	2	2
lmo0054	2	7	7	6	10	10	14	NA	5	6	1	9	13	NA	6	6	15	16	11	3	17	3	1	3	13	4	32	2	3	5	5	5	2	5	7	7	14	7	4	14	14	7	4	4	5	4	4	4	15
lmo0055	4	7	7	6	10	10	2	NA	5	6	1	9	13	NA	6	6	14	15	11	3	16	3	1	3	13	5	31	2	3	5	5	5	2	5	7	7	2	136	5	2	2	136	5	5	5	5	5	5	14
lmo0056	2	1	1	3	1	1	5	1	5	3	1	1	1	NA	3	3	2	6	4	2	1	2	1	2	1	2	1	2	2	2	2	2	2	2	1	1	7	1	2	7	7	1	2	2	2	2	2	2	2
lmo0057	4	8	8	7	12	12	16	NA	NA	7	1	11	15	NA	NA	7	17	18	13	3	10	3	9	3	15	5	44	2	3	43	43	43	2	6	8	8	16	280	5	16	16	280	55	5	43	5	5	5	17
lmo0059	2	1	1	1	1	1	2	1	2	1	1	1	1	NA	1	1	2	4	3	2	1	2	1	2	1	2	1	2	2	2	2	2	2	2	1	1	2	1	2	2	2	1	2	2	2	2	2	2	2
lmo0060	3	6	6	NA	9	9	13	NA	3	5	1	8	12	NA	NA	5	14	15	10	3	7	3	1	3	12	4	36	2	3	3	3	3	2	3	6	6	13	125	4	13	13	125	4	4	3	4	4	4	14
lmo0083	2	4	4	3	8	8	2	NA	2	3	1	7	4	NA	3	3	2	11	9	2	8	2	5	2	4	2	4	2	2	2	2	2	2	2	4	4	2	15	2	2	2	15	2	2	2	2	2	2	2
lmo0084	3	1	1	6	9	9	12	9	2	6	1	8	1	NA	6	6	13	25	10	2	9	2	1	2	1	4	1	2	2	36	36	36	2	38	1	1	12	11	NA	12	12	11	NA	NA	36	NA	NA	4	13
lmo0087	2	7	7	6	11	11	2	11	2	6	1	10	13	NA	NA	6	3	NA	NA	3	14	3	8	3	15	3	32	2	3	5	5	5	2	5	7	7	2	161	4	2	2	161	4	4	5	4	4	3	19
lmo0088	2	1	1	3	1	1	2	1	2	3	1	1	1	NA	3	3	2	4	4	2	1	2	1	2	1	2	1	2	2	2	2	2	2	2	1	1	2	1	2	2	2	1	2	2	2	2	2	2	2
lmo0089	3	6	6	5	8	8	11	8	2	5	1	7	6	NA	5	5	2	12	9	2	13	2	6	2	6	2	6	2	2	4	4	4	2	4	6	6	11	16	2	11	11	16	2	2	4	2	2	2	4
lmo0090	4	8	13	7	11	11	14	11	2	7	1	10	9	NA	7	7	15	16	12	3	9	3	1	3	9	5	9	2	3	6	6	6	2	6	8	8	14	19	5	14	14	19	5	5	6	5	5	5	18
lmo0091	2	5	5	4	5	5	2	5	3	4	1	5	5	41	4	4	2	8	6	3	5	3	1	3	5	2	5	2	3	2	2	2	2	2	5	5	2	5	2	2	2	5	2	2	2	2	2	2	3
lmo0092	3	5	5	1	7	7	2	7	3	1	1	6	10	NA	1	1	4	11	8	2	5	2	1	2	10	2	5	2	2	4	4	4	2	4	5	5	2	5	2	2	2	5	2	2	4	2	2	2	2
lmo0095	3	7	7	8	8	8	3	8	2	6	1	8	10	NA	6	6	3	16	21	2	8	2	1	2	10	4	7	2	2	3	3	3	2	5	7	7	3	7	4	3	3	7	4	4	3	4	4	4	3
lmo0096	2	5	5	5	8	8	11	8	2	5	1	7	5	NA	5	5	4	12	9	2	6	2	1	2	5	4	5	2	2	4	4	4	2	4	5	5	4	5	3	4	4	5	3	3	4	3	3	4	4
lmo0097	2	4	4	3	6	6	2	6	2	3	1	1	8	NA	3	3	2	9	7	2	5	2	1	2	8	2	8	2	2	2	2	2	2	2	4	4	2	1	2	2	2	1	2	2	2	2	2	2	2
lmo0098	2	3	3	3	1	1	6	1	2	3	1	1	5	NA	3	3	2	7	4	2	3	2	1	2	5	2	3	2	2	2	2	2	2	2	3	3	6	83	2	6	6	83	2	2	2	2	2	2	2
lmo0099	2	3	3	3	1	1	7	1	2	3	1	1	6	10	3	3	8	9	5	2	4	2	1	2	6	2	1	2	2	2	2	2	2	2	3	3	7	11	2	7	7	11	2	2	2	2	2	2	2
lmo0100	2	4	4	4	6	6	2	6	2	4	1	6	8	NA	4	4	2	9	7	3	5	3	1	3	8	2	15	2	3	2	2	2	2	2	4	4	2	5	2	2	2	5	2	2	2	2	2	2	2
lmo0101	4	5	5	5	7	7	2	7	4	5	1	7	9	NA	5	5	3	10	8	3	11	3	1	3	9	3	23	2	3	2	2	2	2	2	5	5	2	9	3	2	2	9	3	3	2	3	3	3	17
lmo0102	4	5	5	1	6	6	4	NA	21	1	1	6	8	NA	1	1	4	9	7	3	1	3	1	3	8	4	14	2	3	2	2	2	2	2	5	5	4	14	4	4	4	14	4	4	2	4	4	4	2
lmo0103	4	6	6	5	8	8	3	8	11	5	1	8	7	NA	5	5	11	12	9	3	7	3	1	3	7	4	27	2	3	2	2	2	2	2	6	6	3	20	4	3	3	20	4	4	2	4	4	4	3
lmo0104	13	1	1	2	3	3	14	3	16	2	1	4	6	NA	2	2	13	7	5	12	3	12	1	12	6	13	20	11	12	11	11	11	11	11	1	1	14	2	13	14	14	2	13	13	11	13	13	13	14
lmo0110	4	7	7	6	10	10	14	10	45	6	1	9	13	NA	6	6	15	16	11	3	17	3	1	3	13	5	7	2	3	2	2	2	2	2	7	7	14	36	5	14	14	36	5	5	2	5	5	5	22
lmo0111	4	1	1	6	8	8	11	8	14	6	1	1	10	NA	6	6	11	12	9	3	1	3	1	3	10	5	1	2	3	2	2	2	2	2	1	1	11	19	5	11	11	19	5	5	2	5	5	5	11
lmo0112	2	4	4	8	1	1	2	1	22	3	1	5	8	NA	NA	8	2	19	6	17	1	17	1	17	8	2	1	2	17	2	2	2	2	2	4	4	2	20	2	2	2	20	2	2	2	2	2	2	2
lmo0113	2	1	1	1	5	5	2	5	2	1	1	4	7	NA	1	1	2	8	6	2	1	2	1	2	7	2	7	2	2	2	2	2	2	2	1	1	2	1	2	2	2	1	2	2	2	2	2	2	2
lmo0114	2	3	3	3	3	3	2	3	2	3	1	3	3	16	3	3	2	6	5	2	1	2	1	2	3	2	3	2	2	2	2	2	2	2	3	3	2	3	2	2	2	3	2	2	2	2	2	2	2
lmo0115	2	1	1	1	1	1	3	1	2	1	1	6	1	NA	1	1	2	8	7	9	1	3	1	3	1	4	1	2	9	2	2	2	2	2	1	1	3	1	4	3	3	1	4	4	2	4	4	4	2
lmo0116	2	6	6	5	9	9	12	NA	2	5	1	8	6	NA	NA	5	12	13	10	3	6	3	1	3	38	4	6	2	3	2	2	2	2	2	6	6	12	5	4	12	12	5	4	4	2	4	4	4	12
lmo0128	4	1	1	1	5	5	7	5	2	1	1	1	1	NA	NA	1	4	8	6	3	1	3	1	3	1	4	10	2	3	2	2	2	2	2	1	1	NA	10	4	NA	NA	10	4	4	2	4	4	NA	4
lmo0130	4	7	7	14	11	11	15	NA	2	6	1	10	6	NA	6	6	16	17	12	3	18	3	8	3	6	5	46	2	3	2	2	2	2	2	7	7	15	222	5	15	15	222	5	5	2	5	5	5	23
lmo0131	4	7	7	6	10	10	14	NA	2	6	1	9	13	NA	6	6	2	15	11	3	16	3	1	3	13	5	32	2	3	2	2	2	2	2	7	7	14	31	5	14	14	31	5	5	2	5	5	5	2
lmo0132	4	8	8	7	11	11	15	NA	6	7	1	10	14	NA	7	7	16	17	12	3	18	3	1	3	14	27	37	2	3	6	6	6	2	6	8	8	15	36	27	15	15	36	27	27	6	27	27	27	24
lmo0133	2	4	4	3	7	7	2	NA	2	3	1	6	1	NA	3	3	2	10	8	2	11	2	5	2	1	2	23	2	2	2	2	2	2	2	4	4	2	22	2	2	2	22	2	2	2	2	2	2	15
lmo0134	3	5	5	4	7	7	10	NA	2	4	1	6	1	NA	4	4	11	12	8	3	13	3	1	3	1	3	21	2	3	2	2	2	2	2	5	5	10	4	3	10	10	4	3	3	2	3	3	3	10
lmo0135	14	7	7	6	10	10	15	10	46	6	1	9	13	NA	6	6	16	17	11	3	8	3	1	3	13	5	38	2	3	2	2	2	2	2	7	NA	15	36	5	15	15	36	5	5	48	5	5	5	22
lmo0136	4	1	1	6	9	9	12	NA	2	6	1	8	11	NA	6	6	13	14	10	3	7	3	1	3	11	2	27	2	3	2	2	2	2	2	1	1	12	29	5	12	12	29	5	5	2	5	5	2	18
lmo0137	4	7	7	6	10	10	14	NA	2	6	1	9	13	NA	NA	6	2	15	11	3	8	3	1	3	13	5	29	2	3	2	2	2	2	2	7	7	2	13	5	2	2	13	5	5	2	5	5	5	19
lmo0153	2	6	6	5	9	9	2	9	2	5	1	8	12	NA	5	5	2	13	10	3	7	3	1	3	12	2	1	2	3	4	4	4	2	4	6	6	2	12	2	2	2	12	2	2	4	2	2	NA	18
lmo0154	3	1	1	1	6	6	3	NA	35	1	1	1	9	NA	1	1	2	10	7	2	1	2	5	2	9	4	1	2	2	3	3	3	2	3	1	1	3	22	4	3	3	22	4	4	3	4	4	4	14
lmo0155	4	1	1	6	8	8	5	NA	5	6	1	7	11	NA	6	6	2	12	9	3	7	3	1	3	11	3	22	2	3	5	5	5	2	5	1	1	5	10	3	5	5	10	3	3	5	3	3	3	3
lmo0156	4	1	1	6	8	8	2	8	2	6	1	7	7	33	6	6	10	11	9	3	7	3	1	3	7	5	7	2	3	2	2	2	2	2	1	1	2	8	5	2	2	8	5	5	2	5	5	5	10
lmo0157	13	1	1	7	10	10	2	10	5	7	1	9	12	NA	7	7	14	15	11	6	16	6	1	6	69	5	41	2	6	6	6	6	2	6	1	1	2	1	5	2	2	1	5	5	6	5	5	5	21
lmo0158	3	5	5	4	8	8	2	8	30	4	1	7	10	NA	NA	4	11	12	9	13	14	2	1	2	10	2	1	2	13	2	2	2	2	2	5	5	2	1	2	2	2	1	2	2	2	2	2	2	2
lmo0161	2	5	5	4	1	1	2	1	15	4	1	1	1	NA	4	4	2	9	7	3	1	10	1	10	1	3	4	2	3	2	2	2	2	2	5	5	2	101	3	2	2	101	3	3	2	3	3	3	2
lmo0162	4	7	7	6	11	11	5	11	5	6	1	10	7	NA	6	6	3	14	12	3	15	3	8	3	7	3	13	2	3	5	5	5	2	5	7	7	5	30	3	5	5	30	3	3	5	3	3	3	20
lmo0163	4	1	1	1	1	1	2	1	3	1	1	6	8	NA	NA	1	3	9	7	3	1	3	1	3	8	5	1	2	3	3	3	3	2	3	1	1	2	1	5	2	2	1	5	5	3	5	5	5	3
lmo0164	2	5	5	4	1	1	2	1	2	4	1	8	1	23	4	4	2	10	9	2	1	2	6	2	1	3	1	2	2	2	2	2	2	2	5	5	2	1	3	2	2	1	3	3	2	3	3	3	2
lmo0165	4	7	7	1	9	9	11	9	31	6	1	8	1	NA	6	6	12	13	10	3	14	3	1	3	1	5	1	2	3	2	2	2	2	2	7	7	11	1	5	11	11	1	5	5	32	5	5	5	3
lmo0166	7	1	1	1	1	1	7	1	8	1	1	1	1	NA	1	1	7	3	2	7	1	7	1	7	1	7	1	7	7	7	7	7	7	7	1	1	7	1	7	7	7	1	7	7	7	7	7	7	7
lmo0167	4	8	8	7	12	12	3	12	6	7	1	11	7	NA	7	7	3	14	13	3	15	3	9	3	7	5	1	2	3	6	6	6	2	6	8	8	3	7	5	3	3	7	5	5	6	5	5	5	19
lmo0168	2	1	1	1	1	1	2	1	2	1	1	1	1	15	1	1	2	5	4	2	1	2	1	2	1	2	1	2	2	2	2	2	2	2	1	1	2	1	2	2	2	1	2	2	2	2	2	2	2
lmo0169	3	5	5	4	8	8	3	8	29	4	1	8	11	NA	4	4	3	12	NA	3	8	3	6	3	11	3	1	2	3	3	3	3	2	3	5	5	3	95	3	3	3	95	3	3	3	3	3	3	3
lmo0170	4	7	7	6	11	11	15	11	4	6	1	10	14	NA	6	6	16	17	12	3	8	3	8	3	14	5	24	30	3	5	5	5	2	5	7	7	15	14	5	15	15	14	5	5	5	5	5	5	5
lmo0176	2	1	1	1	7	7	5	7	10	1	1	6	1	NA	1	1	10	11	8	3	12	3	1	3	1	4	1	2	3	5	5	5	2	5	1	1	5	1	4	5	5	1	4	4	5	4	4	4	14
lmo0177	4	7	7	6	10	10	14	NA	4	6	1	8	13	NA	6	6	15	16	11	3	17	3	8	3	13	4	37	2	3	5	5	5	2	5	7	7	14	35	4	14	14	35	4	4	5	4	4	4	23
lmo0185	4	6	6	5	7	7	4	7	4	5	1	7	6	NA	5	5	4	10	8	3	7	3	7	3	6	4	7	2	3	4	4	4	2	4	6	6	4	7	4	4	4	7	4	4	4	4	4	4	14
lmo0186	12	7	7	6	8	8	13	8	30	6	1	9	6	NA	6	6	4	14	10	3	8	3	1	3	6	4	24	2	3	5	5	5	2	5	7	7	16	26	4	16	16	26	4	4	5	4	4	4	17
lmo0187	2	5	5	4	4	4	9	4	9	4	1	7	4	38	4	4	3	10	8	2	4	2	6	2	4	3	4	2	2	2	2	2	2	2	5	5	9	5	3	9	9	5	3	3	2	3	3	3	2
lmo0188	4	8	8	7	12	12	15	12	15	7	1	11	14	NA	7	7	6	16	13	3	14	3	9	3	14	5	21	2	3	6	6	6	2	6	8	8	15	8	5	15	15	8	5	5	6	5	5	5	2
lmo0189	1	1	1	1	2	2	1	2	1	1	1	1	1	NA	1	1	1	4	3	1	1	1	1	1	1	1	1	1	1	1	1	1	1	1	1	1	1	1	1	1	1	1	1	1	1	1	1	1	1
lmo0190	4	1	1	5	5	5	6	5	4	5	1	5	5	NA	5	5	4	15	14	3	5	3	1	3	5	4	20	2	3	4	4	4	2	4	1	1	2	5	4	2	2	5	4	4	4	4	4	4	4
lmo0191	2	1	1	4	1	1	2	1	21	4	1	5	5	NA	4	4	2	7	6	2	8	2	1	2	5	3	5	2	2	NA	2	NA	2	2	1	1	2	1	3	2	2	1	3	3	2	3	3	3	2
lmo0192	4	6	6	1	7	7	4	7	17	1	1	1	6	NA	1	1	3	9	8	3	1	NA	1	3	6	5	1	2	3	2	2	2	2	2	6	6	4	6	5	4	4	6	5	5	2	5	5	5	3
lmo0193	4	6	6	1	8	8	3	8	3	1	1	7	1	NA	1	1	4	10	9	3	1	3	1	3	1	3	19	12	3	5	5	5	12	5	6	6	3	1	3	3	3	1	3	3	5	3	3	3	13
lmo0197 (spoVG II)	3	4	4	1	1	1	NA	1	2	1	1	1	1	NA	1	1	3	7	5	3	1	3	1	3	1	3	1	2	3	2	2	2	2	2	4	4	3	1	3	3	3	1	3	3	2	3	3	3	2
lmo0198	4	8	8	7	11	11	14	11	14	7	1	10	13	NA	7	7	2	15	NA	3	9	3	1	3	13	5	13	2	3	6	6	6	2	6	8	8	14	29	5	14	14	29	5	5	6	5	5	5	6
lmo0199	4	1	1	5	1	1	4	1	2	5	1	1	7	NA	5	5	8	9	6	3	1	3	1	3	7	4	1	2	3	2	2	2	2	2	1	1	4	1	4	4	4	1	4	4	2	4	4	4	2
lmo0202	4	8	8	7	11	11	15	11	6	7	1	10	14	NA	NA	NA	16	17	12	3	9	3	1	3	14	5	24	16	3	6	6	6	16	6	8	8	15	20	5	15	15	20	5	5	6	5	5	5	22
lmo0203	4	8	8	7	11	11	14	11	NA	7	1	10	9	NA	NA	7	3	15	NA	3	9	3	1	3	9	5	18	2	3	6	6	6	2	6	8	8	14	NA	5	14	14	32	5	5	6	5	5	5	20
lmo0205	4	7	7	6	10	10	12	10	5	6	1	9	9	NA	NA	6	13	14	11	3	8	3	1	3	9	5	9	2	3	5	5	5	2	5	7	7	12	9	5	12	12	9	5	5	5	5	5	5	5
lmo0207	2	4	4	1	1	1	3	1	19	1	1	1	1	NA	1	1	2	6	14	7	1	3	1	3	1	2	1	2	7	2	2	2	2	2	4	4	3	1	2	3	3	1	2	2	2	2	2	17	2
lmo0208	2	1	1	1	1	1	2	1	2	1	1	3	1	NA	1	1	2	5	4	2	1	2	1	2	1	2	9	2	2	2	2	2	2	2	1	1	2	1	2	2	2	1	2	2	2	2	2	2	2
lmo0211	2	3	3	3	1	1	2	1	2	3	1	4	6	NA	3	3	2	7	5	2	8	2	1	2	6	2	3	2	2	2	2	2	2	2	3	3	2	3	2	2	2	3	2	2	2	2	2	2	2
lmo0212	2	5	5	4	8	8	11	8	31	4	1	7	10	NA	4	4	11	12	9	2	6	2	1	2	10	3	6	2	2	2	2	2	2	2	5	5	11	14	3	11	11	14	3	3	2	3	3	3	2
lmo0213	4	6	6	5	8	8	12	8	12	5	1	1	11	NA	5	5	13	14	9	3	7	3	1	3	11	3	5	2	3	4	4	4	2	4	6	6	12	10	3	12	12	10	3	3	4	3	3	3	2
lmo0215	4	8	8	7	11	11	15	11	42	7	1	10	14	NA	7	7	16	31	12	3	10	3	8	3	14	5	22	2	3	6	6	6	2	6	8	8	15	26	43	15	15	26	43	43	6	43	43	5	16
lmo0216	4	1	1	5	5	5	7	5	4	5	1	5	1	NA	5	5	2	8	6	3	5	3	1	3	1	2	1	2	3	3	3	3	2	3	1	1	7	5	2	7	7	5	2	2	3	2	2	2	2
lmo0217	2	1	1	1	1	1	2	1	2	1	1	1	1	7	1	1	2	7	6	2	8	2	1	2	1	2	1	2	2	4	4	4	2	4	1	1	2	1	3	2	2	1	3	3	4	3	3	2	2
lmo0220	14	8	8	7	10	10	5	10	5	7	1	10	13	NA	7	7	15	16	11	3	17	3	1	3	13	5	7	2	3	6	6	6	2	6	8	8	5	36	5	5	5	36	5	5	6	5	5	43	23
lmo0221	4	6	6	5	1	1	2	1	2	5	1	7	1	NA	NA	5	10	11	8	3	7	3	1	3	1	4	17	2	3	2	2	2	2	2	6	6	2	1	4	2	2	1	4	4	2	4	4	4	10
lmo0222	3	5	5	4	6	6	2	6	2	4	1	6	9	NA	4	4	10	11	7	2	6	2	1	2	9	2	6	2	2	2	2	2	2	2	5	5	18	6	2	18	18	6	2	2	2	2	2	2	10
lmo0223	2	4	4	3	4	4	2	4	2	3	1	4	4	NA	3	3	2	7	6	2	5	2	1	2	4	2	4	2	2	2	2	2	2	2	4	4	2	4	2	2	2	4	2	2	2	2	2	2	2
lmo0225	3	1	1	5	7	7	10	7	NA	5	1	7	1	NA	NA	5	3	11	8	3	6	3	1	3	1	4	17	2	3	3	3	3	2	3	1	1	10	1	4	10	10	1	4	4	3	4	4	4	3
lmo0226	4	7	7	6	9	9	2	NA	2	6	1	9	NA	NA	6	6	12	13	10	3	14	3	1	3	1	5	19	2	3	2	2	2	2	2	7	7	2	1	5	2	2	1	5	5	2	5	5	5	12
lmo0227	3	5	5	4	7	7	3	7	3	4	1	7	10	NA	4	4	3	11	8	3	6	3	1	3	10	2	7	2	3	3	3	3	2	3	5	5	3	1	2	3	3	1	2	2	3	2	2	2	3
lmo0228	3	6	6	5	9	9	13	9	36	5	1	8	12	NA	5	5	14	15	10	2	7	2	1	2	12	2	31	2	2	4	4	4	2	4	6	6	13	1	2	13	13	1	2	2	4	2	2	2	14
lmo0229	2	1	1	1	1	1	3	1	3	1	1	1	1	12	1	1	2	6	5	3	1	3	1	3	1	2	1	2	3	3	3	3	2	3	1	1	3	1	2	3	3	1	2	2	3	2	2	2	2
lmo0230	4	5	5	1	5	5	4	5	3	1	1	5	5	NA	1	1	7	8	6	3	1	3	1	3	5	3	5	2	3	3	NA	3	2	3	5	5	4	1	3	4	4	1	3	3	NA	3	3	3	7
lmo0231	4	7	7	13	9	9	14	9	37	6	1	9	12	NA	6	6	15	16	10	3	8	3	1	3	12	4	7	2	3	5	5	5	2	5	7	7	14	21	4	14	14	21	4	4	5	4	4	4	15
lmo0232	4	7	7	6	10	155	13	10	42	6	1	9	12	NA	NA	6	14	15	11	16	8	17	1	23	12	2	7	2	16	5	5	5	2	5	7	7	13	45	2	13	13	45	2	2	5	2	2	2	14
lmo0233	4	7	7	6	7	7	2	7	31	6	1	9	7	NA	NA	6	11	12	10	3	9	3	8	3	7	2	7	2	3	16	16	16	14	16	7	7	2	7	2	2	2	7	2	2	16	2	2	2	11
lmo0235	4	7	7	6	6	6	11	6	4	6	1	6	1	NA	NA	6	5	12	9	3	8	3	1	3	1	NA	6	21	3	5	5	5	2	5	7	7	11	98	2	11	11	98	2	2	5	2	2	2	5
lmo0236	3	5	5	5	6	6	2	6	3	5	1	6	1	NA	5	5	8	9	7	2	5	2	1	2	1	2	12	2	2	4	4	4	2	4	5	5	2	5	2	2	2	5	2	2	4	2	2	2	8
lmo0250	2	3	3	1	5	5	2	5	2	1	1	5	1	5	1	1	2	7	6	2	1	2	1	2	1	2	1	2	2	2	2	2	2	2	3	3	9	1	2	9	9	1	2	2	2	2	2	2	2
lmo0251	2	4	4	3	4	4	2	4	2	3	1	4	3	NA	3	3	2	6	5	2	3	2	1	2	3	2	3	8	2	2	2	2	2	2	4	4	2	4	2	2	2	4	2	2	2	2	2	2	2
lmo0256	4	6	6	5	9	9	3	NA	3	5	1	8	12	NA	5	5	2	13	10	3	7	3	1	3	12	2	30	2	3	2	2	2	2	2	6	6	25	98	2	25	25	98	2	2	2	2	2	2	2
lmo0258	2	7	7	6	10	10	14	NA	2	6	1	9	13	NA	NA	6	15	16	11	3	17	3	1	3	13	4	25	2	3	5	5	5	2	5	7	7	14	206	4	14	14	206	4	4	5	4	4	4	3
lmo0259	4	8	8	7	10	10	14	NA	2	7	1	10	13	NA	7	7	15	16	231	3	17	3	1	3	13	5	47	2	3	6	6	6	2	6	8	8	14	NA	5	14	14	227	5	5	6	5	5	5	23
lmo0260	2	6	6	5	8	8	2	NA	2	5	1	8	1	NA	5	5	2	11	9	3	12	3	1	3	1	2	26	2	3	4	4	4	2	4	6	6	2	14	2	2	2	14	2	2	4	2	2	2	16
lmo0266	4	1	1	1	1	1	2	1	2	1	1	8	1	NA	1	1	6	10	9	3	8	3	7	3	1	2	1	2	3	6	6	6	2	6	1	1	2	18	5	2	2	18	5	5	6	5	5	2	2
lmo0268	2	3	3	3	6	6	2	NA	2	3	1	6	9	NA	3	3	2	10	7	2	5	2	4	2	9	2	15	2	2	2	2	2	2	2	3	3	2	4	2	2	2	4	2	2	2	2	2	2	2
lmo0270	18	3	3	2	19	19	18	NA	22	2	1	24	7	NA	2	2	27	17	23	18	8	18	4	18	7	29	11	22	18	18	18	18	22	18	3	3	18	32	29	18	18	32	29	29	18	29	29	29	25
lmo0271	4	8	8	7	12	12	4	NA	48	7	1	11	15	NA	7	7	16	17	13	3	18	3	9	3	15	5	39	2	3	6	6	6	2	6	8	8	4	42	5	4	4	42	5	5	6	5	5	5	24
lmo0272	4	8	8	7	12	12	16	12	48	7	1	11	15	NA	7	7	17	18	13	19	20	19	9	19	15	5	40	193	19	6	6	6	2	6	8	8	4	43	5	4	4	43	5	5	6	5	5	5	25
lmo0274	2	7	7	6	11	11	2	11	2	6	1	10	8	NA	6	6	14	15	12	3	16	3	8	3	8	5	22	2	3	5	5	5	2	5	7	7	21	8	5	21	21	8	5	5	5	5	5	5	5
lmo0276	2	5	5	4	9	9	2	9	33	4	1	8	12	NA	4	4	13	14	10	2	15	2	6	2	12	54	20	2	2	3	3	3	2	3	5	5	2	18	2	2	2	18	2	2	3	2	2	2	13
lmo0278	4	7	7	6	11	11	3	11	38	6	1	10	14	NA	6	6	15	16	12	3	17	3	8	3	14	5	31	2	3	3	3	3	2	3	7	7	3	84	5	3	3	84	5	5	3	5	5	5	15
lmo0280	3	4	4	4	8	8	12	NA	17	4	1	7	11	NA	4	4	13	14	9	2	15	2	5	2	11	2	4	2	2	2	2	2	2	2	4	4	12	117	2	12	12	117	2	2	2	2	2	2	13
lmo0281	4	6	6	5	9	9	4	NA	4	5	1	9	12	NA	5	5	13	14	10	3	9	3	7	3	12	2	5	2	3	2	2	2	2	2	6	6	4	9	2	4	4	9	2	2	2	2	2	2	13
lmo0282	3	6	6	5	10	10	3	10	4	5	1	9	5	NA	5	5	12	13	11	3	14	3	7	3	5	4	5	2	3	3	3	3	2	3	6	6	3	5	4	3	3	5	4	4	3	4	4	4	12
lmo0283	4	6	6	6	9	9	4	NA	29	6	1	9	6	NA	6	6	4	12	10	3	9	3	7	3	6	25	6	2	3	3	3	3	2	3	6	6	4	11	5	4	4	11	5	5	3	5	5	5	4
lmo0284	4	7	7	1	9	9	2	NA	2	1	1	9	1	NA	1	1	11	12	10	3	13	3	1	3	NA	5	1	2	3	6	6	6	2	6	7	7	2	153	5	2	2	153	5	5	6	5	5	5	11
lmo0285	2	6	6	5	5	5	2	5	NA	5	1	5	9	NA	5	5	2	10	8	3	7	3	1	3	9	2	22	2	3	4	4	4	2	4	6	6	2	20	2	2	2	20	2	2	4	2	2	2	2
lmo0286	4	8	8	7	11	11	14	NA	30	7	1	10	13	NA	7	7	15	16	12	3	17	3	1	3	13	5	7	2	3	6	6	6	2	6	8	8	14	23	5	14	14	23	5	5	6	5	5	5	15
lmo0287	2	1	1	7	1	1	2	1	2	3	1	4	6	14	1	1	2	8	5	2	1	2	1	2	6	2	15	2	2	2	2	2	2	2	1	1	2	1	2	2	2	1	2	2	2	2	2	2	2
lmo0288	4	8	8	7	12	12	16	NA	59	7	1	11	15	NA	7	7	17	18	13	3	10	3	9	3	15	5	58	2	3	6	6	6	2	6	8	8	16	42	5	16	16	42	5	5	6	5	5	5	17
lmo0289	4	8	8	7	11	11	15	11	16	7	1	10	14	NA	NA	7	16	17	12	3	9	3	1	3	19	42	23	37	3	6	6	6	2	6	8	8	15	7	5	15	15	7	5	5	6	5	5	5	16
lmo0290	4	7	7	6	10	10	2	10	2	6	1	9	13	NA	6	6	5	14	11	2	8	2	1	NA	13	2	1	2	2	5	5	5	2	5	7	7	2	28	2	2	2	28	2	2	5	2	2	2	5
lmo0291	2	5	5	4	7	7	3	7	2	4	1	6	9	NA	4	4	2	10	8	3	6	3	1	3	9	2	21	2	3	2	2	2	2	2	5	5	3	28	2	3	3	28	2	2	2	2	2	2	2
lmo0292	4	7	7	6	9	9	13	NA	49	6	1	8	12	NA	6	6	13	14	10	3	8	3	1	3	12	4	39	2	3	5	5	5	2	5	7	7	13	1	4	13	13	1	4	4	5	4	4	4	13
lmo0293	3	7	7	6	10	10	14	NA	37	6	1	9	13	NA	6	6	15	16	11	2	9	17	8	17	13	4	NA	2	2	5	5	5	19	5	7	7	14	8	4	14	14	8	4	4	5	4	4	4	2
lmo0296	3	7	7	6	8	8	12	8	48	6	1	8	11	NA	6	6	4	13	9	14	8	14	1	14	11	4	28	2	14	5	5	5	2	5	7	7	12	1	4	12	12	1	4	4	5	4	4	4	20
lmo0297	13	8	8	7	9	9	14	NA	52	7	1	9	12	NA	NA	7	2	15	NA	3	9	3	NA	3	12	5	39	2	3	6	6	6	2	6	8	8	14	236	5	14	14	236	5	5	6	5	5	5	21
lmo0299	4	7	7	7	8	8	10	8	22	7	1	7	7	NA	7	7	11	12	9	3	7	3	1	3	7	5	7	2	3	6	6	6	2	6	7	7	14	1	5	14	14	1	5	5	6	5	5	5	11
lmo0300	4	8	8	7	11	11	15	NA	52	7	1	10	14	NA	7	7	16	17	12	3	9	3	1	3	14	5	43	2	3	6	6	6	2	6	8	8	15	1	5	15	15	1	5	5	6	5	5	5	23
lmo0301	4	7	7	6	8	8	12	8	3	6	1	8	11	NA	6	6	13	14	9	3	1	3	1	3	11	5	1	2	3	3	3	3	2	3	7	7	12	1	5	12	12	1	5	5	3	5	5	5	19
lmo0305	19	15	15	14	16	136	20	NA	NA	14	1	4	5	NA	NA	14	21	22	17	10	6	10	2	10	5	12	70	9	10	81	81	81	9	13	15	15	20	2	12	20	20	2	12	12	81	12	12	12	34
lmo0314	4	8	8	7	11	11	15	NA	5	7	1	10	14	NA	7	7	16	17	12	3	9	3	1	3	14	5	14	2	3	6	6	6	2	6	8	8	15	152	5	15	15	152	5	5	6	5	5	5	16
lmo0316	4	7	7	6	10	10	14	NA	4	6	1	9	13	NA	6	6	15	16	11	3	17	3	1	3	13	4	39	5	3	5	5	5	5	5	7	NA	14	156	4	14	14	156	4	4	5	4	4	4	24
lmo0317	3	6	6	5	9	9	12	NA	3	5	1	8	6	NA	5	5	13	14	10	3	15	3	1	3	6	4	6	2	3	3	3	3	2	3	6	6	12	24	4	12	12	24	4	4	3	4	4	4	22
lmo0318	4	8	8	15	11	11	42	NA	4	7	1	10	14	NA	7	7	16	17	12	3	11	3	1	3	14	5	48	39	3	6	6	6	2	6	8	8	42	60	5	42	42	60	5	5	6	5	5	5	25
lmo0321	2	1	1	1	1	1	2	1	4	1	1	1	1	NA	NA	1	4	8	7	3	1	3	6	3	1	4	16	2	3	5	5	5	2	5	1	1	2	1	4	2	2	1	4	4	5	4	4	4	3
lmo0343	3	5	5	4	8	8	10	8	2	4	1	7	5	NA	NA	4	3	11	9	12	13	2	1	2	5	3	5	2	12	2	2	2	2	2	5	5	10	21	3	10	10	21	3	3	2	3	3	3	3
lmo0345	2	4	4	4	7	7	10	7	23	4	1	6	9	NA	4	4	11	12	8	2	20	2	1	2	9	3	4	2	2	2	2	2	2	2	4	4	10	19	3	10	10	19	3	3	2	3	3	3	11
lmo0346	4	6	6	6	9	9	13	9	38	6	1	8	12	NA	6	6	14	15	10	3	16	3	1	3	12	5	6	2	3	2	2	2	2	2	6	6	13	29	5	13	13	29	5	5	2	5	5	5	14
lmo0347	4	1	1	6	1	1	10	1	13	6	1	1	1	NA	6	6	10	11	8	3	1	3	1	3	1	5	1	2	3	2	2	2	2	2	1	1	10	1	5	10	10	1	5	5	2	5	5	5	10
lmo0348	4	6	6	1	9	9	11	9	30	1	1	8	1	NA	1	1	12	13	10	3	14	3	1	3	1	5	NA	2	3	2	2	2	2	2	6	6	11	1	5	11	11	1	5	5	2	5	5	5	12
lmo0349	4	7	7	6	1	1	3	1	17	6	1	1	6	NA	6	6	3	9	8	3	1	3	1	3	NA	5	13	2	3	19	19	19	2	2	7	7	3	6	5	3	3	6	5	5	19	5	5	5	3
lmo0350	3	5	5	4	1	1	2	1	2	4	1	1	5	NA	4	4	7	8	6	2	1	2	1	2	5	2	5	2	2	2	2	2	2	2	5	5	2	5	2	2	2	5	2	2	2	2	2	2	2
lmo0351	3	1	1	1	1	1	3	1	2	1	1	1	1	18	1	1	2	5	4	2	6	2	1	2	1	2	1	2	2	2	2	2	2	2	1	1	3	1	2	3	3	1	2	2	2	2	2	2	2
lmo0352	4	7	7	6	9	9	4	NA	2	6	1	9	12	NA	6	6	2	13	24	3	7	3	1	3	12	5	7	2	3	2	2	2	2	2	7	7	4	7	35	4	4	7	35	35	2	35	35	5	2
lmo0353	13	3	3	2	5	5	13	5	13	2	1	5	6	NA	NA	2	17	18	16	14	4	14	1	14	6	15	1	13	14	13	13	13	13	13	3	3	13	26	15	13	13	26	15	15	13	15	15	15	17
lmo0354	14	8	8	7	11	11	15	11	55	7	1	10	7	NA	7	7	16	36	12	3	17	3	1	3	7	5	42	2	3	6	6	6	2	6	8	8	15	146	5	15	15	146	5	5	6	5	5	50	16
lmo0355	3	7	7	6	6	6	11	6	34	6	1	8	10	NA	NA	6	12	13	9	2	7	2	1	2	10	25	24	2	2	5	5	5	2	5	7	7	11	24	4	11	11	24	4	4	5	4	4	4	12
lmo0356	4	8	8	7	9	9	11	NA	32	7	1	7	7	NA	7	7	12	13	10	3	7	3	1	3	7	5	7	2	3	6	6	6	2	6	8	8	11	7	5	11	11	7	5	5	6	5	5	5	12
lmo0368	4	7	7	1	9	9	13	NA	33	1	1	9	12	NA	1	1	14	15	10	3	9	3	1	3	11	5	26	2	3	6	6	6	2	6	7	7	13	23	5	13	13	23	5	5	6	5	5	5	14
lmo0369	4	8	8	7	10	10	12	NA	30	7	1	10	1	NA	NA	7	5	13	11	3	9	3	1	3	1	5	1	6	3	6	6	6	6	6	8	8	12	96	5	12	12	96	5	5	6	5	5	5	5
lmo0370	4	6	6	5	8	8	2	NA	2	5	1	8	10	NA	5	5	2	11	9	3	10	3	7	3	10	2	13	2	3	4	4	4	2	4	6	6	2	21	2	2	2	21	2	2	4	2	2	2	2
lmo0371	12	7	7	6	10	10	2	10	33	6	1	9	9	NA	6	6	2	13	11	14	9	3	1	3	9	2	35	2	14	5	5	5	2	5	7	7	2	22	2	2	2	22	2	2	5	2	2	2	21
lmo0372	4	8	8	7	11	11	2	NA	48	7	1	11	14	NA	7	7	15	16	12	3	17	3	9	3	14	5	39	2	3	6	6	6	2	6	8	8	2	36	5	2	2	36	5	5	6	5	5	5	15
lmo0374	2	4	4	3	5	5	2	5	2	3	1	5	7	NA	3	3	2	8	6	2	9	2	1	2	7	2	18	2	2	2	2	2	2	2	4	4	2	17	2	2	2	17	2	2	2	2	2	2	2
lmo0375	3	1	1	1	5	5	2	5	2	1	1	5	1	NA	1	1	2	7	3	2	1	2	1	2	1	4	1	2	2	3	3	3	2	3	1	1	2	1	4	2	2	1	4	4	3	4	4	4	2
lmo0383	4	8	8	7	11	11	15	NA	57	7	1	11	14	NA	7	7	16	17	12	3	18	19	9	19	21	5	48	2	3	55	55	55	2	6	8	8	15	45	5	15	15	45	5	5	55	5	5	5	16
lmo0385	2	7	7	6	10	10	14	10	NA	6	1	10	13	NA	6	6	15	16	11	3	17	3	8	3	13	38	37	2	3	5	5	5	2	5	7	7	14	170	4	14	14	170	4	4	5	4	4	38	15
lmo0386	15	8	8	7	11	11	16	NA	59	7	1	11	14	NA	NA	7	17	18	12	3	19	3	9	3	14	5	88	2	3	61	61	61	2	6	8	8	37	244	5	37	37	244	5	5	61	5	5	5	17
lmo0387	3	6	6	5	7	7	2	NA	2	5	1	7	10	NA	5	5	2	11	8	2	12	2	1	2	10	4	10	2	2	2	2	2	2	2	6	6	2	10	4	2	2	10	4	4	2	4	4	4	2
lmo0388	2	1	1	1	1	1	2	1	2	1	1	1	1	NA	1	1	2	5	3	2	1	2	1	2	1	2	1	2	2	2	2	2	2	2	1	1	2	1	2	2	2	1	2	2	2	2	2	2	2
lmo0389	2	6	6	5	8	8	2	8	4	5	1	8	11	NA	NA	5	12	13	9	3	14	3	1	3	11	2	28	2	3	4	4	4	2	4	6	6	2	1	2	2	2	1	2	2	4	2	2	2	12
lmo0390	4	5	5	1	1	1	2	1	2	1	1	1	6	NA	1	1	7	20	19	3	1	3	1	3	6	3	17	2	3	2	2	2	2	2	5	5	2	10	3	2	2	10	3	3	2	3	3	3	7
lmo0391	2	3	3	1	1	1	2	1	2	1	1	1	1	12	1	1	2	5	4	2	1	2	1	2	1	2	7	2	2	2	2	2	2	2	3	3	2	1	2	2	2	1	2	2	2	2	2	2	2
lmo0392	2	5	5	4	6	6	2	6	2	4	1	6	9	NA	4	4	2	10	7	3	4	3	1	3	9	3	18	2	3	2	2	2	2	2	5	5	2	4	3	2	2	4	3	3	2	3	3	3	2
lmo0393	4	1	1	6	1	1	4	1	5	6	1	1	1	NA	6	6	8	9	7	3	10	3	1	3	1	3	1	2	3	5	5	5	2	5	1	1	4	1	3	4	4	1	3	3	5	3	3	3	8
lmo0394	2	4	4	NA	5	5	2	5	2	3	1	4	7	NA	NA	3	2	8	6	2	4	2	1	2	7	2	4	2	2	2	2	2	2	2	4	4	2	NA	2	2	2	NA	2	2	2	2	2	2	2
lmo0396	4	5	5	1	6	6	2	6	2	1	1	6	5	NA	1	1	8	9	7	3	1	3	1	3	5	4	1	2	3	2	2	2	2	2	5	5	2	1	4	2	2	1	4	4	2	4	4	17	8
lmo0397	4	5	5	5	6	6	3	6	3	5	1	6	5	NA	5	5	2	12	7	3	5	3	1	3	5	2	14	2	3	3	3	3	2	3	5	5	3	1	2	3	3	1	2	2	3	2	2	2	2
lmo0401	4	8	8	7	NA	10	14	NA	58	7	1	10	13	NA	7	7	15	16	11	3	17	3	9	3	19	48	NA	2	3	6	6	6	2	6	8	8	14	42	5	14	14	42	5	5	6	5	5	5	15
lmo0402	6	8	8	7	11	11	14	NA	6	7	1	10	13	NA	NA	7	15	16	12	3	17	3	1	3	13	5	22	2	3	6	6	6	2	6	8	8	6	22	5	6	6	22	5	5	6	5	5	5	15
lmo0403	2	1	1	1	5	5	4	5	2	1	1	1	7	NA	1	1	4	8	6	3	1	3	1	3	7	2	1	2	3	4	4	4	2	4	1	1	4	1	2	4	4	1	2	2	4	2	2	2	4
lmo0404	2	5	5	4	4	4	2	4	2	4	1	6	4	NA	4	4	7	14	13	3	1	3	1	3	4	2	1	2	3	2	2	2	2	2	5	5	2	4	2	2	2	4	2	2	2	2	2	2	2
lmo0405	12	5	5	5	8	8	2	NA	2	5	1	7	11	NA	5	5	2	13	NA	3	6	3	1	3	11	2	18	2	3	3	3	3	2	3	5	5	2	18	2	2	2	18	2	2	3	2	2	2	2
lmo0406	2	5	5	5	8	8	2	NA	2	5	1	7	10	NA	5	5	2	11	9	3	6	3	1	3	10	3	16	2	3	4	4	4	2	4	5	5	2	16	3	2	2	16	3	3	4	3	3	3	2
lmo0407	2	1	1	4	6	6	2	6	2	4	1	5	1	NA	4	4	2	8	7	2	4	2	1	2	1	3	1	2	2	2	2	2	2	2	1	1	2	17	3	2	2	17	3	3	2	3	3	3	2
lmo0408	2	1	1	5	7	7	2	7	2	5	1	1	9	24	5	5	4	10	8	3	6	3	1	3	9	4	9	2	3	2	2	2	2	2	1	1	2	1	4	2	2	1	4	4	2	4	4	4	4
lmo0413	2	1	1	3	1	1	2	1	2	3	1	1	1	6	3	3	2	5	NA	2	1	2	1	2	1	2	1	2	2	2	2	2	2	2	1	1	2	1	2	2	2	1	2	2	2	2	2	2	2
lmo0416	2	1	1	3	1	1	2	1	2	3	1	1	1	11	3	3	2	5	4	2	6	2	1	2	1	2	1	2	2	2	2	2	2	2	1	1	2	1	2	2	2	1	2	2	2	2	2	2	2
lmo0418	3	1	1	1	1	1	2	1	3	1	1	1	1	17	1	1	4	7	5	3	1	3	1	3	1	4	1	2	3	3	3	3	2	3	1	1	2	1	4	2	2	1	4	4	3	4	4	4	4
lmo0424	4	1	1	7	10	10	2	NA	2	7	1	9	13	NA	7	7	14	36	11	3	15	3	1	3	13	5	44	2	3	6	6	6	2	6	1	1	2	40	5	2	2	40	5	5	6	5	5	5	14
lmo0429	15	8	8	7	11	11	2	NA	NA	7	1	10	14	NA	7	7	16	17	NA	3	NA	3	1	3	19	5	47	2	3	36	36	36	2	36	8	NA	2	44	5	2	2	44	5	5	36	5	5	5	16
lmo0430	13	8	8	7	9	9	2	9	39	7	1	10	12	NA	7	7	14	15	11	3	16	3	1	3	12	5	10	2	3	6	6	6	2	6	8	8	2	7	5	2	2	7	5	5	6	5	5	5	18
lmo0431	4	8	8	7	10	10	13	NA	5	7	1	10	12	NA	7	7	5	21	11	3	9	3	1	3	12	5	8	2	3	6	6	6	2	6	8	8	13	23	5	13	13	23	5	5	6	5	5	5	5
lmo0432	2	6	6	5	9	9	2	9	33	5	1	9	12	NA	5	5	2	13	10	3	14	3	7	3	12	3	26	2	3	2	2	2	2	2	6	6	2	24	3	2	2	24	3	3	2	3	3	3	2
lmo0437	4	8	8	7	9	9	3	NA	4	7	1	9	12	NA	7	7	13	14	10	3	15	3	1	3	12	5	35	2	3	6	6	6	2	6	8	8	3	33	5	3	3	33	5	5	6	5	5	5	13
lmo0442	3	4	4	1	1	1	3	1	8	1	1	6	1	NA	1	1	8	9	7	3	7	3	1	3	1	3	1	2	3	3	3	3	2	3	4	4	3	1	3	3	3	1	3	3	3	3	3	3	8
lmo0443	2	1	1	1	1	1	8	1	37	1	1	22	1	NA	NA	1	9	23	6	3	21	3	1	3	1	4	31	2	3	5	5	5	2	5	1	1	8	24	4	8	8	24	4	4	5	4	4	4	9
lmo0449	2	1	1	6	8	8	10	8	19	6	1	7	7	NA	6	6	11	12	9	3	7	3	1	3	7	4	1	2	3	15	15	15	2	15	1	1	10	25	4	10	10	25	4	4	15	4	4	4	11
lmo0450	2	1	1	1	6	6	4	NA	4	1	1	5	9	NA	1	1	2	10	NA	2	11	2	1	2	9	3	1	2	2	4	4	4	2	4	1	1	4	17	3	4	4	17	3	3	4	3	3	3	2
lmo0452	4	8	8	16	12	12	17	NA	54	7	1	11	15	NA	NA	7	18	19	13	3	20	3	9	3	15	5	14	2	3	6	6	6	2	6	8	8	17	249	5	17	17	249	5	5	6	5	5	5	18
lmo0453	14	8	8	7	11	11	15	11	3	7	1	10	7	NA	NA	7	16	17	12	3	18	3	1	3	7	5	13	2	3	6	6	6	2	6	8	8	15	8	5	15	15	8	5	5	6	5	5	5	16
lmo0454	4	8	8	7	11	11	2	11	2	7	1	10	14	NA	NA	7	4	15	12	3	9	3	1	3	14	5	22	2	3	6	6	6	2	6	8	8	2	30	5	2	2	30	5	5	6	5	5	5	4
lmo0455	2	1	1	3	6	6	10	NA	20	3	1	5	9	NA	3	3	2	11	7	2	12	2	1	2	9	2	8	2	2	2	2	2	2	2	1	1	10	135	2	10	10	135	2	2	2	2	2	2	17
lmo0456	2	1	1	1	6	6	10	6	34	1	1	5	9	NA	NA	1	11	12	7	13	14	2	1	2	51	3	30	2	13	4	4	4	2	4	1	1	10	152	3	10	10	152	3	3	4	3	3	3	11
lmo0457	2	1	1	6	9	9	3	9	40	6	1	8	12	NA	6	6	3	13	10	3	14	3	1	3	12	4	33	2	3	5	5	5	2	5	1	1	3	18	4	3	3	18	4	4	5	4	4	4	3
lmo0458	4	8	8	7	11	11	15	NA	49	7	1	10	14	NA	7	7	4	16	12	17	18	3	1	3	14	5	41	2	17	6	6	6	2	6	8	8	15	38	5	15	15	38	5	5	6	5	5	5	4
lmo0480	4	8	8	7	11	11	15	NA	4	7	1	10	14	NA	7	7	16	17	12	3	18	3	1	3	14	5	18	2	3	6	6	6	2	6	8	8	15	32	5	15	15	32	5	5	6	5	5	5	22
lmo0481	4	8	8	7	11	11	15	NA	50	7	1	10	14	NA	NA	7	16	17	12	3	18	3	1	3	14	5	39	2	3	6	6	6	2	6	8	8	15	37	5	15	15	37	5	5	6	5	5	5	16
lmo0482	15	8	8	7	11	11	16	NA	2	7	1	10	14	NA	7	7	17	18	12	19	9	3	1	3	14	5	30	2	19	6	6	6	2	6	8	8	16	30	5	16	16	30	5	5	6	5	5	5	17
lmo0483	2	6	6	5	8	8	12	NA	4	5	1	8	11	NA	5	5	2	13	9	2	7	2	1	2	11	3	1	2	2	4	4	4	2	4	6	6	12	15	3	12	12	15	3	3	4	3	3	3	2
lmo0484	4	6	6	5	8	8	12	8	4	5	1	8	11	NA	5	5	4	13	9	3	7	3	1	3	11	4	20	2	3	4	4	4	2	4	6	6	12	11	4	12	12	11	4	4	4	4	4	4	4
lmo0485	3	6	6	5	9	9	3	9	37	5	1	9	12	NA	5	5	13	14	10	2	8	2	7	2	12	4	31	2	NA	3	3	3	2	3	6	6	NA	12	4	NA	NA	12	4	4	3	4	4	4	13
lmo0487	3	7	7	6	10	10	13	NA	13	6	1	9	6	NA	6	6	14	15	11	2	8	2	7	2	6	4	27	2	2	5	5	5	2	33	7	7	13	6	4	13	13	6	4	4	5	4	4	4	14
lmo0488	3	1	1	5	8	8	3	NA	37	5	1	7	10	NA	NA	5	11	12	9	3	6	3	1	3	10	4	31	2	3	3	3	3	2	3	1	1	3	15	4	3	3	15	4	4	3	4	4	4	3
lmo0489	4	1	1	6	9	9	12	NA	12	6	1	8	11	NA	6	6	13	14	NA	3	7	3	1	3	11	5	39	2	3	4	4	4	2	4	1	1	12	17	5	12	12	17	NA	5	4	5	5	5	21
lmo0490	4	1	1	7	10	10	2	NA	2	7	1	9	13	NA	7	7	6	14	11	3	8	3	1	3	13	5	26	2	3	6	6	6	2	6	1	1	2	7	5	2	2	7	5	5	6	5	5	5	18
lmo0491	4	1	1	7	10	10	13	10	2	7	1	9	12	NA	7	7	14	15	11	3	8	3	1	3	12	5	28	2	3	6	6	6	2	6	1	1	13	7	5	13	13	7	5	5	6	5	5	5	18
lmo0494	2	5	5	1	8	8	12	8	NA	1	1	7	11	NA	NA	1	13	14	9	3	6	3	1	3	11	24	30	2	3	2	2	2	2	2	5	5	12	1	24	12	12	1	24	24	2	24	24	24	12
lmo0509	3	5	5	4	8	8	2	8	24	4	1	7	11	NA	4	4	2	12	9	2	13	2	1	2	11	3	11	2	2	2	2	2	2	2	5	5	2	23	3	2	2	23	3	3	2	3	3	3	2
lmo0510	3	6	6	5	8	8	3	8	NA	5	1	7	6	NA	5	5	3	NA	NA	3	9	3	1	3	6	4	6	2	3	3	3	3	2	3	6	6	3	1	4	3	3	1	4	4	3	4	4	4	3
lmo0512	4	5	5	1	6	6	9	6	4	1	1	1	5	NA	1	1	4	10	7	3	11	3	1	3	5	4	5	2	3	4	4	4	2	4	5	5	9	13	4	9	9	13	4	4	4	4	4	4	2
lmo0513	4	6	6	5	1	1	9	1	3	5	1	5	7	NA	5	5	9	10	8	3	7	3	1	3	7	4	7	2	3	17	17	17	2	3	6	6	9	7	4	9	9	7	4	4	17	4	4	4	12
lmo0515	3	6	6	5	7	7	2	7	17	5	1	6	6	NA	5	5	2	10	8	2	11	2	1	2	6	4	6	2	2	2	2	2	2	2	6	6	2	16	4	2	2	16	4	4	2	4	4	4	4
lmo0516	3	6	6	5	9	9	2	9	32	5	1	8	11	NA	5	5	12	13	10	3	7	3	1	3	11	3	33	NA	3	4	4	4	2	4	6	6	2	60	3	2	2	60	3	3	4	3	3	3	3
lmo0517	4	6	6	5	8	8	3	8	3	5	1	7	1	NA	5	5	2	10	9	3	1	3	1	3	1	3	1	2	3	2	2	2	2	2	6	6	3	1	3	3	3	1	3	3	2	3	3	3	3
lmo0518	4	7	7	6	10	10	2	NA	4	6	1	9	13	NA	6	6	2	14	NA	3	8	3	1	3	13	5	29	2	3	2	2	2	2	2	7	7	2	27	5	2	2	27	5	5	2	5	5	5	5
lmo0520	4	8	8	7	10	10	14	10	41	7	1	10	13	NA	7	7	15	16	11	3	9	3	1	3	13	5	NA	2	3	6	6	6	2	6	8	8	14	39	5	14	14	39	5	5	6	5	5	5	23
lmo0521	4	8	8	7	11	11	5	NA	2	7	1	10	14	NA	NA	7	15	16	12	17	9	17	1	17	14	5	33	2	17	6	6	6	2	6	8	8	NA	31	5	NA	NA	31	5	5	6	5	5	5	15
lmo0522	4	8	8	7	11	11	15	NA	40	7	1	10	14	NA	NA	7	2	16	NA	3	17	3	1	3	14	5	8	2	3	6	6	6	2	6	8	8	15	13	5	15	15	13	5	5	6	5	5	5	2
lmo0523	12	1	1	6	8	8	3	NA	NA	6	1	8	11	NA	NA	6	13	14	9	3	15	3	1	3	11	4	1	2	3	5	5	5	2	5	1	1	3	10	4	3	3	10	4	4	5	4	4	4	19
lmo0527	13	8	8	7	9	9	4	9	49	7	1	9	12	NA	NA	7	14	15	10	3	16	3	1	3	12	5	42	2	3	6	6	6	2	6	8	8	32	201	5	32	32	201	5	5	6	5	5	5	3
lmo0528	4	8	8	7	10	10	14	NA	49	7	1	10	13	NA	7	7	15	16	NA	3	17	3	1	3	NA	5	40	2	3	6	6	6	2	6	8	8	14	21	5	14	14	21	5	5	6	5	5	NA	NA
lmo0529	4	8	8	7	11	11	15	11	53	7	1	10	14	NA	7	7	16	17	12	3	18	3	1	3	14	NA	43	21	3	6	6	6	21	6	8	8	15	41	5	15	15	41	5	5	6	5	5	5	26
lmo0530	4	8	8	7	11	11	15	NA	57	7	1	10	14	NA	NA	7	16	17	NA	3	18	3	1	3	14	46	45	2	3	6	6	6	2	6	8	8	15	160	60	15	15	160	60	60	6	60	60	46	24
lmo0531	2	4	4	8	3	3	2	3	2	3	1	3	7	NA	3	3	2	9	6	NA	5	NA	1	2	7	2	22	2	2	2	2	2	11	2	4	4	2	125	2	2	2	125	2	2	2	2	2	2	2
lmo0532	2	6	6	5	7	7	13	7	2	5	1	9	12	NA	5	5	14	15	10	3	8	3	7	3	12	2	5	2	3	4	4	4	2	4	6	6	13	7	2	13	13	7	2	2	4	2	2	2	20
lmo0533	3	5	5	4	1	1	3	1	3	4	1	6	8	NA	4	4	3	9	7	3	6	3	1	3	8	3	4	2	3	2	2	2	2	2	5	5	3	1	3	3	3	1	3	3	2	3	3	3	3
lmo0534	4	8	8	7	10	10	14	10	4	7	1	9	13	NA	7	7	15	16	11	3	9	3	1	3	13	5	7	2	3	6	6	6	2	6	8	8	14	171	5	14	14	171	5	5	6	5	5	5	22
lmo0535	3	6	6	5	8	8	4	NA	2	5	1	7	10	NA	5	5	3	11	9	2	12	2	1	2	10	2	5	2	2	4	4	4	2	4	6	6	4	135	2	4	4	135	2	2	4	2	2	2	3
lmo0536	2	7	13	6	9	9	2	NA	2	6	1	8	12	NA	6	6	2	14	10	3	15	3	1	3	12	3	6	2	3	5	5	5	2	5	7	13	2	11	3	2	2	11	3	3	5	3	3	36	20
lmo0537	4	8	8	7	10	10	14	NA	28	7	1	9	13	NA	NA	7	15	16	11	3	8	17	1	17	13	5	37	2	3	6	6	6	2	6	8	8	14	12	5	14	14	12	5	5	6	5	5	5	15
lmo0538	6	10	10	9	13	13	5	NA	NA	9	1	12	16	NA	9	9	6	17	NA	6	18	6	1	6	16	7	48	5	6	8	8	8	5	8	10	10	5	15	7	5	5	15	7	7	8	7	7	53	6
lmo0539	3	5	5	4	5	5	8	NA	8	4	1	5	5	NA	4	4	2	9	6	2	5	2	1	2	5	2	19	2	2	2	2	2	2	2	5	5	8	7	2	8	8	7	2	2	2	2	2	2	2
lmo0540	2	7	7	12	6	6	13	6	2	6	1	6	11	NA	6	6	14	15	NA	3	6	NA	1	3	11	4	6	2	3	5	5	5	2	5	7	7	17	127	4	17	17	127	4	4	5	4	4	4	19
lmo0542	3	5	5	1	1	1	3	1	2	1	1	1	7	NA	1	1	3	8	6	3	1	3	1	3	7	4	1	2	3	3	3	3	2	3	5	5	3	14	4	3	3	14	4	4	3	4	4	4	3
lmo0543	2	6	6	5	8	8	2	8	2	5	1	7	11	NA	5	5	12	13	9	3	14	3	1	3	11	4	16	2	3	2	2	2	2	2	6	6	2	16	4	2	2	16	4	4	2	4	4	4	2
lmo0544	2	1	1	1	1	1	2	1	2	1	1	1	1	NA	1	1	2	5	4	2	6	2	1	2	1	2	1	2	2	2	2	2	2	2	1	1	2	1	2	2	2	1	2	2	2	2	2	2	2
lmo0545	4	6	6	5	1	1	10	1	4	5	1	1	9	NA	5	5	4	11	7	3	1	3	1	3	9	4	1	4	3	4	4	4	4	4	6	6	10	1	4	10	10	NA	4	4	4	4	4	4	4
lmo0546	14	7	7	6	10	10	15	10	2	6	1	9	13	NA	NA	6	2	16	NA	3	9	3	1	3	13	5	32	2	3	43	43	43	2	2	7	7	15	19	5	15	15	19	5	5	43	5	5	5	2
lmo0547	3	1	1	1	7	7	2	7	2	1	1	6	9	NA	NA	1	2	10	8	NA	6	NA	1	3	9	4	1	2	3	3	3	3	2	3	1	1	2	1	4	2	2	1	4	4	3	4	4	4	3
lmo0553	2	1	1	1	3	3	2	3	14	1	1	3	3	NA	NA	1	2	6	4	2	3	2	1	2	3	16	1	2	2	23	23	23	2	2	1	1	2	15	2	2	2	15	2	2	23	2	2	2	8
lmo0554	4	8	8	7	10	10	14	10	43	7	1	10	13	NA	7	7	15	16	11	3	9	3	1	3	13	34	33	2	3	6	6	6	2	6	8	8	14	9	34	14	14	9	34	34	6	34	34	34	2
lmo0555	4	7	7	6	8	8	12	NA	2	6	1	8	11	NA	6	6	13	14	NA	3	15	3	1	3	11	2	18	2	3	5	5	5	2	5	7	7	12	30	2	12	12	30	2	2	5	2	2	2	19
lmo0556	4	7	7	7	9	9	5	NA	2	7	1	9	9	NA	NA	7	12	13	10	3	14	3	1	3	9	5	33	2	3	6	6	6	2	6	7	7	5	16	5	5	5	16	5	5	6	5	5	5	18
lmo0558	4	8	8	7	9	9	12	9	2	7	1	9	11	NA	7	7	13	14	10	3	9	3	1	3	11	5	36	2	3	6	6	6	2	6	8	8	12	143	5	12	12	143	5	5	6	5	5	5	16
lmo0559	3	1	1	6	7	7	2	7	NA	6	1	7	6	NA	6	6	9	10	8	2	7	2	1	2	6	4	6	2	2	5	5	5	2	5	1	1	2	6	4	2	2	6	4	4	5	4	4	4	2
lmo0560	2	1	1	6	8	8	12	8	21	6	1	8	11	NA	6	6	13	14	9	15	7	15	1	15	11	4	37	2	15	5	5	5	2	5	1	1	12	18	4	12	12	18	4	4	5	4	4	4	21
lmo0563	2	6	6	5	8	8	12	NA	15	5	1	7	11	NA	5	5	13	14	9	3	7	3	1	3	11	4	10	2	3	2	2	2	2	2	6	6	15	1	4	15	15	1	4	4	2	4	4	4	18
lmo0564	3	7	7	6	9	9	3	NA	30	6	1	9	12	NA	6	6	3	13	10	2	8	2	1	2	12	4	23	2	2	5	5	5	2	5	7	7	3	109	4	3	3	109	4	4	5	4	4	4	3
lmo0565	3	7	7	6	8	8	3	NA	32	6	1	8	11	NA	NA	6	3	12	9	2	8	2	7	2	11	4	10	2	2	5	5	5	2	5	7	7	3	7	4	3	3	7	4	4	5	4	4	4	16
lmo0566	2	1	1	3	3	3	6	NA	2	3	1	3	5	NA	3	3	2	7	4	2	3	2	1	2	5	2	10	2	2	2	2	2	2	2	1	1	6	1	2	6	6	1	2	2	2	2	2	2	9
lmo0567	2	5	5	4	6	6	2	NA	NA	4	1	7	10	NA	NA	4	11	12	8	2	13	2	1	2	10	3	1	2	2	2	2	2	2	2	5	5	2	1	3	2	2	1	3	3	2	3	3	3	17
lmo0568	2	4	4	4	56	4	2	4	2	4	1	1	1	NA	4	4	2	6	5	2	1	2	1	2	1	3	13	2	2	2	2	2	2	2	4	4	2	1	3	2	2	1	3	3	2	3	3	3	8
lmo0569	106	3	3	2	5	5	97	5	107	2	1	4	6	NA	NA	2	118	7	120	101	4	101	1	101	6	98	110	95	101	105	105	105	95	105	3	3	97	1	98	97	97	1	98	98	105	98	98	98	109
lmo0570	4	7	7	6	9	9	3	9	32	6	1	8	11	NA	6	6	12	13	10	3	1	3	1	3	11	5	26	2	3	3	3	3	2	3	7	7	3	1	5	3	3	1	5	5	3	5	5	5	5
lmo0571	2	5	5	4	7	7	3	NA	NA	4	1	6	9	NA	4	4	2	10	8	3	5	3	1	3	9	2	5	2	3	3	3	3	12	3	5	5	3	1	2	3	3	1	2	2	3	2	2	2	2
lmo0572	2	6	6	13	10	10	14	10	3	5	1	9	12	NA	13	13	15	16	11	3	1	3	7	3	12	3	1	2	3	2	2	2	2	2	6	6	14	1	3	14	14	1	3	3	2	3	3	3	15
lmo0573	4	5	5	5	85	7	10	NA	33	5	1	6	9	NA	5	5	2	11	8	3	12	3	1	3	9	4	15	2	3	4	4	4	2	4	5	NA	4	5	4	4	4	5	4	4	4	4	4	4	2
lmo0574	14	8	8	7	11	11	15	NA	48	7	1	10	13	NA	7	7	2	16	12	3	17	3	1	3	13	5	39	2	3	6	6	6	2	6	8	8	15	20	5	15	15	20	5	5	6	5	5	5	2
lmo0575	4	8	8	7	11	11	15	NA	3	7	1	10	14	NA	7	7	2	16	12	3	17	3	1	3	14	5	1	2	3	6	6	6	2	6	8	8	15	1	5	15	15	1	5	5	6	5	5	5	2
lmo0577	2	6	6	5	8	8	2	NA	2	5	1	7	10	NA	NA	5	2	11	9	3	12	3	1	3	10	4	5	2	3	2	2	2	2	2	6	6	2	1	4	2	2	1	4	4	2	4	4	4	2
lmo0578	2	5	5	4	7	7	2	7	2	4	1	5	4	NA	4	4	2	9	8	3	10	3	1	3	4	3	4	2	3	2	2	2	2	2	5	5	2	7	3	2	2	7	3	3	2	3	3	3	2
lmo0579	2	1	1	1	1	1	2	1	2	1	1	1	1	NA	1	1	2	7	6	3	1	3	1	3	1	2	1	2	3	4	4	4	2	4	1	1	2	14	2	2	2	14	2	2	4	2	2	2	2
lmo0580	3	1	1	1	1	1	3	1	3	1	1	1	1	NA	1	1	3	7	5	3	1	NA	1	3	1	3	1	2	3	3	3	3	2	3	1	1	3	1	3	3	3	1	3	3	3	3	3	3	3
lmo0583	4	8	8	7	12	12	15	12	40	7	1	11	14	NA	NA	7	16	17	13	3	10	3	9	3	14	5	41	2	3	6	6	6	2	6	8	8	15	172	5	15	15	172	5	5	6	5	5	5	16
lmo0584	3	5	5	10	6	6	11	6	32	1	1	6	9	NA	1	1	2	12	NA	2	6	2	1	2	9	2	28	2	2	4	4	4	2	4	5	5	11	8	2	11	11	8	2	2	4	2	2	2	2
lmo0585	3	5	5	4	8	8	3	NA	29	4	1	7	10	NA	4	4	2	11	9	2	6	2	1	2	10	2	10	2	2	3	3	3	2	3	5	5	3	1	2	3	3	1	2	2	3	2	2	2	2
lmo0587	4	8	16	7	12	12	17	NA	59	7	1	NA	15	NA	NA	7	18	19	NA	20	10	3	9	3	15	5	50	2	20	6	6	6	2	6	8	8	17	47	5	17	17	NA	5	5	6	5	5	5	25
lmo0589	3	1	1	1	7	7	2	NA	9	1	1	6	5	NA	NA	1	9	10	8	2	5	2	1	2	5	13	17	2	2	2	2	2	2	2	1	1	2	5	4	2	2	5	4	4	2	4	4	13	2
lmo0590	4	8	8	7	11	11	15	NA	51	7	1	10	14	NA	7	7	16	17	12	3	9	3	1	3	14	5	43	2	3	6	6	6	2	6	8	8	15	21	5	15	15	21	5	5	6	5	5	5	16
lmo0591	2	1	1	6	1	1	2	1	2	6	1	7	1	NA	NA	6	2	10	NA	3	1	3	1	3	1	4	19	2	3	27	27	27	2	5	1	1	2	1	4	2	2	1	4	4	27	4	4	4	2
lmo0592	3	5	5	4	5	5	3	5	NA	4	1	5	9	NA	NA	4	2	10	7	2	6	2	1	2	9	3	9	2	2	2	2	2	2	2	5	5	3	12	3	3	3	12	3	3	2	3	3	3	2
lmo0593	3	1	1	4	1	1	3	1	2	4	1	6	1	NA	4	4	9	10	7	3	5	3	1	3	1	3	18	2	3	3	3	3	2	3	1	1	3	17	3	3	3	17	3	3	3	3	3	3	9
lmo0594	4	6	6	1	9	9	12	9	38	1	1	8	11	NA	1	1	13	14	10	3	7	3	1	3	11	4	17	2	3	5	5	5	2	5	6	6	12	1	NA	12	12	1	4	4	5	NA	NA	4	13
lmo0595	10	1	1	1	1	1	11	1	37	1	1	8	1	NA	1	1	12	13	9	3	7	3	1	3	1	5	1	2	3	6	6	6	2	6	1	1	11	NA	5	11	11	1	5	5	6	5	5	5	19
lmo0596	4	1	1	6	7	7	3	7	4	6	1	1	9	NA	6	6	3	10	8	3	1	3	1	3	9	5	14	2	3	4	4	4	2	4	1	1	3	1	5	3	3	1	5	5	4	5	5	5	3
lmo0597	4	1	1	6	8	8	10	8	4	6	1	8	9	NA	6	6	10	11	20	3	12	3	1	3	9	22	6	2	3	4	4	4	2	4	1	1	10	1	5	10	10	1	5	5	4	5	5	22	4
lmo0602	4	1	1	1	1	1	4	1	4	1	1	6	1	NA	1	1	4	8	7	3	6	3	1	3	1	16	1	2	3	4	4	4	2	4	1	1	4	1	5	4	4	1	5	5	4	5	5	5	5
lmo0603	3	1	1	1	6	6	4	6	3	1	1	5	1	15	1	1	8	9	7	3	5	3	1	3	1	3	12	2	3	4	4	4	2	4	1	1	4	1	3	4	4	1	3	3	4	3	3	3	2
lmo0604	4	1	1	1	6	6	3	6	4	1	1	5	1	NA	1	1	3	7	5	3	5	3	1	3	1	4	6	4	3	4	4	4	4	4	1	1	3	44	4	3	3	44	4	4	4	4	4	4	3
lmo0605	4	8	8	7	11	11	15	NA	5	7	1	10	14	NA	7	7	2	16	12	5	9	5	1	5	14	5	32	2	5	6	6	6	2	6	8	8	15	166	5	15	15	166	5	5	6	5	5	5	15
lmo0608	4	7	7	6	11	11	15	NA	45	6	1	10	14	NA	6	6	2	16	12	3	9	3	8	3	14	4	39	2	3	5	5	5	2	5	7	7	30	19	4	30	30	19	4	4	5	4	4	4	21
lmo0609	4	5	5	5	5	5	4	5	4	5	1	5	5	NA	5	5	4	7	6	3	5	3	5	3	5	4	13	2	3	3	3	3	2	3	5	5	4	5	4	4	4	5	4	4	3	4	4	4	3
lmo0610	4	8	8	7	11	11	14	NA	40	7	1	10	13	NA	NA	7	15	NA	NA	3	9	3	1	3	13	5	33	2	3	41	41	41	2	44	8	8	14	17	5	14	14	17	5	5	41	5	5	5	19
lmo0611	3	1	1	5	1	1	3	1	3	5	1	1	1	NA	5	5	3	9	7	3	6	3	1	3	1	4	5	3	3	3	3	3	3	3	1	1	3	27	4	3	3	27	4	4	3	4	4	4	3
lmo0612	33	1	1	2	2	2	34	2	36	2	1	2	1	NA	NA	2	33	5	4	33	3	33	1	33	1	33	2	34	33	33	33	33	34	33	1	1	34	2	33	34	34	2	33	33	33	33	33	33	33
lmo0613	4	7	7	6	10	10	4	10	4	6	1	9	13	NA	6	6	5	14	11	3	8	3	1	3	13	5	16	2	3	4	4	4	2	4	7	7	4	16	5	4	4	16	5	5	4	5	5	5	5
lmo0615	2	1	1	1	1	1	6	1	2	1	1	1	1	NA	1	1	2	7	5	3	4	3	1	3	1	2	1	2	3	2	2	2	2	2	1	1	6	1	2	6	6	1	2	2	2	2	2	2	2
lmo0616	4	7	7	6	10	10	13	10	45	6	1	9	12	NA	NA	6	14	15	11	3	8	3	1	3	12	38	37	2	3	4	4	4	2	4	7	7	13	35	5	13	13	35	5	5	4	5	5	38	14
lmo0617	4	6	6	6	8	8	2	8	2	6	1	7	6	NA	6	6	5	10	9	3	7	3	1	3	6	5	6	2	3	4	4	4	2	4	6	6	2	20	5	2	2	20	5	5	4	5	5	5	2
lmo0619	2	1	1	1	6	6	3	6	4	1	1	5	8	26	NA	1	9	10	7	3	5	3	1	3	8	4	8	2	3	2	2	2	2	2	1	1	3	1	4	3	3	1	4	4	2	4	4	4	4
lmo0620	2	4	4	3	6	6	2	NA	2	3	1	5	9	29	3	3	2	10	7	2	5	2	1	2	9	2	20	2	2	2	2	2	2	2	4	4	2	1	2	2	2	1	2	2	2	2	2	2	13
lmo0621	2	7	7	6	10	10	14	10	36	6	1	9	13	NA	6	6	4	15	11	3	8	3	1	3	13	4	13	2	3	5	5	5	2	5	7	7	14	29	4	14	14	29	4	4	NA	4	4	4	19
lmo0622	2	1	1	5	7	7	3	7	2	5	1	1	1	NA	5	5	2	9	8	3	7	3	6	3	1	2	1	2	3	4	4	4	2	4	1	1	3	1	2	3	3	1	2	2	4	2	2	2	4
lmo0623	6	1	1	1	1	1	7	1	6	1	1	1	1	NA	1	1	6	3	2	7	1	7	1	7	1	6	1	6	7	7	7	7	6	7	1	1	7	15	6	7	7	15	6	6	7	6	6	6	7
lmo0624	2	3	3	3	3	3	2	3	2	3	1	3	3	NA	3	3	2	5	4	2	3	2	1	2	3	2	15	2	2	2	2	2	2	2	3	3	2	3	2	2	2	3	2	2	2	2	2	2	2
lmo0625	4	8	8	7	7	7	4	7	28	7	1	10	13	NA	7	7	14	15	11	3	10	3	1	3	13	5	7	2	3	6	6	6	2	6	8	8	4	21	5	4	4	21	5	5	6	5	5	5	4
lmo0626	15	8	8	7	10	10	16	10	45	7	1	11	14	NA	NA	7	17	18	NA	19	11	3	9	3	14	5	28	2	19	22	22	22	2	22	8	8	16	14	5	16	16	14	5	5	22	5	5	50	26
lmo0628	2	1	1	1	3	3	2	3	NA	1	1	3	1	NA	1	1	2	4	3	2	3	2	1	2	1	2	8	2	2	2	2	2	2	2	1	1	2	3	2	2	2	3	2	2	2	2	2	2	2
lmo0635	3	7	7	6	1	1	5	1	3	6	1	1	1	NA	6	6	3	10	9	2	1	2	1	2	1	4	15	2	2	5	5	5	2	5	7	7	5	23	4	5	5	23	4	4	5	4	4	4	3
lmo0636	2	6	6	5	9	9	4	NA	2	5	1	8	11	NA	5	5	4	12	10	13	7	3	1	3	11	2	18	2	13	4	4	4	2	4	6	6	4	9	2	4	4	9	2	2	4	2	2	2	4
lmo0637	2	7	7	6	10	10	5	NA	5	6	1	9	6	NA	6	6	13	14	11	3	8	3	1	3	6	4	21	2	3	5	5	5	2	5	7	7	5	28	4	5	5	28	4	4	5	4	4	4	13
lmo0639	9	4	4	3	6	6	10	NA	2	3	1	5	8	NA	NA	3	11	12	7	2	13	2	1	2	8	2	19	2	2	2	2	2	2	2	4	4	10	1	2	10	10	1	2	2	2	2	2	2	11
lmo0640	4	7	7	7	10	10	4	10	4	7	1	9	13	NA	7	7	14	15	11	3	16	3	1	3	13	5	20	2	3	44	44	44	2	6	7	7	4	1	5	4	4	1	5	5	6	5	5	5	14
lmo0641	2	7	7	6	10	10	14	NA	25	6	1	9	13	NA	6	6	15	16	11	3	17	3	1	3	13	4	NA	2	3	5	5	5	2	5	7	7	14	20	4	14	14	20	4	4	5	4	4	46	NA
lmo0642	4	6	6	6	10	10	13	NA	19	6	1	9	12	NA	NA	6	13	14	11	3	15	3	7	3	12	5	6	2	3	4	4	4	2	4	6	6	13	7	5	13	13	7	5	5	4	5	5	5	13
lmo0643	14	8	8	7	7	7	15	7	18	7	1	10	13	NA	NA	7	4	16	11	3	1	3	1	3	13	5	7	2	3	6	6	6	2	6	8	8	15	7	5	15	15	7	5	5	6	5	5	5	4
lmo0644	2	6	6	5	9	9	13	9	2	5	1	8	12	NA	5	5	2	14	NA	3	15	3	1	3	12	2	32	2	3	4	4	4	2	4	6	6	13	172	2	13	13	172	2	2	4	2	2	2	2
lmo0646	4	8	8	7	9	9	4	9	4	7	1	10	9	NA	7	7	2	13	11	14	9	14	1	14	41	5	12	2	14	6	6	6	2	6	8	8	4	64	5	4	4	64	5	5	6	5	5	NA	2
lmo0647	2	1	1	1	1	1	3	1	3	1	1	1	1	NA	1	1	2	5	4	3	1	3	1	3	1	NA	1	2	3	2	2	2	2	2	1	1	3	1	2	3	3	1	2	2	2	2	2	2	2
lmo0648	3	1	1	1	1	1	2	1	3	1	1	1	1	NA	1	1	3	5	4	3	1	3	1	3	1	3	1	2	3	2	2	2	2	2	1	1	2	NA	3	2	2	NA	3	3	2	3	3	3	3
lmo0649	2	1	1	1	1	1	2	1	2	1	1	1	1	41	1	1	2	4	3	2	1	2	1	2	1	2	15	2	NA	2	2	2	2	2	1	1	2	1	2	2	2	1	2	2	2	2	2	2	2
lmo0650	4	8	8	7	11	11	14	11	35	7	1	10	11	NA	NA	7	15	16	12	3	17	3	1	3	11	44	48	39	3	6	6	6	2	6	8	8	14	183	44	14	14	183	44	44	6	44	44	44	22
lmo0651 (mouR)	2	5	5	1	5	5	8	5	2	NA	1	5	5	NA	NA	1	9	10	7	3	5	3	1	3	5	4	17	2	3	2	2	2	2	2	5	5	8	15	4	8	8	15	4	4	2	4	4	4	3
lmo0652	9	1	1	1	1	1	9	1	19	1	1	NA	1	NA	1	1	10	11	7	3	1	3	1	3	1	5	1	2	3	6	6	6	2	6	1	1	9	22	5	9	9	22	5	5	6	5	5	5	6
lmo0654	2	1	1	1	1	1	2	1	2	1	1	1	5	10	1	1	2	6	4	3	1	3	1	3	5	2	1	2	3	3	3	3	2	3	1	1	2	1	2	2	2	1	2	2	3	2	2	2	2
lmo0655	2	7	7	6	1	1	10	1	4	6	1	8	1	NA	6	6	2	11	9	3	6	3	1	3	1	4	1	2	3	5	5	5	2	5	7	7	10	8	4	10	10	8	4	4	5	4	4	4	10
lmo0656	4	7	7	6	1	1	10	1	28	20	1	1	1	NA	6	6	11	12	8	3	8	3	1	3	1	5	21	2	3	5	5	5	2	5	7	7	10	1	5	10	10	1	5	5	5	5	5	5	11
lmo0657	3	5	5	4	6	6	10	6	11	4	1	6	9	NA	4	4	11	12	7	2	13	2	1	2	9	3	1	2	2	3	3	3	2	3	5	5	10	5	3	10	10	5	3	3	3	3	3	3	3
lmo0659	4	8	8	7	7	7	10	7	31	7	1	7	7	NA	7	7	11	12	9	3	13	3	1	3	7	5	7	2	3	6	6	6	2	6	8	8	10	7	5	10	10	7	5	5	6	5	5	5	NA
lmo0661	3	7	7	6	NA	8	11	NA	25	6	1	8	10	49	6	6	3	12	9	3	13	3	1	3	10	4	19	2	3	5	5	5	2	5	7	7	11	18	4	11	11	18	4	4	5	4	4	4	3
lmo0662	15	8	8	7	11	11	16	NA	3	7	1	10	14	NA	7	7	17	18	NA	3	19	3	1	3	14	5	35	2	3	6	6	6	2	6	8	8	16	14	5	16	16	14	5	5	6	5	5	39	17
lmo0663	4	7	7	7	9	9	13	NA	23	7	1	8	12	NA	7	7	14	15	10	3	8	3	1	3	12	5	19	2	3	18	18	18	2	18	7	7	13	26	5	13	13	26	5	5	18	5	5	5	14
lmo0664	4	6	6	5	6	6	3	6	3	5	1	6	8	NA	NA	5	4	9	7	3	1	3	1	3	8	3	8	2	3	3	3	3	2	3	6	6	3	8	3	3	3	8	3	3	3	3	3	3	4
lmo0665	4	1	1	1	1	1	2	1	2	1	1	1	8	NA	1	1	4	9	6	3	1	3	1	3	8	2	1	2	3	5	5	5	2	5	1	1	2	8	2	2	2	8	2	2	5	2	2	2	4
lmo0666	2	6	6	5	6	6	4	6	2	5	1	6	8	NA	5	5	2	9	7	3	1	3	1	3	8	4	1	2	3	2	2	2	2	2	6	6	4	18	4	4	4	18	4	4	2	4	4	4	2
lmo0667	3	7	7	6	8	8	11	NA	37	6	1	7	10	NA	6	6	12	13	9	2	8	2	1	2	10	4	28	2	2	5	5	5	2	5	7	7	11	27	4	11	11	27	4	4	5	4	4	4	12
lmo0668	4	8	8	7	10	10	2	10	6	7	1	10	12	NA	NA	7	2	13	11	3	10	3	1	3	12	5	15	2	3	6	6	6	2	6	8	8	2	23	5	2	2	23	5	5	6	5	5	5	2
lmo0669	4	8	8	7	11	11	15	11	39	7	1	10	14	NA	7	7	15	16	NA	3	17	3	1	3	14	5	36	2	3	6	6	6	2	6	8	8	15	34	5	15	15	34	5	5	6	5	5	5	15
lmo0670	2	3	3	3	4	36	2	4	2	3	1	4	4	NA	3	3	2	7	6	2	4	2	1	2	4	2	4	2	2	2	2	2	2	2	3	3	2	4	2	2	2	4	2	2	2	2	2	2	2
lmo0672	2	4	4	4	1	1	2	1	2	4	1	1	1	NA	4	4	2	12	30	3	1	3	1	3	1	2	1	2	3	2	2	2	2	2	4	4	2	1	2	2	2	1	2	2	2	2	2	2	2
lmo0673	2	1	1	1	1	1	2	1	2	1	1	1	1	NA	NA	1	2	4	3	2	1	2	1	2	1	2	1	2	2	2	2	2	2	2	1	1	2	1	2	2	2	1	2	2	2	2	2	2	2
lmo0675	2	3	3	3	4	4	2	NA	2	3	1	4	6	NA	NA	3	7	8	5	2	3	NA	1	2	6	2	1	2	2	2	2	2	2	2	3	3	2	1	2	2	2	1	2	2	2	2	2	2	2
lmo0676 (fliP)	2	4	4	3	6	6	2	NA	2	3	1	6	8	NA	3	3	2	9	7	2	10	2	1	2	8	2	13	2	2	2	2	2	2	2	4	4	2	21	2	2	2	21	2	2	2	2	2	2	2
lmo0677	2	1	1	3	1	1	2	1	2	3	1	1	1	NA	3	3	2	6	5	2	1	2	1	2	1	2	1	2	2	2	2	2	2	2	1	1	2	9	2	2	2	9	2	2	2	2	2	2	2
lmo0678	4	7	7	6	8	8	3	8	3	6	1	8	10	NA	NA	6	4	11	NA	3	12	3	1	3	10	5	6	2	3	4	4	4	2	4	7	7	3	24	5	3	3	24	5	5	4	5	5	5	4
lmo0680	3	6	6	5	9	9	13	NA	29	5	1	8	12	NA	5	5	14	15	NA	3	16	3	1	3	12	4	38	2	3	3	3	3	2	3	6	6	13	35	4	13	13	35	4	4	3	4	4	43	21
lmo0681	12	7	7	6	1	1	2	1	34	6	1	8	11	NA	NA	6	13	14	NA	3	15	3	1	3	11	5	27	2	3	2	2	2	2	2	7	7	2	29	5	2	2	29	5	5	2	5	5	5	5
lmo0682	4	8	8	7	10	10	6	NA	NA	7	1	9	13	NA	7	7	5	14	11	3	10	3	1	3	16	5	28	2	3	6	6	6	2	6	8	8	6	25	5	6	6	25	5	5	6	5	5	5	6
lmo0683	4	1	1	1	6	6	9	6	10	1	1	1	1	NA	1	1	10	11	7	3	1	3	1	3	1	5	21	2	3	2	2	2	2	2	1	1	9	1	5	9	9	1	5	5	2	5	5	5	13
lmo0684	2	5	5	1	1	1	2	1	2	1	1	5	5	15	1	1	2	7	6	3	1	3	1	3	5	4	5	2	3	2	2	2	2	2	5	5	2	5	4	2	2	5	4	4	2	4	4	4	2
lmo0685	4	6	6	6	9	9	11	9	24	6	1	8	9	NA	6	6	12	13	10	3	14	3	1	3	9	4	6	2	3	5	NA	5	2	5	6	6	11	6	4	11	11	6	4	4	5	4	4	4	17
lmo0686 (motB)	4	1	1	1	7	7	2	7	2	1	1	6	1	NA	1	1	2	9	8	3	6	3	1	3	1	4	18	2	3	2	2	2	2	2	1	1	2	89	4	2	2	89	4	4	2	4	4	NA	12
lmo0687	3	4	4	4	4	4	3	4	19	4	1	1	4	NA	NA	4	6	7	5	2	1	2	1	2	4	3	1	2	2	2	2	2	2	2	4	4	3	66	3	3	3	66	3	3	2	3	3	3	11
lmo0688	4	8	8	7	11	11	15	11	50	7	1	10	14	NA	NA	7	16	17	12	3	18	3	1	3	14	NA	42	2	3	6	6	6	2	6	8	8	15	231	5	15	15	231	5	5	6	5	5	5	22
lmo0689	3	1	1	1	5	5	2	NA	2	1	1	1	1	NA	1	1	2	7	6	2	8	2	1	2	1	2	16	2	2	2	2	2	2	2	1	1	2	89	2	2	2	89	2	2	2	2	2	2	2
lmo0690 (flaA)	2	1	1	1	4	4	2	4	2	1	1	1	1	NA	1	1	2	6	5	2	1	2	3	2	1	2	1	2	2	2	2	2	2	2	1	1	2	1	2	2	2	1	2	2	2	2	2	2	2
lmo0691	3	1	1	1	1	1	2	1	3	1	1	4	1	NA	1	1	3	6	5	2	7	2	1	2	1	3	1	2	2	2	2	2	2	2	1	1	2	43	3	2	2	43	3	3	2	3	3	3	2
lmo0692	2	1	1	6	9	9	2	9	43	6	1	8	12	NA	6	6	13	14	10	3	15	3	1	3	12	4	34	35	3	5	5	5	2	5	1	1	2	223	4	2	2	223	4	4	5	4	4	40	3
lmo0693 (fliY)	2	1	1	1	1	1	2	1	2	1	1	3	1	NA	1	1	2	5	4	2	1	2	1	2	1	12	11	2	2	2	2	2	2	2	1	1	2	1	2	2	2	1	2	2	2	2	2	2	2
lmo0694	2	5	5	4	1	1	2	1	3	4	1	7	10	NA	NA	4	11	12	8	2	13	2	1	2	10	3	1	2	2	3	3	3	2	3	5	5	2	1	3	2	2	1	3	3	3	3	3	3	2
lmo0695	2	6	6	1	8	8	2	8	14	1	1	7	10	NA	NA	1	11	12	9	3	8	3	1	3	10	4	32	2	3	NA	5	NA	2	5	6	6	2	16	4	2	2	16	4	4	5	4	4	4	18
lmo0696 (flgD)	2	5	5	4	1	1	2	1	2	4	1	4	7	NA	4	4	2	8	6	2	1	2	1	2	25	2	5	2	2	3	3	3	2	3	5	5	2	1	2	2	2	1	2	2	3	2	2	2	11
lmo0697	2	7	7	6	10	10	2	NA	41	6	1	9	13	NA	6	6	14	15	11	3	10	3	1	3	13	4	34	2	3	5	5	5	2	5	7	7	2	33	4	2	2	33	4	4	5	4	4	4	20
lmo0698	2	1	1	1	1	1	2	1	14	1	1	1	6	2	1	1	3	7	5	2	1	2	1	2	6	3	11	2	2	4	4	4	2	4	1	1	2	1	3	2	2	1	3	3	4	3	3	3	9
lmo0699 (fliM)	2	6	6	5	9	9	2	NA	NA	5	1	8	5	NA	NA	5	12	13	10	2	7	2	1	2	5	3	5	2	2	4	4	4	2	4	6	6	2	5	3	2	2	5	3	3	4	3	3	3	19
lmo0700	2	1	1	12	8	8	13	NA	50	6	1	8	11	NA	6	6	14	15	9	3	16	3	1	3	11	4	40	2	3	5	5	5	2	5	1	1	13	123	NA	13	13	123	4	4	5	NA	NA	4	22
lmo0701	4	1	1	7	30	30	11	8	5	7	1	8	10	NA	7	7	12	13	9	14	8	3	1	3	10	5	37	2	14	54	54	54	2	6	1	1	11	74	5	11	11	74	5	5	6	5	5	5	19
lmo0703	2	1	1	1	3	3	2	3	2	1	1	3	1	NA	1	1	5	6	4	2	7	2	1	2	1	2	1	2	2	2	2	2	2	2	1	1	2	1	2	2	2	1	2	2	2	2	2	2	10
lmo0704	2	1	1	5	6	6	9	NA	3	5	1	6	5	NA	5	5	4	10	7	3	1	3	1	3	5	3	5	2	3	4	4	4	2	4	1	1	9	5	3	9	9	5	3	3	4	3	3	3	3
lmo0705	4	8	8	7	10	10	13	10	50	7	1	9	12	NA	NA	7	14	15	11	3	16	3	1	3	12	5	NA	2	3	6	6	6	2	6	8	8	13	116	5	13	13	116	5	5	6	5	5	5	22
lmo0706 (flgL)	4	8	8	7	9	9	5	9	28	7	1	1	7	NA	7	7	11	12	10	3	7	3	1	3	7	5	7	2	3	6	6	6	2	6	8	8	5	8	5	5	5	8	5	5	6	5	5	5	17
lmo0707	4	8	8	7	10	10	13	10	45	7	1	1	12	NA	7	7	14	15	11	3	9	16	1	16	12	5	35	36	3	6	6	6	2	6	8	8	13	188	5	13	13	188	5	5	6	5	5	5	3
lmo0708	4	7	7	6	7	7	12	7	13	6	1	7	11	NA	6	6	13	14	9	3	7	3	1	3	11	5	27	2	3	4	4	4	2	4	7	7	12	23	5	12	12	23	5	5	4	5	5	5	3
lmo0709	3	6	6	5	6	6	10	NA	4	5	1	6	9	NA	5	5	4	11	8	2	6	2	1	2	9	4	6	2	2	3	3	3	2	3	6	6	10	30	4	10	10	30	4	4	3	4	4	4	2
lmo0710	4	1	1	1	7	7	9	7	2	1	1	7	7	NA	1	1	4	10	8	3	7	3	1	3	7	5	15	2	3	4	4	4	2	4	1	1	9	6	5	9	9	6	5	5	4	5	5	5	3
lmo0711	4	1	1	1	1	1	7	1	2	1	1	1	1	27	1	1	8	9	6	3	1	3	1	3	1	5	1	2	3	4	4	4	2	4	1	1	7	67	5	7	7	67	5	5	4	5	5	5	3
lmo0712	2	1	1	1	1	1	2	1	2	1	1	1	1	13	1	1	2	4	3	2	5	2	1	2	1	2	1	2	2	2	2	2	2	2	1	1	2	1	2	2	2	1	2	2	2	2	2	2	2
lmo0713	4	8	8	7	10	10	14	10	NA	7	1	9	13	NA	NA	7	15	16	11	3	17	NA	1	3	13	5	8	4	3	6	6	6	4	6	8	8	14	64	5	14	14	64	5	5	6	5	5	5	3
lmo0714	2	7	7	6	10	10	13	NA	34	6	1	9	12	NA	6	6	14	15	11	3	9	3	1	3	12	4	1	2	3	5	5	5	2	5	7	7	13	1	4	13	13	1	4	4	5	4	4	4	3
lmo0715	2	7	7	6	8	8	12	8	34	6	1	9	11	NA	6	6	13	14	10	3	1	3	1	3	11	4	6	2	3	5	5	5	2	5	7	7	12	6	4	12	12	6	4	4	5	4	4	4	4
lmo0716	2	7	7	6	10	10	3	NA	42	6	1	9	13	NA	NA	6	14	15	11	3	16	3	1	3	13	4	7	2	3	5	5	5	2	5	7	7	3	19	4	3	3	19	4	4	5	4	4	4	3
lmo0717	2	7	7	6	10	10	14	10	2	6	1	9	13	NA	6	6	15	16	11	3	17	3	1	3	13	4	36	2	3	5	5	5	2	5	7	7	14	6	4	14	14	6	4	4	5	4	4	4	21
lmo0718	2	1	1	5	7	7	9	7	2	5	1	7	8	NA	5	5	10	11	21	2	12	2	1	2	8	3	1	2	2	4	4	4	2	4	1	1	9	97	3	9	9	97	3	3	4	3	3	3	2
lmo0719	2	1	1	1	1	1	2	1	2	1	1	1	1	NA	1	1	2	5	3	2	1	2	1	2	1	2	1	2	2	2	2	2	2	2	1	1	2	46	2	2	2	46	2	2	2	2	2	2	2
lmo0720	2	1	1	1	3	3	2	3	2	1	1	4	6	NA	NA	1	2	7	5	8	1	2	1	2	6	2	1	2	8	2	2	2	2	2	1	1	2	3	2	2	2	3	2	2	2	2	2	2	2
lmo0721	2	1	1	5	8	8	3	8	3	5	1	7	1	NA	NA	5	3	10	NA	3	11	3	1	3	1	4	1	2	3	3	3	3	2	3	1	1	3	19	4	3	3	19	4	4	3	4	4	4	3
lmo0722	2	1	1	6	9	9	13	9	48	6	1	8	12	NA	6	6	14	15	10	3	16	17	1	17	71	4	35	2	3	5	5	5	2	5	1	1	13	38	4	13	13	38	4	4	5	4	4	4	24
lmo0724	8	1	1	6	6	6	9	6	5	6	1	6	1	NA	6	6	10	11	7	3	12	3	1	3	1	5	6	2	3	5	5	5	2	5	1	1	9	6	5	9	9	6	5	5	5	5	5	5	10
lmo0727	4	8	8	7	10	10	14	10	48	7	1	11	1	NA	NA	7	15	16	NA	3	17	3	9	3	1	5	40	19	3	6	6	6	19	6	8	8	14	39	5	14	14	39	5	5	6	5	5	5	3
lmo0729	2	6	6	5	6	6	8	6	4	5	1	6	6	NA	NA	5	3	9	7	3	10	3	1	3	6	4	6	2	3	4	4	4	2	4	6	6	8	17	4	8	8	17	4	4	4	4	4	4	4
lmo0732	13	8	8	14	9	9	6	9	41	7	1	9	12	NA	NA	7	15	32	10	16	17	3	1	3	12	5	36	2	16	6	6	6	2	6	8	8	6	9	5	6	6	9	5	5	6	5	5	NA	21
lmo0741	2	4	4	1	1	1	2	1	2	1	1	1	1	NA	1	1	3	6	NA	2	4	2	1	2	1	2	1	2	2	3	3	3	2	3	4	4	2	1	2	2	2	1	2	2	3	2	2	2	2
lmo0743	4	1	1	1	1	1	10	1	32	1	1	7	9	NA	NA	1	11	12	8	3	13	3	1	3	9	5	1	2	3	6	6	6	2	6	1	1	10	115	5	10	10	115	5	5	6	5	5	5	18
lmo0745	4	8	8	7	10	10	14	10	2	7	1	10	13	NA	7	7	15	16	11	3	7	3	1	3	13	5	8	2	3	6	6	6	2	6	8	8	14	1	5	14	14	1	5	5	6	5	5	5	17
lmo0755	4	7	7	6	9	9	13	NA	2	6	1	8	12	NA	6	6	14	15	10	3	7	3	1	3	12	4	1	2	3	5	5	5	2	5	7	7	13	1	4	13	13	1	4	4	5	4	4	4	20
lmo0756	14	8	8	7	11	11	15	NA	42	7	1	10	13	NA	NA	7	16	17	12	3	9	3	1	3	13	5	1	2	3	6	6	6	2	6	8	8	15	1	5	15	15	1	5	5	6	5	5	5	NA
lmo0757	2	7	7	6	8	8	2	NA	NA	6	1	8	10	NA	6	6	2	11	9	3	8	12	1	12	10	4	1	2	3	5	5	5	2	5	7	7	2	1	4	2	2	1	4	4	5	4	4	4	5
lmo0758	17	3	3	2	5	5	27	NA	27	2	1	4	6	NA	2	2	28	24	20	16	7	16	1	16	6	18	54	15	16	19	19	19	15	68	3	3	27	124	18	27	27	124	18	18	19	18	18	18	15
lmo0760	4	8	8	7	8	8	11	8	30	7	1	8	10	NA	7	7	5	12	9	3	13	3	1	3	10	5	7	2	3	6	6	6	2	6	8	8	11	36	5	11	11	36	5	5	6	5	5	5	5
lmo0762	3	6	6	5	1	1	3	1	NA	5	1	8	10	NA	NA	5	3	11	9	3	8	3	1	3	10	4	5	2	3	2	2	2	2	2	6	6	3	106	4	3	3	106	4	4	2	4	4	4	16
lmo0763	4	7	7	6	1	1	5	1	5	6	1	8	11	NA	6	6	5	12	9	3	1	3	1	3	11	5	17	2	3	5	5	5	2	5	7	7	5	10	5	5	5	10	5	5	5	5	5	5	5
lmo0764	11	1	1	6	9	9	12	9	40	6	1	8	1	NA	NA	6	13	14	10	3	7	3	1	3	1	3	1	2	3	5	5	5	2	5	1	1	12	1	3	12	12	1	3	3	5	3	3	3	18
lmo0772	3	1	1	1	1	1	3	1	3	1	1	1	1	NA	1	1	2	6	5	3	4	3	1	3	1	2	1	2	3	2	2	2	2	2	1	1	3	1	2	3	3	1	2	2	2	2	2	2	2
lmo0773	3	5	5	1	8	8	12	8	30	1	1	7	11	NA	1	1	13	14	9	2	6	2	1	2	11	3	5	2	2	4	4	4	2	4	5	5	12	10	3	12	12	10	3	3	4	3	3	3	13
lmo0774	13	7	7	6	9	9	14	NA	15	6	1	9	12	NA	6	6	15	16	NA	3	17	3	1	3	12	4	7	2	3	5	5	5	2	5	7	7	14	141	4	14	14	141	4	4	5	4	4	4	14
lmo0775	1	3	3	2	3	3	1	3	1	2	1	3	3	24	2	2	1	6	4	1	1	1	1	1	3	1	3	1	1	1	1	1	1	1	3	3	1	3	1	1	1	3	1	1	1	1	1	1	1
lmo0776	4	6	6	6	7	7	12	7	34	6	1	8	11	NA	6	6	13	14	9	3	7	3	1	3	11	3	6	2	3	5	5	5	2	5	6	6	12	10	3	12	12	10	3	3	5	3	3	3	20
lmo0777	3	1	1	1	4	4	2	4	2	1	1	1	1	21	1	1	2	6	5	2	4	2	1	2	1	2	1	2	2	3	3	3	2	3	1	1	2	1	2	2	2	1	2	2	3	2	2	2	3
lmo0779	3	1	1	5	1	1	8	1	2	5	1	1	1	NA	5	5	2	9	7	2	6	2	1	2	1	2	19	2	2	4	4	4	2	4	1	1	8	1	2	8	8	1	2	2	4	2	2	2	2
lmo0781	2	1	1	1	7	7	11	7	16	1	1	1	10	NA	1	1	12	13	8	3	6	3	1	3	1	5	1	2	3	5	5	5	2	5	1	1	11	20	4	11	11	20	4	4	5	4	4	5	5
lmo0782	4	1	1	6	1	1	4	1	4	6	1	1	9	NA	6	6	4	10	7	3	1	11	1	11	9	4	1	2	3	4	4	4	2	5	1	1	4	1	4	4	4	1	4	4	4	4	4	4	4
lmo0787	2	5	5	4	8	8	11	NA	21	4	1	7	4	NA	4	4	12	13	9	2	14	2	1	2	4	3	4	2	2	3	3	3	2	3	5	5	11	30	3	11	11	30	3	3	3	3	3	3	12
lmo0788	4	8	8	7	11	11	15	NA	61	7	1	10	14	NA	7	7	16	17	12	3	11	NA	1	3	14	5	50	2	3	63	63	63	2	68	8	8	15	44	5	15	15	44	5	5	63	5	5	5	NA
lmo0790	4	1	1	1	9	9	6	NA	16	1	1	8	1	NA	1	1	11	12	65	3	9	3	1	3	1	5	23	2	3	6	6	6	2	6	1	1	6	1	5	6	6	1	5	5	6	5	5	5	11
lmo0791	3	6	6	20	22	22	8	NA	36	20	1	6	23	NA	NA	20	9	10	7	3	24	NA	1	3	26	4	6	3	3	5	5	5	3	5	6	6	8	6	4	8	8	6	4	4	5	4	4	4	9
lmo0793	4	8	8	7	12	12	5	NA	6	7	1	11	14	NA	7	7	5	15	13	16	10	3	9	3	14	5	34	2	16	6	6	6	2	6	8	8	5	7	5	5	5	7	5	5	6	5	5	5	5
lmo0794	2	7	7	6	10	10	4	10	2	6	1	9	13	38	6	6	14	15	11	3	16	3	1	3	13	4	20	2	3	5	5	5	2	5	7	7	4	27	4	4	4	27	4	4	5	4	4	4	14
lmo0799	2	4	4	1	5	5	2	5	2	1	1	5	7	NA	1	1	2	8	6	2	9	2	1	2	7	3	18	2	2	2	2	2	2	2	4	4	2	1	3	2	2	1	3	3	2	3	3	3	2
lmo0800	4	5	5	1	2	2	4	2	4	1	1	2	8	NA	1	1	4	9	7	4	6	4	1	4	8	4	8	4	4	4	4	4	4	4	5	5	4	3	36	4	4	3	36	36	4	36	36	4	4
lmo0802	3	5	5	4	16	16	3	16	2	4	1	1	1	NA	4	4	3	9	8	3	60	19	1	3	1	2	1	2	3	3	3	3	2	3	5	5	3	1	2	3	3	1	2	2	NA	2	2	2	3
lmo0804	9	2	2	10	4	4	9	NA	9	10	1	3	11	NA	NA	10	12	6	5	9	13	32	1	9	11	9	11	9	9	9	9	9	9	9	2	2	9	1	9	9	9	1	9	9	9	9	9	9	12
lmo0807	4	8	8	7	11	11	15	NA	15	7	1	10	14	NA	7	7	6	16	12	3	17	3	1	3	14	38	21	2	3	58	58	58	2	51	8	8	15	36	5	15	15	36	5	5	6	5	5	38	6
lmo0808	15	8	8	7	11	11	6	NA	6	7	1	10	14	NA	NA	7	6	16	NA	3	17	3	1	3	14	32	14	2	3	6	6	6	2	6	8	8	6	38	32	6	6	38	32	32	6	32	32	32	6
lmo0809	4	8	8	7	10	10	13	NA	13	7	1	1	12	NA	7	7	4	14	11	3	15	3	1	3	12	5	12	2	3	6	6	6	2	6	8	8	13	30	5	13	13	30	5	5	6	5	5	5	4
lmo0810	4	1	1	7	9	9	12	NA	54	7	1	1	35	NA	7	7	13	14	10	3	15	3	1	3	35	5	41	2	3	6	6	6	2	6	1	1	12	40	5	12	12	40	5	5	6	5	5	5	13
lmo0811	3	1	1	6	9	9	13	NA	5	6	1	8	12	NA	6	6	14	15	10	3	16	3	1	3	12	4	36	2	3	NA	5	NA	2	5	1	1	13	34	4	13	13	34	4	4	5	4	4	4	14
lmo0812	4	1	1	7	10	10	14	10	49	7	1	9	13	NA	7	7	15	16	11	3	17	3	1	3	13	5	85	2	3	6	6	6	2	6	1	1	14	37	5	14	14	37	5	5	6	5	5	5	15
lmo0813	14	1	1	15	10	10	16	NA	51	7	1	9	13	NA	7	7	17	18	11	3	19	3	1	3	13	5	15	2	3	6	6	6	2	6	1	1	16	41	5	16	16	41	5	5	6	5	5	5	17
lmo0817	18	5	5	4	6	6	18	NA	37	4	1	21	9	NA	4	4	19	10	NA	NA	23	2	1	2	9	19	4	17	2	3	3	3	17	3	5	5	18	12	19	18	18	12	19	19	3	19	19	19	29
lmo0818	4	8	8	7	11	11	15	NA	59	7	1	10	14	NA	NA	7	16	17	12	3	18	3	1	3	14	5	47	48	3	6	6	6	2	6	8	8	15	22	5	15	15	22	5	5	6	5	5	5	25
lmo0819	4	7	7	6	10	10	2	10	37	6	1	9	1	NA	NA	6	13	14	11	3	1	3	1	3	1	5	10	2	3	4	4	4	2	4	7	7	2	30	5	2	2	30	5	5	4	5	5	5	18
lmo0820	2	1	1	5	8	8	2	8	2	5	1	7	1	NA	5	5	2	10	9	3	11	3	1	3	1	4	8	2	3	2	2	2	2	2	1	1	2	21	4	2	2	21	4	4	2	4	4	NA	2
lmo0821	4	5	5	1	8	8	3	8	3	1	1	7	10	NA	NA	1	3	11	9	3	12	3	1	3	10	2	10	2	3	3	3	3	2	3	5	5	3	10	2	3	3	10	2	2	3	2	2	2	4
lmo0823	4	7	7	6	10	10	4	10	5	6	1	9	12	NA	6	6	5	13	11	3	14	3	1	3	12	4	28	2	3	5	5	5	2	5	7	7	4	16	4	4	4	16	4	4	5	4	4	33	17
lmo0824	4	6	6	5	9	9	13	NA	4	5	1	8	12	NA	5	5	4	14	10	3	15	3	1	3	12	4	33	2	3	4	4	4	2	4	6	6	13	18	4	13	13	18	4	4	4	4	4	39	21
lmo0829	14	1	1	7	10	10	15	NA	65	7	1	9	13	NA	7	7	16	17	11	3	18	3	1	3	13	53	13	2	3	85	85	85	2	6	1	1	15	41	5	15	15	41	5	5	6	5	5	5	25
lmo0830	4	8	8	14	11	11	15	11	39	7	1	10	13	NA	7	7	16	29	12	3	11	3	1	3	13	5	13	2	3	6	6	6	2	6	8	8	15	32	5	15	15	32	5	5	6	5	5	5	20
lmo0831	2	1	1	5	5	5	2	5	25	5	1	5	1	NA	5	5	8	9	7	10	5	3	1	3	1	4	1	2	10	2	2	2	2	2	1	1	2	1	4	2	2	1	4	4	2	4	4	4	2
lmo0836	2	1	1	1	1	1	2	1	2	1	1	4	4	NA	NA	1	2	6	5	3	4	3	1	3	4	2	4	2	3	2	2	2	2	2	1	1	2	4	2	2	2	4	2	2	2	2	2	2	2
lmo0838	4	1	1	7	7	7	13	NA	48	7	1	9	12	NA	NA	7	14	15	10	3	7	3	1	3	12	39	19	2	3	6	6	6	2	6	1	1	13	19	50	13	13	19	50	50	6	50	50	5	21
lmo0839	23	1	1	1	2	2	24	2	69	1	1	3	5	NA	1	1	25	26	22	18	NA	18	1	18	5	59	58	17	18	21	21	21	17	21	1	1	24	6	20	24	24	6	20	20	21	20	20	20	36
lmo0840	2	1	1	1	5	5	2	NA	2	1	1	1	7	NA	1	1	2	8	6	2	5	2	1	2	7	2	7	2	2	2	2	2	2	2	1	1	2	10	2	2	2	10	NA	2	2	2	2	2	2
lmo0841	2	7	7	6	10	10	13	NA	50	6	1	9	12	NA	NA	6	14	34	33	3	8	3	1	3	12	4	42	2	3	5	5	5	2	5	7	7	215	39	60	215	215	39	60	60	5	60	60	4	19
lmo0844	2	1	1	1	6	6	2	NA	2	1	1	5	8	NA	1	1	2	9	NA	2	6	2	1	2	8	3	1	2	2	2	2	2	2	2	1	1	2	11	3	2	2	11	3	3	2	3	3	3	2
lmo0846	4	1	1	6	8	8	4	8	18	6	1	6	10	NA	6	6	11	12	9	3	7	3	1	3	10	3	25	2	3	5	5	5	2	5	1	1	4	6	3	4	4	6	3	3	5	3	3	3	17
lmo0847	4	8	8	7	11	11	15	NA	4	7	1	10	14	NA	NA	7	16	17	12	3	9	3	8	3	14	5	34	2	3	6	6	6	2	6	8	8	15	7	5	15	15	7	5	5	6	5	5	5	22
lmo0848	2	1	1	3	5	5	2	NA	2	3	1	4	8	NA	3	3	2	9	6	2	1	2	1	2	8	2	23	2	2	2	2	2	2	2	1	1	2	21	2	2	2	21	2	2	2	2	2	2	2
lmo0850	2	1	1	1	1	1	2	1	2	1	1	4	3	4	1	1	2	5	4	2	3	2	1	2	3	2	1	2	2	2	2	2	2	2	1	1	2	1	2	2	2	1	2	2	2	2	2	2	2
lmo0853	3	1	1	1	4	4	2	NA	2	1	1	4	1	NA	1	1	2	5	4	3	1	3	1	3	1	4	1	2	3	3	3	3	2	3	1	1	2	4	4	2	2	4	4	4	3	4	4	4	3
lmo0854	2	3	3	3	5	5	2	NA	2	3	1	4	7	NA	3	3	2	8	6	2	1	2	1	2	7	2	1	2	2	2	2	2	2	2	3	3	2	10	2	2	2	10	2	2	2	2	2	2	2
lmo0855	4	7	7	6	10	10	5	NA	5	6	1	9	13	NA	6	6	14	15	11	NA	8	3	1	3	13	3	31	2	3	5	5	5	2	5	7	7	5	18	3	5	5	18	3	3	5	3	3	3	21
lmo0856	4	8	8	7	11	11	15	11	27	7	1	10	14	NA	NA	7	16	17	12	3	18	NA	1	3	14	5	42	2	3	6	6	6	2	6	8	8	15	39	5	15	15	39	5	5	6	5	5	5	16
lmo0857	4	8	8	7	11	11	2	NA	6	7	1	10	14	NA	7	7	5	15	12	3	16	3	1	3	14	5	28	2	3	6	6	6	2	6	8	8	26	19	5	26	26	19	5	5	6	5	5	5	5
lmo0858	3	1	1	6	9	9	3	9	5	6	1	8	11	NA	NA	6	2	12	NA	3	13	3	1	3	11	3	7	2	3	5	5	5	2	5	1	1	3	15	3	3	3	15	3	3	5	3	3	3	2
lmo0860	2	5	5	4	7	7	2	NA	NA	4	1	7	4	NA	4	4	10	11	8	2	12	2	1	2	4	2	17	2	2	3	3	3	2	3	5	5	2	18	2	2	2	18	2	2	3	2	2	2	10
lmo0861	2	5	5	4	7	7	11	NA	2	4	1	7	10	NA	4	4	2	12	8	2	13	2	1	2	10	3	30	2	2	2	2	2	2	40	5	5	11	132	3	11	11	132	3	3	2	3	3	3	2
lmo0862	24	3	3	2	5	5	26	NA	25	2	1	5	8	NA	2	2	27	9	6	24	10	24	1	24	8	24	39	23	24	25	25	25	23	25	3	3	26	205	24	26	26	205	24	24	25	24	24	24	27
lmo0863	4	7	7	6	9	9	13	NA	4	6	1	9	12	NA	6	6	14	15	10	3	16	3	1	3	12	5	12	2	3	42	42	42	2	4	7	7	13	1	NA	13	13	1	5	5	42	NA	NA	5	14
lmo0864	2	6	6	5	8	8	11	8	2	5	1	8	10	NA	5	5	12	13	NA	3	14	3	1	3	10	4	10	2	3	2	2	2	2	2	6	6	11	1	4	11	11	1	4	4	2	4	4	4	12
lmo0865	4	8	14	15	10	10	16	NA	52	7	1	10	13	NA	NA	7	17	18	11	19	20	3	1	3	NA	5	42	2	19	6	6	6	2	6	8	8	22	1	NA	22	22	1	NA	NA	6	NA	NA	5	17
lmo0866	2	5	5	4	6	6	2	6	2	4	1	6	8	NA	4	4	9	10	7	2	6	2	1	2	8	3	8	2	2	2	2	2	2	36	5	5	2	5	34	2	2	5	34	34	2	34	34	3	9
lmo0867	2	5	5	4	1	1	8	1	2	4	1	1	7	NA	4	4	2	9	6	3	1	3	1	3	7	2	1	2	3	2	2	2	2	2	5	5	8	NA	2	8	8	NA	2	2	2	2	2	2	2
lmo0871	2	1	1	1	1	1	2	1	3	1	1	1	1	NA	1	1	2	6	5	2	4	2	1	2	1	2	1	2	2	3	3	3	2	3	1	1	2	1	2	2	2	1	2	2	3	2	2	2	2
lmo0872	14	8	8	7	10	10	15	NA	26	7	1	10	13	NA	7	7	2	16	11	3	17	3	1	3	13	5	37	2	3	6	6	6	2	6	8	8	19	1	5	19	19	1	5	5	6	5	5	5	2
lmo0874	3	1	1	1	1	1	2	1	2	1	1	4	4	NA	NA	1	2	7	5	3	4	3	1	3	4	3	1	2	3	2	2	2	2	2	1	1	2	1	3	2	2	1	3	3	2	3	3	3	2
lmo0875	3	1	1	1	5	5	3	5	3	1	1	1	4	11	1	1	3	7	6	3	4	3	1	3	4	3	1	2	3	3	3	3	2	3	1	1	3	1	3	3	3	1	3	3	3	3	3	3	3
lmo0876	4	1	1	6	9	9	13	NA	NA	6	1	8	12	NA	6	6	2	14	10	3	7	NA	1	NA	12	5	19	2	3	5	5	5	2	5	1	1	13	30	5	13	13	30	5	5	5	5	5	5	2
lmo0877	4	7	7	6	10	10	14	NA	41	6	1	9	13	NA	6	6	3	15	11	3	8	3	1	3	13	3	30	2	3	43	43	43	2	43	7	7	14	127	3	14	14	127	3	3	43	3	3	3	3
lmo0878	4	1	1	6	9	9	4	NA	2	6	1	8	11	NA	6	6	4	12	10	3	7	3	1	3	11	5	25	2	3	4	4	4	2	4	1	1	NA	1	5	NA	NA	1	5	5	4	5	5	5	4
lmo0879	4	1	1	1	8	8	4	NA	29	1	1	7	10	NA	1	1	2	11	9	3	6	NA	1	3	10	5	1	2	3	4	4	4	2	4	1	1	4	1	5	4	4	1	5	5	4	5	5	5	2
lmo0881	2	1	1	5	NA	8	2	NA	18	5	1	7	7	NA	5	5	2	10	9	2	6	2	1	2	7	2	7	2	2	4	4	4	2	4	1	1	2	7	3	2	2	7	3	3	4	3	3	2	2
lmo0882	3	1	1	4	1	1	2	1	2	4	1	6	9	51	4	4	2	10	7	2	5	2	1	2	9	25	1	2	2	2	2	2	2	2	1	1	2	8	2	2	2	8	2	2	2	2	2	2	2
lmo0883	3	7	7	6	10	10	14	NA	42	6	1	9	13	NA	6	6	15	16	11	17	8	17	7	17	13	NA	35	2	17	5	5	5	2	5	7	7	14	32	4	14	14	32	4	4	5	4	4	4	15
lmo0884	4	1	1	7	10	10	6	NA	2	7	1	9	13	NA	7	7	2	14	11	3	8	3	1	3	13	5	31	2	3	6	6	6	2	6	1	1	6	30	NA	6	6	30	5	5	6	NA	NA	5	2
lmo0885	2	4	4	3	6	6	2	NA	2	3	1	4	1	NA	3	3	2	8	7	2	5	2	1	2	1	2	13	2	2	2	2	2	2	2	4	4	2	1	2	2	2	1	2	2	2	2	2	2	2
lmo0886	4	7	7	6	10	10	3	NA	4	6	1	9	13	NA	NA	6	14	15	11	3	8	NA	1	3	13	3	30	2	3	5	5	5	2	5	7	7	3	18	3	3	3	18	3	3	5	3	3	3	14
lmo0887	2	1	1	1	4	4	2	4	3	1	1	4	1	NA	NA	1	2	5	4	2	1	2	1	2	1	2	7	2	2	3	3	3	2	3	1	1	2	1	2	2	2	1	2	2	3	2	2	2	2
lmo0889 (rsbR)	3	1	1	4	6	6	9	6	2	4	1	6	8	NA	4	4	10	11	7	3	5	3	1	3	8	2	19	2	3	2	2	2	2	2	1	1	13	1	2	13	13	1	2	2	2	2	2	2	10
lmo0894 (rsbW)	2	1	1	3	1	1	2	1	2	3	1	1	5	13	3	3	2	6	4	2	3	2	1	2	5	2	1	2	2	2	2	2	2	2	1	1	2	1	2	2	2	1	2	2	2	2	2	2	2
lmo0896 (rsbX)	2	5	5	4	7	7	2	7	2	4	1	7	10	NA	4	4	2	11	8	2	4	17	1	2	10	2	4	2	2	2	2	2	2	2	5	5	2	14	3	2	2	14	3	3	2	3	3	2	2
lmo0897	15	1	1	2	1	1	20	1	13	2	1	18	5	NA	2	2	14	21	19	14	3	14	1	14	5	NA	50	13	14	13	13	13	13	17	1	1	20	4	16	20	20	4	16	16	13	16	16	NA	14
lmo0899	3	6	6	5	8	8	2	8	2	5	1	7	10	47	5	5	3	11	9	3	7	3	1	3	10	3	7	2	3	14	14	14	2	14	6	6	2	5	3	2	2	5	3	NA	14	3	3	3	3
lmo0900	3	1	1	4	1	1	2	1	17	4	1	1	6	NA	4	4	2	7	NA	2	1	2	1	2	6	2	1	2	2	2	2	2	2	2	1	1	2	1	2	2	2	1	2	2	2	2	2	2	2
lmo0901	4	8	8	7	11	11	15	11	44	7	1	10	14	NA	7	7	16	17	12	3	18	3	1	3	14	5	8	2	3	6	6	6	2	6	8	8	15	13	5	15	15	13	5	5	6	5	5	5	16
lmo0905	2	5	5	4	7	7	3	7	3	4	1	7	10	NA	4	4	11	12	8	3	6	3	1	3	10	3	24	2	3	2	2	2	2	2	5	5	3	16	3	3	3	16	3	3	2	3	3	3	11
lmo0906	4	8	8	14	10	10	15	NA	50	7	1	10	13	NA	7	7	16	17	NA	3	9	3	1	3	13	5	42	2	3	6	6	6	2	54	8	8	15	13	5	15	15	13	5	5	6	5	5	5	22
lmo0907	4	6	6	5	9	9	2	NA	28	5	1	8	12	NA	5	5	2	13	10	3	7	3	1	3	12	2	1	2	3	2	2	2	2	2	6	6	2	11	2	2	2	11	2	2	2	2	2	2	2
lmo0908	3	5	5	4	7	7	11	NA	43	4	1	7	10	NA	4	4	12	13	8	3	6	3	1	3	10	3	31	2	3	3	3	3	2	3	5	5	11	9	3	11	11	9	3	3	3	3	3	3	12
lmo0909	4	1	1	1	7	7	2	7	2	1	1	7	1	NA	1	1	9	10	8	3	6	3	1	3	1	3	13	2	3	5	5	5	2	5	1	1	2	1	3	2	2	1	3	3	5	3	3	3	2
lmo0911	4	1	1	6	7	7	2	7	24	6	1	7	10	NA	NA	6	11	12	8	3	7	3	1	3	10	3	21	2	3	5	5	5	2	5	1	1	2	9	3	2	2	9	3	3	5	3	3	3	3
lmo0912	13	1	1	7	9	9	2	9	39	7	1	8	12	NA	7	7	14	15	10	3	16	3	1	3	12	5	35	2	3	6	6	6	2	6	1	1	2	28	5	2	2	28	5	5	6	5	5	5	22
lmo0913	4	1	1	7	10	10	14	NA	46	7	1	9	13	NA	7	7	15	16	11	3	17	3	1	3	13	5	37	2	3	6	6	6	2	6	1	1	19	36	5	19	19	36	5	5	6	5	5	5	22
lmo0914	2	1	1	3	4	4	2	NA	2	3	1	3	3	NA	3	3	2	5	3	2	1	2	1	2	3	2	3	2	2	2	2	2	2	2	1	1	2	13	2	2	2	13	2	2	2	2	2	2	2
lmo0915	4	1	1	6	9	9	13	NA	13	6	1	8	12	NA	6	6	14	15	10	3	16	3	1	3	12	5	1	2	3	3	3	3	2	3	1	1	13	30	5	13	13	30	5	5	3	5	5	5	14
lmo0916	4	8	8	7	8	8	12	8	12	7	1	8	11	NA	7	7	5	13	NA	3	8	3	1	3	11	5	10	2	3	4	4	4	2	6	8	8	12	1	5	12	12	1	5	5	4	5	5	5	5
lmo0917	4	7	7	6	10	10	14	NA	46	6	1	9	13	NA	6	6	15	16	NA	3	17	3	1	3	13	5	38	2	3	3	3	3	2	3	7	7	14	36	5	14	14	36	5	5	3	5	5	5	15
lmo0920	4	6	6	5	9	9	12	9	39	5	1	8	1	NA	5	5	13	14	10	3	15	3	1	3	1	2	30	2	3	2	2	2	2	2	6	6	12	103	2	12	12	103	2	2	2	2	2	2	13
lmo0921	4	7	7	1	1	1	12	1	28	1	1	1	11	NA	NA	1	13	14	9	3	15	3	1	3	11	5	1	2	3	6	6	6	2	6	7	7	12	124	5	12	12	124	5	5	6	5	5	5	13
lmo0922	4	7	7	7	7	7	6	7	23	7	1	7	7	NA	7	7	11	12	9	3	7	3	1	3	7	5	24	2	3	6	6	6	2	6	7	7	6	15	5	6	6	15	5	5	NA	5	5	5	11
lmo0926	10	6	6	6	8	8	5	NA	4	6	1	6	6	NA	6	6	4	11	9	3	12	3	1	3	6	5	6	2	3	2	2	2	2	2	6	6	5	1	5	5	5	1	5	5	2	5	5	5	4
lmo0927	3	6	6	11	8	8	12	8	2	5	1	8	10	NA	11	11	13	14	9	2	10	2	1	2	10	4	10	2	2	2	2	2	2	2	6	6	12	8	4	12	12	8	4	4	2	4	4	4	13
lmo0928	2	4	4	3	8	8	10	8	2	3	1	7	6	NA	3	3	11	12	20	2	6	2	5	2	6	2	9	2	2	2	2	2	2	2	4	4	10	7	2	10	10	7	2	2	2	2	2	2	11
lmo0929	3	1	1	4	1	1	3	1	2	4	1	1	1	28	4	4	3	7	5	3	1	3	1	3	1	3	19	2	3	2	2	2	2	2	1	1	3	10	3	3	3	10	3	3	2	3	3	3	3
lmo0931	4	8	8	7	10	10	13	NA	36	7	1	9	8	NA	7	7	5	14	11	3	9	3	1	3	8	5	NA	2	3	6	6	6	2	6	8	8	13	139	5	13	13	139	5	5	6	5	5	5	5
lmo0932	3	4	4	4	1	1	3	1	20	4	1	5	4	NA	4	4	3	7	6	2	4	8	1	8	4	2	4	2	2	2	2	2	2	2	4	4	3	4	2	3	3	4	2	2	2	2	2	2	3
lmo0935	2	4	4	1	1	1	2	1	17	1	1	1	1	NA	1	1	3	6	5	3	1	3	1	3	1	3	1	2	3	2	2	2	2	2	4	4	2	1	3	2	2	1	3	3	2	3	3	3	3
lmo0936	4	7	7	6	9	9	2	9	5	6	1	9	11	NA	6	6	5	12	10	3	8	3	1	3	11	5	6	2	3	4	4	4	14	4	7	7	2	1	5	2	2	1	5	5	4	5	5	5	5
lmo0937	2	1	1	1	1	1	2	1	2	1	1	1	1	34	1	1	2	3	2	2	1	2	1	2	1	2	1	2	2	2	2	2	2	2	1	1	2	1	2	2	2	1	2	2	2	2	2	2	2
lmo0938	4	6	6	5	8	8	2	8	3	5	1	8	10	NA	5	5	3	11	NA	3	7	3	1	3	10	3	10	2	3	3	3	3	2	3	6	6	2	10	3	2	2	10	3	3	3	3	3	3	3
lmo0939	3	6	6	6	8	8	12	NA	13	6	1	8	11	NA	6	6	13	14	10	2	7	2	1	2	11	4	26	2	2	5	5	5	2	5	6	6	12	24	4	12	12	24	4	4	5	4	4	4	13
lmo0941	25	3	3	2	18	18	17	NA	17	2	1	18	18	NA	2	2	24	77	20	17	4	17	1	17	18	17	1	17	17	17	17	17	17	17	3	3	17	18	17	17	17	18	17	17	17	17	17	17	24
lmo0942	4	8	8	15	11	11	4	NA	54	7	1	10	14	NA	7	7	16	17	12	3	18	3	1	3	14	5	117	2	3	2	2	2	2	6	8	8	4	215	5	4	4	215	5	5	2	5	5	5	24
lmo0943	2	4	4	3	4	4	2	4	2	3	1	4	3	24	3	3	2	6	5	2	4	2	1	2	3	2	4	2	2	2	2	2	2	2	4	4	2	4	2	2	2	4	2	2	2	2	2	2	2
lmo0944	2	1	1	1	1	1	4	1	2	1	1	1	1	NA	1	1	2	5	3	2	1	2	1	2	1	2	1	2	2	2	2	2	2	2	1	1	2	1	2	2	2	1	2	2	2	2	2	2	2
lmo0945	4	8	8	7	11	11	4	NA	37	7	1	10	13	NA	7	7	6	14	12	3	8	NA	1	3	13	5	8	2	3	6	6	6	2	6	8	8	4	31	5	4	4	31	5	5	6	5	5	5	6
lmo0946	2	5	5	4	5	5	2	5	2	4	1	5	7	NA	4	4	2	8	6	2	5	2	1	2	7	2	7	2	2	3	3	3	2	3	5	5	2	10	2	2	2	10	2	2	3	2	2	2	2
lmo0947	4	7	7	12	10	10	4	NA	27	6	1	9	1	NA	6	6	13	14	11	3	15	3	1	3	1	3	43	2	3	40	40	40	2	5	7	7	4	32	3	4	4	32	3	3	40	3	3	3	13
lmo0948	4	6	6	5	6	6	2	6	17	5	1	6	6	26	5	5	2	9	8	3	7	3	6	3	6	2	7	2	3	2	2	2	2	2	6	6	2	16	2	2	2	16	2	2	2	2	2	2	2
lmo0951	4	1	1	1	1	1	6	1	23	7	1	1	1	NA	7	7	4	11	22	3	12	3	1	3	1	5	NA	2	3	6	6	6	2	6	1	1	6	1	5	6	6	1	5	5	6	5	5	5	4
lmo0952	3	6	6	5	5	5	9	5	28	5	1	5	1	NA	5	5	10	11	8	2	5	2	1	2	1	4	1	2	2	2	2	2	2	2	6	6	9	1	4	9	9	1	4	4	2	4	4	4	10
lmo0953	4	2	2	1	1	1	4	1	4	1	1	1	1	NA	1	1	7	8	6	4	1	4	1	4	1	4	1	4	4	4	4	4	4	4	2	2	4	1	5	4	4	1	5	5	4	5	5	4	7
lmo0954	2	3	3	1	1	1	2	1	2	1	1	1	3	4	NA	1	2	5	4	2	1	2	1	2	3	2	13	2	2	2	2	2	2	2	3	3	2	8	2	2	2	8	2	2	2	2	2	2	2
lmo0955	3	6	6	6	6	6	9	6	18	6	1	6	8	NA	NA	6	10	11	NA	2	6	2	1	2	8	4	6	2	2	5	5	5	2	5	6	6	19	6	4	19	19	6	4	4	5	4	4	4	10
lmo0956	4	8	8	7	9	9	2	NA	3	7	1	10	1	NA	7	7	13	14	11	3	15	3	NA	3	1	5	40	2	3	6	6	6	2	6	8	8	2	31	5	2	2	31	5	5	6	5	5	5	13
lmo0958	4	6	6	1	7	7	4	7	12	1	1	1	1	NA	1	1	5	9	8	3	7	3	1	3	1	3	6	2	3	5	5	5	2	5	6	6	4	1	3	4	4	1	3	3	5	3	3	3	5
lmo0960	3	6	6	5	9	9	3	9	3	5	1	8	11	NA	5	5	12	13	10	3	7	3	1	3	11	4	58	2	3	3	3	3	2	3	6	6	3	25	4	3	3	25	4	4	3	4	4	4	12
lmo0961	4	6	6	5	9	9	13	9	39	5	1	8	12	NA	NA	5	14	15	10	3	7	3	1	3	12	3	91	2	3	4	4	4	2	4	6	6	13	33	3	13	13	33	3	3	4	3	3	3	14
lmo0962	2	6	6	5	7	7	2	7	2	5	1	7	7	25	5	5	10	11	8	2	7	2	1	2	7	4	9	2	2	2	2	2	2	2	6	6	2	19	4	2	2	19	4	4	2	4	4	4	10
lmo0963	4	1	1	6	8	8	4	8	4	6	1	6	11	NA	NA	6	2	12	NA	3	8	NA	1	3	11	5	1	2	3	4	4	4	2	4	1	1	4	15	5	4	4	15	5	5	4	5	5	5	2
lmo0965	4	7	7	6	9	9	12	9	3	6	1	7	11	NA	6	6	4	13	10	3	8	3	1	3	11	5	7	2	3	3	3	3	2	3	7	7	12	20	5	12	12	20	5	5	3	5	5	5	4
lmo0966	4	6	6	1	1	1	9	1	5	1	1	7	1	NA	1	1	4	10	8	3	1	3	1	3	27	4	6	2	3	5	5	5	2	5	6	6	9	6	4	9	9	6	4	4	5	4	4	4	4
lmo0967	2	6	6	5	8	8	2	8	4	5	1	6	1	NA	5	5	10	11	9	2	7	2	1	2	1	3	6	2	2	4	4	4	2	4	6	6	2	8	3	2	2	8	3	3	4	3	3	3	10
lmo0969	3	5	5	5	8	8	2	8	4	5	1	7	11	NA	5	5	12	13	NA	2	6	2	1	2	11	4	28	2	2	4	4	4	2	4	5	5	2	26	35	2	2	26	35	35	4	35	35	4	12
lmo0970	3	7	7	6	9	9	4	9	5	6	1	9	8	NA	6	6	11	12	10	3	9	3	1	3	8	4	23	2	3	5	5	5	2	5	7	7	4	22	4	4	4	22	4	4	5	4	4	4	11
lmo0972	2	1	1	3	1	1	2	1	2	3	1	1	5	NA	3	3	2	6	4	2	1	2	1	2	5	2	3	2	2	2	2	2	2	2	1	1	2	5	2	2	2	5	2	2	2	2	2	2	2
lmo0973	2	5	5	1	7	7	11	NA	4	1	1	6	10	NA	1	1	12	13	8	3	9	3	1	3	10	4	1	2	3	4	4	4	2	4	5	5	11	24	4	11	11	24	4	4	4	4	4	4	12
lmo0975	4	6	6	5	7	7	2	7	NA	5	1	7	1	26	5	5	2	16	15	3	8	3	1	3	1	2	12	2	3	23	23	23	2	4	6	6	2	1	2	2	2	1	2	2	23	2	2	2	2
lmo0976	25	3	3	2	1	1	45	1	NA	2	1	1	5	NA	NA	2	25	15	13	46	1	NA	1	46	5	25	6	25	46	18	18	18	25	18	3	3	45	19	25	45	45	19	25	25	18	25	25	25	25
lmo0977	3	5	5	4	4	4	9	4	9	4	1	4	4	71	4	4	2	10	7	3	11	3	1	3	4	3	NA	2	3	3	NA	3	2	3	5	5	9	20	3	9	9	20	3	3	3	3	3	3	2
lmo0978	2	5	5	4	7	7	11	NA	11	4	1	7	10	NA	4	4	2	12	8	2	13	2	1	2	10	3	26	2	2	39	39	39	2	2	5	5	11	26	3	11	11	26	3	3	39	3	3	3	2
lmo0979	13	7	7	6	9	9	3	NA	3	6	1	9	12	NA	6	6	14	15	10	3	16	3	1	3	12	5	35	2	3	3	3	3	2	3	7	7	3	34	5	3	3	34	5	5	3	5	5	5	14
lmo0980	2	5	5	4	7	7	2	NA	2	4	1	7	1	NA	4	4	10	11	8	2	12	NA	1	2	1	3	5	2	2	2	2	2	2	2	5	5	2	17	3	2	2	17	3	3	2	3	3	3	NA
lmo0983	2	4	4	3	7	7	2	7	2	3	1	6	7	NA	3	3	2	9	61	2	7	2	1	2	7	2	4	2	2	2	2	2	2	2	4	4	2	1	2	2	2	1	2	2	2	2	2	2	2
lmo0984	2	1	1	5	5	5	2	5	2	5	1	5	5	NA	5	5	4	7	6	3	5	3	1	3	5	4	5	2	3	2	2	2	2	2	1	1	2	NA	4	2	2	NA	4	4	2	4	4	4	4
lmo0985	3	1	1	6	1	1	9	1	5	6	1	1	8	NA	6	6	10	11	7	2	12	2	1	2	8	4	1	2	2	5	5	5	2	5	1	1	9	6	4	9	9	6	4	4	5	4	4	4	10
lmo0986	4	7	7	6	9	9	12	NA	12	6	1	9	8	NA	NA	6	13	14	10	3	8	3	1	3	8	2	20	2	3	12	12	12	2	12	7	7	12	27	2	12	12	27	2	2	12	2	2	2	NA
lmo0988	2	7	7	6	9	9	13	NA	36	6	1	9	12	NA	6	6	14	15	10	3	8	16	1	16	12	2	26	2	3	5	5	5	2	5	7	7	13	6	2	13	13	6	2	2	5	2	2	2	NA
lmo0989	4	7	7	1	9	9	5	NA	23	1	1	9	11	NA	1	1	5	12	10	3	13	3	1	3	11	5	9	2	3	6	6	6	2	6	7	7	5	9	5	5	5	9	5	5	6	5	5	5	5
lmo0991	2	1	1	1	5	5	3	5	18	1	1	5	1	NA	1	1	3	7	6	3	8	3	1	3	1	3	1	2	3	4	4	4	2	4	1	1	3	1	3	3	3	1	3	3	4	3	3	3	3
lmo0992	4	5	5	5	6	6	3	6	3	5	1	6	9	NA	5	5	3	10	7	3	11	12	1	12	9	3	9	2	3	3	3	3	2	3	5	5	3	14	3	3	3	14	3	3	3	3	3	3	3
lmo0993	21	3	3	2	4	4	24	NA	23	2	1	4	7	NA	2	2	25	8	NA	20	9	20	1	20	7	22	7	19	20	23	23	23	19	23	3	3	24	49	22	24	24	49	22	22	23	22	22	22	25
lmo0994	2	1	1	3	1	1	2	1	2	3	1	1	1	NA	3	3	2	5	2	2	1	2	1	2	1	2	1	2	2	2	2	2	2	2	1	1	2	7	2	2	2	7	2	2	2	2	2	2	2
lmo0996	4	7	7	6	6	6	2	6	2	6	1	6	6	45	6	6	2	9	8	3	10	3	1	3	6	2	6	2	3	5	5	5	2	5	7	7	2	14	2	2	2	14	2	2	5	2	2	2	2
lmo0997	14	8	8	7	10	10	15	10	51	7	1	10	13	NA	7	7	16	17	11	3	18	3	1	3	13	5	8	21	3	NA	6	NA	21	6	8	8	15	40	5	15	15	40	5	5	6	5	5	5	16
lmo0999	4	6	6	5	7	7	3	7	26	5	1	7	6	NA	5	5	2	9	8	3	10	3	1	3	6	3	1	2	3	3	3	3	2	3	6	6	3	6	3	3	3	6	3	3	3	3	3	3	2
lmo1000	4	1	1	6	8	8	10	8	3	6	1	8	1	NA	NA	6	11	12	9	3	NA	3	1	3	1	5	7	2	3	3	3	3	2	3	1	1	27	1	5	27	27	1	5	5	NA	5	5	5	11
lmo1002	2	1	1	1	1	1	2	1	2	1	1	1	1	3	1	1	2	4	3	2	1	2	1	2	1	2	1	2	2	2	2	2	2	2	1	1	2	1	2	2	2	1	2	2	2	2	2	2	2
lmo1003	2	7	7	6	9	9	12	9	2	6	1	9	11	NA	NA	6	13	14	10	3	15	3	1	3	11	5	8	2	3	2	2	2	2	2	7	7	12	11	5	12	12	11	5	5	2	5	5	5	13
lmo1005	2	4	4	3	7	7	2	7	2	3	1	6	8	NA	NA	3	2	9	20	2	8	2	1	2	8	2	8	2	2	2	2	2	2	2	4	4	2	8	2	2	2	8	2	2	2	2	2	2	2
lmo1006	2	6	6	5	8	8	4	8	NA	5	1	8	11	NA	5	5	12	13	9	2	14	2	1	2	11	3	24	2	2	4	4	4	2	4	6	6	4	30	3	4	4	30	3	3	4	3	3	3	12
lmo1007	2	1	1	1	1	1	5	1	2	1	1	1	1	14	1	1	2	6	4	2	1	2	1	2	1	3	1	2	2	2	2	2	2	2	1	1	5	1	3	5	5	1	3	3	2	3	3	3	2
lmo1008	2	1	1	1	1	1	2	1	2	1	1	1	1	6	1	1	2	4	3	2	1	2	1	2	1	2	1	2	2	2	2	2	2	2	1	1	2	1	2	2	2	1	2	2	2	2	2	2	2
lmo1009	2	1	1	1	1	1	4	1	2	1	1	1	1	13	1	1	2	5	3	2	1	2	1	2	1	2	1	2	2	2	2	2	2	2	1	1	4	1	2	4	4	1	2	2	2	2	2	2	2
lmo1010	2	5	5	4	1	1	9	1	10	4	1	1	1	NA	NA	4	10	11	7	2	12	2	1	2	1	3	1	2	2	2	2	2	2	2	5	5	9	1	3	9	9	1	3	3	2	3	3	3	10
lmo1011	3	1	7	5	1	1	8	1	19	5	1	1	1	NA	NA	5	9	10	6	2	11	2	1	2	1	4	NA	2	2	3	3	3	2	3	1	1	8	1	21	8	8	1	21	21	3	21	21	4	9
lmo1012	4	8	8	7	7	7	6	7	6	7	1	7	1	NA	7	7	11	12	NA	3	1	3	1	3	1	5	1	2	3	6	6	6	2	6	8	8	6	1	5	6	6	1	5	5	6	5	5	5	11
lmo1013	3	1	1	1	5	5	8	5	2	1	1	5	7	NA	1	1	2	9	6	2	1	2	1	2	7	4	1	2	2	4	4	4	2	4	1	1	11	1	4	11	11	1	4	4	4	4	4	4	2
lmo1014 (gbuA)	4	1	1	6	8	8	2	8	3	6	1	8	1	NA	6	6	4	10	9	3	1	3	1	3	1	5	1	2	3	3	3	3	2	3	1	1	2	1	5	2	2	1	5	5	3	5	5	5	4
lmo1016 (gbuC)	4	8	8	14	10	10	2	NA	6	7	1	10	13	NA	7	7	5	15	NA	3	16	3	1	3	13	5	1	2	3	6	6	6	2	42	8	8	2	34	5	2	2	34	5	5	6	5	5	5	5
lmo1017	3	4	4	4	5	5	2	5	2	4	1	5	7	20	NA	4	2	8	6	2	9	NA	1	2	7	2	4	2	2	16	16	16	2	2	4	4	2	4	2	2	2	4	2	2	16	2	2	2	2
lmo1018	2	1	1	6	8	8	2	NA	5	6	1	8	11	NA	6	6	12	13	9	3	14	3	1	3	11	4	23	2	3	30	30	30	2	5	1	1	2	7	4	2	2	7	4	4	30	4	4	4	12
lmo1019	2	5	5	4	7	7	2	NA	2	4	1	7	10	NA	4	4	11	12	8	2	9	2	1	2	10	2	1	2	2	2	2	2	2	2	5	5	2	25	34	2	2	25	34	34	2	34	34	2	18
lmo1020	4	1	1	1	5	5	2	5	4	1	1	5	7	26	1	1	3	8	6	3	9	3	1	3	1	4	1	18	3	3	3	3	2	3	1	1	2	19	4	2	2	19	4	4	3	4	4	4	3
lmo1021	3	6	6	5	8	8	2	8	3	5	1	8	10	NA	5	5	11	12	9	3	1	3	1	3	10	4	21	2	3	3	3	3	2	3	6	6	2	1	4	2	2	1	4	4	3	4	4	4	NA
lmo1022 (liaR)	3	5	5	4	7	7	3	7	2	4	1	6	1	NA	4	4	3	10	8	3	NA	3	1	3	1	3	6	2	3	3	3	3	2	3	5	5	3	1	3	3	3	1	3	3	3	3	3	3	3
lmo1025	8	1	1	4	1	1	9	1	2	4	1	1	1	NA	NA	4	2	10	6	3	1	3	1	3	1	2	1	2	3	2	2	2	2	2	1	1	9	1	2	9	9	1	2	2	2	2	2	NA	2
lmo1026	2	1	1	10	7	7	2	7	2	4	1	6	1	NA	NA	10	2	11	8	2	5	2	1	2	1	2	1	2	2	3	3	3	2	3	1	NA	2	23	2	2	2	23	2	2	3	2	2	2	2
lmo1027	3	1	1	5	8	8	2	8	2	5	1	7	11	NA	5	5	12	13	9	2	14	2	1	2	11	4	87	2	2	2	2	2	2	2	1	1	2	27	4	2	2	27	4	4	2	4	4	4	12
lmo1028	2	1	1	1	1	1	2	1	2	1	1	1	1	4	1	1	2	5	4	2	1	2	1	2	1	2	1	2	2	2	2	2	2	2	1	1	2	1	2	2	2	1	2	2	2	2	2	2	2
lmo1029	2	1	1	7	4	4	8	4	2	3	1	1	6	NA	NA	3	2	9	5	2	NA	NA	1	2	6	2	1	2	2	2	2	2	2	2	1	1	8	21	2	8	8	21	2	2	2	2	2	2	2
lmo1038	4	7	7	6	10	10	3	NA	14	6	1	9	13	NA	6	6	14	15	11	3	8	3	1	3	13	3	27	2	3	5	5	5	2	5	7	7	3	13	3	3	3	13	3	3	5	3	3	3	14
lmo1039	4	1	1	1	8	8	3	8	3	1	1	1	11	NA	1	1	3	12	9	3	7	3	1	3	11	5	19	2	3	15	15	15	2	6	1	1	3	17	5	3	3	17	5	5	15	5	5	5	3
lmo1040	2	3	3	3	4	4	2	NA	2	3	1	3	3	36	3	3	2	6	5	2	3	2	1	2	3	2	3	2	2	2	2	2	2	2	3	3	2	3	2	2	2	3	2	NA	2	2	2	2	9
lmo1041	3	1	1	4	6	6	9	NA	27	4	1	5	8	NA	4	4	10	11	7	12	1	3	1	3	8	3	1	2	12	3	3	3	2	3	1	1	9	1	3	9	9	1	3	3	3	3	3	3	10
lmo1042	12	1	1	7	9	9	13	9	36	7	1	1	7	NA	7	7	14	15	10	3	8	3	1	3	7	5	20	2	3	6	6	6	2	6	1	1	13	18	5	13	13	18	5	5	6	5	5	5	14
lmo1044	3	1	1	12	8	8	13	NA	25	5	1	7	11	NA	5	5	14	15	9	2	6	2	1	2	11	4	11	2	2	4	4	4	2	4	1	1	13	21	4	13	13	21	4	4	4	4	4	4	14
lmo1045	2	1	1	4	7	7	2	7	2	4	1	6	10	NA	4	4	2	11	8	3	5	3	1	3	10	2	10	2	3	2	2	2	2	2	1	1	2	13	2	2	2	13	2	2	2	2	2	2	2
lmo1046	2	4	4	3	6	6	2	6	2	3	1	1	8	NA	3	3	2	9	7	2	5	2	1	2	8	2	18	2	2	2	2	2	2	2	4	4	2	12	2	2	2	12	2	2	2	2	2	2	2
lmo1047	4	1	1	7	9	9	6	NA	6	7	1	1	11	NA	7	7	3	12	10	NA	8	3	1	3	11	5	1	2	3	6	6	6	2	6	1	1	6	14	5	6	6	14	5	5	6	5	5	5	3
lmo1048	3	5	5	4	8	8	3	8	2	4	1	7	10	NA	4	4	3	11	9	3	6	3	1	3	10	3	1	2	3	2	2	2	2	2	5	5	3	10	3	3	3	10	3	3	2	3	3	3	3
lmo1049	4	8	8	7	22	22	14	22	42	7	1	7	13	NA	NA	7	6	15	11	3	9	3	1	3	13	5	8	2	3	6	6	6	2	6	8	8	14	13	5	14	14	13	5	5	6	5	5	5	20
lmo1051	3	1	1	6	1	1	5	1	3	6	1	1	1	NA	NA	6	2	9	8	3	7	3	1	3	1	4	1	2	3	5	5	5	2	5	1	1	5	1	4	5	5	1	4	4	5	4	4	4	2
lmo1052	3	1	1	7	8	8	3	8	23	5	1	7	11	NA	7	7	12	13	9	2	6	2	1	2	11	4	1	2	2	3	3	3	2	3	1	1	3	15	4	3	3	15	4	4	3	4	4	4	12
lmo1053	4	1	1	6	9	9	13	NA	33	6	1	8	12	NA	6	6	5	14	10	3	7	3	1	3	12	5	1	2	3	2	2	2	2	2	1	1	13	17	5	13	13	17	5	5	2	5	5	5	5
lmo1054	4	7	7	6	10	10	14	NA	2	6	1	9	13	NA	6	6	15	16	11	3	8	3	1	3	13	5	7	2	3	2	2	2	2	2	7	7	14	18	5	14	14	18	5	5	2	5	5	5	15
lmo1058	2	3	3	1	3	3	2	3	2	1	1	1	1	16	1	1	5	6	4	2	3	2	1	2	1	2	3	2	2	2	2	2	2	2	3	3	2	3	2	2	2	3	2	2	2	2	2	2	5
lmo1059	2	5	5	4	8	8	11	8	11	4	1	7	10	NA	4	4	3	12	NA	3	6	NA	1	3	10	3	5	2	3	2	2	2	2	2	5	5	11	22	3	11	11	22	3	3	2	3	3	3	3
lmo1064	2	1	1	4	1	1	7	1	7	4	1	1	1	NA	4	4	8	9	5	3	1	3	1	3	1	3	1	2	3	2	2	2	2	2	1	1	7	1	3	7	7	1	3	3	2	3	3	3	NA
lmo1065	2	5	5	5	5	5	4	5	4	5	1	5	5	NA	NA	5	8	9	7	3	10	3	1	3	5	4	5	2	3	2	2	2	2	2	5	5	4	1	4	4	4	1	4	4	2	4	4	4	8
lmo1067	4	6	6	5	6	6	4	6	4	5	1	8	10	NA	NA	5	11	12	9	3	7	3	1	3	10	4	26	4	3	4	4	4	4	4	6	6	4	1	4	4	4	1	4	4	4	4	4	4	11
lmo1070	2	1	1	1	1	1	2	1	2	1	1	1	1	NA	1	1	2	5	4	2	3	2	1	2	1	2	1	2	2	2	2	2	2	2	1	1	2	1	2	2	2	1	2	2	2	2	2	2	2
lmo1071	12	6	6	5	9	9	2	9	2	5	1	8	7	NA	5	5	4	13	10	3	7	3	1	3	7	4	24	2	3	2	2	2	2	2	6	6	2	1	4	2	2	1	4	4	2	4	4	4	4
lmo1072	4	8	8	7	11	11	15	11	6	7	1	10	14	NA	7	7	16	17	NA	3	9	3	1	3	14	NA	41	2	3	6	6	6	2	6	8	8	15	1	5	15	15	1	5	5	6	5	5	5	16
lmo1073	23	5	5	4	8	8	26	8	24	4	1	7	10	NA	4	4	11	27	NA	2	6	2	1	2	10	3	36	22	2	24	24	24	22	24	5	5	26	20	3	26	26	20	3	3	24	3	3	NA	11
lmo1074	2	5	5	4	5	44	2	5	2	4	1	5	5	NA	4	4	3	7	6	3	1	3	1	3	5	3	5	2	3	2	2	2	2	2	5	5	2	11	3	2	2	11	3	3	2	3	3	3	3
lmo1075	9	1	1	3	1	1	9	1	9	3	1	1	5	NA	3	3	2	11	10	2	4	2	1	2	5	2	5	9	2	9	9	9	9	9	1	1	9	4	2	9	9	4	2	2	9	2	2	2	2
lmo1089	10	1	1	3	4	4	10	4	10	3	1	3	3	NA	3	3	6	7	5	2	1	11	1	2	3	2	12	10	2	10	10	10	10	10	1	1	10	1	2	10	10	1	2	2	10	2	2	2	6
lmo1092	4	7	7	6	10	10	4	NA	5	6	1	9	13	NA	6	6	4	14	11	3	8	3	1	3	13	4	28	2	3	5	5	5	2	5	7	7	4	31	4	4	4	31	4	4	5	4	4	4	4
lmo1093	2	6	6	5	9	9	2	9	2	5	1	8	12	NA	5	5	2	13	10	2	7	2	1	2	12	3	16	2	2	39	39	39	2	4	6	6	2	29	3	2	2	29	3	3	39	3	3	3	2
lmo1094	2	5	5	4	8	8	2	NA	2	4	1	7	7	NA	4	4	2	11	9	2	6	2	1	2	7	3	14	2	2	2	2	2	2	2	5	5	2	6	3	2	2	6	3	3	2	3	3	25	2
lmo1095	2	6	6	5	9	9	3	NA	19	5	1	8	8	NA	5	5	12	13	10	3	7	3	1	3	8	4	16	2	3	3	3	3	2	3	6	6	3	7	4	3	3	7	4	4	3	4	4	4	2
lmo1096	4	8	8	7	11	11	15	NA	53	7	1	10	14	NA	7	7	16	17	12	3	9	3	1	3	14	5	44	2	3	71	6	71	2	6	8	8	15	211	5	15	15	211	5	5	6	5	5	5	24
lmo1126	21	5	5	4	6	6	19	6	18	4	1	1	7	NA	4	4	20	17	14	18	8	18	1	18	7	3	10	19	18	18	18	18	19	18	5	5	19	73	3	19	19	73	3	3	18	3	3	3	18
lmo1131	4	8	8	7	10	10	13	10	NA	7	1	1	12	NA	7	7	14	33	11	3	1	3	9	3	12	5	38	31	3	6	6	6	2	6	8	8	13	7	5	13	13	7	5	5	6	5	5	5	19
lmo1132	14	8	8	7	11	11	15	11	49	7	1	10	13	NA	7	7	16	17	12	3	9	18	1	18	13	5	25	2	3	6	6	6	2	6	8	8	15	38	5	15	15	38	5	5	6	5	5	5	23
lmo1133	4	1	1	1	1	1	9	1	15	1	1	1	8	NA	1	1	6	10	7	3	11	3	1	3	8	5	1	2	3	6	6	6	2	6	1	1	9	1	5	9	9	1	5	5	6	5	5	5	6
lmo1135	47	8	8	7	11	11	41	NA	54	7	1	10	13	NA	7	7	44	40	NA	36	9	36	1	36	13	56	55	39	36	37	37	37	39	37	8	8	41	7	46	41	41	7	46	46	37	46	46	56	42
lmo1137	10	1	1	6	8	8	2	8	2	6	1	8	6	NA	6	6	4	11	9	2	7	2	1	2	6	4	8	2	2	5	5	5	2	5	1	1	2	6	4	2	2	6	4	4	5	4	4	4	4
lmo1138	7	1	1	4	1	1	2	1	2	4	1	1	6	NA	4	4	8	9	5	2	1	2	1	2	6	2	1	2	2	2	2	2	2	2	1	1	2	1	2	2	2	1	2	2	2	2	2	2	8
lmo1140	3	5	5	4	1	1	2	1	2	4	1	6	1	NA	4	4	2	8	7	2	6	2	1	2	1	2	1	2	2	2	2	2	2	2	5	5	2	14	2	2	2	14	2	2	2	2	2	2	2
lmo1141	3	5	5	1	1	1	9	1	3	1	1	6	1	NA	NA	1	3	10	7	3	11	3	1	3	1	4	1	2	3	2	2	2	2	2	5	5	9	22	4	9	9	22	4	4	2	4	4	4	3
lmo1142	4	6	6	1	1	1	2	1	NA	1	1	8	11	NA	NA	1	3	12	9	3	7	3	1	3	11	27	1	2	3	2	2	2	2	2	6	6	2	25	5	2	2	25	5	5	2	5	5	27	3
lmo1143	2	5	5	4	4	4	2	NA	2	4	1	6	6	NA	4	4	2	9	7	2	4	2	1	2	6	3	4	2	2	32	32	32	2	2	5	5	2	17	3	2	2	17	3	3	32	3	3	3	2
lmo1144	2	1	1	3	4	4	2	4	2	3	1	1	1	NA	3	3	2	6	5	2	1	2	1	2	1	2	11	2	2	2	2	2	2	2	1	1	2	1	2	2	2	1	2	2	2	2	2	2	2
lmo1145	4	6	6	5	1	1	2	1	2	5	1	1	8	NA	5	5	4	9	7	3	1	3	1	3	8	3	1	2	3	2	2	2	2	2	6	6	2	5	3	2	2	5	3	3	2	3	3	3	4
lmo1146	19	3	3	2	7	7	19	7	35	2	1	6	9	NA	2	2	19	10	8	20	5	20	4	20	9	19	13	19	20	19	19	19	19	19	3	3	19	2	19	19	19	2	19	19	22	19	19	19	19
lmo1147	3	5	5	4	7	7	3	7	2	4	1	1	10	NA	4	4	2	11	8	2	6	2	1	2	10	24	7	2	2	2	2	2	2	2	5	5	3	23	3	3	3	23	3	3	2	3	3	3	2
lmo1149	3	6	6	5	9	9	3	9	3	5	1	8	5	NA	5	5	3	12	NA	2	13	2	1	2	5	4	25	2	2	2	2	2	2	2	6	6	3	22	4	3	3	22	4	4	2	4	4	4	3
lmo1150	2	5	5	4	4	4	2	4	24	4	1	5	5	NA	4	4	2	7	6	2	8	2	1	2	5	3	21	2	2	2	2	2	2	2	5	5	2	4	25	2	2	4	25	25	2	25	25	3	2
lmo1152	3	1	1	1	1	1	2	1	2	1	1	5	7	NA	1	1	2	8	NA	2	5	2	1	2	7	2	1	2	2	21	21	21	2	4	1	1	2	5	2	2	2	5	2	2	21	2	2	2	2
lmo1153	4	1	1	6	9	9	3	9	31	6	1	8	12	NA	6	6	13	14	10	3	15	3	1	3	12	5	1	2	3	3	3	3	2	3	1	1	3	28	5	3	3	28	5	5	3	5	5	5	20
lmo1154	2	1	1	1	1	1	3	1	2	1	1	5	8	NA	1	1	2	9	6	2	10	2	1	2	8	3	1	2	2	2	2	2	2	2	1	1	3	16	3	3	3	16	3	3	2	3	3	3	2
lmo1155	2	1	1	1	6	6	8	6	2	1	1	5	1	NA	1	1	9	10	7	3	11	3	1	3	1	2	1	2	3	4	4	4	2	4	1	1	8	19	2	8	8	19	2	2	4	2	2	2	15
lmo1156	4	7	7	6	10	10	14	NA	14	6	1	9	13	NA	6	6	15	16	11	3	17	3	1	3	13	5	120	14	3	3	3	3	14	3	7	7	14	40	5	14	14	40	5	5	3	5	5	5	25
lmo1157	2	5	5	4	5	5	2	5	2	4	1	6	5	9	4	4	2	8	7	3	4	3	4	3	5	2	5	2	3	3	3	3	2	3	5	5	2	10	2	2	2	10	2	2	3	2	2	2	11
lmo1158	2	6	6	1	8	8	2	8	2	1	1	7	6	NA	1	1	2	10	9	3	1	3	1	3	6	4	1	2	3	5	5	5	2	5	6	6	2	16	4	2	2	16	4	4	5	4	4	4	2
lmo1160	4	1	1	5	1	1	4	1	2	5	1	7	10	NA	5	5	11	12	8	3	6	3	1	3	10	2	1	2	3	2	2	2	2	2	1	1	4	22	2	4	4	22	2	2	2	2	2	2	11
lmo1161	3	6	6	5	9	9	2	NA	4	5	1	8	11	NA	5	5	12	13	10	2	7	2	1	2	11	4	31	2	2	2	2	2	2	2	6	6	2	30	4	2	2	30	4	4	2	4	4	4	12
lmo1162	2	5	5	4	1	1	9	1	2	4	1	6	8	NA	4	4	10	11	7	3	6	3	1	3	8	2	14	2	3	2	2	2	2	2	5	5	9	19	2	9	9	19	2	2	2	2	2	2	10
lmo1163	2	3	3	1	3	3	2	NA	2	1	1	3	3	4	1	1	2	5	4	2	3	2	1	2	3	2	1	2	2	2	2	2	2	2	3	3	2	3	2	2	2	3	2	2	2	2	2	2	2
lmo1164	4	8	8	7	10	10	14	NA	2	7	1	9	13	NA	7	7	15	16	11	3	9	3	1	3	13	5	35	2	3	6	6	6	2	6	8	8	14	34	5	14	14	34	5	5	6	5	5	5	15
lmo1166	4	8	8	13	10	10	14	10	2	7	1	9	12	NA	NA	13	15	16	11	3	17	NA	1	3	12	5	26	2	3	6	6	6	2	6	8	8	14	27	5	14	14	27	5	5	6	5	5	5	15
lmo1167	4	8	8	7	7	7	13	NA	2	7	1	10	12	NA	7	7	6	14	11	3	15	3	1	3	12	5	25	2	3	6	6	6	2	6	8	8	13	100	5	13	13	100	5	5	6	5	5	5	6
lmo1169	2	6	6	5	1	1	2	1	2	5	1	7	9	NA	5	5	10	11	8	3	7	3	1	3	5	4	23	2	3	2	2	2	2	2	6	6	2	21	4	2	2	21	4	4	2	4	4	4	10
lmo1170	4	7	7	6	8	8	11	8	41	6	1	7	10	NA	6	6	12	13	9	3	7	3	1	3	10	5	31	2	3	4	4	4	2	4	7	7	11	7	5	11	11	7	5	5	4	5	5	5	12
lmo1171	4	8	8	7	9	9	12	NA	33	7	1	8	11	NA	7	7	4	13	10	3	14	3	1	3	11	5	22	NA	3	4	4	4	2	41	8	8	12	7	5	12	12	7	5	5	4	5	5	5	4
lmo1172	2	1	1	4	1	1	7	1	3	4	1	1	1	NA	4	4	3	8	5	3	1	3	1	3	1	3	1	2	3	3	3	3	2	3	1	1	7	1	3	7	7	1	3	3	3	3	3	3	3
lmo1174	11	6	6	5	7	7	3	NA	3	5	1	7	10	NA	5	5	12	13	8	3	14	3	1	3	10	3	29	2	3	4	4	NA	2	4	6	6	3	28	3	3	3	28	3	NA	4	3	3	3	12
lmo1175	3	7	7	6	9	9	13	9	42	6	1	8	12	NA	6	6	14	15	10	2	12	2	1	2	12	27	34	2	2	5	5	5	2	5	7	7	13	12	27	13	13	12	27	27	5	27	27	27	14
lmo1176	2	1	1	5	1	1	2	1	2	5	1	6	1	NA	5	5	2	9	8	3	10	3	1	3	1	4	21	2	3	2	2	2	2	2	1	1	2	1	4	2	2	1	4	4	2	4	4	4	2
lmo1177	4	7	7	6	1	1	9	1	23	6	1	1	1	NA	6	6	5	8	8	3	1	3	1	3	1	5	6	2	3	5	5	5	11	5	7	7	9	1	5	9	9	1	5	5	5	5	5	5	4
lmo1178	11	6	6	5	8	8	3	8	4	5	1	7	10	NA	5	5	12	13	9	3	14	3	1	3	10	3	28	2	3	2	2	2	2	2	6	6	3	27	3	3	3	27	3	3	2	3	3	NA	3
lmo1179	4	8	8	7	11	11	14	11	14	7	1	10	13	NA	7	7	15	16	12	3	17	3	1	3	13	5	11	2	3	6	6	6	2	6	8	8	14	34	5	14	14	34	5	5	6	5	5	5	15
lmo1181	4	7	7	6	10	10	4	10	5	6	1	9	12	NA	6	6	13	14	11	15	16	3	1	3	12	4	37	2	15	5	5	5	2	5	7	7	4	35	4	4	4	35	4	4	5	4	4	4	13
lmo1182	4	7	7	6	1	1	10	1	2	6	1	1	9	NA	6	6	4	11	4	3	9	3	1	3	9	5	22	2	3	2	2	2	2	2	7	7	10	1	5	10	10	1	5	5	2	5	5	5	4
lmo1183	2	6	6	5	9	9	2	9	2	5	1	8	11	NA	5	5	12	13	10	3	14	3	1	3	11	4	27	2	3	2	2	2	2	2	6	6	2	26	4	2	2	26	4	4	2	4	4	4	12
lmo1184	2	5	5	4	6	6	2	6	2	4	1	1	5	NA	4	4	2	8	7	3	5	3	1	3	5	2	5	2	3	2	2	2	2	2	5	5	2	11	2	2	2	11	2	2	2	2	2	2	2
lmo1185	2	4	4	3	5	5	2	5	2	3	1	1	3	NA	3	3	2	7	6	2	3	2	1	2	3	2	4	2	2	2	2	2	2	2	4	4	2	1	2	2	2	1	2	2	2	2	2	2	2
lmo1187	2	1	1	1	1	1	2	1	2	1	1	1	3	6	1	1	2	5	4	2	1	2	1	2	3	2	1	2	2	2	2	2	2	2	1	1	2	1	2	2	2	1	NA	2	2	2	2	2	2
lmo1190	3	5	5	4	7	7	3	7	2	4	1	6	7	NA	4	4	2	10	8	2	8	2	1	2	7	2	5	2	2	2	2	2	2	2	5	5	3	1	2	3	3	1	2	2	2	2	2	2	2
lmo1191	3	6	6	5	9	9	13	NA	2	5	1	8	12	NA	5	5	14	15	10	3	16	3	1	3	12	4	42	2	3	2	2	2	2	2	6	6	13	40	4	13	13	40	4	NA	2	4	4	4	22
lmo1192	2	7	7	6	10	10	13	NA	2	6	1	9	1	NA	6	6	14	15	11	3	16	3	1	3	1	4	19	2	3	2	2	2	2	5	7	7	13	38	4	13	13	38	4	4	2	4	4	4	NA
lmo1193	2	4	4	3	5	5	2	5	2	3	1	1	1	NA	3	3	2	8	6	2	9	2	1	2	1	2	18	2	2	2	2	2	2	2	4	4	2	11	2	2	2	11	2	2	2	2	2	2	2
lmo1194	2	6	6	5	7	7	10	7	2	5	1	1	9	NA	NA	5	11	12	8	3	13	3	1	3	9	4	28	2	3	2	2	2	2	2	6	6	10	151	4	10	10	151	4	4	2	4	4	4	11
lmo1195	2	1	1	1	5	5	7	5	23	1	1	1	1	NA	1	1	3	8	NA	3	9	3	1	3	1	4	1	2	3	2	2	2	2	2	1	1	7	1	4	7	7	1	4	4	2	4	4	4	3
lmo1196	4	6	6	1	1	1	2	1	2	1	1	1	1	NA	NA	1	2	8	7	3	1	3	1	3	1	5	1	2	3	2	2	2	2	2	6	6	2	1	5	2	2	1	5	5	2	5	5	5	2
lmo1198	2	7	7	6	10	10	13	NA	46	6	1	9	12	NA	6	6	14	15	NA	3	16	3	1	3	12	4	25	2	3	5	5	5	2	5	7	7	13	37	4	13	13	37	4	4	5	4	4	4	14
lmo1199	4	8	8	7	9	9	2	NA	NA	7	1	10	13	NA	7	7	6	14	11	3	9	3	1	3	13	2	27	2	3	6	6	6	2	6	8	8	2	25	2	2	2	25	2	2	6	2	2	2	6
lmo1200	4	6	6	5	7	7	4	NA	4	5	1	1	9	NA	5	5	4	10	8	3	11	3	1	3	9	4	22	2	3	4	4	4	2	4	6	6	4	20	4	4	4	20	4	4	4	4	4	4	4
lmo1201	4	8	8	7	10	10	14	10	41	7	1	9	13	NA	7	7	15	16	11	3	9	17	1	17	13	5	36	2	3	6	6	6	2	6	8	8	14	35	5	14	14	35	5	5	6	NA	5	5	15
lmo1202	4	7	7	6	10	10	14	NA	2	6	1	9	13	NA	6	6	2	15	NA	3	16	NA	1	3	13	5	32	2	3	2	2	2	2	2	7	7	14	31	5	14	14	31	5	5	2	5	5	5	2
lmo1203	3	6	6	5	8	8	3	8	31	5	1	1	10	NA	5	5	3	11	9	3	12	13	1	3	10	4	16	2	3	3	3	3	2	3	6	6	3	10	4	3	3	10	4	4	3	4	4	4	3
lmo1204	4	7	7	6	1	1	3	1	2	6	1	1	9	NA	6	6	10	11	8	3	1	3	1	3	9	5	7	2	3	3	3	3	2	3	7	7	3	9	5	3	3	9	5	5	3	5	5	5	10
lmo1205	2	5	5	4	6	6	2	6	2	4	1	6	5	NA	4	4	3	8	7	3	6	3	1	3	5	2	16	2	3	2	2	2	2	2	5	5	2	1	2	2	2	1	2	2	2	2	2	2	3
lmo1206	4	8	8	7	9	9	6	9	6	7	1	9	9	NA	NA	7	2	11	10	3	9	3	1	3	9	5	14	2	3	6	6	6	2	6	8	8	6	9	5	6	6	9	5	5	6	5	5	5	2
lmo1209	3	5	5	4	4	4	2	NA	3	4	1	4	7	NA	4	4	8	9	6	3	4	3	1	3	7	3	4	2	3	3	3	3	11	3	5	5	2	50	3	2	2	50	3	3	3	3	3	3	8
lmo1210	3	4	4	4	4	4	8	NA	9	4	1	4	7	NA	4	4	9	10	5	3	4	3	1	3	7	3	4	2	3	3	3	3	2	3	4	4	8	1	3	8	8	1	3	3	3	3	3	3	9
lmo1211	3	4	4	4	4	4	2	NA	2	4	1	6	9	NA	4	4	3	10	7	2	6	2	1	2	9	3	4	2	2	3	3	3	2	3	4	4	2	1	3	2	2	1	3	3	3	3	3	3	3
lmo1212	4	8	8	7	10	10	13	NA	6	7	1	9	12	NA	7	7	14	15	27	3	16	17	1	17	12	5	10	2	3	6	6	6	2	6	8	8	13	8	5	13	13	8	5	5	6	5	5	5	14
lmo1215	2	5	5	5	5	5	8	5	24	5	1	1	5	NA	5	5	9	10	6	3	11	3	1	3	5	16	5	2	3	2	2	2	2	2	5	5	8	7	16	8	8	7	16	16	2	16	16	16	9
lmo1216	2	1	1	4	1	1	2	1	2	4	1	6	9	NA	4	4	2	10	7	3	1	3	1	3	9	2	5	2	3	2	2	2	2	2	1	1	2	6	2	2	2	6	2	2	2	2	2	2	13
lmo1217	2	1	1	5	7	7	2	NA	2	5	1	1	10	57	5	5	4	11	8	3	12	3	1	3	10	4	25	2	3	40	40	40	2	2	1	1	2	1	4	2	2	1	4	4	32	4	4	4	17
lmo1219	2	7	7	6	7	7	2	7	2	6	1	7	9	38	6	6	3	10	8	3	7	3	1	3	9	3	7	2	3	2	2	2	2	2	7	7	2	7	4	2	2	7	4	4	2	4	4	3	3
lmo1220	2	4	4	3	1	1	2	1	2	3	1	1	3	NA	3	3	2	6	5	2	1	2	1	2	3	2	1	2	2	2	2	2	2	2	4	4	2	3	2	2	2	3	2	2	2	2	2	2	2
lmo1221	4	7	7	6	10	10	14	NA	2	6	1	9	13	NA	NA	6	15	16	NA	3	9	3	NA	3	13	5	31	2	3	2	2	2	2	2	7	7	14	18	5	14	14	18	5	5	2	5	5	5	20
lmo1222	14	8	8	7	10	10	15	NA	59	7	1	1	13	NA	7	7	16	17	11	3	18	19	1	19	13	5	48	2	3	6	6	6	2	6	8	8	15	39	5	15	15	39	5	5	6	5	5	5	26
lmo1225	2	1	1	1	1	1	2	1	2	1	1	1	1	NA	NA	1	2	5	4	3	6	3	1	3	1	2	1	2	3	2	2	2	2	2	1	1	2	1	2	2	2	1	2	2	2	2	2	2	2
lmo1227	2	1	1	1	6	6	2	6	NA	1	1	5	8	NA	1	1	2	9	7	2	10	2	1	2	8	3	8	2	2	2	2	2	2	2	1	1	2	5	3	2	2	5	3	3	2	3	3	3	13
lmo1228	4	6	6	6	9	9	5	9	NA	6	1	8	12	74	6	6	3	13	10	3	14	3	1	3	12	3	6	2	3	5	5	5	2	5	6	6	5	6	3	5	5	6	3	3	5	3	3	3	3
lmo1230	4	5	5	5	7	7	3	7	17	5	1	7	7	10	5	5	4	9	8	3	7	3	1	3	7	2	6	2	3	4	4	4	2	4	5	5	3	1	2	3	3	1	2	2	4	2	2	2	3
lmo1231	14	7	7	7	10	10	15	10	6	7	1	9	13	NA	7	7	16	17	NA	3	18	3	1	3	13	40	7	2	3	6	6	6	2	6	7	7	15	1	5	15	15	1	5	5	6	5	5	5	5
lmo1232	14	8	8	7	11	11	15	11	6	7	1	10	13	NA	NA	7	16	17	NA	3	18	3	1	3	13	5	44	2	3	6	6	6	2	6	8	8	15	21	5	15	15	21	5	5	6	5	5	5	16
lmo1233	3	1	1	1	5	5	2	5	4	1	1	1	1	NA	1	1	2	7	6	2	5	2	1	2	1	3	5	2	2	4	4	4	2	4	1	1	2	1	3	2	2	1	3	3	4	3	3	3	2
lmo1236	2	5	5	4	8	8	2	8	2	4	1	7	7	NA	4	4	2	11	9	3	8	3	1	3	7	2	4	2	3	2	2	2	2	2	5	5	2	1	2	2	2	1	2	2	2	2	2	20	2
lmo1238	4	1	1	5	8	8	2	NA	33	5	1	7	11	NA	5	5	12	13	9	3	14	3	1	3	11	3	5	2	3	2	2	2	2	2	1	1	2	1	3	2	2	1	3	3	2	3	3	3	12
lmo1239	2	6	6	5	9	9	2	NA	3	5	1	8	12	NA	5	5	2	13	10	3	14	3	1	3	12	4	5	2	3	2	2	2	2	2	6	6	2	1	4	2	2	1	4	4	2	4	4	4	2
lmo1242	2	4	4	3	5	5	9	NA	2	3	1	5	8	NA	3	3	2	10	6	2	11	2	1	2	8	2	20	2	2	2	2	2	2	2	4	4	9	13	2	9	9	13	2	2	2	2	2	2	2
lmo1245	2	1	1	1	5	5	2	5	2	1	1	5	1	NA	1	1	6	7	5	8	9	3	1	3	1	4	1	2	8	2	2	2	2	2	1	1	2	1	4	2	2	1	4	4	2	4	4	4	6
lmo1246	4	7	7	6	9	9	2	NA	NA	6	1	9	11	NA	NA	6	2	12	10	4	9	4	1	4	11	5	7	2	4	NA	4	NA	2	4	7	7	2	26	5	2	2	26	5	5	4	5	5	5	2
lmo1247	2	1	1	1	1	1	2	1	2	1	1	1	1	NA	1	1	2	4	3	2	1	2	1	2	1	2	1	2	2	2	2	2	2	2	1	1	2	1	2	2	2	1	2	2	2	2	2	2	2
lmo1248	3	1	1	1	7	7	3	7	3	1	1	1	1	NA	1	1	10	11	8	2	NA	2	1	2	1	4	1	2	2	5	5	5	2	5	1	1	3	1	4	3	3	1	4	4	5	4	4	4	10
lmo1249	2	3	3	1	1	1	2	1	2	1	1	1	6	16	1	1	2	7	4	2	1	2	1	2	6	2	1	2	2	2	2	2	2	2	3	3	2	1	2	2	2	1	2	2	2	2	2	2	2
lmo1250	12	8	8	1	9	9	13	9	35	1	1	1	1	NA	NA	1	14	15	10	3	9	3	1	3	1	5	1	17	3	6	6	6	17	6	8	8	13	29	5	13	13	29	5	5	6	5	5	5	14
lmo1252	3	5	5	1	1	1	3	1	2	1	1	6	9	NA	1	1	3	10	7	2	1	2	1	2	9	4	21	2	2	3	3	3	2	3	5	5	3	1	4	3	3	1	4	4	3	4	4	4	3
lmo1253	2	4	4	10	6	6	2	NA	2	3	1	6	9	NA	3	3	11	12	7	2	5	2	1	2	9	2	25	2	2	2	2	2	2	2	4	4	2	23	2	2	2	23	2	2	2	2	2	2	11
lmo1254	10	7	7	6	27	27	11	NA	47	6	1	27	28	NA	NA	6	12	13	8	3	29	3	1	3	28	5	41	2	3	4	4	4	2	4	7	7	11	39	5	11	11	39	5	5	4	5	5	NA	12
lmo1257	2	3	3	3	1	1	2	1	13	3	1	1	5	25	3	3	2	6	4	2	1	2	1	2	5	2	8	2	2	2	2	2	2	2	3	3	2	5	2	2	2	5	2	2	2	2	2	2	2
lmo1258	24	2	2	2	1	1	17	1	11	2	1	1	20	NA	2	2	22	16	15	10	1	10	1	10	20	23	1	14	10	11	11	11	14	11	2	2	17	30	23	17	17	30	23	23	11	23	23	37	18
lmo1260	3	7	7	6	1	1	11	1	5	6	1	8	10	NA	6	6	12	13	9	3	14	3	1	3	10	4	17	2	3	5	5	5	2	5	7	7	11	10	4	11	11	10	4	4	5	4	4	4	12
lmo1261	4	8	8	7	10	10	6	NA	6	7	1	9	12	NA	7	7	13	14	11	15	16	3	1	3	12	5	25	2	15	6	6	6	2	6	8	8	6	34	5	6	6	34	5	5	6	5	5	5	13
lmo1262	3	1	1	1	1	1	2	1	2	1	1	1	1	NA	1	1	6	7	4	3	8	3	1	3	1	3	1	2	3	2	2	2	2	2	1	1	2	15	3	2	2	15	3	3	2	3	3	3	6
lmo1267	2	4	4	1	1	1	2	1	23	1	1	1	1	NA	1	1	6	7	5	3	8	3	1	3	1	2	1	2	3	2	2	2	2	2	4	4	2	1	2	2	2	1	2	2	2	2	2	2	6
lmo1268	11	7	7	6	9	9	12	9	5	6	1	9	7	NA	6	6	3	13	10	3	1	3	1	3	7	3	NA	2	3	5	5	5	2	5	7	7	12	15	3	12	12	15	3	3	5	3	3	3	3
lmo1269	2	5	5	4	7	7	2	7	2	4	1	7	10	NA	4	4	3	11	8	3	1	3	1	3	10	3	6	2	3	2	2	2	2	2	5	5	2	10	3	2	2	10	3	3	2	3	3	3	3
lmo1270	2	6	6	5	1	1	2	1	4	5	1	1	NA	NA	NA	5	8	9	NA	3	1	3	1	3	11	2	17	2	3	4	4	4	2	4	6	6	2	11	2	2	2	11	2	2	4	2	2	2	8
lmo1271	2	1	1	1	4	4	2	4	2	1	1	4	1	NA	1	1	2	6	5	2	4	2	1	2	1	2	3	2	2	2	2	2	2	2	1	1	2	9	2	2	2	9	2	2	2	2	2	2	2
lmo1272	3	1	1	1	1	1	2	1	2	1	1	1	6	NA	NA	1	3	7	4	2	1	2	1	2	6	2	1	2	2	2	2	2	2	2	1	1	2	1	2	2	2	1	2	2	2	2	2	2	3
lmo1273	9	6	6	5	6	6	2	6	2	5	1	6	5	NA	5	5	2	10	7	2	11	2	1	2	5	2	14	2	2	2	NA	2	2	2	6	6	2	14	2	2	2	14	2	2	2	2	2	2	2
lmo1274	3	6	6	6	8	8	2	8	2	6	1	8	11	NA	6	6	2	12	9	2	13	2	1	2	11	4	8	2	2	2	2	2	2	5	6	6	2	8	4	2	2	8	4	4	2	4	4	4	2
lmo1286	2	1	1	5	6	6	4	NA	39	5	1	6	8	NA	NA	5	9	10	7	3	6	3	1	3	8	2	8	2	3	4	4	4	2	4	1	1	4	170	2	4	4	170	2	2	4	2	2	2	9
lmo1288 (luxS)	3	5	5	5	1	1	3	1	3	5	1	1	5	NA	5	5	3	7	6	3	1	3	1	3	5	4	5	2	3	2	2	2	2	2	5	5	3	5	4	3	3	5	4	4	2	4	4	4	3
lmo1291	12	6	6	10	7	7	5	7	2	10	1	8	11	NA	10	10	3	13	9	3	7	3	1	3	11	31	6	2	3	5	5	5	2	5	6	6	5	30	4	5	5	30	4	4	193	4	4	4	3
lmo1292	4	7	7	6	6	6	4	6	4	6	1	6	9	NA	6	6	4	10	8	3	6	3	1	3	39	23	18	2	3	4	4	4	2	4	7	7	4	22	5	4	4	22	5	5	4	5	5	23	4
lmo1293	4	8	8	7	10	10	13	10	42	7	1	10	12	NA	122	122	4	14	11	15	9	3	1	3	12	5	94	2	15	6	6	6	2	6	8	8	13	12	5	13	13	12	5	5	6	5	5	5	4
lmo1294	2	4	4	3	7	7	2	7	2	3	1	6	4	NA	3	3	10	11	8	2	5	2	1	2	4	2	4	2	2	2	2	2	2	2	4	4	2	4	2	2	2	4	2	2	2	2	2	2	10
lmo1295 (hfq)	2	1	1	1	1	1	2	1	2	1	1	1	1	4	1	1	2	4	3	2	1	2	1	2	1	2	1	2	2	2	2	2	2	2	1	1	2	1	2	2	2	1	2	2	2	2	2	2	2
lmo1297	4	6	6	5	1	1	4	1	4	5	1	8	11	NA	NA	5	12	13	9	3	7	20	1	3	11	2	11	2	3	4	4	4	2	4	6	6	4	21	2	4	4	21	2	2	4	2	2	2	12
lmo1298	2	1	1	1	1	1	2	1	2	1	1	1	1	13	1	1	2	4	3	2	1	NA	1	2	1	2	1	2	2	2	2	2	2	2	1	1	2	1	2	2	2	1	2	NA	2	2	2	2	2
lmo1301	10	3	3	2	2	18	8	2	NA	2	1	2	2	NA	2	2	12	13	11	9	2	9	1	9	2	8	33	8	9	10	10	10	8	10	3	3	8	1	8	8	8	1	8	8	10	8	8	8	12
lmo1302	3	7	7	6	8	8	2	8	20	6	1	8	7	NA	6	6	10	11	9	2	7	2	1	2	7	4	7	2	2	5	5	5	2	5	7	7	2	16	4	2	2	16	4	4	5	4	4	4	5
lmo1303	4	1	1	6	6	6	2	6	3	6	1	1	6	NA	6	6	3	8	NA	3	1	3	1	3	6	2	6	2	3	4	4	4	2	4	1	1	2	1	5	2	2	1	5	5	4	5	5	2	3
lmo1304	4	1	1	1	6	6	2	6	3	1	1	1	8	21	1	1	3	9	7	3	1	3	1	3	8	5	1	2	3	4	4	4	2	4	1	1	2	1	5	2	2	1	5	5	4	5	5	5	4
lmo1306	2	3	3	1	1	1	2	1	2	1	1	1	1	NA	1	1	2	4	3	2	1	2	1	2	1	2	1	2	2	2	2	2	2	2	3	3	2	1	2	2	2	1	2	2	2	2	2	2	2
lmo1309	2	3	3	3	3	3	2	3	2	3	1	3	3	NA	3	3	2	5	4	2	3	2	1	2	3	2	3	2	2	2	2	2	2	2	3	3	2	3	2	2	2	3	2	2	2	2	2	2	2
lmo1310	4	6	6	5	119	8	11	8	3	5	1	8	5	NA	NA	5	4	12	9	3	13	3	1	3	5	3	13	2	3	2	2	2	2	2	6	6	11	28	3	11	11	28	3	3	2	3	3	3	20
lmo1313	4	1	1	1	1	1	4	1	4	1	1	1	7	NA	NA	1	3	8	6	3	1	3	1	3	7	5	1	2	3	3	3	3	2	3	1	1	4	1	5	4	4	1	5	5	3	5	5	5	5
lmo1314	4	1	1	1	1	1	4	1	4	1	1	1	1	NA	NA	1	7	8	6	3	1	3	1	3	1	5	10	2	3	3	3	3	2	3	1	1	4	NA	5	4	4	NA	5	5	3	5	5	5	5
lmo1315	2	1	1	5	6	6	9	NA	3	5	1	6	1	NA	5	5	3	10	7	3	1	3	NA	3	1	2	17	2	3	4	4	4	2	4	1	1	15	1	2	15	15	1	2	2	4	2	2	2	2
lmo1317	4	1	1	6	9	9	13	NA	2	6	1	NA	12	NA	6	6	14	15	10	3	16	3	1	3	12	4	36	2	3	44	44	44	2	5	1	1	18	34	4	18	18	34	4	4	44	4	4	4	22
lmo1319	4	7	7	6	9	9	13	9	2	6	1	9	12	NA	6	6	14	15	10	3	8	3	1	3	17	5	6	2	3	3	3	3	2	3	7	7	13	156	5	13	13	156	5	5	3	5	5	5	22
lmo1322	4	7	7	13	10	10	14	NA	2	6	1	9	12	NA	6	6	15	16	11	3	6	3	1	3	12	3	6	2	3	5	5	5	2	5	7	7	14	50	3	14	14	50	3	3	5	3	3	3	15
lmo1323	2	5	5	4	7	7	2	7	2	4	1	5	5	NA	4	4	2	9	8	2	5	2	1	2	5	3	4	2	2	2	2	2	2	2	5	5	2	5	3	2	2	5	3	3	2	3	3	3	2
lmo1324	2	4	4	3	5	5	2	5	2	3	1	6	5	7	3	3	2	8	7	2	4	2	1	2	5	2	9	2	2	2	2	2	2	2	4	4	2	NA	2	2	2	NA	2	2	2	2	2	2	2
lmo1325	4	8	8	7	11	11	15	NA	50	7	1	10	14	NA	7	7	16	17	12	3	18	3	1	3	41	5	18	2	3	6	6	6	2	6	8	8	15	NA	5	15	15	NA	5	5	6	5	5	5	16
lmo1326	2	1	1	1	1	1	2	1	2	1	1	1	1	4	1	1	2	5	4	2	1	2	1	2	1	2	1	2	2	2	2	2	2	2	1	1	2	1	2	2	2	1	2	2	2	2	2	2	2
lmo1327	2	3	3	1	1	1	2	1	2	1	1	1	1	NA	1	1	2	6	5	2	1	2	1	2	1	2	1	2	2	2	2	2	2	2	3	3	2	1	2	2	2	1	2	2	2	2	2	2	2
lmo1329	4	7	7	6	8	8	3	8	3	6	1	9	12	NA	6	6	3	13	10	3	14	3	1	3	12	5	8	31	3	2	NA	2	2	2	7	7	3	17	5	3	3	17	5	5	2	5	5	5	3
lmo1330	2	4	4	4	1	1	2	1	2	4	1	1	5	2	4	4	2	2	2	2	4	2	1	2	5	2	5	2	2	2	2	2	2	2	4	4	2	5	2	2	2	5	2	2	2	2	2	2	2
lmo1331	14	8	8	7	10	10	15	NA	36	7	1	10	13	NA	NA	7	16	17	11	3	18	3	1	3	13	5	13	2	3	6	NA	6	21	6	8	8	15	23	5	15	15	23	5	5	6	5	5	5	16
lmo1332	4	6	6	6	7	7	2	NA	2	6	1	7	10	NA	NA	6	3	11	NA	3	6	3	1	3	10	2	24	2	3	5	5	5	2	5	6	6	2	NA	2	2	2	NA	2	2	5	2	2	2	3
lmo1335	1	1	1	1	1	1	1	1	1	1	1	1	1	1	1	1	1	1	1	1	1	1	1	1	1	1	1	1	1	1	1	1	1	1	1	1	1	1	1	1	1	1	1	1	1	1	1	1	1
lmo1337	2	1	1	5	8	8	11	8	2	5	1	7	1	NA	5	5	12	13	9	3	1	3	1	3	1	31	29	2	3	NA	4	NA	2	4	1	1	11	27	3	11	11	27	3	3	4	3	3	3	12
lmo1338	2	3	3	3	3	3	2	3	2	3	1	3	3	4	3	3	2	5	4	2	3	2	1	2	3	2	3	2	2	2	2	2	2	2	3	3	2	3	2	2	2	3	2	2	2	2	2	2	2
lmo1339	12	7	7	13	7	7	14	7	22	6	1	9	6	NA	6	6	15	16	10	3	17	3	1	3	6	5	6	2	3	2	2	2	2	2	7	7	14	29	5	14	14	29	5	5	2	5	5	5	22
lmo1341	2	4	4	3	6	6	9	6	9	3	1	6	3	NA	3	3	9	10	7	2	3	2	1	2	3	2	12	2	2	2	2	2	2	2	4	4	9	11	2	9	9	11	2	2	2	2	2	2	9
lmo1342	2	4	4	3	4	4	2	4	2	3	1	4	6	NA	3	3	2	7	5	2	3	2	1	2	6	2	4	2	2	2	2	2	2	2	4	4	2	4	2	2	2	4	2	2	2	2	2	2	NA
lmo1344	14	3	3	2	NA	3	14	3	21	2	1	3	2	NA	2	2	19	17	24	22	2	22	1	22	2	14	7	14	22	14	14	14	14	14	3	3	14	6	14	14	14	6	14	14	14	14	14	14	19
lmo1347	2	6	6	5	8	8	12	8	34	5	1	8	11	NA	5	5	2	13	9	3	7	3	1	3	11	4	6	2	3	2	2	2	2	2	6	6	15	NA	4	15	15	NA	4	4	2	4	4	4	2
lmo1348	4	6	6	6	7	7	11	7	2	6	1	7	10	NA	NA	6	12	13	8	3	1	3	1	3	10	2	6	2	3	2	2	2	2	2	6	6	11	31	5	11	11	31	5	5	2	5	5	2	12
lmo1349	4	7	7	6	9	9	3	9	31	6	1	9	6	NA	6	6	11	12	10	3	8	3	1	3	6	5	7	2	3	2	2	2	2	2	7	7	21	7	5	21	21	7	5	5	2	5	5	5	11
lmo1350	4	7	7	7	9	9	12	9	39	7	1	7	11	NA	7	7	13	14	10	15	16	15	1	15	11	5	7	2	15	6	6	6	2	6	7	7	12	7	5	12	12	7	5	5	6	5	5	5	13
lmo1351	2	1	1	1	3	3	2	3	2	1	1	1	1	NA	1	1	2	5	4	2	1	2	1	2	1	2	1	2	2	2	2	2	2	2	1	1	2	1	2	2	2	1	2	2	2	2	2	2	2
lmo1352	2	1	1	1	5	5	2	5	2	1	1	4	4	NA	1	1	2	7	6	2	1	13	NA	2	4	3	8	2	2	2	2	2	2	2	1	1	2	8	3	2	2	8	3	3	2	3	3	3	2
lmo1354	3	6	6	5	9	9	2	9	38	5	1	8	1	NA	5	5	3	12	10	2	13	NA	1	NA	1	3	31	2	2	4	4	4	2	4	6	6	2	1	3	2	2	1	3	3	4	3	3	3	18
lmo1355	2	4	4	4	6	6	9	6	2	4	1	4	8	42	4	4	2	10	7	2	11	2	1	2	8	3	4	2	2	2	2	2	2	2	4	4	9	1	3	9	9	1	3	3	2	3	3	3	2
lmo1356	4	1	1	7	7	7	11	7	25	7	1	7	10	NA	7	7	3	12	NA	3	13	3	1	3	10	5	1	2	3	6	6	6	2	6	1	1	11	1	5	11	11	1	5	5	6	5	5	5	3
lmo1357	4	1	1	7	1	1	10	1	2	7	1	1	1	NA	7	7	6	11	9	3	1	3	1	3	1	5	1	2	3	6	6	6	2	6	1	1	10	22	5	10	10	22	5	5	6	5	5	5	6
lmo1358	3	1	1	1	1	1	7	1	3	1	1	1	6	5	1	1	3	8	5	3	1	3	1	3	6	3	1	2	3	3	3	3	2	3	1	1	7	1	3	7	7	1	3	3	3	3	3	3	3
lmo1359	2	1	1	3	1	1	2	1	2	3	1	1	1	NA	3	3	2	6	4	2	1	2	1	2	1	2	1	2	2	2	2	2	2	2	1	1	2	8	2	2	2	8	2	2	2	2	2	2	2
lmo1360	4	6	6	5	1	1	10	1	3	5	1	1	9	NA	5	5	3	11	7	3	1	3	1	3	9	4	6	2	3	3	3	3	2	3	6	6	10	1	4	10	10	1	4	4	3	4	4	4	13
lmo1361	4	7	7	1	9	9	13	9	37	1	1	8	12	NA	NA	1	14	15	10	3	16	3	1	3	12	5	82	2	3	6	6	6	2	6	7	7	13	1	5	13	13	1	5	5	6	5	5	5	20
lmo1362	2	3	3	1	1	1	4	1	2	1	1	1	1	3	1	1	2	5	3	2	1	2	1	2	1	2	1	2	2	2	2	2	2	2	3	3	4	1	2	4	4	1	2	2	2	2	2	2	2
lmo1363	4	1	1	7	1	1	5	1	5	7	1	9	1	NA	7	7	11	12	NA	3	1	3	1	3	1	5	8	2	3	6	6	6	2	6	1	1	5	1	5	5	5	1	5	5	6	5	5	5	16
lmo1365	4	1	1	6	8	8	4	8	27	6	1	1	10	NA	NA	6	11	NA	NA	NA	12	3	1	3	10	5	9	2	3	4	4	4	2	4	1	1	4	14	5	4	4	14	5	5	4	5	5	5	16
lmo1366	4	1	1	6	7	7	11	7	28	6	1	8	7	NA	6	6	12	13	9	3	8	3	1	3	7	5	10	2	3	5	5	5	2	5	1	1	11	16	5	11	11	16	5	5	5	5	5	5	18
lmo1367	4	1	1	5	5	5	2	5	3	5	1	5	7	28	5	5	2	8	6	3	5	3	1	3	7	2	5	2	3	2	2	2	2	2	1	1	2	5	2	2	2	5	2	2	2	2	2	2	2
lmo1369	2	6	13	5	9	9	4	9	4	5	1	8	12	NA	NA	5	14	15	10	3	7	3	1	3	12	4	17	2	3	3	3	3	2	3	6	6	4	1	4	4	4	1	4	4	3	4	4	4	18
lmo1370	2	NA	11	5	7	7	12	7	18	5	1	1	10	NA	5	5	13	14	8	3	6	3	1	3	10	4	1	2	3	3	3	3	2	3	NA	11	12	1	4	12	12	1	4	4	3	4	4	4	4
lmo1372	4	7	7	6	10	10	5	NA	26	6	1	9	1	NA	6	6	5	12	11	3	8	3	1	3	1	5	9	2	3	3	3	3	2	3	7	7	5	1	5	5	5	1	5	5	3	5	5	5	5
lmo1373	2	6	6	5	7	7	9	NA	NA	5	1	5	5	NA	NA	5	2	10	8	3	5	3	5	3	5	4	5	2	3	3	3	3	2	3	6	6	9	5	4	9	9	5	4	4	3	4	4	4	2
lmo1374	4	8	8	7	11	11	2	NA	2	7	1	10	13	NA	7	7	2	14	12	3	9	3	1	3	13	NA	8	2	3	6	6	6	2	6	8	8	2	17	5	2	2	17	5	5	6	5	5	5	2
lmo1375	11	7	7	6	10	10	12	10	13	6	1	9	9	NA	NA	6	13	28	27	2	8	2	1	2	9	4	16	26	2	5	5	5	26	5	7	7	12	31	4	12	12	31	4	4	5	4	4	4	13
lmo1376	2	1	1	1	6	6	9	NA	2	1	1	5	8	NA	1	1	2	10	7	2	4	2	1	2	8	2	5	18	2	3	3	3	2	3	1	1	9	5	2	9	9	5	2	2	3	2	2	2	2
lmo1377	4	1	1	1	5	5	2	5	4	1	1	1	1	37	1	1	4	7	6	3	1	3	1	3	1	4	17	2	3	4	4	4	2	4	1	1	2	16	4	2	2	16	4	4	4	4	4	4	4
lmo1378	13	8	8	7	11	11	2	11	18	7	1	10	NA	NA	7	7	14	15	NA	3	9	3	1	3	17	5	7	2	3	6	6	6	2	6	8	8	2	29	5	2	2	29	5	5	6	5	5	5	14
lmo1379	3	5	5	1	8	8	2	NA	17	1	1	7	7	NA	1	1	2	10	NA	3	6	3	1	3	7	2	1	2	3	4	4	4	2	4	5	5	2	1	2	2	2	1	2	2	4	2	2	22	2
lmo1381	3	1	1	1	1	1	2	1	2	1	1	1	1	NA	1	1	2	6	5	2	7	2	1	2	1	2	1	2	2	2	2	2	2	2	1	1	2	1	2	2	2	1	2	2	2	2	2	2	2
lmo1383	3	6	6	6	7	7	2	NA	26	6	1	6	NA	NA	6	6	9	10	8	2	6	2	1	2	12	4	NA	2	2	2	2	2	2	5	6	6	2	20	4	2	2	20	4	NA	2	4	4	4	9
lmo1385	2	1	1	3	1	1	2	1	NA	3	1	4	1	NA	NA	3	2	6	5	2	1	NA	1	2	1	2	1	2	2	2	2	2	2	2	1	1	2	12	2	2	2	12	2	2	2	2	2	2	2
lmo1386	13	8	8	7	1	1	14	1	39	7	1	10	NA	NA	NA	7	15	16	NA	3	17	3	NA	3	19	5	29	2	3	6	6	6	2	6	8	8	14	37	5	14	14	37	5	5	6	5	5	5	24
lmo1387	2	1	1	1	1	1	4	1	14	1	1	1	1	NA	1	1	3	6	5	2	1	2	1	2	1	3	1	2	2	4	4	4	2	4	1	1	4	1	3	4	4	1	3	3	4	3	3	3	10
lmo1388	3	6	6	5	6	6	2	6	2	5	1	1	1	NA	5	5	2	8	7	2	9	2	1	2	1	4	1	2	2	3	3	3	2	3	6	6	2	6	4	2	2	6	4	4	3	4	4	4	3
lmo1390	4	8	8	7	10	10	5	10	5	7	1	1	12	NA	7	7	13	14	11	3	9	3	1	3	12	5	9	2	3	2	2	2	2	6	8	8	5	24	5	5	5	24	5	5	2	5	5	5	16
lmo1391	3	7	7	6	8	8	2	8	2	6	1	8	6	NA	6	6	11	12	9	2	6	2	1	2	6	4	62	2	2	5	5	5	2	5	7	7	2	8	4	2	2	8	4	4	5	4	4	4	11
lmo1392	13	7	7	6	10	10	14	10	45	6	1	9	12	NA	6	6	3	15	11	2	16	2	1	2	12	4	36	2	2	47	47	47	2	47	7	7	14	30	4	14	14	30	4	4	47	4	4	4	3
lmo1393	4	8	8	7	1	1	3	1	28	7	1	9	1	NA	7	7	4	11	10	3	1	3	1	3	1	30	1	2	3	6	6	6	2	6	8	8	3	29	5	3	3	29	5	5	6	5	5	5	4
lmo1394	4	5	5	1	8	8	11	8	3	1	1	7	10	NA	1	1	3	12	9	13	6	3	1	3	10	3	7	2	13	3	3	3	2	3	5	5	11	21	3	11	11	21	3	3	3	3	3	3	3
lmo1396	2	1	1	1	4	4	7	4	2	1	1	3	1	NA	1	1	2	8	5	2	1	2	1	2	1	2	1	2	2	2	2	2	2	2	1	1	7	1	2	7	7	1	2	2	2	2	2	2	2
lmo1397	4	6	6	5	6	6	11	NA	4	5	1	8	10	NA	NA	5	4	12	9	3	7	3	1	3	10	4	1	2	3	4	4	4	2	4	6	6	11	23	4	11	11	23	4	4	4	4	4	30	4
lmo1399	2	4	4	4	6	6	2	6	2	4	1	5	4	NA	NA	4	2	9	NA	2	4	2	1	2	NA	3	17	2	2	2	2	2	2	2	4	4	2	4	3	2	2	4	3	3	2	3	3	3	2
lmo1400	2	1	1	1	1	1	6	1	6	1	1	4	1	NA	1	1	2	7	5	2	1	2	1	2	1	2	1	2	2	3	3	3	2	3	1	1	6	1	2	6	6	1	2	2	3	2	2	2	2
lmo1401	3	1	1	1	7	7	9	7	9	1	1	6	1	NA	1	1	3	10	8	2	1	2	1	2	1	4	1	2	2	5	5	5	2	5	1	1	9	22	4	9	9	22	4	4	5	4	4	4	3
lmo1402	4	7	7	6	1	1	9	1	9	6	1	8	6	27	6	6	10	11	8	3	6	3	1	3	6	5	18	2	3	5	5	5	2	5	7	7	9	6	5	9	9	6	5	5	5	5	5	5	10
lmo1404	4	8	8	7	11	11	15	11	NA	7	1	10	14	NA	NA	7	16	17	12	3	9	3	1	3	14	43	42	2	3	6	6	6	2	6	8	8	15	NA	5	15	15	NA	5	5	6	5	5	43	16
lmo1406	4	7	7	6	8	8	13	8	2	6	1	9	12	NA	6	6	14	15	10	3	8	3	1	3	12	2	19	2	3	5	5	5	2	5	7	7	13	12	2	13	13	12	2	2	5	2	2	2	14
lmo1407	2	3	3	1	4	4	2	4	2	1	1	1	7	NA	1	1	2	8	5	2	4	2	1	2	7	2	1	2	2	2	2	2	2	2	3	3	2	16	2	2	2	16	2	2	2	2	2	2	2
lmo1408	10	5	5	4	1	1	3	1	2	4	1	1	9	NA	4	4	2	11	7	2	6	2	1	2	9	2	15	2	2	2	2	2	2	2	5	5	3	20	2	3	3	20	2	2	2	2	2	2	2
lmo1409 (mdrL)	4	7	7	6	10	10	14	10	2	6	1	9	13	NA	NA	6	15	16	NA	3	8	3	1	3	13	NA	18	2	3	2	2	2	2	2	7	7	14	35	5	14	14	35	5	5	2	5	5	5	15
lmo1413	4	7	7	6	NA	8	11	8	5	6	1	8	7	NA	6	6	12	30	9	3	13	3	1	3	7	5	34	2	3	2	2	2	2	2	7	7	11	25	5	11	11	25	5	5	2	5	5	5	18
lmo1415	3	6	6	5	8	8	4	NA	2	5	1	8	11	NA	5	5	2	12	9	2	7	2	1	2	11	2	31	2	2	4	4	4	2	4	6	6	4	29	2	4	4	29	2	2	4	2	2	2	4
lmo1416	2	5	5	4	5	5	8	5	2	4	1	5	1	NA	4	4	2	9	6	2	5	2	1	2	1	NA	18	2	2	3	3	3	2	3	5	5	8	1	2	8	8	1	2	2	3	2	2	2	8
lmo1418	3	6	6	5	8	8	11	8	2	5	1	1	6	NA	5	5	12	13	9	2	7	2	1	2	6	3	32	2	2	20	NA	20	2	4	6	6	11	6	3	11	11	6	3	3	20	3	3	3	16
lmo1419	3	6	6	5	1	1	3	1	3	5	1	7	7	NA	5	5	4	10	8	2	7	2	1	2	7	3	19	2	2	4	4	4	2	4	6	6	3	7	3	3	3	7	3	3	4	3	3	3	3
lmo1422	2	6	6	5	8	8	11	8	40	5	1	7	10	NA	5	5	12	13	NA	14	7	3	1	3	10	2	30	2	14	4	4	4	2	4	6	6	11	NA	2	11	11	NA	2	2	4	2	2	2	3
lmo1423	2	7	7	6	8	8	2	8	5	6	1	8	11	NA	6	6	12	13	9	2	8	2	1	2	11	2	22	2	2	5	5	5	2	5	7	7	2	8	2	2	2	8	2	2	NA	2	2	2	17
lmo1424	4	7	7	1	1	1	9	1	2	1	1	1	1	NA	1	1	10	11	8	3	1	3	1	3	1	4	22	2	3	6	6	6	2	6	7	7	2	21	5	2	2	21	5	5	6	5	5	4	2
lmo1425 (opuCD)	4	6	6	1	1	1	5	1	5	1	1	1	1	NA	1	1	10	11	8	3	1	3	1	3	1	5	19	2	3	4	4	4	2	4	6	6	5	1	5	5	5	1	5	5	4	5	5	5	5
lmo1426 (opuCC)	NA	8	8	7	7	7	12	7	33	7	1	1	1	NA	NA	7	13	14	10	3	15	3	1	3	1	5	1	2	3	6	6	6	2	6	8	8	12	23	5	12	12	23	5	5	6	5	5	5	19
lmo1428 (opuCA)	2	5	5	4	8	8	2	NA	25	4	1	7	10	NA	4	4	2	11	9	3	6	3	1	3	10	2	1	2	3	26	26	26	2	3	5	5	2	20	2	2	2	20	2	2	26	2	2	2	3
lmo1429	4	6	6	1	1	1	5	1	5	1	1	1	9	NA	NA	1	4	10	8	3	7	NA	1	3	NA	5	17	5	3	5	5	5	12	5	6	6	5	1	5	5	5	1	5	5	5	5	5	5	4
lmo1430	2	5	5	4	8	8	11	NA	2	4	1	7	1	NA	4	4	12	13	9	3	6	3	1	3	1	2	25	2	3	30	30	30	2	2	5	5	11	1	2	11	11	1	2	2	30	2	2	2	12
lmo1433	4	8	8	7	11	11	15	11	37	7	1	10	14	NA	NA	7	16	17	NA	3	9	3	1	3	14	5	34	2	3	6	6	6	2	6	8	8	15	32	5	15	15	32	5	5	6	5	5	5	16
lmo1434	4	7	7	6	10	10	14	10	2	6	1	9	13	NA	NA	6	15	16	11	3	8	NA	1	3	13	4	36	2	3	5	5	5	2	5	7	7	14	9	4	14	14	9	4	4	5	4	4	4	15
lmo1435	3	5	5	4	8	8	3	8	2	4	1	7	7	NA	4	4	2	11	9	2	12	2	1	2	7	3	7	2	2	2	2	2	2	2	5	5	3	NA	3	3	3	NA	3	3	2	3	3	3	2
lmo1436	2	8	8	7	11	11	5	11	2	7	1	10	7	NA	7	7	2	13	12	3	9	3	1	3	7	5	10	2	3	6	6	6	2	6	8	8	5	7	5	5	5	7	5	5	6	5	5	5	17
lmo1438	3	7	7	6	1	1	2	1	11	6	1	1	10	NA	NA	6	11	12	8	3	1	3	1	3	15	4	32	2	3	5	5	5	2	5	7	7	2	1	4	2	2	1	4	4	5	4	4	4	11
lmo1439	2	4	4	3	6	6	2	6	2	3	1	1	6	NA	3	3	2	9	7	2	6	2	5	2	6	2	8	2	2	2	2	2	2	2	4	4	2	6	2	2	2	6	2	2	2	2	2	2	2
lmo1440	2	6	6	5	1	1	2	1	2	5	1	1	1	NA	5	5	2	9	7	3	1	3	1	3	1	2	1	2	3	4	4	4	2	4	6	6	2	1	2	2	2	1	2	2	4	2	2	2	2
lmo1443	3	1	1	4	1	1	2	1	2	4	1	5	1	31	4	4	7	8	6	2	1	2	1	2	1	3	1	2	2	3	3	3	2	3	1	1	2	1	3	2	2	1	3	3	3	3	3	3	7
lmo1444	3	1	1	1	1	1	8	1	3	1	1	1	7	NA	NA	1	2	9	6	3	5	3	1	3	7	3	1	2	3	4	4	4	2	4	1	1	8	7	3	8	8	7	3	3	4	3	3	3	2
lmo1445	4	1	1	1	6	6	3	6	2	1	1	1	1	8	1	1	2	8	7	3	5	3	1	3	1	4	1	2	3	3	3	3	2	3	1	1	3	1	4	3	3	1	4	4	3	4	4	4	2
lmo1446	4	7	7	6	6	6	5	6	20	6	1	6	9	NA	NA	6	10	11	8	3	6	3	1	3	9	NA	6	2	3	5	5	5	2	5	7	7	5	9	4	5	5	9	4	4	5	4	4	4	10
lmo1447	3	5	5	4	7	7	3	NA	3	4	1	7	9	NA	4	4	3	10	NA	3	6	3	1	3	9	2	21	131	3	3	3	3	2	3	5	5	3	9	2	3	3	9	2	2	3	2	2	2	3
lmo1448	3	6	6	5	8	8	2	NA	3	5	1	8	10	NA	5	5	3	11	9	3	7	3	1	3	10	3	24	2	3	4	4	4	2	4	6	6	2	10	3	2	2	10	3	3	4	3	3	3	3
lmo1449	4	7	7	10	8	8	3	8	3	6	1	8	1	NA	6	6	3	11	9	3	8	3	1	3	1	3	21	2	3	5	5	5	2	28	7	7	3	1	3	3	3	1	3	3	5	3	3	3	3
lmo1450	3	6	6	6	8	8	10	8	10	6	1	7	1	NA	NA	6	4	11	9	10	1	NA	1	10	1	4	24	2	10	5	5	5	2	5	6	6	10	1	4	10	10	1	4	4	5	4	4	4	4
lmo1453	3	6	6	5	5	5	3	5	4	5	1	5	5	NA	5	5	8	9	7	3	5	3	1	3	5	4	5	2	3	3	3	3	2	3	6	6	3	5	4	3	3	5	4	4	NA	4	4	4	8
lmo1454	2	6	6	1	1	1	11	1	37	1	1	7	10	NA	1	1	12	13	8	14	1	3	1	3	10	4	1	2	14	38	38	38	2	5	6	6	11	10	4	11	11	10	4	4	38	4	4	4	12
lmo1455	4	7	7	6	7	7	12	NA	34	6	1	7	11	NA	NA	6	13	26	9	3	8	3	1	3	11	2	25	2	3	5	5	5	2	5	7	7	12	11	2	12	12	11	2	2	5	2	2	2	13
lmo1456	2	1	1	4	1	1	3	1	2	4	1	1	1	NA	4	4	3	6	5	2	4	2	1	2	1	2	1	2	2	3	3	3	2	3	1	1	3	NA	2	3	3	NA	2	2	3	2	2	2	3
lmo1457	4	1	1	6	1	1	3	1	12	6	1	1	1	NA	6	6	2	9	7	3	6	3	1	3	1	2	1	19	3	5	5	5	2	5	1	1	3	1	2	3	3	1	2	2	5	2	2	2	2
lmo1458	3	5	5	4	8	8	12	NA	3	4	1	7	11	NA	NA	4	3	13	9	2	6	NA	1	2	11	2	35	2	2	3	3	3	2	3	5	5	12	32	2	12	12	32	2	2	3	2	2	2	3
lmo1459	11	6	6	6	6	6	4	NA	4	6	1	8	10	NA	6	6	3	12	9	3	7	13	1	13	10	5	25	2	3	32	32	32	2	4	6	6	4	1	5	4	4	1	5	5	32	5	5	5	3
lmo1460 (recO)	2	5	5	4	8	8	3	8	26	4	1	7	1	NA	4	4	2	11	9	3	6	3	1	3	1	2	7	2	3	3	3	3	2	3	5	5	3	1	2	3	3	1	2	2	3	2	2	2	2
lmo1461	2	5	5	4	7	7	3	7	3	4	1	5	1	NA	4	4	2	14	NA	2	6	2	1	2	1	2	5	2	2	21	21	21	2	3	5	5	3	16	2	3	3	16	2	2	21	2	2	2	2
lmo1462	3	1	1	1	1	1	7	1	2	1	1	1	6	NA	1	1	2	8	5	2	1	2	1	2	6	4	NA	2	2	2	2	2	2	2	1	1	7	1	4	7	7	1	4	4	2	4	4	4	2
lmo1463	2	1	1	3	4	4	2	4	2	3	1	4	6	NA	3	3	2	7	5	2	4	2	1	2	6	2	15	2	2	2	2	2	2	2	1	1	2	1	2	2	2	1	2	2	2	2	2	2	2
lmo1464	2	1	1	3	1	1	2	1	6	3	1	4	3	NA	3	3	6	7	5	2	4	2	1	2	3	2	1	2	2	2	2	2	2	2	1	1	2	1	2	2	2	1	2	2	2	2	2	2	6
lmo1465	3	6	6	6	6	6	3	6	2	6	1	6	6	NA	6	6	2	8	7	2	6	2	1	2	6	4	6	2	2	5	5	5	2	5	6	6	3	1	4	3	3	1	4	4	5	4	4	2	2
lmo1466	4	6	6	6	8	8	5	8	4	6	1	6	10	NA	NA	6	4	11	9	3	7	3	1	3	10	5	27	2	3	5	5	5	2	5	6	6	5	6	5	5	5	6	5	5	5	5	5	5	4
lmo1467	3	5	5	1	1	1	2	1	2	1	1	7	10	NA	1	1	4	11	8	2	7	2	1	2	10	4	18	17	2	2	2	2	2	2	5	5	2	1	4	2	2	1	4	4	2	4	4	4	4
lmo1468	2	1	1	1	1	1	5	1	2	1	1	1	1	NA	1	1	2	6	4	2	1	2	1	2	1	3	1	2	2	2	2	2	2	2	1	1	5	NA	3	5	5	NA	3	3	2	3	3	3	2
lmo1469	1	1	1	1	1	1	1	1	1	1	1	1	1	1	1	1	1	1	1	1	1	1	1	1	1	1	1	1	1	1	1	1	1	1	1	1	1	1	1	1	1	1	1	1	1	1	1	1	1
lmo1470	4	7	7	6	10	10	5	NA	28	6	1	9	13	NA	NA	6	14	15	11	3	8	3	1	3	13	5	27	2	3	5	5	5	2	5	7	7	5	1	5	5	5	1	5	5	5	5	5	5	14
lmo1471	4	6	6	1	9	9	3	NA	2	1	1	8	12	NA	1	1	13	14	10	3	7	3	1	3	12	5	1	2	3	4	4	4	2	4	6	6	3	NA	5	3	3	NA	5	5	4	5	5	5	13
lmo1473	4	8	8	7	10	10	6	10	2	7	1	10	13	NA	NA	7	6	14	11	3	9	15	1	15	13	5	31	2	3	6	6	6	2	6	8	8	6	21	5	6	6	21	5	5	6	5	5	5	NA
lmo1474	2	5	5	4	4	4	2	4	2	4	1	4	9	NA	4	4	2	10	7	2	6	2	1	2	9	2	20	2	2	3	3	3	2	3	5	5	2	NA	2	2	2	NA	2	2	3	2	2	2	2
lmo1475	2	5	5	12	8	8	13	8	23	4	1	7	11	NA	85	85	3	14	9	3	6	3	1	3	11	2	27	2	3	2	2	2	2	2	5	5	13	17	2	13	13	17	2	2	2	2	2	2	3
lmo1476	14	7	7	6	11	11	15	NA	42	6	1	10	7	NA	NA	6	16	17	12	3	9	3	8	3	7	5	33	2	3	2	2	2	2	2	7	7	15	33	5	15	15	33	5	5	2	5	5	5	16
lmo1479	3	5	5	4	7	7	2	NA	23	4	1	7	10	NA	4	4	2	11	8	2	6	2	1	2	10	2	21	2	2	34	34	34	2	2	5	5	2	1	2	2	2	1	2	2	2	2	2	2	2
lmo1480	2	1	1	1	3	3	2	3	2	1	1	3	1	2	1	1	2	5	2	2	1	2	1	2	1	2	1	2	2	2	2	2	2	2	1	1	2	1	2	2	2	1	2	2	2	2	2	2	2
lmo1481	2	5	5	4	6	6	10	6	27	4	1	6	1	NA	NA	4	11	12	8	2	6	2	1	2	1	3	23	2	2	2	2	2	2	2	5	5	10	1	28	10	10	1	28	28	2	28	28	3	11
lmo1483	2	4	4	3	5	5	2	5	2	3	1	5	3	NA	3	3	2	7	6	2	3	2	1	2	3	2	5	2	2	2	2	2	2	2	4	4	2	5	2	2	2	5	2	2	2	2	2	2	2
lmo1484	2	3	3	3	3	3	5	3	2	3	1	3	3	NA	NA	3	6	7	4	2	3	2	3	2	3	2	18	2	2	2	2	2	2	2	3	3	2	NA	2	2	2	NA	2	2	2	2	2	2	2
lmo1485	2	5	5	4	1	1	2	1	2	4	1	1	1	NA	4	4	8	9	6	3	1	3	1	3	1	2	1	2	NA	2	2	2	2	2	5	5	2	1	2	2	2	1	2	2	2	2	2	2	8
lmo1486	3	5	5	4	1	1	2	1	2	4	1	1	4	NA	4	4	3	7	6	3	1	3	1	3	4	3	4	2	3	2	2	2	2	2	5	5	2	4	3	2	2	4	3	3	2	3	3	3	3
lmo1488	12	7	7	6	10	10	2	NA	26	6	1	9	6	39	6	6	4	13	11	3	8	3	1	3	6	5	6	2	3	2	2	2	2	2	7	7	2	6	5	2	2	6	5	5	2	5	5	5	4
lmo1489	5	1	1	1	1	1	2	1	2	1	1	1	1	NA	1	1	5	6	4	2	1	2	1	2	1	2	1	2	2	2	2	2	2	2	1	1	2	1	2	2	2	1	2	2	2	2	2	2	5
lmo1490	3	1	1	5	8	8	2	8	26	5	1	8	1	NA	5	5	2	11	9	2	7	2	6	2	1	4	1	2	2	2	2	2	2	2	1	1	2	1	4	2	2	1	4	4	2	4	4	4	2
lmo1491	4	7	7	6	9	9	13	NA	4	6	1	9	12	NA	6	6	5	14	10	3	8	3	1	3	12	5	12	2	3	4	4	4	2	4	7	7	13	11	5	13	13	11	5	5	4	5	5	5	5
lmo1492	2	3	3	3	3	3	2	3	2	3	1	3	3	NA	3	3	2	5	4	2	3	2	1	2	3	2	3	2	2	2	2	2	2	2	3	3	2	3	2	2	2	3	2	2	2	2	2	2	2
lmo1493	4	7	7	6	9	9	13	NA	22	6	1	9	12	NA	6	6	14	15	10	3	NA	3	1	3	12	4	12	2	3	17	17	17	2	17	7	7	13	32	4	13	13	32	4	4	17	4	4	4	14
lmo1494	3	1	1	6	8	8	3	NA	5	6	1	8	10	NA	6	6	11	12	NA	3	NA	3	1	3	10	4	10	2	3	5	5	5	2	5	1	1	3	24	4	3	3	24	4	4	5	4	4	4	11
lmo1495	2	7	7	6	9	9	2	9	5	6	1	9	12	NA	NA	6	4	13	10	14	15	14	1	14	12	4	12	2	14	5	5	5	2	5	7	7	2	12	4	2	2	12	4	4	5	4	4	4	4
lmo1496	2	1	1	4	1	1	2	1	2	4	1	1	1	NA	4	4	2	5	4	2	1	2	1	2	1	3	1	2	2	2	2	2	2	2	1	1	2	1	3	2	2	1	3	3	2	3	3	3	2
lmo1497	3	1	1	5	8	8	4	8	2	5	1	7	10	NA	NA	5	11	12	9	3	6	3	1	3	10	4	17	2	3	2	2	2	2	2	1	1	4	1	4	4	4	1	4	4	2	4	4	4	11
lmo1500	4	8	8	8	9	9	11	9	6	7	1	9	8	NA	7	7	3	12	10	3	8	3	1	3	8	5	15	2	3	6	6	6	2	6	8	8	11	1	5	11	11	1	5	5	6	5	5	5	3
lmo1501	3	1	1	1	1	1	3	1	3	1	1	1	1	21	1	1	3	7	6	3	5	3	1	3	1	4	9	2	3	3	3	3	2	3	1	1	3	1	4	3	3	1	4	4	3	4	4	4	3
lmo1502	6	1	1	1	1	1	4	1	4	1	1	1	1	NA	1	1	7	8	5	3	1	3	1	3	1	4	1	2	3	4	4	4	2	4	1	1	4	1	4	4	4	1	4	4	4	4	4	4	7
lmo1503	2	1	1	2	1	1	2	1	2	2	1	1	1	2	2	2	2	4	2	2	1	2	1	2	1	2	1	2	2	2	2	2	2	2	1	1	2	1	2	2	2	1	2	2	2	2	2	2	2
lmo1504	4	8	8	7	11	11	15	11	6	7	1	10	14	NA	7	7	16	17	12	3	18	3	1	3	14	5	41	20	3	6	6	6	20	6	8	8	15	39	5	15	15	39	5	5	6	5	5	5	16
lmo1505	4	8	8	7	10	10	13	10	3	7	1	10	9	NA	7	7	13	14	11	3	10	3	1	3	9	5	7	2	3	3	3	3	2	6	8	8	13	1	5	13	13	1	5	5	3	5	5	5	13
lmo1507	2	4	4	8	1	1	2	1	2	3	1	1	7	NA	3	3	9	10	5	2	1	2	1	2	7	2	17	2	2	2	2	2	2	2	4	4	2	1	2	2	2	1	2	2	2	2	2	2	9
lmo1509	4	8	8	7	11	11	15	11	NA	7	1	10	14	NA	7	7	16	17	NA	3	18	3	1	3	21	5	42	2	3	6	6	6	2	6	8	8	15	38	5	15	15	38	5	5	6	5	5	5	16
lmo1510	2	1	1	1	1	1	9	1	2	5	1	7	1	NA	5	5	10	11	8	3	12	3	1	3	1	4	1	2	3	2	2	2	2	2	1	1	9	1	4	9	9	1	4	4	2	4	4	4	10
lmo1511	2	6	6	11	9	9	12	9	2	5	1	8	11	NA	NA	5	13	14	10	3	15	3	1	3	11	4	25	2	3	2	2	2	2	2	6	6	12	1	4	12	12	1	4	4	2	4	4	4	13
lmo1512	2	4	4	3	5	5	8	5	2	3	1	5	1	NA	3	3	9	10	6	2	4	2	1	2	1	2	1	2	2	2	2	2	2	2	4	4	NA	1	2	NA	NA	1	2	2	2	2	2	2	9
lmo1513	4	1	1	6	7	7	11	7	5	6	1	7	10	NA	6	6	12	13	8	3	14	3	1	3	10	5	1	2	3	5	5	5	2	5	1	1	11	1	5	11	11	1	5	5	5	5	5	5	12
lmo1514	3	9	9	8	9	9	15	9	3	8	1	11	14	NA	8	8	16	17	12	18	10	55	2	18	14	6	37	3	18	7	7	7	3	7	9	9	15	31	6	15	15	31	6	6	7	6	6	6	29
lmo1516	12	7	7	6	9	9	13	9	13	6	1	8	6	NA	6	6	14	15	10	2	6	2	1	2	6	4	9	2	2	5	5	5	2	5	7	7	13	1	4	13	13	1	4	4	5	4	4	4	14
lmo1517	4	1	1	1	8	8	10	8	19	1	1	7	1	NA	1	1	11	12	9	3	6	3	1	3	1	5	1	2	3	5	5	5	2	5	1	1	10	1	5	10	10	1	5	5	5	5	5	5	11
lmo1518	2	1	1	1	1	1	2	1	2	1	1	3	1	NA	1	1	2	5	4	2	1	2	1	2	1	2	1	2	2	2	2	2	2	2	1	1	2	1	2	2	2	1	2	2	2	2	2	2	2
lmo1519	4	7	7	1	10	10	13	10	22	1	1	9	NA	NA	1	1	14	82	11	3	8	3	1	3	12	5	23	2	3	6	6	6	2	6	7	7	13	18	5	13	13	18	5	5	6	5	5	5	14
lmo1520	4	7	7	14	10	10	15	10	26	6	1	9	13	NA	6	6	16	17	11	3	8	3	1	3	13	3	13	2	3	38	38	38	2	5	7	7	15	20	3	15	15	20	3	3	38	3	3	3	NA
lmo1521	3	5	5	11	7	7	12	7	3	5	1	5	10	NA	5	5	3	13	8	3	6	NA	1	3	10	3	5	2	3	4	4	4	2	4	5	5	12	5	3	12	12	5	3	3	4	3	3	3	3
lmo1523	4	8	8	7	1	1	14	1	2	7	1	10	13	NA	7	7	4	15	11	3	9	3	1	3	13	5	37	2	3	6	6	6	2	6	8	8	14	28	5	14	14	28	5	5	6	5	5	5	4
lmo1524	2	1	1	1	1	1	2	1	2	1	1	1	1	28	1	1	2	5	4	6	1	6	1	6	1	2	1	2	6	3	3	3	2	3	1	1	2	1	2	2	2	1	2	2	3	2	2	2	2
lmo1525	15	8	8	7	11	11	16	11	51	7	1	10	14	NA	7	7	17	18	NA	3	19	NA	1	3	14	5	7	2	3	6	6	6	2	6	8	8	16	22	5	16	16	22	5	5	6	5	5	5	17
lmo1526	3	1	1	1	1	1	3	1	3	1	1	1	4	NA	1	1	3	6	5	3	4	3	1	3	4	3	1	2	3	3	3	3	2	3	1	1	3	1	3	3	3	1	3	3	3	3	3	3	3
lmo1527	4	8	8	7	11	11	15	11	15	7	1	10	14	NA	7	7	16	17	12	3	9	3	1	3	14	33	32	2	3	3	3	3	2	3	8	8	15	19	5	15	15	19	5	NA	3	5	5	33	16
lmo1528	2	1	1	1	1	1	2	1	2	1	1	1	1	4	1	1	2	4	3	2	1	2	1	2	1	2	1	2	2	2	2	2	2	2	1	1	2	6	2	2	2	6	2	2	2	2	2	2	2
lmo1529	3	1	1	4	1	1	2	1	2	4	1	1	1	15	4	4	2	NA	8	2	1	2	1	2	1	2	4	2	2	2	2	2	2	2	1	1	2	1	2	2	2	1	2	2	2	2	2	2	2
lmo1530	2	5	5	1	8	8	4	NA	NA	1	1	7	6	NA	1	1	4	10	NA	3	6	3	1	3	6	4	1	2	3	4	4	4	2	4	5	5	4	1	4	4	4	1	4	4	4	4	4	4	4
lmo1531	4	7	7	6	8	8	5	8	5	6	1	8	1	NA	6	6	4	10	9	3	8	3	1	3	1	4	1	2	3	5	5	5	2	5	7	7	5	8	4	5	5	8	4	4	5	4	4	4	4
lmo1532	2	3	3	3	3	3	2	NA	2	3	1	3	6	NA	3	3	2	7	5	2	8	2	1	2	6	2	1	2	2	2	2	2	2	2	3	3	2	NA	2	2	2	NA	2	2	2	2	2	23	2
lmo1533	2	1	1	1	5	5	3	5	2	1	1	4	1	35	1	1	3	7	6	3	1	3	1	3	1	3	1	2	3	2	2	2	2	16	1	1	3	1	3	3	3	1	3	3	2	3	3	3	3
lmo1544	3	5	5	4	6	6	2	NA	2	4	1	6	19	NA	4	4	2	8	7	2	4	2	1	2	10	2	21	22	2	2	2	2	2	2	5	5	2	6	2	2	2	6	2	2	2	2	2	2	2
lmo1545	2	1	1	4	1	1	3	1	3	4	1	1	7	NA	4	4	2	8	6	3	5	3	1	3	7	3	17	2	3	2	2	2	2	2	1	1	3	16	3	3	3	16	3	3	2	3	3	3	2
lmo1546	2	1	1	3	3	3	2	3	9	3	1	3	3	NA	3	3	2	7	5	2	4	2	1	2	3	2	3	2	2	2	2	2	2	2	1	1	2	3	2	2	2	3	2	2	2	2	2	2	2
lmo1547	3	1	1	4	5	5	3	5	NA	4	1	5	7	NA	4	4	8	9	6	2	4	2	1	2	7	3	4	2	2	3	3	3	2	3	1	1	3	NA	3	3	3	NA	3	3	3	3	3	3	8
lmo1548	3	1	1	1	1	1	3	1	NA	1	1	1	6	18	1	1	3	7	5	2	1	NA	1	2	6	3	15	2	2	4	4	4	2	4	1	1	3	13	3	3	3	13	3	3	4	3	3	3	3
lmo1552	4	8	8	7	11	11	4	11	33	7	1	10	13	NA	7	7	3	14	12	3	9	3	1	3	13	5	7	2	3	2	2	2	2	6	8	8	4	1	5	4	4	1	5	5	2	5	5	5	2
lmo1553	3	4	10	4	6	6	2	6	2	4	1	6	9	NA	NA	4	11	12	7	2	13	2	1	2	9	3	6	2	2	3	3	3	2	3	4	4	2	28	3	2	2	28	3	3	3	3	3	3	3
lmo1554	2	3	3	3	5	5	9	5	2	3	1	5	8	NA	3	3	10	11	6	2	4	2	1	2	8	NA	8	2	2	2	2	2	2	2	3	3	9	20	2	9	9	20	2	2	2	2	2	2	2
lmo1555	3	4	4	4	6	6	3	6	23	4	1	6	4	NA	4	4	2	9	7	3	5	3	1	3	4	2	4	2	3	3	3	3	2	3	4	4	3	19	2	3	3	19	25	2	3	2	2	2	12
lmo1556	3	1	1	1	5	5	8	5	2	1	1	5	7	NA	1	1	2	9	6	3	4	3	1	3	7	2	7	2	3	2	2	2	2	2	1	1	8	4	2	8	8	4	2	2	2	2	2	2	12
lmo1557	4	1	1	12	7	7	13	7	5	7	1	7	11	NA	7	7	5	14	30	3	8	3	1	3	11	5	34	2	3	6	6	6	2	6	1	1	13	32	5	13	13	32	5	5	6	5	5	5	20
lmo1559	4	8	8	7	10	10	14	NA	44	7	1	10	13	NA	7	7	15	16	11	3	9	3	1	3	18	5	37	34	3	6	6	6	2	6	8	8	14	36	5	14	14	36	5	5	6	5	5	5	5
lmo1560	11	1	1	6	20	20	12	NA	40	6	1	8	6	73	6	6	13	14	10	3	7	3	1	3	6	2	31	2	3	5	5	5	2	5	1	1	12	30	2	12	12	30	2	2	5	2	2	2	18
lmo1561	4	1	1	8	10	10	14	NA	42	7	1	9	13	NA	NA	7	15	16	11	3	8	3	1	3	13	5	12	2	3	2	2	2	2	6	1	1	14	21	5	14	14	21	5	5	2	5	5	5	23
lmo1562	2	1	1	1	3	3	2	NA	2	1	1	1	6	NA	1	1	2	7	4	2	1	2	1	2	6	2	5	2	2	2	2	2	2	2	1	1	2	6	2	2	2	6	2	2	2	2	2	2	2
lmo1565	13	1	1	7	9	9	14	NA	56	7	1	8	12	NA	7	7	15	16	10	3	8	3	1	3	12	5	11	2	3	6	6	6	2	6	1	1	14	NA	5	14	14	NA	5	5	6	5	5	5	21
lmo1566	4	1	1	7	9	9	6	9	27	7	1	8	12	NA	7	7	4	13	10	3	8	3	1	3	12	5	32	2	3	6	6	6	2	6	1	1	6	31	5	6	6	31	5	5	6	5	5	5	17
lmo1567	4	8	8	7	8	8	11	8	2	7	1	8	8	NA	7	7	12	13	9	3	8	3	1	3	8	5	16	2	3	6	6	6	2	6	8	8	11	8	5	11	11	8	5	5	6	5	5	5	11
lmo1568	2	3	3	3	3	3	2	3	2	3	1	3	3	NA	NA	3	2	7	NA	2	4	8	1	2	3	2	18	2	2	2	2	2	2	2	3	3	2	6	2	2	2	6	2	2	2	2	2	2	12
lmo1569	2	1	1	1	1	1	2	1	2	1	1	1	1	3	1	1	2	4	3	2	1	2	1	2	1	2	14	2	2	2	2	2	2	2	1	1	2	13	2	2	2	13	2	2	2	2	2	2	2
lmo1571	3	1	1	5	6	6	4	6	4	5	1	6	9	43	5	5	3	10	7	3	6	3	1	3	9	3	6	2	3	4	4	4	2	4	1	1	4	1	3	4	4	1	3	3	4	3	3	3	3
lmo1572	3	1	1	5	7	7	10	NA	10	5	1	7	9	NA	5	5	11	12	8	11	6	11	1	11	9	4	25	2	11	3	3	3	2	3	1	1	10	23	4	10	10	23	4	4	3	4	4	4	11
lmo1575	3	1	1	5	7	7	11	7	11	5	1	7	10	NA	5	5	12	28	8	3	13	3	1	3	10	4	1	2	3	3	3	3	2	3	1	1	11	25	4	11	11	25	4	4	3	4	4	4	12
lmo1577	4	7	7	6	11	11	4	NA	30	6	1	10	14	NA	6	6	4	15	12	3	6	3	8	3	14	5	28	2	3	4	4	4	2	4	7	7	4	28	5	4	4	28	5	5	4	5	5	5	4
lmo1578	4	1	1	14	10	10	15	NA	25	7	1	9	13	NA	7	7	15	16	11	3	8	3	1	3	13	5	31	2	3	6	6	6	2	6	1	1	15	31	5	15	15	31	5	5	6	5	5	5	NA
lmo1579	4	8	8	7	11	11	14	11	2	7	1	10	1	NA	100	100	15	16	12	3	9	3	1	3	1	5	NA	2	3	6	NA	6	2	6	8	8	14	29	5	14	14	29	5	NA	6	5	5	NA	15
lmo1580	2	5	5	4	4	4	2	4	3	4	1	4	9	NA	4	4	2	10	7	3	6	3	5	3	9	2	4	2	3	2	2	2	2	2	5	5	2	4	2	2	2	4	2	2	2	2	2	2	2
lmo1581	4	1	1	12	9	9	13	NA	34	6	1	8	11	NA	6	NA	14	15	10	3	7	3	1	3	11	5	68	2	3	5	5	5	17	5	1	1	13	1	5	13	13	1	5	5	5	5	5	5	14
lmo1582	2	5	5	4	6	6	2	NA	2	4	1	5	9	NA	4	4	2	10	7	2	5	2	5	2	9	2	4	2	2	3	3	3	2	3	5	5	2	15	2	2	2	15	2	2	3	2	2	2	2
lmo1583	2	5	5	4	5	5	7	5	2	4	1	5	5	NA	4	4	8	9	NA	2	5	2	1	2	5	2	4	2	2	3	3	3	2	3	5	5	7	5	2	7	7	5	2	2	3	2	2	2	8
lmo1584	2	6	6	5	8	8	2	8	2	5	1	7	10	50	5	5	2	11	9	2	1	2	1	2	10	3	21	2	2	4	4	4	2	4	6	6	2	10	3	2	2	10	3	3	4	3	3	3	2
lmo1586	4	8	8	1	1	1	11	1	2	1	1	1	10	NA	1	1	12	13	NA	3	1	3	1	3	10	5	1	2	3	6	6	6	2	6	8	8	11	1	5	11	11	1	5	5	6	5	5	5	12
lmo1587	4	1	1	6	9	9	13	9	2	6	1	8	12	NA	6	6	14	15	10	3	16	3	1	3	12	5	31	2	3	3	3	3	2	3	1	1	13	20	5	13	13	20	5	5	3	5	5	5	14
lmo1589	23	3	3	2	7	7	21	7	21	2	1	6	9	NA	2	2	19	10	8	18	5	18	4	18	9	24	1	19	18	19	19	19	19	19	3	3	21	26	24	21	21	26	24	24	19	24	24	31	19
lmo1590	15	8	8	7	11	11	4	11	43	7	1	10	14	NA	7	7	5	16	12	3	9	3	1	3	14	5	36	37	3	6	6	6	2	6	8	8	4	NA	5	4	4	NA	5	5	6	5	5	5	5
lmo1591	11	1	1	1	7	7	11	7	24	1	1	6	10	NA	1	1	12	13	8	2	5	2	1	2	10	4	28	2	2	2	2	2	2	2	1	1	11	NA	4	11	11	NA	4	4	2	4	4	4	12
lmo1592	3	1	1	1	7	7	3	7	NA	1	1	6	1	NA	1	1	3	9	130	3	1	3	1	3	1	26	25	2	3	41	5	41	2	5	1	1	3	1	4	3	3	1	4	4	5	4	4	26	3
lmo1594	3	6	6	5	9	9	13	9	2	5	1	8	12	NA	5	5	14	15	NA	2	16	2	1	2	12	2	30	2	2	4	4	4	2	4	6	6	13	22	2	13	13	22	2	2	4	2	2	2	14
lmo1595	2	1	1	3	6	6	2	NA	2	3	1	5	3	22	3	3	9	10	7	2	8	2	1	2	3	2	8	2	2	2	2	2	2	2	1	1	2	1	2	2	2	1	2	2	2	2	2	2	9
lmo1599	3	7	7	12	10	10	5	NA	4	12	1	9	1	NA	NA	12	13	14	NA	2	15	2	1	2	1	4	28	2	2	5	5	5	2	5	7	7	5	27	4	5	5	27	4	4	5	4	4	4	13
lmo1600	2	5	5	4	7	7	2	NA	NA	4	1	6	1	NA	NA	4	2	10	8	2	11	2	1	2	1	3	22	2	2	29	29	29	2	2	5	5	2	21	3	2	2	21	3	3	29	3	3	3	2
lmo1602	2	1	1	2	1	1	2	1	2	2	1	2	1	NA	2	2	2	7	5	2	8	2	1	2	1	2	2	2	2	2	2	2	2	2	1	1	2	2	2	2	2	2	2	2	2	2	2	2	2
lmo1603	3	6	6	5	9	9	2	NA	40	5	1	8	12	NA	5	5	13	14	10	2	15	2	1	2	12	3	23	2	2	4	4	4	2	4	6	6	2	31	3	2	2	31	3	3	4	3	3	3	13
lmo1604	4	7	7	6	9	9	4	9	3	6	1	1	1	NA	NA	6	4	11	10	3	12	3	1	3	1	4	15	2	3	5	5	5	2	5	7	7	4	1	4	4	4	1	4	4	5	4	4	4	4
lmo1606	15	8	8	7	12	12	16	NA	56	7	1	11	9	NA	7	7	17	18	NA	3	19	3	9	3	9	5	47	2	3	6	6	6	2	6	8	8	16	43	5	16	16	43	5	5	6	5	5	5	17
lmo1607	3	6	6	5	8	8	3	NA	3	5	1	5	1	NA	5	5	11	12	9	3	13	3	1	3	1	4	18	2	3	3	3	3	2	3	6	6	3	17	4	3	3	17	4	4	3	4	4	4	11
lmo1608	14	8	8	7	11	11	15	11	34	7	1	10	1	NA	7	7	16	17	12	3	9	3	1	3	1	5	1	2	3	6	6	6	2	6	8	8	15	24	5	15	15	24	5	5	6	5	5	5	16
lmo1609	2	5	5	1	1	1	2	1	2	1	1	6	1	NA	1	1	2	8	7	3	6	3	1	3	1	4	1	2	3	2	2	2	2	2	5	5	2	1	4	2	2	1	4	4	2	4	4	4	2
lmo1611	4	7	7	1	10	10	13	10	33	1	1	9	1	NA	1	1	4	14	11	3	9	15	1	15	1	NA	37	2	3	6	6	6	2	47	7	7	13	7	5	13	13	7	5	5	6	5	5	5	4
lmo1612	2	1	1	1	1	1	2	1	2	1	1	1	1	14	1	1	2	5	4	2	1	2	1	2	1	3	1	2	2	2	2	2	2	2	1	1	2	1	3	2	2	1	3	3	2	3	3	3	2
lmo1613	2	1	1	1	1	1	2	1	2	1	1	1	1	24	NA	1	2	5	4	2	3	2	1	2	1	2	1	2	2	2	2	2	7	2	1	1	2	1	2	2	2	1	2	2	2	2	2	2	2
lmo1614	3	6	6	6	6	6	8	6	3	5	1	6	1	NA	5	5	9	10	7	3	6	3	1	3	1	4	6	2	3	3	3	3	2	3	6	6	8	6	4	8	8	6	4	4	3	4	4	4	9
lmo1615	2	7	7	6	1	1	10	1	2	6	1	1	1	NA	6	6	2	11	8	3	1	3	1	3	1	4	1	21	3	15	15	15	2	26	7	7	10	6	4	10	10	6	4	4	15	4	4	4	2
lmo1616	6	1	1	1	1	1	4	1	NA	1	1	1	1	NA	NA	1	2	7	5	3	1	NA	1	3	1	4	1	2	3	2	2	2	2	2	1	1	4	1	4	4	4	1	4	4	2	4	4	4	2
lmo1618	2	6	6	5	5	5	2	5	2	5	1	6	5	NA	5	5	2	8	7	2	5	2	1	2	5	3	5	2	2	4	4	4	2	4	6	6	2	5	3	2	2	5	3	3	4	3	3	3	2
lmo1626	2	3	3	3	5	5	2	NA	2	3	1	3	7	NA	3	3	2	8	6	2	4	2	1	2	7	2	14	2	2	2	2	2	2	2	3	3	2	3	2	2	2	3	2	2	2	2	2	2	2
lmo1627	2	1	1	1	53	6	8	6	2	1	1	5	1	NA	1	1	2	9	7	2	4	2	1	2	1	3	1	2	2	2	2	2	2	2	1	1	8	15	3	8	8	15	3	NA	2	3	3	3	2
lmo1628	4	6	6	5	8	8	12	8	4	5	1	6	11	NA	5	5	13	14	9	3	7	3	1	3	11	2	6	2	3	4	4	4	2	4	6	6	12	11	2	12	12	11	2	2	4	2	2	2	13
lmo1629	4	7	7	6	7	7	3	7	5	6	1	9	9	NA	6	6	11	12	10	3	8	3	1	3	9	4	9	2	3	5	5	5	2	5	7	7	3	7	4	3	3	7	4	4	5	4	4	4	11
lmo1630	4	7	7	6	10	10	12	10	13	6	1	9	10	NA	6	6	13	14	11	3	8	3	1	3	10	4	6	2	3	5	5	5	2	5	7	7	12	10	4	12	12	10	4	4	5	4	4	4	13
lmo1632	4	6	6	1	1	1	10	1	15	1	1	8	1	NA	1	1	5	11	9	12	1	3	7	3	1	3	1	2	12	5	5	5	2	5	6	6	10	1	3	10	10	1	3	3	5	3	3	3	5
lmo1639	4	1	1	5	6	6	2	6	4	5	1	7	NA	NA	NA	5	10	11	8	3	6	3	1	3	14	4	5	2	3	4	4	4	13	4	1	1	2	5	4	2	2	5	4	4	4	4	4	4	10
lmo1640	4	1	1	5	5	5	4	5	3	5	1	5	1	4	5	5	2	7	6	3	5	3	1	3	1	4	5	2	3	2	2	2	2	2	1	1	4	5	4	4	4	5	4	4	2	4	4	4	2
lmo1641	4	8	8	7	12	12	16	12	NA	7	1	11	15	NA	7	7	17	18	13	3	10	3	9	3	15	211	NA	2	3	6	6	6	2	6	8	8	16	44	5	16	16	44	5	5	6	5	5	5	17
lmo1643	4	6	6	1	8	8	2	8	13	1	1	1	10	NA	1	1	11	12	9	3	7	3	1	3	10	3	1	2	3	5	5	5	2	5	6	6	2	1	3	2	2	1	3	3	5	3	3	3	11
lmo1645	4	8	8	7	11	11	15	NA	60	7	1	10	14	NA	NA	7	16	17	12	3	9	3	1	3	14	5	NA	2	3	6	6	6	2	6	8	8	15	274	5	15	15	274	5	5	6	5	5	57	16
lmo1646	4	6	6	5	9	9	12	NA	18	5	1	8	11	NA	5	5	3	13	10	3	7	3	1	3	11	3	1	2	3	4	4	4	2	4	6	6	12	138	3	12	12	138	3	3	4	3	3	3	3
lmo1647	4	7	7	6	10	10	2	10	2	6	1	9	13	NA	6	6	5	14	NA	3	8	3	1	3	13	5	13	2	3	4	4	4	2	4	7	7	2	19	5	2	2	19	5	5	4	5	5	5	5
lmo1649	4	7	7	6	7	7	4	7	4	6	1	7	7	NA	NA	6	4	11	9	3	8	NA	1	3	7	5	14	5	3	4	4	4	5	4	7	7	4	7	5	4	4	7	5	5	4	5	5	5	4
lmo1652	4	8	8	7	12	12	16	NA	3	7	1	11	15	NA	7	7	17	18	13	3	10	3	9	3	15	5	39	2	3	6	6	6	21	6	8	8	20	15	5	20	20	15	5	5	6	5	5	5	17
lmo1653	2	5	5	4	5	5	2	5	2	4	1	5	5	NA	NA	4	2	7	NA	3	8	3	1	3	5	2	5	2	3	2	2	2	2	2	5	5	2	5	2	2	2	5	2	2	2	2	2	2	2
lmo1654	2	1	1	1	6	6	2	6	2	1	1	5	1	17	1	1	3	11	7	2	1	NA	1	2	1	3	6	2	2	2	2	2	2	4	1	1	2	1	3	2	2	1	3	3	2	3	3	3	3
lmo1660	4	8	8	7	11	11	3	NA	54	7	1	10	14	NA	7	7	5	15	12	16	17	3	1	3	14	5	33	2	16	6	6	6	2	6	8	8	3	221	5	3	3	221	5	5	6	5	5	5	5
lmo1661	4	8	8	7	10	10	6	NA	42	7	1	9	13	NA	7	7	14	15	11	3	9	3	1	3	13	14	28	2	3	6	6	6	2	6	8	8	6	32	5	6	6	32	5	5	6	5	5	40	14
lmo1662	25	3	3	2	5	5	28	5	28	2	1	4	7	NA	2	2	24	8	6	29	4	24	1	24	7	26	52	23	29	27	27	27	23	27	3	3	28	15	26	28	28	15	26	26	27	26	26	26	24
lmo1663	13	7	7	6	10	10	5	NA	5	6	1	9	12	NA	6	6	14	15	11	3	8	3	1	3	12	4	37	2	3	5	5	5	2	5	7	7	5	18	4	5	5	18	4	4	5	4	4	4	14
lmo1664	2	4	4	3	7	7	2	NA	34	3	1	6	10	NA	3	3	11	12	8	2	5	2	1	2	10	2	3	26	2	2	2	2	2	2	4	4	2	152	2	2	2	152	2	2	2	2	2	2	16
lmo1665	2	4	3	3	5	5	2	NA	2	3	1	1	3	NA	3	3	2	7	5	2	8	2	1	2	3	2	3	2	2	2	2	2	2	2	4	3	2	16	2	2	2	16	2	2	2	2	2	2	2
lmo1668	2	3	3	3	3	3	5	3	2	3	1	3	3	NA	3	3	2	6	4	2	3	2	1	2	3	2	3	2	2	2	2	2	2	2	3	3	5	7	2	5	5	7	2	2	2	2	2	2	2
lmo1672	4	6	6	5	8	8	2	NA	29	5	1	8	11	NA	NA	5	2	12	9	3	7	3	1	3	55	2	30	2	3	2	2	2	2	2	6	6	2	NA	2	2	2	NA	2	2	2	2	2	2	2
lmo1673	14	7	7	6	10	10	15	NA	15	6	1	9	13	NA	6	6	16	17	11	3	8	3	1	3	13	2	1	2	3	5	5	5	2	5	7	7	15	102	2	15	15	102	2	2	5	2	2	2	16
lmo1674	3	6	6	5	1	1	4	1	2	5	1	8	6	NA	5	5	3	11	9	2	7	2	1	2	6	3	25	2	2	4	4	4	2	4	6	6	4	18	3	4	4	18	3	3	4	3	3	3	3
lmo1675	14	7	7	6	10	10	15	NA	4	6	1	9	13	NA	6	6	3	16	11	3	8	3	1	3	13	5	35	2	3	5	5	5	2	5	7	7	15	169	5	15	15	169	5	5	5	5	5	5	22
lmo1676	4	6	6	5	NA	9	2	NA	4	5	1	8	12	NA	5	5	4	13	10	3	7	3	1	3	12	2	31	2	3	4	4	4	2	4	6	6	2	56	2	2	2	56	2	2	4	2	2	2	18
lmo1677	2	3	3	3	6	6	2	NA	2	3	1	5	8	NA	3	3	9	10	7	2	4	2	1	2	8	2	22	2	2	2	NA	2	2	2	3	3	2	37	2	2	2	37	2	2	2	2	2	2	9
lmo1678	4	8	8	NA	11	11	15	NA	6	7	1	10	14	NA	7	7	16	17	12	18	9	3	1	3	14	5	42	2	18	6	6	6	2	6	8	8	15	213	55	15	15	213	55	55	6	55	55	49	16
lmo1679	4	7	7	6	9	9	12	9	5	6	1	9	11	NA	6	6	13	14	10	3	15	3	1	3	11	5	34	2	3	5	5	5	2	5	7	7	12	148	NA	12	12	148	5	5	5	NA	NA	5	13
lmo1681	4	7	7	6	9	9	13	9	53	6	1	8	12	NA	6	6	14	15	10	NA	6	3	1	3	12	2	NA	2	3	5	5	5	17	5	7	7	13	NA	2	13	13	NA	2	NA	5	2	2	2	14
lmo1683	2	3	3	3	1	1	2	1	2	3	1	1	1	6	3	3	2	5	4	2	1	2	1	2	1	2	1	2	2	2	2	2	2	2	3	3	2	8	2	2	2	8	2	2	2	2	2	2	2
lmo1684	2	7	7	6	NA	9	13	9	NA	6	1	9	12	NA	NA	6	14	15	10	3	8	3	1	3	12	4	31	28	3	NA	5	NA	17	5	7	7	13	7	4	13	13	7	4	4	5	4	4	4	14
lmo1685	4	7	7	6	8	8	13	NA	44	6	1	9	12	NA	6	6	14	15	10	3	16	3	1	3	12	3	36	2	3	5	5	5	2	5	7	7	13	6	3	13	13	6	3	3	5	3	3	3	14
lmo1687	2	4	4	4	5	5	2	5	2	4	1	5	1	19	4	4	2	7	6	2	4	2	1	2	1	3	4	2	2	2	2	2	2	2	4	4	2	1	3	2	2	1	3	3	2	3	3	3	2
lmo1688	4	7	7	6	1	1	10	1	21	6	1	1	6	NA	6	6	11	12	9	3	13	3	1	3	6	5	7	2	3	4	4	4	2	4	7	7	10	6	5	10	10	6	5	5	4	5	5	5	11
lmo1689	4	8	8	7	11	11	4	11	4	7	1	11	13	NA	NA	7	4	14	NA	3	15	3	9	3	13	5	NA	2	3	6	6	6	NA	6	8	8	4	7	5	4	4	7	5	5	6	5	5	5	4
lmo1690	2	5	5	5	5	5	8	5	8	5	1	5	5	NA	NA	5	8	9	6	2	10	2	1	2	5	3	5	2	2	4	4	4	2	4	5	5	8	5	3	8	8	5	3	3	4	3	3	3	8
lmo1691	3	5	5	5	6	6	2	6	3	5	1	6	5	NA	5	5	3	8	14	3	9	3	NA	3	5	3	5	2	3	4	4	4	2	4	5	5	2	NA	3	2	2	NA	3	3	4	3	3	3	3
lmo1692	2	1	1	3	4	4	6	4	2	3	1	4	1	17	3	3	2	7	5	2	1	2	1	2	1	2	1	2	2	2	2	2	2	2	1	1	6	1	2	6	6	1	2	2	2	2	2	2	2
lmo1693	8	5	5	4	6	6	9	6	NA	4	1	6	5	NA	NA	4	2	10	7	2	11	2	1	2	5	2	5	2	NA	2	2	2	2	2	5	5	NA	107	2	NA	NA	107	2	2	2	2	2	2	2
lmo1698	4	5	5	5	6	6	4	6	4	5	1	6	5	NA	5	5	8	9	7	3	10	NA	1	3	5	3	5	2	3	2	2	2	2	2	5	5	4	5	3	4	4	5	3	3	2	3	3	3	8
lmo1699	3	5	5	4	7	7	3	7	3	4	1	7	7	NA	4	4	2	9	8	2	7	2	1	2	7	2	5	2	2	2	2	2	2	2	5	5	3	7	2	3	3	7	2	2	2	2	2	2	2
lmo1700	2	4	4	3	5	5	2	5	2	3	1	4	4	NA	3	3	2	6	4	2	4	2	1	2	4	2	4	2	2	2	2	2	2	2	4	4	2	4	2	2	2	4	2	2	2	2	2	2	2
lmo1701	3	6	6	5	8	8	10	NA	2	5	1	7	6	NA	5	5	2	11	9	2	7	12	1	12	6	4	6	2	2	2	2	2	2	2	6	6	10	15	4	10	10	15	4	4	2	4	4	4	2
lmo1704	3	1	1	1	4	4	7	NA	9	1	1	1	1	NA	1	1	9	10	NA	2	1	2	1	2	1	2	6	2	2	2	2	2	2	2	1	1	7	1	2	7	7	1	2	2	2	2	2	2	9
lmo1705	4	5	5	5	8	8	3	NA	27	5	1	7	1	NA	5	5	10	11	NA	3	6	3	1	3	1	NA	17	2	3	4	4	4	2	4	5	5	3	1	3	3	3	1	3	3	4	3	3	3	10
lmo1706	3	6	6	5	8	8	4	8	3	5	1	7	10	51	5	5	11	12	NA	3	7	3	1	3	10	4	21	2	3	30	30	30	2	2	6	6	4	6	4	4	4	6	4	4	2	4	4	4	11
lmo1707	2	3	3	3	1	1	2	1	2	3	1	3	1	NA	3	3	2	5	4	2	1	2	1	2	1	2	3	2	2	2	2	2	2	2	3	3	8	1	2	8	8	1	2	2	2	2	2	2	2
lmo1708	3	7	7	6	10	10	13	NA	3	6	1	9	12	65	6	6	3	14	11	3	8	NA	1	3	12	4	29	2	3	5	5	5	2	5	7	7	3	119	4	3	3	119	4	4	5	4	4	4	3
lmo1709	10	1	1	5	7	7	11	7	11	5	1	6	9	NA	NA	5	2	12	8	3	6	3	1	3	9	4	24	2	3	2	2	2	2	2	1	1	11	26	4	11	11	26	4	4	2	4	4	4	2
lmo1711	4	1	1	6	9	9	13	NA	5	6	1	8	12	NA	6	6	3	14	10	3	8	15	1	15	12	5	34	2	3	5	5	5	2	5	1	1	13	138	5	13	13	138	5	5	5	5	5	5	3
lmo1712	3	1	1	5	8	8	12	NA	19	5	1	7	11	NA	5	5	13	14	9	3	6	3	1	3	11	2	36	2	3	19	19	19	2	19	1	1	12	40	2	12	12	40	2	2	19	2	2	2	13
lmo1713	4	8	8	7	11	11	15	NA	2	7	1	10	14	NA	7	7	16	17	12	18	9	3	1	3	14	2	7	2	18	6	6	6	2	6	8	8	15	36	2	15	15	36	2	2	6	2	2	2	16
lmo1715	3	6	6	6	6	6	2	NA	3	6	1	8	10	NA	6	6	11	12	9	2	7	2	1	2	10	4	6	2	2	5	5	5	2	5	6	6	NA	6	4	NA	NA	6	4	4	5	4	4	4	11
lmo1718	4	8	8	13	10	10	4	NA	6	7	1	10	12	NA	7	7	14	15	11	3	12	3	1	3	12	29	13	2	3	NA	6	NA	2	6	8	8	4	94	5	4	4	94	5	5	6	5	5	5	14
lmo1720	4	1	1	1	7	7	4	7	4	1	1	6	1	NA	1	1	8	9	7	3	1	3	5	3	1	4	1	2	3	42	4	42	2	4	1	1	4	12	4	4	4	12	4	4	4	4	4	4	8
lmo1726	4	8	8	7	8	8	4	8	32	7	1	8	12	NA	7	7	13	14	10	3	15	3	1	3	12	5	33	2	3	6	6	6	2	6	8	8	4	34	5	4	4	34	5	5	6	5	5	5	22
lmo1727	2	5	5	4	7	7	11	NA	2	4	1	7	10	NA	4	4	2	12	8	3	6	3	1	3	10	2	28	2	3	2	2	2	2	2	5	5	11	29	2	11	11	29	2	2	2	2	2	2	18
lmo1728	4	8	15	7	11	11	16	NA	59	7	1	10	14	NA	NA	7	17	18	12	3	9	3	1	3	14	5	50	2	3	6	6	6	2	6	8	15	NA	53	5	NA	NA	53	5	5	NA	5	5	5	17
lmo1729	4	8	8	7	10	10	14	NA	54	7	1	10	13	NA	7	7	15	16	NA	17	9	17	1	17	13	5	44	2	17	6	6	6	2	6	8	8	14	23	5	14	14	23	5	5	6	5	5	5	15
lmo1730	4	6	6	12	8	8	13	NA	4	5	1	8	11	NA	12	12	4	14	9	3	7	3	1	3	11	4	23	2	3	4	4	4	17	4	6	6	13	146	4	13	13	146	4	4	4	4	4	4	4
lmo1732	2	5	5	4	8	8	2	NA	2	4	1	7	11	NA	4	4	2	12	9	3	6	3	1	3	11	2	25	2	3	2	2	2	2	2	5	5	2	1	2	2	2	1	2	2	2	2	2	2	2
lmo1733	4	7	7	13	9	9	14	9	3	6	1	9	12	NA	6	6	15	16	10	3	17	3	1	3	12	5	41	2	3	4	4	4	2	4	7	7	14	1	5	14	14	1	5	5	4	5	5	5	19
lmo1734	4	8	8	7	11	11	15	NA	63	44	1	10	14	NA	7	7	16	17	12	3	18	3	1	3	14	5	51	2	3	65	65	65	2	69	8	8	15	350	5	15	15	350	5	5	65	5	5	5	24
lmo1735	4	7	7	6	10	10	14	10	17	6	1	9	13	NA	6	6	4	15	11	3	8	3	1	3	13	4	1	17	3	5	5	5	17	5	7	7	14	127	4	14	14	127	4	4	5	4	4	4	21
lmo1736	3	5	5	4	8	8	3	8	3	4	1	7	10	NA	4	4	3	11	9	3	6	3	1	3	10	3	29	2	3	3	3	3	2	3	5	5	3	NA	3	3	3	NA	3	3	3	3	3	3	3
lmo1737	4	1	1	7	9	9	13	NA	6	7	1	9	12	NA	7	7	14	15	10	3	8	3	1	3	12	5	33	2	3	6	6	6	2	6	1	1	13	100	5	13	13	100	5	5	6	5	5	5	19
lmo1739	2	5	5	4	7	7	2	NA	2	4	1	7	9	NA	NA	4	2	10	8	11	12	2	1	2	9	3	26	2	11	3	3	3	2	3	5	5	2	4	3	2	2	4	3	3	3	3	3	3	18
lmo1740	3	5	5	5	7	7	2	7	2	5	1	7	9	NA	5	5	2	10	8	2	1	2	1	2	9	2	18	2	2	4	4	4	2	4	5	5	2	1	2	2	2	1	2	2	4	2	2	2	2
lmo1741	4	6	6	5	9	9	2	9	33	5	1	9	11	NA	5	5	12	13	10	14	9	3	7	3	11	4	NA	2	14	4	4	4	2	4	6	6	2	11	4	2	2	11	4	4	4	4	4	4	12
lmo1742	4	6	6	5	8	8	12	8	43	5	1	8	11	NA	5	5	13	14	9	3	NA	3	1	3	11	2	35	2	3	2	2	2	2	2	6	6	12	193	2	12	12	193	47	47	2	2	2	2	19
lmo1743	2	5	5	1	5	5	2	5	3	1	1	5	1	17	1	1	8	9	7	3	1	3	1	3	1	2	1	2	3	2	2	2	2	2	5	5	2	19	2	2	2	19	2	2	2	2	2	2	2
lmo1744	3	4	4	1	6	6	3	6	3	1	1	6	9	NA	1	1	3	10	NA	3	11	3	1	3	9	3	25	2	3	3	3	3	2	3	4	4	3	25	3	3	3	25	NA	3	3	3	3	3	3
lmo1745	3	4	4	1	5	5	3	5	3	1	1	5	4	NA	1	1	2	8	6	2	12	2	1	2	4	3	4	2	2	NA	3	NA	2	3	4	4	3	4	3	3	3	4	3	3	3	3	3	3	2
lmo1748	3	5	5	4	5	5	2	5	2	4	1	6	5	NA	NA	4	2	8	7	3	9	3	1	3	5	2	NA	2	3	2	2	2	2	2	5	5	2	5	2	2	2	5	2	2	2	2	2	2	2
lmo1749	2	4	4	4	5	5	3	5	3	4	1	5	4	NA	4	4	3	12	6	2	7	2	1	2	4	NA	4	2	2	3	3	3	2	3	4	4	3	9	3	3	3	9	3	3	3	3	3	3	3
lmo1750	4	1	1	5	1	1	8	1	4	5	1	1	1	NA	5	5	4	9	6	10	11	10	1	10	1	2	13	2	10	4	4	4	2	4	1	1	8	11	2	8	8	11	2	2	4	2	2	2	4
lmo1753	2	4	4	4	4	4	3	4	2	4	1	4	6	NA	4	4	2	7	5	2	4	2	1	2	6	2	8	2	2	3	3	3	2	3	4	4	3	12	2	3	3	12	2	2	3	2	2	2	2
lmo1754	4	6	6	1	1	1	10	1	4	1	1	8	1	NA	1	1	11	12	9	3	7	3	1	3	1	2	22	2	3	5	5	5	2	5	6	6	10	1	2	10	10	1	2	2	5	2	2	2	3
lmo1755	4	7	7	6	8	8	11	NA	34	6	1	1	1	NA	6	6	12	13	9	3	1	3	1	3	1	2	20	2	3	5	5	5	2	5	7	7	11	29	2	11	11	29	2	2	5	2	2	2	17
lmo1756	3	1	1	1	1	1	3	1	9	1	1	1	1	4	1	1	5	6	4	3	1	3	1	3	1	3	1	2	3	3	3	3	2	3	1	1	3	28	3	3	3	28	3	3	3	3	3	3	5
lmo1757	4	6	6	1	8	8	10	8	15	1	1	7	1	NA	1	1	11	12	9	3	13	3	1	3	1	5	27	2	3	31	31	31	2	5	6	6	10	1	5	10	10	1	5	5	31	5	5	5	11
lmo1758	4	8	8	7	11	11	14	11	46	7	1	10	1	NA	7	7	15	16	12	3	9	3	1	3	1	5	36	2	3	6	6	6	2	6	8	8	14	192	5	14	14	192	5	5	6	5	5	5	22
lmo1759	4	7	7	6	9	9	13	NA	48	6	1	9	12	NA	NA	6	14	15	10	16	8	16	1	16	12	5	38	2	16	4	4	4	2	4	7	7	13	12	5	13	13	12	52	5	4	5	5	5	22
lmo1760	4	6	6	5	5	5	2	5	2	5	1	7	10	NA	5	5	11	12	8	3	5	3	1	3	10	2	15	2	3	4	4	4	2	4	6	6	2	1	2	2	2	1	2	2	4	2	2	2	2
lmo1761	4	8	8	7	11	11	15	11	45	7	1	10	14	NA	7	7	16	17	12	3	9	3	1	3	14	5	8	2	3	6	6	6	2	6	8	8	15	NA	5	15	15	NA	5	5	6	5	5	5	21
lmo1762	2	4	4	3	1	1	2	1	12	3	1	4	1	8	3	3	2	6	5	2	1	2	1	2	1	2	1	2	2	2	2	2	2	2	4	4	2	1	2	2	2	1	2	2	2	2	2	2	2
lmo1763	2	1	1	1	1	1	2	1	2	1	1	1	1	8	1	1	2	4	3	2	1	2	1	2	1	2	1	2	2	2	2	2	2	2	1	1	2	1	2	2	2	1	2	2	2	2	2	2	2
lmo1764	15	8	8	7	11	11	16	11	2	7	1	10	14	NA	7	7	17	18	12	19	9	3	1	3	14	5	39	2	19	2	2	2	2	2	8	8	16	153	5	16	16	153	5	5	2	5	5	5	23
lmo1765	3	1	1	6	8	8	12	8	2	6	1	7	11	NA	6	6	5	13	9	3	1	3	1	3	11	4	20	2	3	5	5	5	2	5	1	1	12	NA	4	12	12	NA	4	4	5	4	4	4	18
lmo1766	4	1	1	7	1	1	12	1	2	7	1	1	11	NA	7	7	13	14	9	3	8	3	1	3	11	5	1	2	3	6	6	6	2	6	1	1	12	7	5	12	12	7	5	5	6	5	5	5	3
lmo1767	4	7	7	6	8	8	13	NA	2	6	1	9	12	NA	6	6	2	14	10	3	8	3	1	3	12	5	7	2	3	3	3	3	2	3	7	7	13	137	5	13	13	137	5	5	3	5	5	5	17
lmo1768	13	8	8	7	9	9	14	NA	2	7	1	9	12	NA	NA	7	6	15	10	3	9	3	1	3	12	5	38	2	3	167	6	167	2	6	8	8	NA	51	5	NA	NA	51	5	5	6	5	5	5	21
lmo1771	2	5	5	1	6	6	3	6	2	1	1	5	1	NA	1	1	2	8	7	2	1	2	1	2	1	3	1	2	2	4	4	4	2	4	5	5	3	1	3	3	3	1	3	3	4	3	3	3	2
lmo1772	2	6	6	5	9	9	12	9	37	5	1	8	7	NA	5	5	13	14	10	3	15	3	1	3	7	4	11	2	3	2	2	2	2	2	6	6	12	32	4	12	12	32	4	4	2	4	4	4	12
lmo1773	3	7	7	6	10	10	14	10	4	6	1	9	13	NA	6	6	14	15	11	3	10	3	1	3	13	4	36	2	3	5	5	5	2	5	7	7	14	34	4	14	14	34	4	4	5	4	4	4	14
lmo1774	4	8	8	13	9	9	14	9	NA	7	1	9	12	NA	NA	13	15	16	10	3	8	3	1	3	12	5	25	2	3	38	38	38	2	6	8	8	14	8	5	14	14	8	5	5	38	5	5	5	15
lmo1775	3	1	1	5	1	1	4	1	4	5	1	1	1	NA	5	5	4	7	6	3	1	3	1	3	1	4	1	2	3	3	3	3	2	3	1	1	4	1	4	4	4	1	4	4	3	4	4	4	10
lmo1777	3	5	5	4	6	6	3	6	3	4	1	6	8	NA	NA	4	2	9	7	3	6	3	1	3	8	3	4	2	3	2	2	2	2	2	5	5	3	1	3	3	3	1	3	3	2	3	3	3	2
lmo1779	2	4	4	3	5	5	8	5	13	3	1	5	7	40	3	3	9	10	6	2	3	2	1	2	7	2	18	2	2	2	2	2	2	2	4	4	8	1	2	8	8	1	2	2	2	2	2	2	9
lmo1780	4	8	8	7	11	11	15	11	5	7	1	10	14	NA	7	7	16	17	NA	3	18	3	1	3	14	5	31	2	3	6	6	6	2	6	8	8	15	10	5	15	15	10	5	5	6	5	5	5	16
lmo1782	2	4	4	3	6	6	2	NA	2	3	1	5	8	NA	3	3	2	9	7	2	4	10	3	10	8	2	3	2	2	2	2	2	2	2	4	4	2	20	2	2	2	20	2	2	2	2	2	2	2
lmo1783	2	1	1	1	3	3	2	3	2	1	1	1	1	15	1	1	2	1	1	2	1	2	1	2	1	2	1	2	2	2	2	2	2	2	1	1	2	1	2	2	2	1	2	2	2	2	2	2	2
lmo1784	2	1	1	1	1	1	2	1	2	1	1	1	1	1	1	1	1	3	1	1	1	1	1	1	1	1	1	2	1	2	2	2	2	2	1	1	2	1	1	2	2	1	1	1	2	1	1	1	1
lmo1790	2	1	1	5	5	5	9	5	3	5	1	6	8	NA	5	5	10	11	7	3	6	3	1	3	8	4	15	2	3	3	3	3	2	3	1	1	9	103	4	9	9	103	4	4	3	4	4	4	10
lmo1792	2	1	1	1	1	1	6	1	29	1	1	1	1	NA	1	1	7	8	NA	2	1	2	1	2	1	3	12	2	2	4	4	4	2	4	1	1	6	20	3	6	6	20	3	3	4	3	3	3	7
lmo1793	3	1	1	5	1	1	2	1	4	5	1	6	1	NA	NA	5	8	9	7	3	6	3	1	3	1	2	1	2	3	4	4	4	2	4	1	1	2	1	2	2	2	1	2	2	4	2	2	2	8
lmo1795	3	7	7	6	9	9	13	NA	44	6	1	8	12	NA	6	6	14	15	29	3	16	30	1	3	12	4	35	2	3	5	5	5	2	5	7	7	13	28	4	13	13	28	4	4	5	4	4	4	14
lmo1801	2	1	1	4	6	6	2	6	13	4	1	6	1	NA	4	4	2	8	7	2	9	NA	1	2	1	2	22	2	2	13	13	13	2	13	1	1	2	23	2	2	2	23	2	2	13	2	2	2	2
lmo1802	2	1	1	1	1	1	2	1	2	1	1	1	1	5	1	1	2	4	5	2	5	2	1	2	1	2	1	2	2	2	2	2	2	2	1	1	2	1	2	2	2	1	2	2	2	2	2	2	2
lmo1803	2	3	3	1	5	5	2	NA	2	1	1	1	7	NA	1	1	2	8	6	2	4	2	1	2	7	2	21	2	2	2	2	2	2	2	3	3	2	114	2	2	2	114	2	2	2	2	2	2	NA
lmo1805	3	5	5	4	4	4	3	4	3	4	1	6	9	NA	4	4	2	10	7	2	6	2	1	2	9	2	19	2	2	3	3	3	2	3	5	5	3	18	2	3	3	18	2	2	3	2	2	2	2
lmo1806	2	1	1	3	3	3	2	3	2	3	1	4	5	4	3	3	2	6	4	2	4	2	1	2	5	2	1	2	2	2	2	2	2	2	1	1	2	1	2	2	2	1	2	2	2	2	2	2	2
lmo1807	2	5	5	4	4	4	10	4	10	4	1	7	9	NA	4	4	11	12	8	2	6	2	1	2	9	2	22	2	2	10	10	10	2	3	5	5	10	21	2	10	10	21	2	2	10	2	2	2	11
lmo1808	4	7	7	6	6	6	12	NA	32	6	1	8	11	NA	NA	6	13	14	9	3	8	3	1	3	11	5	29	2	3	2	2	2	2	2	7	7	12	27	5	12	12	27	5	5	2	5	5	5	13
lmo1809	2	6	6	11	8	8	12	NA	33	5	1	7	10	NA	5	5	13	14	9	3	7	3	1	3	10	4	30	2	3	2	2	2	2	2	6	6	12	30	4	12	12	30	4	4	2	4	4	4	13
lmo1810	2	4	4	4	4	4	2	4	2	NA	1	4	6	18	NA	4	2	7	5	2	4	2	1	2	6	NA	13	2	2	2	2	2	2	2	4	4	2	13	3	2	2	13	3	3	2	3	3	3	2
lmo1811	4	8	8	7	11	11	2	NA	2	7	1	10	14	NA	7	7	15	16	37	3	17	3	1	3	19	5	42	2	3	6	6	6	2	54	8	8	34	39	5	34	34	39	5	5	6	5	5	5	15
lmo1813	3	5	5	4	8	8	2	NA	3	4	1	7	7	NA	4	4	2	11	9	2	6	2	1	2	7	2	17	2	2	2	2	2	2	2	5	5	2	7	2	2	2	7	2	2	2	2	2	2	2
lmo1815	2	4	4	1	4	4	2	4	2	1	1	4	4	9	1	1	2	7	5	3	4	3	1	3	4	2	1	2	3	2	2	2	2	2	4	4	2	1	2	2	2	1	2	2	2	2	2	2	2
lmo1816	1	1	1	1	1	1	1	1	1	1	1	1	1	1	1	1	1	2	1	1	1	1	1	1	1	1	1	1	1	1	1	1	1	1	1	1	1	1	1	1	1	1	1	1	1	1	1	1	1
lmo1817	4	5	5	1	1	1	3	1	3	1	1	1	7	NA	1	1	3	8	6	3	1	3	1	3	7	4	NA	2	3	4	4	4	2	4	5	5	3	1	4	3	3	1	4	4	4	4	4	4	3
lmo1818	4	5	5	5	5	5	3	5	27	5	1	5	5	NA	5	5	3	8	6	3	5	3	1	3	5	4	5	2	3	4	4	4	2	4	5	5	3	5	4	3	3	5	4	4	4	4	4	4	3
lmo1819	3	1	1	5	1	1	3	1	3	5	1	7	10	NA	5	5	2	11	8	3	6	3	1	3	10	4	1	2	3	4	4	4	2	4	1	1	3	1	4	3	3	1	4	4	4	4	4	4	2
lmo1820	4	7	7	6	10	10	3	10	NA	6	1	9	13	NA	NA	6	14	15	NA	3	8	3	1	3	13	5	30	2	3	5	5	5	2	5	7	7	3	29	5	3	3	29	5	5	5	5	5	5	3
lmo1821	2	4	4	3	7	7	2	NA	2	3	1	6	10	NA	3	3	2	11	8	2	5	2	1	2	10	2	3	2	2	2	2	2	2	2	4	4	2	3	2	2	2	3	2	2	2	2	2	2	2
lmo1822	4	7	7	1	9	9	13	9	38	1	1	9	12	NA	NA	1	5	14	NA	3	8	3	1	3	12	5	21	2	3	6	6	6	2	6	7	7	13	21	5	13	13	21	5	5	6	5	5	5	19
lmo1823	4	7	7	13	9	9	14	NA	33	1	1	9	12	NA	1	1	15	16	10	3	8	3	1	3	12	5	34	2	3	6	6	6	2	6	7	7	14	32	5	14	14	32	5	5	6	5	5	5	14
lmo1824	3	6	6	1	9	9	13	NA	2	1	1	8	12	NA	NA	1	14	15	10	2	7	2	1	2	12	NA	38	2	2	5	5	5	2	5	6	6	13	37	4	13	13	37	4	4	5	4	4	4	21
lmo1825	4	7	7	1	10	10	2	NA	14	1	1	9	13	NA	1	1	14	15	11	3	8	3	1	3	13	5	12	2	3	6	6	6	2	6	7	7	2	37	5	2	2	37	5	5	6	5	5	5	21
lmo1826	2	1	1	1	4	4	2	4	NA	1	1	3	3	7	1	1	2	6	5	2	1	2	1	2	3	2	8	2	2	2	2	2	2	2	1	1	2	1	2	2	2	1	2	2	2	2	2	2	2
lmo1827	4	5	5	1	6	6	9	6	3	1	1	7	7	48	1	1	3	10	8	3	6	3	1	3	7	3	15	2	3	2	2	2	2	2	5	5	9	12	3	9	9	12	3	3	2	3	3	3	3
lmo1829	4	8	8	10	11	11	14	11	15	10	1	10	13	NA	NA	10	15	16	12	3	9	3	1	3	13	5	NA	2	3	6	6	6	2	6	8	8	14	195	5	14	14	195	5	5	NA	5	5	5	15
lmo1830	10	6	6	5	5	5	2	5	2	5	1	5	5	NA	5	5	3	11	8	3	7	3	1	3	5	3	9	2	3	2	2	2	2	2	6	6	2	5	3	2	2	5	3	3	2	3	3	3	3
lmo1831	2	4	4	4	6	6	2	6	2	4	1	4	4	NA	4	4	3	8	7	3	5	3	1	3	4	19	4	2	3	2	2	2	2	2	4	4	2	4	3	2	2	4	3	3	2	3	3	3	3
lmo1832	2	1	1	4	4	4	2	4	2	4	1	4	4	NA	4	4	2	8	6	3	5	3	1	3	4	2	7	2	3	2	2	2	2	2	1	1	2	4	2	2	2	4	2	2	2	2	2	2	2
lmo1833	4	7	7	14	10	10	4	10	37	6	1	9	13	NA	6	6	15	16	11	3	8	3	1	3	13	5	31	2	3	2	2	2	2	2	7	7	4	14	5	4	4	14	5	5	2	5	5	5	15
lmo1834	4	7	7	6	6	NA	12	6	12	6	1	9	8	NA	6	6	13	14	10	3	6	3	1	3	8	5	27	16	3	4	4	4	16	4	7	7	12	6	5	12	12	6	5	5	4	5	5	5	18
lmo1836	3	6	6	5	1	1	4	1	13	5	1	7	1	NA	5	5	9	10	8	2	11	2	1	2	1	2	15	2	2	4	4	4	2	4	6	6	4	110	2	4	4	110	2	2	NA	2	2	2	9
lmo1837	4	7	7	6	7	7	2	NA	37	6	1	9	7	NA	NA	6	2	11	10	3	8	3	1	3	7	2	27	2	3	5	5	5	2	5	7	7	2	1	2	2	2	1	2	2	5	2	2	2	2
lmo1838	2	5	5	4	5	5	2	NA	3	4	1	7	10	NA	4	4	3	11	8	2	6	2	1	2	10	3	6	2	2	2	2	2	2	2	5	5	2	109	3	2	2	109	3	3	2	3	3	3	3
lmo1839	4	8	8	7	11	11	14	NA	15	7	1	10	13	NA	7	7	15	16	12	3	9	3	1	3	13	5	28	2	3	6	6	6	2	6	8	8	14	1	5	14	14	1	5	5	6	5	5	5	15
lmo1854	3	1	1	1	1	1	2	1	2	1	1	1	5	18	1	1	6	7	4	2	1	2	1	2	5	2	1	2	2	2	2	2	2	2	1	1	2	5	2	2	2	5	2	2	2	2	2	2	2
lmo1856	2	1	1	4	1	1	3	1	14	4	1	1	7	NA	4	4	2	8	6	3	5	3	1	3	7	3	1	2	3	3	3	3	2	3	1	1	3	7	3	3	3	7	3	3	3	3	3	3	11
lmo1857	2	1	1	1	3	3	2	3	2	1	1	1	1	2	1	1	2	4	2	2	1	2	1	2	1	2	1	2	2	2	2	2	2	2	1	1	2	1	2	2	2	1	2	2	2	2	2	2	2
lmo1859	2	5	5	4	6	6	3	NA	13	4	1	5	4	NA	4	4	2	8	7	3	4	3	1	3	4	2	6	2	3	3	3	3	2	3	5	5	3	4	2	3	3	4	2	2	3	2	2	2	11
lmo1860	2	4	4	4	6	6	2	6	2	4	1	4	4	NA	NA	4	2	8	7	2	5	2	1	2	4	2	6	2	2	3	3	3	2	3	4	4	2	4	2	2	2	4	2	2	3	2	2	2	3
lmo1861	3	7	7	6	9	9	5	NA	17	6	1	8	12	NA	6	6	2	13	10	2	1	2	1	2	12	4	1	2	2	5	5	5	2	5	7	7	5	11	4	5	5	11	4	4	5	4	4	4	5
lmo1862	2	6	6	6	8	8	12	8	12	6	1	7	11	NA	NA	6	13	14	9	3	15	3	1	3	11	4	26	2	3	5	5	5	2	5	6	6	12	10	4	12	12	NA	4	4	5	4	4	4	19
lmo1863	3	5	5	4	5	5	3	NA	3	4	1	5	9	NA	4	4	10	11	7	2	5	2	1	2	9	2	9	2	2	3	3	NA	2	3	5	5	3	8	2	3	3	8	2	NA	3	2	2	2	3
lmo1864	2	3	3	3	4	4	2	4	2	3	1	4	3	NA	3	3	7	8	5	2	4	2	1	2	3	2	3	2	2	2	2	2	2	2	3	3	2	6	2	2	2	6	2	2	2	2	2	2	2
lmo1865	2	4	4	4	4	4	6	4	12	4	1	4	4	NA	4	4	2	7	5	3	4	3	1	3	4	2	4	2	3	2	2	2	2	2	4	4	6	4	2	6	6	4	2	2	2	2	2	2	9
lmo1866	4	8	8	7	9	9	12	9	4	7	1	9	11	NA	7	7	13	14	10	3	15	3	1	3	11	5	8	2	3	6	6	6	2	6	8	8	12	8	5	12	12	8	5	5	6	5	5	5	18
lmo1868	2	5	5	4	6	6	2	NA	2	4	1	6	9	NA	4	4	2	10	7	2	6	2	1	2	9	3	5	2	2	2	2	2	2	2	5	5	2	5	3	2	2	5	3	3	2	3	3	3	3
lmo1869	4	1	1	1	9	9	11	9	11	1	1	8	1	NA	1	1	12	13	10	3	7	3	1	3	1	5	1	2	3	6	6	6	2	6	1	1	11	1	5	11	11	1	5	5	6	5	5	27	15
lmo1870	4	6	6	5	1	1	4	1	16	5	1	1	8	NA	5	5	4	9	7	10	1	3	1	3	8	2	1	2	10	2	2	2	2	2	6	6	4	23	2	4	4	23	2	2	2	2	2	2	3
lmo1871	4	8	8	7	9	9	14	9	NA	7	1	10	13	NA	7	7	15	16	11	3	9	3	1	3	13	37	36	2	3	6	6	6	2	6	8	8	14	34	5	14	14	34	5	5	6	5	5	37	21
lmo1873	4	6	6	1	7	7	4	7	2	1	1	1	9	33	1	1	10	11	8	3	1	3	1	3	9	3	17	2	3	5	5	5	2	5	6	6	4	7	3	4	4	7	3	3	5	3	3	3	3
lmo1874	14	7	7	6	10	10	14	NA	2	6	1	9	13	NA	6	6	14	15	11	3	8	3	1	3	13	3	32	2	3	5	5	5	2	5	7	7	14	30	3	14	14	30	3	3	5	3	3	3	14
lmo1875	4	8	8	7	10	10	14	10	NA	7	1	1	13	NA	NA	7	15	16	11	3	17	3	1	3	13	5	42	2	3	6	6	6	2	6	8	8	14	39	5	14	14	NA	5	5	6	5	5	5	15
lmo1888	2	1	1	1	1	1	2	1	2	1	1	3	1	NA	1	1	2	5	4	2	3	NA	1	2	1	2	1	2	2	2	2	2	2	2	1	1	2	1	2	2	2	1	2	2	2	2	NA	2	2
lmo1889	4	1	1	1	5	5	4	5	4	1	1	1	1	NA	1	1	4	7	6	3	8	3	1	3	1	3	1	2	3	4	4	4	2	4	1	1	4	1	3	4	4	1	3	3	4	3	3	3	4
lmo1891	2	4	4	3	1	1	2	1	2	3	1	1	1	9	3	3	2	7	5	2	8	2	1	2	1	2	1	2	2	2	2	2	2	2	4	4	2	1	2	2	2	1	2	2	2	2	2	2	10
lmo1893	4	7	7	7	7	7	2	7	2	6	1	8	1	49	6	6	2	13	12	3	7	3	1	3	1	NA	7	2	3	2	2	2	2	5	7	7	2	7	2	2	2	7	2	2	2	2	2	2	2
lmo1894	2	4	4	3	7	7	2	7	2	3	1	6	9	NA	3	3	2	10	8	2	5	2	17	2	9	2	12	2	2	2	2	2	2	2	4	4	2	4	2	2	2	4	2	2	2	2	2	2	2
lmo1895	4	7	7	13	10	10	14	10	28	6	1	9	10	NA	6	6	15	16	11	3	10	3	1	3	10	3	12	2	3	5	5	5	2	5	7	7	14	10	3	14	14	10	3	3	5	3	3	3	15
lmo1896	4	1	1	1	7	7	10	7	26	1	1	1	9	NA	1	1	11	12	NA	3	7	3	1	3	9	5	7	2	3	2	2	2	2	2	1	1	10	21	5	10	10	21	5	5	2	5	5	5	11
lmo1897	4	6	6	5	9	9	4	9	3	5	1	8	11	NA	NA	5	2	12	NA	3	9	3	1	3	11	2	16	2	3	2	2	2	2	2	6	6	4	8	2	4	4	8	2	2	2	2	2	2	2
lmo1898	2	1	1	1	7	7	5	7	5	1	1	1	1	31	1	1	2	9	8	3	1	3	1	3	1	4	1	2	3	5	5	5	2	5	1	1	5	1	4	5	5	1	4	4	5	4	4	4	2
lmo1899	4	8	8	13	10	10	14	10	24	7	1	8	12	NA	NA	7	15	16	NA	3	17	3	1	3	12	5	38	2	3	6	6	6	2	6	8	8	14	74	5	14	14	74	5	5	6	5	5	5	15
lmo1900	3	1	1	4	5	5	2	5	3	4	1	1	1	20	NA	4	7	8	6	2	1	9	1	9	1	2	1	2	2	3	3	3	2	3	1	1	2	1	2	2	2	1	2	2	3	2	2	2	7
lmo1901	5	7	7	6	8	8	5	8	17	6	1	7	1	NA	NA	6	4	10	9	2	8	2	1	2	1	4	20	2	2	5	5	5	2	5	7	7	5	18	4	5	5	18	4	4	5	4	4	4	4
lmo1902	3	5	5	5	6	6	8	6	2	5	1	5	5	NA	5	5	9	10	7	3	6	3	1	3	5	4	5	2	3	3	3	3	2	3	5	5	8	5	4	8	8	5	4	4	3	4	4	4	9
lmo1903	3	6	6	1	8	8	2	8	27	1	1	1	1	NA	1	1	10	11	9	3	8	3	1	3	1	4	22	2	3	5	5	5	2	5	6	6	2	1	4	2	2	1	4	4	5	4	4	4	10
lmo1904	4	7	7	7	9	9	12	9	26	7	1	7	11	NA	NA	7	12	13	10	3	14	3	1	3	11	5	7	2	3	6	6	6	2	6	7	7	12	19	5	12	12	19	5	5	6	5	5	5	12
lmo1905	4	7	7	6	9	9	12	9	46	6	1	7	11	NA	NA	6	12	13	10	3	14	3	1	3	11	5	7	2	3	4	4	4	2	4	7	7	NA	17	5	NA	NA	17	5	5	4	5	5	5	12
lmo1906	2	1	1	3	1	1	2	1	2	3	1	1	1	NA	3	3	2	5	4	2	6	2	1	2	1	2	1	2	2	2	2	2	2	2	1	1	2	59	2	2	2	59	2	2	2	2	2	2	2
lmo1908	7	1	1	5	1	1	8	1	21	5	1	1	1	NA	5	5	3	9	6	3	1	3	1	3	1	3	17	2	3	2	2	2	2	2	1	1	8	1	3	8	8	1	3	3	2	3	3	3	3
lmo1909	4	1	1	7	9	9	11	9	28	7	1	1	9	NA	7	7	11	12	10	3	13	3	1	3	9	5	9	2	3	6	6	6	2	6	1	1	11	15	5	11	11	15	5	5	6	5	5	5	11
lmo1911	4	7	7	7	9	9	12	9	39	7	1	7	11	NA	NA	7	13	14	10	3	7	3	1	3	11	5	7	2	3	21	21	21	2	6	7	7	12	7	5	12	12	7	5	5	21	5	5	5	18
lmo1912	4	7	7	11	8	8	12	8	3	6	1	8	10	NA	6	6	13	14	9	3	15	3	1	3	10	3	34	17	3	50	NA	50	17	5	7	7	25	31	3	25	25	31	3	3	5	3	3	3	20
lmo1913	4	8	8	7	7	7	13	NA	36	7	1	10	12	NA	NA	7	14	15	NA	3	16	3	1	3	12	5	42	2	3	6	6	6	2	6	8	8	13	38	5	13	13	38	5	5	6	5	5	5	22
lmo1914	2	1	1	3	NA	6	2	NA	2	3	1	5	4	NA	3	3	2	8	7	2	4	2	1	2	NA	2	23	2	2	2	2	2	2	2	1	1	2	22	2	2	2	22	2	2	2	2	2	2	2
lmo1915	4	8	8	7	11	11	4	11	NA	7	1	10	13	NA	7	7	6	14	NA	3	15	3	1	3	13	23	13	2	3	6	6	6	2	6	8	8	4	13	5	4	4	13	5	5	6	5	5	23	20
lmo1916	4	6	6	5	9	9	13	9	35	5	1	8	12	NA	5	5	14	15	10	16	17	3	1	3	12	2	36	2	16	4	4	4	2	4	6	6	13	20	2	13	13	20	2	2	4	2	2	2	23
lmo1917	3	6	6	5	8	8	11	NA	40	5	1	7	5	NA	5	5	12	13	30	14	15	14	1	14	5	2	33	2	14	4	4	4	2	4	6	6	11	10	2	11	11	NA	2	2	4	2	2	45	14
lmo1918	3	6	6	13	9	9	3	9	3	5	1	8	12	NA	5	5	14	15	NA	3	16	3	1	3	12	32	7	2	3	3	3	3	18	3	6	6	3	31	4	3	3	31	4	4	3	4	4	4	22
lmo1919	4	6	6	5	1	1	3	1	3	5	1	8	5	NA	5	5	4	10	9	3	6	3	1	3	5	3	6	2	3	3	3	3	2	3	6	6	3	5	3	3	3	5	3	3	3	3	3	3	3
lmo1921	3	1	1	1	1	1	3	1	3	1	1	1	1	NA	1	1	3	5	NA	3	1	3	1	3	1	3	1	3	3	3	3	3	3	3	1	1	3	1	3	3	3	1	3	3	3	3	3	3	8
lmo1922	2	4	4	3	7	7	2	7	2	3	1	6	10	NA	3	3	11	12	8	13	5	2	1	2	10	2	28	2	13	2	2	2	2	2	4	4	2	1	2	2	2	1	2	2	2	2	2	2	17
lmo1923	2	7	14	6	10	10	2	NA	46	6	1	9	13	NA	6	6	15	16	11	3	8	3	1	3	13	4	39	2	3	5	5	5	2	5	7	14	2	35	4	2	2	35	4	4	5	4	4	4	21
lmo1924	3	5	5	4	8	8	11	NA	3	4	1	7	10	NA	4	4	2	12	9	3	6	3	1	3	10	3	28	2	3	3	3	3	2	3	5	5	11	15	3	11	11	15	3	3	3	3	3	3	2
lmo1925	4	8	8	7	11	11	15	NA	2	7	1	10	14	NA	7	7	16	17	12	3	18	3	1	3	14	5	41	2	3	50	50	50	2	6	8	8	15	38	5	15	15	38	5	5	50	5	5	5	24
lmo1926	4	1	1	1	7	7	2	7	23	1	1	6	10	NA	1	1	11	12	8	3	5	3	1	3	10	3	1	2	3	2	2	2	13	2	1	1	2	1	3	2	2	1	3	3	2	3	3	3	3
lmo1927	14	8	8	15	11	11	16	NA	45	7	1	10	33	NA	7	7	17	18	12	3	9	3	1	3	NA	5	38	2	3	6	6	6	2	6	8	8	16	15	5	16	16	15	5	5	6	5	5	5	5
lmo1928	3	5	5	5	8	8	2	NA	12	5	1	7	11	NA	5	5	12	13	NA	14	6	3	1	3	11	4	5	2	3	4	4	4	2	4	5	5	2	5	4	2	2	5	4	4	4	4	4	4	18
lmo1933	3	1	1	7	1	1	3	1	19	1	1	1	1	NA	1	1	4	8	6	2	1	2	1	2	1	4	1	2	2	5	5	5	2	5	1	1	3	1	4	3	3	1	4	4	5	4	4	4	5
lmo1935	4	7	7	1	8	8	10	8	NA	6	1	1	1	NA	6	6	11	12	9	3	1	3	1	3	1	4	29	2	3	5	5	5	2	5	7	7	10	1	4	10	10	1	4	4	5	4	4	4	3
lmo1936	3	4	4	1	6	6	2	6	2	1	1	1	1	NA	1	1	3	8	7	3	5	3	1	3	1	3	1	2	3	2	2	2	2	2	4	4	2	16	3	2	2	16	3	3	2	3	3	3	3
lmo1939	3	1	1	1	1	1	2	1	2	1	1	1	1	NA	1	1	2	5	4	2	1	6	1	6	1	2	1	2	2	3	3	3	2	3	1	1	2	1	2	2	2	1	2	2	3	2	2	2	3
lmo1940	2	1	1	4	5	5	2	5	2	4	1	4	4	44	4	4	2	7	6	2	4	2	1	2	4	2	4	2	2	3	3	3	2	3	1	1	2	4	2	2	2	4	2	2	3	2	2	2	9
lmo1942	3	6	6	1	9	9	3	9	34	NA	1	8	1	NA	1	1	2	12	NA	2	7	2	1	2	1	4	11	2	2	5	5	5	2	5	6	6	3	1	4	3	3	1	4	4	5	4	4	4	16
lmo1944	3	1	1	4	5	5	2	5	2	4	1	4	1	23	4	4	2	7	6	2	1	2	1	2	1	2	4	2	2	2	2	2	2	2	1	1	2	1	2	2	2	1	2	2	2	2	2	2	2
lmo1947	4	7	7	13	10	10	14	10	5	6	1	9	6	NA	6	6	15	16	11	3	8	3	1	3	6	3	12	2	3	5	5	5	2	5	7	7	22	83	3	22	22	83	40	3	5	3	3	36	15
lmo1948	3	5	5	4	1	1	7	1	3	4	1	1	1	NA	4	4	3	8	6	3	9	3	1	3	1	3	5	15	3	3	3	3	2	3	5	5	7	5	3	7	7	5	3	3	3	3	3	3	3
lmo1949	3	5	5	4	5	5	3	5	3	4	1	5	7	21	4	4	3	8	6	3	5	3	1	3	7	3	5	2	3	3	3	3	2	3	5	5	3	13	3	3	3	13	3	3	3	3	3	3	3
lmo1950	2	4	4	1	1	1	7	1	2	1	1	5	1	NA	1	1	2	8	6	2	1	2	1	2	1	2	1	2	2	3	3	3	2	3	4	4	7	4	2	7	7	4	2	2	3	2	2	2	2
lmo1951	2	1	1	1	1	1	2	1	2	1	1	1	1	NA	1	1	2	5	4	2	3	2	1	2	1	2	1	2	2	2	2	2	2	2	1	1	2	1	2	2	2	1	2	2	2	2	2	2	2
lmo1952	2	7	7	13	10	10	14	NA	43	6	1	9	12	NA	6	6	15	16	11	3	8	3	1	3	12	4	8	2	3	5	5	5	2	5	7	7	14	8	4	14	14	8	4	4	5	4	4	4	15
lmo1953	2	6	1	1	1	1	3	1	4	1	1	7	1	NA	1	1	10	11	8	3	1	3	1	3	1	4	1	2	3	5	5	5	2	5	6	1	3	1	4	3	3	1	4	4	5	4	4	4	14
lmo1954	4	7	7	6	10	10	14	10	2	6	1	9	13	NA	NA	6	14	15	11	3	8	3	1	3	13	4	9	2	3	5	5	5	2	5	7	7	14	1	4	14	14	1	4	4	5	4	4	4	19
lmo1955	2	6	6	6	9	9	5	9	2	6	1	8	12	NA	NA	6	13	14	10	3	7	3	1	3	12	4	8	2	3	5	5	5	2	5	6	6	5	8	4	5	5	8	4	4	5	4	4	4	13
lmo1965	2	1	1	1	1	1	2	1	2	1	1	1	6	NA	1	1	2	7	5	8	4	2	1	2	6	2	4	2	8	3	3	3	2	3	1	1	2	1	2	2	2	1	2	2	3	2	2	2	2
lmo1966	2	5	5	4	4	4	2	NA	2	4	1	4	4	35	4	4	9	10	8	2	7	2	6	2	4	3	4	2	2	2	2	2	2	2	5	5	2	6	3	2	2	6	3	3	2	3	3	3	9
lmo1967	3	7	7	6	9	9	12	9	22	6	1	8	7	NA	6	6	13	14	10	2	1	2	1	2	7	4	1	2	2	5	5	5	2	5	7	7	12	11	4	12	12	11	4	4	5	4	4	4	13
lmo1976	3	5	5	4	7	7	2	NA	NA	4	1	7	9	NA	4	4	10	11	25	2	6	2	1	2	9	2	15	2	2	3	3	3	2	3	5	5	2	121	2	2	2	121	2	2	3	2	2	2	10
lmo1977	4	6	6	5	8	8	4	8	4	5	1	8	11	NA	5	5	4	12	9	3	7	3	1	3	11	4	17	2	3	4	4	4	2	4	6	6	4	136	4	4	4	136	4	4	4	4	4	4	4
lmo1978	2	7	7	6	10	10	2	NA	3	6	1	9	13	NA	6	6	14	15	11	3	8	3	1	3	13	2	13	2	3	3	3	3	2	5	7	7	2	63	2	2	2	63	2	2	3	2	2	44	14
lmo1979	2	3	3	3	3	3	2	3	2	3	1	3	3	19	3	3	2	5	4	2	3	2	1	2	3	2	3	2	2	2	2	2	2	2	3	3	2	3	2	2	2	3	2	2	2	2	2	2	2
lmo1981	3	5	5	5	5	5	3	5	3	5	1	5	5	NA	5	5	9	10	7	3	6	3	1	3	5	2	18	2	3	4	4	4	2	4	5	5	3	6	2	3	3	6	2	2	4	2	2	2	9
lmo1982	2	4	4	4	4	4	10	4	3	4	1	6	9	NA	4	4	3	11	7	3	5	3	1	3	9	2	9	2	3	3	3	3	2	3	4	4	2	4	2	2	2	4	2	2	3	2	2	2	3
lmo1983	3	5	5	4	8	8	12	NA	3	4	1	7	11	NA	NA	4	3	13	9	14	6	14	1	14	11	3	4	2	14	3	3	3	2	3	5	5	12	32	3	12	12	32	3	3	3	3	3	3	3
lmo1984	4	8	8	7	11	11	15	NA	6	7	1	10	14	NA	NA	7	16	17	12	3	9	3	1	3	14	5	7	2	3	6	6	6	2	6	8	8	15	37	5	15	15	37	5	5	6	5	5	5	16
lmo1985	4	8	8	7	10	10	5	NA	6	7	1	10	12	30	7	7	2	13	11	3	14	3	1	3	12	5	7	2	3	6	6	6	2	6	8	8	5	1	5	5	5	1	5	5	6	5	5	5	2
lmo1986	14	7	7	6	10	10	15	NA	5	6	1	9	13	NA	6	6	3	16	11	3	17	3	1	3	13	3	37	2	3	5	5	5	2	5	7	7	15	1	3	15	15	1	NA	3	5	3	3	3	3
lmo1987	4	6	6	5	9	9	13	9	NA	5	1	8	12	NA	5	5	14	15	NA	3	9	3	1	3	12	2	12	2	3	2	2	2	2	2	6	6	13	1	2	13	13	1	2	2	2	2	2	2	14
lmo1988	4	8	8	7	7	7	13	NA	2	7	1	10	7	NA	7	7	14	15	NA	3	16	3	1	3	7	5	7	2	3	6	6	6	2	6	8	8	13	1	5	13	13	1	5	5	6	5	5	5	14
lmo1989	3	6	6	5	9	9	12	9	13	5	1	8	5	NA	5	5	13	14	10	2	9	2	1	2	5	4	5	2	2	3	3	3	2	3	6	6	12	31	40	12	12	31	40	40	3	40	40	4	13
lmo1990	4	1	1	1	6	6	8	6	16	1	1	6	1	NA	1	1	4	9	7	3	10	3	1	3	1	4	1	2	3	5	5	5	2	5	1	1	NA	1	4	NA	NA	1	4	4	5	4	4	4	4
lmo1991	3	5	5	1	8	8	4	NA	NA	1	1	7	11	NA	NA	1	4	12	NA	2	13	2	1	2	11	4	1	2	2	2	2	2	2	2	5	5	4	31	4	4	4	31	4	4	2	4	4	NA	4
lmo1992	2	4	4	3	7	7	2	NA	2	3	1	6	4	NA	3	3	2	9	8	2	5	2	1	2	4	2	3	2	2	2	2	2	2	2	4	4	2	13	2	2	2	13	2	2	2	2	2	2	2
lmo1997	3	7	7	6	9	9	12	9	4	6	1	NA	11	NA	6	6	13	14	NA	2	15	2	1	2	11	4	20	2	2	5	5	5	2	5	7	7	12	8	4	12	12	8	4	4	5	4	4	4	13
lmo1998	4	8	8	7	10	10	13	10	34	7	1	10	12	74	7	7	14	15	11	3	7	3	9	3	12	5	30	2	3	6	6	6	2	6	8	8	13	29	5	13	13	29	5	5	6	5	5	5	14
lmo1999	3	6	6	1	8	8	11	8	5	1	1	7	10	NA	1	1	12	13	NA	2	6	NA	1	2	10	4	6	2	2	5	5	5	2	5	6	6	11	6	4	11	11	6	4	4	5	4	4	4	12
lmo2000	2	4	4	3	7	7	2	7	2	3	1	6	9	NA	NA	3	2	10	8	2	9	2	1	2	9	2	23	2	2	2	2	2	2	2	4	4	2	20	2	2	2	20	2	2	2	2	2	2	2
lmo2001	2	5	5	4	4	4	8	4	2	4	1	6	5	NA	4	4	9	10	7	3	4	3	1	3	5	3	18	2	3	2	2	2	2	2	5	5	8	15	3	8	8	15	3	3	2	3	3	3	9
lmo2002	2	4	4	4	4	4	2	4	2	4	1	5	4	NA	4	4	3	7	6	3	4	3	1	3	4	3	16	2	3	2	2	2	9	2	4	4	2	4	3	2	2	4	3	3	2	3	3	3	3
lmo2003	3	7	7	6	10	10	14	10	5	6	1	9	13	NA	6	6	14	15	11	3	16	3	1	3	13	4	29	2	3	5	5	5	2	5	7	7	14	21	4	14	14	21	4	4	5	4	4	4	14
lmo2004	4	8	8	7	11	11	6	NA	6	7	1	10	13	NA	7	7	14	15	12	3	16	3	9	3	13	5	18	2	3	6	6	6	2	6	8	8	6	26	5	6	6	26	5	5	6	5	5	5	14
lmo2005	4	7	7	1	10	10	13	NA	6	1	1	9	12	NA	1	1	3	14	11	3	15	3	1	3	12	5	1	2	3	6	6	6	2	6	7	7	6	1	5	6	6	1	5	5	6	5	5	5	3
lmo2006	4	8	8	7	9	9	13	9	31	7	1	10	12	NA	7	7	3	14	11	3	15	3	1	3	12	5	34	2	3	6	6	6	2	6	8	8	13	38	5	13	13	38	5	5	6	5	5	5	3
lmo2007	2	6	6	5	9	9	2	9	15	5	1	8	11	NA	5	5	3	12	10	2	13	2	1	2	11	3	18	2	2	4	4	4	2	4	6	6	2	16	3	2	2	16	3	3	4	3	3	NA	3
lmo2008	3	7	7	6	8	8	12	8	2	6	1	8	11	NA	6	6	13	14	9	3	15	3	1	3	11	4	20	2	3	5	5	5	2	5	7	7	12	17	4	12	12	17	37	4	5	4	4	4	13
lmo2009	3	5	5	5	7	7	9	7	4	5	1	7	5	NA	5	5	10	11	8	3	12	3	1	3	5	4	5	2	3	4	4	4	2	4	5	5	9	20	4	9	9	20	4	4	4	4	4	4	10
lmo2011	4	7	7	7	9	9	3	9	18	7	1	9	11	NA	7	7	12	13	10	3	11	3	1	3	11	5	NA	2	3	6	6	6	2	6	7	7	3	28	5	3	3	28	5	5	6	5	5	5	12
lmo2012	2	6	6	1	8	8	10	8	3	1	1	1	6	NA	NA	1	2	11	9	3	7	3	1	3	6	4	1	2	3	5	5	5	2	5	6	6	10	1	4	10	10	1	4	4	5	4	4	4	2
lmo2013	4	8	8	15	12	12	16	NA	49	7	1	11	14	NA	7	7	17	18	13	3	10	3	9	3	14	5	42	2	3	6	6	6	2	6	8	8	16	52	5	16	16	52	5	5	6	5	5	5	17
lmo2015	4	8	8	7	11	11	15	NA	60	7	1	10	14	NA	NA	7	16	17	NA	3	18	3	1	3	14	44	48	2	3	6	NA	6	2	6	8	8	15	297	5	15	15	297	5	5	6	5	5	44	16
lmo2017	4	1	1	6	9	9	13	9	3	6	1	8	12	NA	6	6	14	15	10	3	7	3	1	3	12	3	18	2	3	40	40	40	2	13	1	1	13	11	3	13	13	11	3	3	40	3	3	38	14
lmo2018	4	1	1	7	10	10	6	NA	44	7	1	9	13	NA	7	7	14	15	NA	3	16	3	1	3	13	5	NA	18	3	6	6	6	18	6	1	1	6	NA	5	6	6	NA	5	5	6	5	5	5	14
lmo2019	4	8	8	7	11	11	15	NA	56	7	1	10	14	NA	NA	7	16	17	NA	3	18	3	1	3	14	5	46	2	3	58	58	58	2	6	8	8	15	238	5	15	15	238	5	5	58	5	5	5	16
lmo2020	2	5	5	4	7	7	3	NA	3	4	1	6	5	NA	4	4	2	10	8	2	6	2	1	2	5	2	13	2	2	3	3	3	2	3	5	5	3	18	2	3	3	18	2	2	3	2	2	2	2
lmo2021	2	4	4	3	7	7	2	7	25	3	1	6	10	NA	3	3	2	11	8	2	12	2	1	2	10	2	3	2	2	2	2	2	2	2	4	4	2	14	2	2	2	14	2	2	2	2	2	2	2
lmo2039	4	8	8	7	11	11	14	11	15	7	1	10	1	NA	NA	7	15	16	12	3	17	3	1	3	1	5	40	19	3	6	6	6	19	6	8	8	14	1	5	14	14	1	5	5	6	5	5	5	15
lmo2040	2	1	1	1	23	1	2	1	2	1	1	5	5	NA	1	1	2	7	6	3	1	3	1	3	5	4	1	2	3	4	4	4	2	4	1	1	2	1	4	2	2	1	4	4	4	4	4	4	2
lmo2041	4	8	8	7	11	11	5	11	15	7	1	10	14	NA	7	7	15	16	12	3	11	3	1	3	14	5	29	2	3	6	6	6	2	6	8	8	5	28	5	5	5	28	5	5	6	5	5	5	15
lmo2042	3	4	4	4	4	4	3	4	3	4	1	1	4	2	4	4	2	2	2	3	1	3	1	3	4	3	5	2	3	3	3	3	2	3	4	4	3	1	3	3	3	1	3	3	3	3	3	3	2
lmo2044	4	7	7	13	10	10	14	10	NA	7	1	9	12	NA	NA	7	15	NA	NA	16	1	17	1	17	12	5	35	2	16	20	20	20	2	20	7	7	NA	7	5	NA	NA	7	5	5	20	5	5	5	22
lmo2048	4	6	6	6	8	8	2	8	2	6	1	7	6	NA	6	6	10	11	9	3	6	3	6	3	6	4	6	2	3	5	5	5	2	5	6	6	2	6	4	2	2	6	4	4	5	4	4	4	4
lmo2049	4	8	8	7	11	11	15	NA	15	7	1	10	14	86	7	7	16	17	12	3	9	3	1	3	14	5	42	2	3	6	6	6	2	6	8	8	15	138	5	15	15	138	5	5	6	5	5	5	23
lmo2051	4	8	8	7	10	10	13	NA	6	7	1	10	8	NA	NA	7	14	15	11	3	16	3	1	3	8	5	8	2	3	6	6	6	2	6	8	8	13	12	5	13	13	12	5	5	6	5	5	5	14
lmo2058	4	8	8	7	10	10	6	NA	29	7	1	10	1	NA	7	7	3	13	11	3	14	3	1	3	1	5	1	2	3	6	6	6	2	6	8	8	6	1	5	6	6	1	5	5	6	5	5	5	3
lmo2059	4	5	5	1	1	1	2	1	2	1	1	1	9	NA	1	1	2	10	8	3	7	3	6	3	9	2	9	2	3	2	2	2	2	2	5	5	2	1	2	2	2	1	2	2	2	2	2	2	2
lmo2061	2	6	6	5	7	7	3	NA	2	5	1	7	10	NA	5	5	2	11	8	3	12	3	1	3	10	2	7	2	3	4	4	4	2	4	6	6	3	1	2	3	3	1	2	2	4	2	2	2	2
lmo2062	4	8	8	7	10	10	14	10	NA	7	1	10	13	NA	7	7	15	16	11	3	17	3	1	3	13	5	13	2	3	6	6	6	2	6	8	8	14	1	5	14	14	1	5	5	6	5	5	5	15
lmo2063	3	1	1	1	5	5	3	NA	7	1	1	5	1	NA	1	1	7	8	6	3	5	3	1	3	1	2	1	2	3	4	4	4	2	4	1	1	3	1	2	3	3	1	2	2	4	2	2	2	7
lmo2064	3	4	4	4	4	4	2	4	2	4	1	4	4	NA	4	4	6	7	5	2	4	2	1	2	4	2	4	2	2	2	2	2	2	2	4	4	2	1	2	2	2	1	2	2	2	2	2	2	6
lmo2065	2	5	5	4	5	5	2	5	2	4	1	5	5	21	4	4	2	11	6	2	5	2	1	2	5	2	5	2	2	3	3	3	2	19	5	5	2	1	2	2	2	1	2	2	3	2	2	2	2
lmo2067	4	7	7	1	1	1	10	1	11	1	1	1	9	NA	1	1	11	12	8	3	13	3	1	3	9	28	1	2	3	6	6	6	2	6	7	7	10	1	28	10	10	1	28	28	6	28	28	28	6
lmo2068	14	1	1	7	10	111	15	10	41	7	1	9	13	NA	7	7	16	17	11	3	18	3	1	3	13	5	13	2	3	6	6	6	2	6	1	1	15	1	5	15	15	1	5	5	6	5	5	5	21
lmo2072	4	1	1	1	1	1	7	1	3	1	1	1	1	23	1	1	3	8	15	3	1	3	1	3	1	2	1	2	3	5	5	5	2	5	1	1	7	1	2	7	7	1	2	2	5	2	2	2	10
lmo2073	4	7	7	6	10	10	14	10	43	6	1	9	13	NA	6	6	15	16	11	3	8	3	1	3	13	NA	35	2	3	5	5	5	2	5	7	7	14	NA	5	14	14	NA	5	5	5	5	5	5	21
lmo2075	4	1	1	1	7	7	3	7	3	1	1	7	1	NA	1	NA	9	10	NA	3	1	3	6	3	1	4	20	2	3	29	29	29	2	5	1	1	3	1	4	3	3	1	4	4	29	4	4	4	9
lmo2076	3	4	4	1	1	1	3	1	3	1	1	1	1	NA	1	1	6	7	5	3	1	3	1	3	1	3	1	2	3	3	3	3	2	3	4	4	3	10	3	3	3	10	3	3	3	3	3	3	6
lmo2077	4	1	1	5	1	1	2	1	2	5	1	1	1	NA	5	5	8	9	7	3	1	3	1	3	35	19	18	2	3	2	2	2	2	2	1	1	98	106	2	98	98	106	2	2	2	2	2	2	8
lmo2078	2	1	1	4	1	1	3	1	3	4	1	4	7	NA	4	4	3	8	6	2	9	2	1	2	7	3	15	2	2	3	3	3	2	3	1	1	3	4	3	3	3	4	3	3	3	3	3	3	3
lmo2079	4	8	8	7	11	11	14	11	6	7	1	10	10	NA	NA	7	15	16	12	3	9	3	1	3	10	5	30	25	3	6	6	6	2	6	8	8	14	29	5	14	14	29	5	5	6	5	5	5	15
lmo2080	2	3	3	1	1	1	2	1	2	1	1	4	1	NA	1	1	2	7	5	2	1	2	1	2	1	2	1	2	2	2	2	2	2	2	3	3	2	14	2	2	2	14	2	2	2	2	2	2	2
lmo2082	2	4	4	3	5	5	2	5	2	3	1	5	3	NA	3	3	7	8	6	2	3	2	1	2	3	2	3	2	2	2	2	2	2	2	4	4	2	3	2	2	2	3	2	2	2	2	2	2	7
lmo2083	4	7	7	7	8	8	10	8	6	7	1	8	7	NA	7	7	11	12	9	3	7	3	1	3	7	5	7	2	3	6	6	6	2	6	7	7	10	24	5	10	10	24	5	5	6	5	5	5	11
lmo2086	3	6	6	5	9	9	12	NA	3	5	1	8	1	NA	5	5	13	14	10	3	15	3	1	3	1	3	32	2	3	4	NA	4	2	4	6	6	12	30	3	12	12	30	3	3	4	3	3	3	13
lmo2087	2	6	6	5	8	8	10	8	33	5	1	7	7	NA	NA	5	11	12	9	2	7	2	1	2	7	3	7	2	2	4	4	4	2	4	6	6	10	28	3	10	10	28	3	3	4	3	3	3	11
lmo2090	4	8	8	7	10	10	13	10	4	7	1	10	12	NA	7	7	14	15	11	3	9	3	1	3	12	5	32	2	3	6	6	6	2	6	8	8	13	8	5	13	13	8	5	5	6	5	5	5	14
lmo2091	3	6	6	5	9	9	12	9	3	5	1	8	11	NA	NA	5	13	14	10	3	7	NA	1	3	11	4	36	2	3	4	4	4	2	4	6	6	12	35	4	12	12	35	4	4	4	4	4	4	13
lmo2094	4	6	6	1	6	6	2	NA	4	1	1	6	6	NA	1	1	3	8	7	3	6	3	1	3	6	3	6	14	3	19	19	19	2	5	6	6	2	6	3	2	2	6	3	3	19	3	3	3	3
lmo2095	9	4	4	1	6	6	10	6	11	1	1	6	1	NA	1	1	11	12	7	3	5	3	1	3	1	3	1	2	3	3	3	3	2	3	4	4	10	1	3	10	10	1	3	3	3	3	3	3	11
lmo2096	2	4	4	1	7	7	2	NA	3	1	1	6	10	NA	1	1	3	11	8	3	12	3	1	3	10	2	29	2	3	2	2	2	2	2	4	4	25	10	2	25	25	10	2	2	2	2	2	2	3
lmo2100	4	6	6	1	9	9	2	NA	44	1	1	8	11	NA	1	1	5	12	10	3	13	3	1	3	11	5	18	31	3	5	5	5	2	5	6	6	2	18	5	2	2	18	5	5	5	5	5	5	5
lmo2102	10	6	6	5	8	8	2	NA	4	5	1	7	1	NA	5	5	11	12	9	3	7	3	1	3	1	3	5	2	3	4	4	4	2	4	6	6	2	7	3	2	2	7	3	3	4	3	3	3	11
lmo2103	3	5	5	4	7	7	11	NA	3	4	1	7	10	NA	4	4	12	13	8	3	6	3	1	3	10	3	16	NA	3	3	3	3	2	3	5	5	11	29	3	11	11	29	3	3	3	3	3	3	12
lmo2104	2	5	5	4	2	2	2	2	2	4	1	2	7	2	4	4	2	8	6	2	2	2	1	2	7	2	10	2	2	3	3	3	2	3	5	5	2	2	2	2	2	2	2	2	3	2	2	2	2
lmo2105	4	8	8	7	10	10	14	10	46	7	1	10	13	NA	7	7	6	15	NA	3	9	3	1	3	13	38	20	2	3	6	6	6	2	6	8	8	14	13	5	14	14	13	5	5	6	5	5	38	6
lmo2106	3	6	6	5	9	9	13	9	3	5	1	8	12	NA	5	5	14	15	10	3	7	3	1	3	12	4	5	2	3	3	3	3	2	3	6	6	13	1	4	13	13	1	4	4	3	4	4	4	14
lmo2107	2	5	5	5	7	7	4	NA	4	5	1	7	10	NA	5	5	3	11	8	3	6	3	1	3	10	4	1	2	3	4	4	4	2	4	5	5	4	15	4	4	4	15	4	4	4	4	4	4	3
lmo2108	4	6	6	28	9	9	5	9	37	27	1	8	7	NA	NA	27	2	12	NA	3	7	3	1	3	7	2	30	2	3	5	5	5	2	5	6	6	5	14	2	5	5	14	2	2	5	2	2	NA	2
lmo2110	15	8	8	7	11	11	6	NA	6	7	1	10	14	NA	NA	7	16	17	12	3	18	3	1	3	14	5	14	2	3	6	6	6	2	6	8	8	6	31	5	6	6	31	5	5	6	5	5	5	23
lmo2111	4	8	8	7	11	11	15	NA	6	7	1	10	14	NA	7	7	5	16	12	3	17	3	1	3	14	5	14	2	3	6	6	6	2	6	8	8	15	7	5	15	15	7	5	5	6	5	5	5	5
lmo2112	2	3	3	1	3	3	2	3	2	1	1	3	5	NA	1	1	6	7	4	2	8	2	1	2	5	2	3	2	2	2	2	2	2	2	3	3	2	1	2	2	2	1	2	2	2	2	2	2	6
lmo2113	13	7	7	1	1	1	6	1	24	1	1	9	12	NA	1	1	5	14	10	3	15	3	1	3	12	5	1	2	3	6	6	6	2	6	7	7	6	1	5	6	6	1	5	5	6	5	5	5	5
lmo2114	2	5	5	4	7	7	2	7	2	4	1	7	4	NA	4	4	2	10	8	2	4	2	1	2	4	3	15	2	2	2	2	2	2	2	5	5	2	1	3	2	2	1	3	3	2	3	3	3	2
lmo2115 (anrB)	4	8	8	7	10	10	5	10	34	7	1	8	10	NA	NA	7	4	31	30	3	9	3	1	3	10	5	32	12	NA	6	6	6	12	6	8	8	5	1	5	5	5	1	5	5	6	5	5	5	4
lmo2116	3	5	5	4	8	8	3	8	3	4	1	7	11	NA	4	4	3	12	9	3	6	3	1	3	44	2	15	2	3	3	3	3	2	3	5	5	3	1	2	3	3	1	2	2	3	2	2	2	3
lmo2117	2	5	5	4	8	8	2	8	2	4	1	7	11	NA	4	4	3	17	9	2	6	NA	1	2	11	2	13	2	2	3	3	3	2	3	5	5	2	1	2	2	2	1	2	2	3	2	2	2	3
lmo2118	2	7	7	6	8	8	2	8	19	6	1	7	7	NA	6	6	4	11	9	3	7	3	1	3	7	4	23	2	3	5	5	5	2	5	7	7	2	22	4	2	2	22	4	4	5	4	4	4	3
lmo2119	4	7	7	6	8	8	3	8	38	6	1	7	7	NA	6	6	10	11	9	3	8	3	1	3	7	3	18	2	3	5	5	5	2	5	7	7	3	15	3	3	3	15	3	3	5	3	3	3	3
lmo2120	2	3	3	3	1	1	2	1	2	3	1	3	3	NA	3	3	2	5	4	2	1	2	1	2	3	2	3	2	2	2	2	2	2	2	3	3	2	1	2	2	2	1	2	2	2	2	2	2	2
lmo2122	4	7	7	6	8	8	11	NA	11	6	1	9	9	NA	6	6	12	13	10	3	8	3	1	3	9	5	33	2	3	4	4	4	2	4	7	7	11	30	5	11	11	30	5	5	4	5	5	5	12
lmo2123	2	1	1	4	5	5	2	5	2	4	1	1	5	NA	4	4	7	8	6	2	5	2	1	2	5	2	18	2	2	2	2	2	2	2	1	1	2	1	2	2	2	1	2	2	2	2	2	2	7
lmo2124	3	7	7	6	9	9	11	NA	11	6	1	7	8	NA	6	6	12	13	10	2	8	2	1	2	8	4	17	2	2	5	5	5	2	5	7	7	11	1	4	11	11	1	4	4	5	4	4	4	12
lmo2125	3	1	1	6	8	8	4	8	3	6	1	7	10	NA	6	6	4	11	9	2	12	2	1	2	10	4	10	2	2	5	5	5	2	5	1	1	4	1	4	4	4	1	4	4	5	4	4	4	16
lmo2126	4	1	1	6	1	1	10	1	4	6	1	8	1	NA	NA	NA	11	12	NA	3	7	3	1	3	1	4	34	2	3	2	2	2	2	5	1	1	10	1	4	10	10	1	4	4	2	4	4	4	11
lmo2127	3	1	1	1	1	1	3	1	4	1	1	8	10	42	NA	1	3	11	20	3	7	3	1	3	10	5	23	2	3	6	6	6	2	6	1	1	3	22	5	3	3	22	5	5	6	5	5	5	3
lmo2139	4	6	6	1	8	8	11	8	4	1	1	6	1	NA	1	1	12	13	9	3	7	3	1	3	1	5	1	2	3	2	2	2	2	2	6	6	11	116	5	11	11	116	5	5	2	5	5	5	18
lmo2140	4	1	1	7	10	10	6	NA	4	7	1	9	9	NA	7	7	2	13	11	3	8	3	1	3	9	5	26	2	3	6	6	6	2	6	1	1	6	76	5	6	6	76	5	5	6	5	5	5	2
lmo2141	2	1	1	1	1	1	2	1	2	1	1	1	5	22	1	1	2	6	3	7	1	2	1	2	1	2	11	2	7	2	2	2	2	2	1	1	2	15	2	2	2	15	2	2	2	2	2	2	2
lmo2142	2	1	1	3	3	3	2	3	2	3	1	3	7	NA	3	3	2	8	NA	2	4	NA	1	2	7	2	13	2	2	2	2	2	2	2	1	1	2	NA	2	2	2	NA	2	2	2	2	2	2	2
lmo2145	4	7	7	6	8	8	12	8	4	6	1	8	11	NA	6	6	13	14	9	3	7	3	1	3	11	5	29	2	3	2	2	2	2	2	7	7	12	6	5	12	12	6	5	5	2	5	5	5	18
lmo2146	4	7	7	6	8	8	5	8	4	6	1	8	11	NA	6	6	12	13	9	3	6	3	1	3	11	5	15	2	3	4	4	4	2	4	7	7	5	6	5	5	5	6	5	5	4	5	5	5	17
lmo2147	4	8	8	7	11	11	14	11	4	7	1	10	13	NA	7	7	15	16	12	3	9	3	1	3	13	5	23	2	3	29	29	29	2	6	8	8	2	8	5	2	2	8	5	5	NA	5	5	5	20
lmo2149	2	1	1	1	1	1	2	1	2	1	1	1	1	NA	1	1	2	4	3	2	1	2	1	2	1	2	1	2	2	2	2	2	2	2	1	1	2	1	2	2	2	1	2	2	2	2	2	2	2
lmo2150	2	1	1	1	1	1	2	1	2	1	1	1	1	3	1	1	2	5	3	2	1	2	1	2	1	2	1	2	2	2	2	2	2	2	1	1	2	1	2	2	2	1	2	2	2	2	2	2	2
lmo2151	2	NA	NA	1	1	1	3	1	3	1	1	1	1	NA	1	1	2	11	10	2	1	2	1	2	1	2	1	2	2	2	2	2	2	2	NA	NA	3	1	2	3	3	1	2	2	2	2	2	2	2
lmo2152	2	1	1	1	1	1	2	1	2	1	1	1	1	12	1	1	5	6	3	2	1	7	1	7	1	2	1	2	2	2	2	2	2	2	1	1	2	1	2	2	2	1	2	2	2	2	2	2	2
lmo2153	2	4	4	3	3	3	2	3	2	3	1	3	7	36	3	3	2	8	6	2	3	2	1	2	7	2	10	2	2	2	2	2	2	2	4	4	2	3	2	2	2	3	2	2	2	2	2	2	2
lmo2154	3	7	7	6	1	1	2	1	2	6	1	9	12	NA	6	6	13	14	10	15	1	15	1	15	12	4	18	2	15	5	5	5	2	5	7	7	2	11	4	2	2	11	4	4	5	4	4	4	3
lmo2155	4	7	7	6	9	9	4	9	3	6	1	9	12	NA	NA	6	13	14	10	3	1	3	1	3	12	5	17	2	3	3	3	3	2	3	7	7	4	1	5	4	4	1	5	5	3	5	5	5	19
lmo2156	2	1	1	3	1	1	2	1	2	3	1	1	1	NA	NA	3	2	5	NA	2	1	NA	1	2	1	2	1	2	2	2	2	2	2	2	1	1	2	1	2	2	2	1	2	2	2	2	2	2	2
lmo2158	2	4	4	3	3	3	2	3	2	3	1	3	4	12	3	3	2	5	2	2	6	2	1	2	4	2	4	2	2	2	2	2	2	2	4	4	2	3	2	2	2	3	2	2	2	2	2	2	2
lmo2159	4	8	8	7	10	10	14	NA	4	7	1	10	13	NA	7	7	2	15	11	16	17	16	1	16	13	5	13	2	16	6	6	6	2	6	8	8	14	9	5	14	14	9	5	5	6	5	5	5	2
lmo2161	3	6	6	5	9	9	3	NA	3	5	1	8	1	NA	5	5	2	12	10	3	13	3	1	3	1	4	1	28	3	2	2	2	2	2	6	6	3	26	4	3	3	26	4	4	2	4	4	4	2
lmo2162	3	7	7	6	9	9	3	NA	3	6	1	8	12	NA	6	6	5	13	10	3	8	3	1	3	12	4	12	2	3	5	5	5	2	5	7	7	NA	1	4	NA	NA	1	4	4	5	4	4	4	5
lmo2163	13	6	6	5	9	9	14	NA	14	5	1	8	12	NA	NA	5	15	16	10	3	7	3	6	3	12	4	12	2	3	3	3	3	2	3	6	6	14	25	4	14	14	25	4	4	3	4	4	4	15
lmo2164	2	1	1	1	1	1	8	1	2	1	1	4	7	NA	1	1	2	9	5	2	NA	2	1	2	7	2	7	2	2	2	2	2	2	2	1	1	8	17	2	8	8	17	2	2	2	2	2	2	2
lmo2165	3	1	1	5	5	5	4	5	3	5	1	5	5	NA	NA	5	2	7	6	3	5	3	1	3	5	2	17	2	3	4	4	4	2	4	1	1	4	13	2	4	4	13	2	2	4	2	2	2	2
lmo2166	4	1	1	1	9	9	4	9	3	1	1	8	1	NA	1	1	6	11	10	3	7	3	1	3	1	5	1	2	3	6	6	6	2	6	1	1	4	1	5	4	4	1	5	5	6	5	5	5	6
lmo2167	2	1	1	1	1	1	2	1	14	1	1	5	1	30	1	1	2	7	6	3	1	3	1	3	1	2	1	2	3	3	3	3	2	4	1	1	2	1	2	2	2	1	2	2	3	2	2	2	2
lmo2168	2	3	3	3	3	3	5	3	2	3	1	3	3	NA	3	3	2	6	4	2	3	2	1	2	3	2	3	2	2	2	2	2	2	2	3	3	5	3	2	5	5	3	2	2	2	2	2	2	2
lmo2169	2	1	1	1	1	1	2	1	2	1	1	1	1	NA	1	1	2	4	3	2	1	2	1	2	1	2	1	2	2	2	2	2	2	2	1	1	2	1	2	2	2	1	2	2	2	2	2	2	2
lmo2170	10	1	1	6	1	1	11	1	23	6	1	1	9	NA	6	6	12	13	8	3	7	3	1	3	9	3	1	2	3	5	5	5	15	5	1	1	11	1	3	11	11	1	3	3	5	3	3	3	12
lmo2171	4	7	7	6	11	11	15	11	35	6	1	10	14	NA	6	6	3	16	12	3	9	3	8	3	14	4	7	2	3	5	5	5	2	5	7	7	15	28	4	15	15	28	4	4	NA	4	4	4	3
lmo2172	13	8	8	7	9	9	14	NA	46	7	1	10	12	NA	7	7	15	16	11	3	9	3	1	3	12	5	8	2	3	6	6	6	2	6	8	8	14	36	5	14	14	36	5	5	6	5	5	5	15
lmo2173	11	6	6	12	8	8	3	8	37	6	1	7	10	NA	6	6	13	14	9	3	7	3	1	3	10	5	6	2	3	3	3	3	2	3	6	6	3	1	5	3	3	1	5	5	3	5	5	5	13
lmo2174	4	6	6	6	9	9	2	9	2	6	1	8	1	NA	6	6	4	11	10	3	7	3	1	3	1	5	24	2	3	4	4	4	2	4	6	6	2	1	5	2	2	1	5	5	4	5	5	5	4
lmo2175	3	1	1	4	7	7	2	NA	23	4	1	6	5	NA	4	4	9	10	8	2	5	2	1	2	5	2	17	2	2	3	3	3	2	3	1	1	2	1	2	2	2	1	2	2	3	2	2	2	9
lmo2176	4	1	1	6	8	8	2	8	2	6	1	1	11	NA	NA	6	5	12	9	3	7	3	1	3	11	5	20	2	3	2	2	2	2	2	1	1	2	1	5	2	2	1	5	5	2	5	5	5	5
lmo2177	2	1	1	3	1	1	2	1	2	3	1	4	1	NA	3	3	6	7	5	2	1	2	1	2	1	2	1	2	2	2	2	2	2	2	1	1	2	1	2	2	2	1	2	2	2	2	2	2	6
lmo2179	4	8	8	7	11	11	15	11	63	7	1	10	14	NA	NA	7	16	43	NA	3	17	3	1	3	14	5	8	2	3	6	6	6	2	6	8	8	15	23	66	15	15	23	66	66	6	66	66	5	16
lmo2180	4	1	1	1	8	8	4	8	19	1	1	7	1	NA	1	1	4	10	9	3	11	3	1	3	1	5	1	2	3	4	4	4	2	4	1	1	4	1	5	4	4	1	5	5	4	5	5	5	4
lmo2181	4	6	6	6	6	6	5	6	5	6	1	7	6	NA	NA	6	5	9	8	3	10	3	1	3	6	5	6	2	3	5	5	5	2	5	6	6	5	19	5	5	5	19	5	5	5	5	5	5	5
lmo2182	4	8	8	15	11	11	16	11	35	7	1	11	14	NA	7	7	17	18	12	3	19	3	9	3	14	5	8	2	3	6	6	6	2	6	8	8	16	27	5	16	16	27	5	5	6	5	5	5	17
lmo2184	4	7	7	6	9	9	13	9	33	6	1	9	12	NA	6	6	14	15	10	3	9	NA	1	3	12	3	7	2	3	5	5	5	2	5	7	7	13	31	3	13	13	31	3	3	5	3	3	3	14
lmo2185	3	7	7	6	7	7	11	7	NA	6	1	7	10	NA	NA	6	12	13	9	2	7	2	1	2	10	4	28	2	2	5	5	5	2	35	7	7	11	10	4	11	11	10	4	4	5	4	4	4	12
lmo2187	4	1	1	1	1	1	3	1	2	1	1	1	1	28	1	1	4	7	6	3	1	3	1	3	1	3	1	2	3	3	3	3	2	3	1	1	3	1	3	3	3	1	3	3	3	3	3	3	4
lmo2188	4	7	7	6	7	7	12	NA	42	6	1	7	11	NA	6	6	13	14	9	3	7	15	8	15	11	5	8	2	3	3	3	3	2	3	7	7	12	34	NA	12	12	34	5	5	3	NA	NA	5	13
lmo2189	2	6	6	5	6	6	8	6	2	5	1	6	5	NA	5	5	2	9	7	2	6	2	1	2	5	3	1	2	2	2	2	2	2	4	6	6	8	1	3	8	8	1	3	3	2	3	3	NA	2
lmo2190	2	4	4	4	4	4	3	4	2	4	1	4	7	NA	4	4	3	8	5	3	4	3	1	3	7	3	1	2	3	3	3	3	2	3	4	4	3	1	3	3	3	1	3	3	3	3	3	3	3
lmo2191	2	1	1	1	1	1	2	1	2	1	1	1	1	3	1	1	2	3	3	2	1	2	1	2	1	2	1	2	2	2	2	2	2	2	1	1	2	1	2	2	2	1	2	2	2	2	2	2	2
lmo2194	2	3	3	3	3	3	2	3	2	3	1	5	7	NA	NA	3	8	9	6	2	4	2	1	2	7	2	7	2	2	2	2	2	2	2	3	3	2	18	2	2	2	18	2	2	2	2	2	2	8
lmo2195	2	4	4	4	4	4	7	4	2	NA	1	4	4	NA	4	4	2	8	6	2	5	2	1	2	4	3	1	2	2	2	2	2	2	2	4	4	7	11	3	7	7	11	3	3	2	3	3	3	2
lmo2196	3	5	5	12	8	8	2	8	2	1	1	7	11	NA	1	1	2	13	9	3	6	3	1	3	11	2	17	2	3	4	4	4	2	4	5	5	2	28	2	2	2	28	2	2	4	2	2	2	2
lmo2197	3	5	9	1	5	5	2	5	2	1	1	5	1	NA	1	1	2	10	7	3	6	3	1	3	1	2	5	113	3	4	4	4	2	4	5	5	2	8	2	2	2	8	2	2	4	2	2	2	2
lmo2198	3	4	4	1	5	5	2	5	2	1	1	5	1	NA	NA	1	3	8	6	3	1	3	1	3	1	3	5	2	3	2	2	2	2	2	4	4	2	7	3	2	2	7	3	3	2	3	3	3	3
lmo2199	2	1	1	1	1	1	2	1	2	1	1	1	1	NA	1	1	2	4	22	2	1	2	NA	2	1	2	1	2	2	2	2	2	2	2	1	1	2	1	2	2	2	1	2	2	2	2	2	2	2
lmo2200	3	1	1	4	4	4	2	4	2	4	1	4	1	NA	4	4	3	6	5	3	4	3	1	3	1	3	4	2	3	3	3	3	2	3	1	1	2	1	3	2	2	1	3	3	3	3	3	3	3
lmo2201	2	6	6	5	5	5	10	5	2	5	1	7	9	NA	5	5	4	11	8	2	7	2	1	2	9	3	5	2	2	4	4	4	2	4	6	6	10	1	3	10	10	1	3	3	29	3	3	3	4
lmo2202	3	4	4	4	6	6	10	6	2	4	1	5	9	NA	4	4	2	11	7	12	1	2	1	2	9	2	4	2	12	2	2	2	2	2	4	4	10	8	2	10	10	8	2	2	2	2	2	2	2
lmo2204	2	1	1	1	1	1	2	1	2	1	1	4	1	2	1	1	2	5	2	2	1	2	1	2	1	3	1	2	2	2	2	2	2	2	1	1	2	24	3	2	2	24	3	3	2	3	3	3	2
lmo2205	2	5	5	5	7	7	2	7	4	5	1	7	7	NA	5	5	10	11	8	3	7	3	1	3	7	4	5	2	3	4	4	4	2	4	5	5	2	NA	4	2	2	NA	4	4	4	4	4	4	10
lmo2206	6	8	8	7	11	11	15	11	6	7	1	10	14	NA	NA	7	16	17	NA	3	18	3	1	3	14	5	44	2	3	6	6	6	2	6	8	8	15	8	5	15	15	8	5	5	6	5	5	NA	16
lmo2208	4	1	1	5	8	8	3	8	3	5	1	7	1	NA	5	NA	10	11	9	3	8	3	1	3	1	3	1	2	3	3	3	3	2	3	1	1	3	1	3	3	3	1	3	3	3	3	NA	3	10
lmo2209	10	1	1	6	1	1	2	1	5	6	1	7	1	NA	NA	6	11	12	8	3	1	NA	1	3	1	3	20	2	3	5	5	5	2	5	1	1	2	1	3	2	2	1	3	3	5	3	3	3	11
lmo2210	2	1	1	3	1	1	2	1	2	3	1	4	1	16	3	3	2	6	5	2	1	2	1	2	1	2	12	2	2	2	2	2	2	2	1	1	2	1	2	2	2	1	2	2	2	2	2	2	2
lmo2211	3	5	5	1	5	5	4	5	4	1	1	6	9	NA	1	1	3	10	7	3	5	3	1	3	9	3	6	2	3	28	28	28	2	4	5	5	4	6	3	4	4	6	3	3	28	3	3	3	3
lmo2212	11	6	6	8	8	8	2	8	4	5	1	7	10	NA	5	5	2	23	22	2	6	2	1	2	10	2	6	2	2	4	4	4	2	4	6	6	2	8	2	2	2	8	2	2	4	2	2	2	2
lmo2213	4	6	6	6	6	6	2	6	2	6	1	8	10	NA	6	6	11	12	NA	3	7	3	1	3	10	2	6	2	3	4	4	4	2	5	6	6	2	6	2	2	2	6	2	2	4	2	2	2	11
lmo2214	4	8	8	7	11	11	2	11	2	7	1	10	14	NA	7	7	2	15	12	3	9	NA	1	3	14	2	8	2	3	6	6	6	2	6	8	8	2	36	5	2	2	36	5	5	6	5	5	2	2
lmo2215	4	6	6	6	6	6	9	NA	4	6	1	6	8	NA	6	6	10	11	7	3	6	3	1	3	6	5	6	2	3	4	4	4	13	4	6	6	9	15	5	9	9	15	5	5	4	5	5	5	10
lmo2216	2	1	1	1	1	1	2	1	2	1	1	1	1	NA	1	1	2	5	3	2	1	2	1	2	1	2	10	2	2	2	2	2	2	2	1	1	2	7	2	2	2	7	2	2	2	2	2	2	2
lmo2217	2	1	1	1	5	5	2	5	2	1	1	4	7	NA	1	1	2	8	NA	2	3	2	1	2	7	2	1	2	2	2	2	2	2	2	1	1	2	16	2	2	2	16	2	2	2	2	2	2	2
lmo2223	2	1	1	1	1	1	2	1	2	1	1	1	1	NA	NA	1	3	5	4	2	6	2	1	2	1	3	1	2	2	2	2	2	2	2	1	1	2	1	3	2	2	1	3	3	2	3	3	3	3
lmo2225	4	1	1	1	1	1	10	1	4	1	1	6	9	NA	1	1	11	12	7	3	1	3	1	3	9	5	29	2	3	4	4	4	NA	4	1	1	10	138	5	10	10	138	5	5	4	5	5	5	11
lmo2227	4	6	6	5	9	9	2	9	2	5	1	8	11	NA	NA	5	4	12	10	3	9	3	1	3	11	2	5	2	3	2	2	2	2	2	6	6	2	1	2	2	2	1	2	2	2	2	2	2	4
lmo2228	2	4	4	3	4	4	2	4	2	3	1	3	4	NA	3	3	2	5	2	2	4	2	1	2	4	2	10	2	2	2	2	2	2	2	4	4	2	1	2	2	2	1	2	2	2	2	2	2	2
lmo2229	14	7	7	6	10	10	15	10	27	6	1	9	13	NA	NA	6	4	16	NA	3	17	3	1	3	13	5	24	19	3	4	4	4	19	50	7	7	15	39	5	15	15	39	5	5	4	5	5	5	4
lmo2230	2	1	1	1	1	1	2	1	2	1	1	1	1	15	1	1	2	4	3	2	1	2	1	2	1	2	1	2	2	2	2	2	2	2	1	1	2	1	2	2	2	1	2	2	2	2	2	2	2
lmo2231	2	1	1	1	1	1	6	1	6	1	1	1	1	NA	1	1	7	8	4	9	1	3	1	3	1	3	1	2	9	27	27	27	2	2	1	1	6	1	3	6	6	1	3	3	2	3	3	3	7
lmo2232	2	6	6	5	9	9	2	9	4	5	1	8	11	NA	5	5	12	13	10	3	14	3	1	3	11	4	29	2	3	2	2	2	2	2	6	6	2	7	4	2	2	7	4	4	2	4	4	4	12
lmo2233	2	4	4	3	6	6	2	6	NA	3	1	6	9	NA	3	3	2	10	22	2	11	2	1	2	9	2	26	2	2	2	2	2	2	2	4	4	2	14	2	2	2	14	2	2	2	2	2	2	2
lmo2234	2	1	1	1	1	1	2	1	2	1	1	1	1	NA	1	1	2	6	4	3	1	3	1	3	1	2	1	2	3	2	2	2	2	2	1	1	2	1	2	2	2	1	2	2	2	2	2	2	2
lmo2235	15	8	8	7	11	11	16	NA	16	7	1	11	14	NA	7	7	2	17	12	3	18	3	9	3	14	5	22	2	3	6	6	6	20	6	8	8	31	11	5	31	31	11	5	5	6	5	5	5	2
lmo2236	3	6	6	5	7	7	3	NA	NA	5	1	8	11	NA	5	5	3	12	9	3	7	3	1	3	11	2	29	2	3	4	4	4	2	4	6	6	3	136	2	3	3	136	NA	2	4	2	2	31	3
lmo2237	4	7	7	6	7	7	11	7	34	6	1	8	NA	NA	6	6	4	12	9	3	7	3	1	3	14	5	7	2	3	4	4	4	2	4	7	7	11	28	5	11	11	28	5	5	4	5	5	5	18
lmo2238	3	7	7	14	10	10	15	10	38	6	1	9	13	NA	6	6	16	17	11	18	10	3	1	3	13	4	21	2	18	5	5	5	2	41	7	7	15	20	4	15	15	20	4	4	5	4	4	4	16
lmo2241	2	3	3	3	3	3	2	3	2	3	1	4	6	21	3	3	2	7	5	2	4	2	1	2	6	2	3	2	2	2	2	2	2	2	3	3	2	3	2	2	2	3	2	2	2	2	2	2	2
lmo2243	11	2	2	14	3	3	9	3	8	14	1	15	17	NA	14	14	8	16	NA	8	3	8	1	8	17	8	19	12	8	9	9	9	12	9	2	2	9	19	8	9	9	19	8	8	9	8	8	8	8
lmo2244	4	1	1	7	10	10	6	10	6	7	1	9	1	NA	7	7	5	13	11	3	14	3	1	3	1	5	21	2	3	6	6	6	2	6	1	1	6	16	5	6	6	16	5	5	6	5	5	5	5
lmo2245	2	1	1	1	1	1	3	1	3	1	1	1	1	29	1	1	3	5	4	3	6	3	1	3	1	3	1	3	3	3	3	3	3	3	1	1	3	1	3	3	3	1	3	3	3	3	3	3	3
lmo2246	4	1	1	6	1	1	5	1	3	6	1	1	1	NA	6	6	8	9	7	3	1	3	1	3	1	5	11	2	3	5	5	5	2	5	1	1	5	1	5	5	5	1	5	5	5	5	5	5	8
lmo2247	2	6	6	5	7	7	2	7	2	5	1	1	10	NA	5	5	11	12	8	2	1	2	1	2	10	4	10	2	2	2	2	2	2	2	6	6	2	1	4	2	2	1	4	4	2	4	4	4	2
lmo2248	2	1	1	1	1	1	4	1	2	1	1	5	1	NA	1	1	2	7	NA	2	8	2	1	2	1	2	1	2	2	4	4	4	2	4	1	1	4	1	3	4	4	1	3	3	4	3	3	2	2
lmo2249	2	5	5	4	7	7	10	7	2	4	1	4	9	NA	4	4	2	11	8	2	12	2	1	2	9	2	14	2	2	3	3	3	2	3	5	5	10	1	2	10	10	1	2	2	3	2	2	2	2
lmo2254	4	7	7	7	7	7	10	7	22	7	1	7	7	NA	7	7	5	11	9	3	8	3	1	3	7	5	16	2	3	6	6	6	2	6	7	7	10	1	5	10	10	1	5	5	6	5	5	5	5
lmo2256	2	1	1	3	1	1	2	1	2	3	1	5	3	NA	3	3	2	8	6	2	4	2	1	2	3	2	3	2	2	2	2	2	2	2	1	1	2	1	2	2	2	1	2	2	2	2	2	2	2
lmo2258	4	1	1	1	1	1	3	1	3	1	1	1	1	9	1	1	3	6	5	3	1	3	1	3	1	3	1	2	3	3	3	3	2	3	1	1	3	1	3	3	3	1	3	3	3	3	3	3	3
lmo2259	3	5	5	4	8	8	3	8	3	4	1	7	4	22	4	4	2	11	9	2	6	2	1	2	4	3	15	2	2	3	3	3	2	3	5	5	3	1	3	3	3	1	3	3	3	3	3	3	2
lmo2260	4	7	7	7	10	10	4	10	36	7	1	9	7	NA	NA	7	12	13	11	3	8	3	1	3	7	5	25	2	3	6	6	6	2	6	7	7	4	1	5	4	4	1	5	5	6	5	5	5	12
lmo2261	2	1	1	3	1	1	2	1	2	3	1	1	1	1	3	3	2	5	1	2	1	2	1	2	1	2	1	2	NA	2	2	2	2	2	1	1	2	1	2	2	2	1	2	2	2	2	2	2	2
lmo2262	4	6	6	5	8	8	4	8	4	5	1	8	6	NA	5	5	4	10	9	2	7	2	1	2	6	4	22	2	2	4	4	4	2	4	6	6	4	1	4	4	4	1	4	4	4	4	4	4	4
lmo2263	3	6	6	5	8	8	11	8	NA	5	1	8	10	NA	5	5	12	13	NA	2	7	2	1	2	10	3	21	2	2	4	4	4	2	4	6	6	15	19	3	15	15	19	3	3	4	3	3	3	12
lmo2264	4	8	8	7	10	10	4	10	4	7	1	10	13	NA	NA	7	5	14	11	3	15	3	1	3	13	5	10	2	3	6	6	6	2	6	8	8	4	1	5	4	4	1	5	5	6	5	5	5	5
lmo2265	2	1	1	4	6	6	2	6	2	4	1	6	4	NA	4	4	2	8	7	2	5	2	1	2	4	2	4	2	2	3	3	3	2	3	1	1	2	10	2	2	2	10	2	2	3	2	2	2	NA
lmo2266	3	6	6	5	8	8	2	8	3	5	1	8	11	NA	5	5	2	12	9	3	7	3	1	3	11	2	6	2	3	4	4	4	2	4	6	6	2	1	2	2	2	1	2	2	4	2	2	2	2
lmo2267	4	8	8	7	11	11	15	11	51	7	1	10	14	NA	NA	7	16	17	NA	3	18	3	1	3	14	NA	36	2	3	6	6	6	2	6	8	8	15	1	5	15	15	1	57	5	6	5	5	5	16
lmo2268	4	7	7	6	10	10	14	10	61	6	1	9	13	NA	6	6	15	16	NA	3	17	3	1	3	21	50	17	2	NA	5	5	5	2	5	7	7	14	25	43	14	14	25	43	NA	5	43	43	NA	15
lmo2334	2	1	1	1	1	1	5	1	5	1	1	1	4	NA	1	1	2	6	3	2	1	2	1	2	4	2	1	2	2	2	2	2	2	2	1	1	5	1	2	5	5	1	2	2	2	2	2	2	2
lmo2337	2	5	5	1	5	5	9	5	2	1	1	5	1	NA	NA	1	2	10	7	2	6	2	1	2	1	3	23	2	2	2	2	2	2	4	5	5	9	1	3	9	9	1	3	3	2	3	3	3	2
lmo2338	4	7	7	6	9	9	12	9	12	6	1	8	6	NA	6	6	13	14	NA	3	6	3	1	3	6	5	11	2	3	5	5	5	2	5	7	7	12	1	5	12	12	1	5	5	5	5	5	5	13
lmo2339	3	5	5	4	6	6	3	6	3	4	1	6	8	NA	4	4	3	9	7	3	6	3	1	3	8	3	8	2	3	3	3	3	2	3	5	5	3	1	3	3	3	1	3	3	3	3	3	3	3
lmo2340	3	7	7	6	9	9	12	NA	3	6	1	9	11	NA	6	6	3	13	10	3	9	3	8	3	11	4	11	2	3	5	5	5	2	5	7	7	12	17	4	12	12	17	4	4	5	4	4	4	3
lmo2341	3	5	5	5	6	6	9	6	19	5	1	6	8	NA	5	5	2	10	7	2	6	2	1	2	8	3	8	2	2	4	4	4	2	4	5	5	9	NA	3	9	9	NA	3	3	4	3	3	3	2
lmo2342	20	3	3	2	5	5	23	NA	20	2	1	4	8	NA	2	2	20	9	6	20	10	20	1	20	8	21	NA	20	20	22	22	22	20	22	3	3	23	1	21	23	23	1	21	21	22	21	21	21	20
lmo2343	4	7	7	6	9	9	13	NA	41	6	1	9	12	NA	6	6	3	14	10	3	15	3	1	3	17	5	34	2	3	5	5	5	2	5	7	7	13	1	5	13	13	1	5	5	5	5	5	5	3
lmo2344	2	5	5	4	6	6	2	6	3	4	1	6	8	NA	4	4	2	9	7	2	10	2	1	2	8	3	4	2	2	2	2	2	2	2	5	5	2	6	3	2	2	6	3	3	2	3	3	3	2
lmo2346	4	8	8	7	10	10	12	NA	3	7	1	10	9	NA	NA	7	3	13	11	3	9	3	1	3	9	5	24	2	3	6	6	6	2	6	8	8	23	1	5	23	23	1	5	5	6	5	5	5	3
lmo2348	11	7	7	6	6	6	5	6	31	6	1	6	10	NA	6	6	3	12	8	3	6	13	1	13	10	2	7	2	3	5	5	5	2	5	7	7	5	1	2	5	5	1	2	2	5	2	2	2	3
lmo2349	4	7	7	6	6	6	10	6	29	6	1	6	6	NA	6	6	3	11	8	3	6	3	1	3	6	2	26	2	3	5	5	5	2	5	7	7	10	24	2	10	10	24	2	2	5	2	2	2	3
lmo2350	4	6	6	1	1	1	9	1	3	1	1	1	8	NA	1	1	3	10	7	3	1	3	1	3	8	2	6	2	3	5	5	5	2	5	6	6	9	1	2	9	9	1	2	2	5	2	2	2	3
lmo2352	3	7	7	6	8	8	4	NA	3	6	1	9	11	79	6	6	12	13	10	12	8	12	1	12	11	4	30	2	12	5	5	5	2	5	7	7	4	1	4	4	4	1	4	4	5	4	4	4	12
lmo2353	4	7	7	6	8	8	13	8	51	6	1	9	12	NA	6	6	14	15	10	3	8	3	1	3	12	3	38	2	3	66	66	66	2	5	7	7	13	38	3	13	13	38	3	3	66	3	3	3	21
lmo2356	8	6	6	1	19	19	9	1	2	1	1	1	6	NA	1	1	10	11	7	3	NA	3	1	3	6	3	1	2	3	5	5	5	2	5	6	6	9	1	3	9	9	1	3	3	5	3	3	3	9
lmo2357	2	1	1	1	1	1	3	1	2	1	1	1	1	NA	1	1	2	5	4	2	1	2	1	2	1	2	1	2	2	3	3	3	2	3	1	1	3	1	2	3	3	1	2	2	3	2	2	2	2
lmo2358	2	4	4	1	5	5	2	5	2	1	1	6	1	NA	1	1	2	9	7	2	5	2	1	2	1	3	12	2	2	2	2	2	2	2	4	4	2	1	3	2	2	1	3	3	2	3	3	3	2
lmo2360	4	8	8	7	10	10	14	NA	35	7	1	10	13	NA	7	7	15	16	11	3	17	3	1	3	13	5	48	2	3	6	6	6	2	6	8	8	14	61	5	14	14	61	5	5	6	5	5	5	15
lmo2361	2	4	4	3	3	3	2	3	2	3	1	3	3	6	3	3	8	9	6	2	5	2	1	2	3	2	11	2	2	2	2	2	2	2	4	4	2	7	2	2	2	7	2	2	2	2	2	2	8
lmo2366	2	1	1	6	8	8	11	8	12	6	1	6	6	NA	6	6	12	13	9	3	1	3	1	3	6	4	1	2	3	5	5	5	2	5	1	1	11	44	4	11	11	44	4	4	5	4	4	4	12
lmo2367	4	7	7	1	9	9	3	9	31	1	1	8	7	NA	NA	1	11	12	NA	3	7	3	1	3	7	5	7	2	3	6	6	6	14	6	7	7	3	7	5	3	3	7	5	5	6	5	5	5	11
lmo2369	2	1	1	1	1	1	3	1	11	1	1	1	1	25	1	1	3	5	4	3	1	3	1	3	1	3	1	2	3	3	3	3	2	3	1	1	3	1	3	3	3	1	3	3	3	3	3	3	3
lmo2370	4	7	7	6	10	10	14	10	37	6	1	9	13	NA	6	6	15	16	11	3	17	3	1	3	13	3	6	2	3	5	5	5	2	5	7	7	14	6	3	14	14	6	3	3	5	3	3	3	3
lmo2371	4	8	8	7	10	10	13	10	37	7	1	1	12	NA	7	7	14	15	11	3	16	3	1	3	12	5	7	2	3	19	19	19	2	19	8	8	13	7	5	13	13	7	5	5	19	5	5	5	20
lmo2374	13	7	7	6	10	10	14	10	51	6	1	9	12	NA	6	6	15	16	11	3	17	3	1	3	12	4	40	2	3	20	20	20	2	20	7	7	14	24	4	14	14	24	4	4	20	4	4	4	15
lmo2376	4	6	6	6	8	8	5	8	22	6	1	8	11	NA	6	6	2	12	9	3	8	3	1	3	11	2	6	2	3	5	5	5	14	5	6	6	4	1	2	4	4	1	2	2	5	2	2	2	2
lmo2377	4	8	8	7	11	11	15	11	2	7	1	10	14	NA	7	7	2	16	12	3	7	3	1	3	14	5	28	2	3	6	6	6	2	6	8	8	15	1	5	15	15	1	5	5	6	5	5	5	2
lmo2380	3	1	1	1	4	4	7	NA	7	1	1	1	6	NA	1	1	2	8	5	2	1	2	1	2	6	3	11	2	2	12	12	12	2	2	1	1	7	1	3	7	7	1	3	3	12	3	3	3	2
lmo2381	4	8	8	7	11	11	15	11	47	7	1	10	14	NA	7	7	16	17	12	18	19	3	1	3	14	5	40	2	18	6	6	6	21	6	8	8	15	34	5	15	15	34	5	5	6	5	5	5	16
lmo2382	2	4	4	3	1	1	6	1	2	3	1	1	1	NA	3	3	2	7	5	2	1	2	1	2	1	2	1	2	2	2	2	2	2	2	4	4	6	11	2	6	6	11	2	2	2	2	2	2	2
lmo2383	2	3	3	3	3	3	2	3	2	3	1	3	4	NA	3	3	2	5	2	2	4	2	1	2	4	2	4	2	2	2	2	2	2	2	3	3	2	4	2	2	2	4	2	2	2	2	2	2	2
lmo2384	4	1	1	1	1	1	9	1	10	1	1	1	1	NA	1	1	10	11	7	3	1	3	1	3	1	5	1	2	3	6	6	6	2	6	1	1	9	8	5	9	9	8	5	5	6	5	5	5	10
lmo2385	2	1	1	5	1	1	4	1	15	5	1	6	1	NA	5	5	4	8	7	3	6	3	1	3	1	4	14	2	3	2	2	2	2	2	1	1	4	1	4	4	4	1	4	4	2	4	4	4	4
lmo2386	3	4	4	1	1	1	3	1	3	1	1	5	1	NA	1	1	3	8	6	3	5	3	1	3	1	3	1	2	3	3	3	3	2	3	4	4	3	1	3	3	3	1	3	3	3	3	3	3	3
lmo2387	22	3	3	2	6	6	25	6	25	2	1	5	9	NA	2	2	26	27	NA	21	4	28	1	28	9	23	51	20	21	24	24	24	20	24	3	3	25	109	23	25	25	109	23	23	24	23	23	23	26
lmo2388	4	6	6	6	8	8	2	8	28	6	1	7	10	NA	6	6	11	12	9	3	6	3	1	3	10	4	6	2	3	3	3	3	2	3	6	6	2	6	4	2	2	6	4	4	3	4	4	4	11
lmo2389	3	5	5	1	7	7	9	7	27	1	1	6	1	NA	1	1	9	10	8	3	1	3	1	3	1	4	25	12	3	4	4	4	12	4	5	5	9	1	4	9	9	1	4	4	4	4	4	4	9
lmo2390	4	8	8	7	11	11	15	11	40	7	1	10	14	NA	7	7	16	17	12	3	9	3	1	3	14	5	13	2	3	6	6	6	2	6	8	8	15	7	5	15	15	7	5	5	6	5	5	5	16
lmo2392	2	4	4	4	5	5	3	5	3	4	1	4	4	NA	4	4	7	8	6	3	4	3	1	3	4	15	4	2	3	3	3	3	2	3	4	4	3	4	3	3	3	4	3	3	3	3	3	3	7
lmo2393	2	1	1	4	5	5	3	5	2	4	1	1	1	6	4	4	2	7	6	3	1	3	1	3	1	3	1	2	3	3	3	3	2	3	1	1	3	1	3	3	3	1	3	3	3	3	3	3	2
lmo2397	2	1	1	5	1	1	2	1	2	5	1	1	1	NA	5	5	4	7	6	2	1	2	1	2	1	3	1	2	2	4	4	4	2	4	1	1	2	1	3	2	2	1	3	3	4	3	3	3	4
lmo2398	2	1	1	5	7	7	3	7	3	5	1	1	5	NA	5	5	2	10	8	3	11	3	1	3	5	2	1	2	3	4	4	4	2	4	1	1	3	17	2	3	3	17	2	2	4	2	2	20	4
lmo2399	4	7	7	6	9	9	3	9	40	6	1	9	12	NA	6	6	13	14	10	3	9	3	1	3	12	5	32	2	3	5	5	5	16	5	7	7	3	31	5	3	3	31	5	5	5	5	5	5	2
lmo2401	4	6	6	5	9	9	2	9	13	5	1	8	12	NA	5	5	13	14	10	3	15	3	1	3	12	2	31	2	3	3	3	3	2	3	6	6	NA	30	2	NA	NA	30	2	2	3	2	2	2	2
lmo2402	2	5	5	1	1	1	8	1	8	1	1	1	1	33	1	1	2	9	6	3	10	3	1	3	1	4	17	2	3	3	3	3	2	3	5	5	8	1	4	8	8	1	4	4	3	4	4	4	3
lmo2403	7	16	16	15	19	19	8	19	NA	15	1	18	22	NA	15	15	9	23	20	3	24	3	1	3	22	5	17	2	3	6	6	6	2	6	16	16	8	38	5	8	8	38	5	5	6	5	5	5	6
lmo2404	3	6	6	1	9	9	13	NA	32	1	1	8	12	NA	1	1	14	15	NA	3	16	3	1	3	18	27	1	2	3	5	5	5	2	5	6	6	13	1	4	13	13	1	4	4	5	4	4	27	5
lmo2405	2	4	4	1	7	7	10	NA	28	1	1	6	9	NA	1	1	2	11	8	2	5	2	1	2	9	3	4	2	2	2	2	2	2	2	4	4	10	1	3	10	10	1	3	3	2	3	3	3	13
lmo2406	4	7	7	1	10	10	14	10	39	1	1	9	13	NA	1	1	15	16	11	3	8	3	1	3	13	5	12	2	3	6	6	6	2	6	7	7	14	1	5	14	14	1	5	5	6	5	5	5	20
lmo2411	4	8	8	7	11	11	5	NA	40	7	1	10	14	NA	7	7	15	16	12	3	11	3	1	3	14	5	31	2	3	6	6	6	2	6	8	8	5	1	5	5	5	1	5	5	6	5	5	NA	15
lmo2412	2	5	5	1	8	8	12	8	20	1	1	7	11	NA	1	1	13	14	9	3	15	3	1	3	11	4	26	2	3	2	2	2	2	2	5	5	12	1	4	12	12	1	4	4	2	4	4	4	13
lmo2413	4	8	8	7	11	11	15	NA	51	7	1	10	14	NA	7	7	16	17	12	3	18	3	1	3	14	5	43	2	3	6	6	6	2	6	8	8	20	170	5	20	20	170	5	5	6	5	5	5	16
lmo2414	4	8	8	7	11	11	15	NA	4	7	1	10	14	NA	NA	7	16	17	12	3	11	3	1	3	14	5	NA	2	3	6	6	6	2	6	8	8	15	22	5	15	15	22	5	5	6	5	5	5	16
lmo2415	4	6	6	6	9	9	3	9	29	6	1	8	1	NA	6	6	3	12	10	3	9	3	1	3	1	3	8	2	3	5	5	5	2	5	6	6	3	16	3	3	3	16	3	3	5	3	3	3	3
lmo2416	4	8	8	7	9	9	2	9	31	7	1	10	1	NA	NA	7	2	13	11	3	9	3	1	3	1	5	8	2	3	4	4	4	2	4	8	8	2	8	5	2	2	8	5	5	4	5	5	5	2
lmo2417	4	7	7	6	10	10	2	10	2	6	1	9	12	NA	6	6	13	14	11	3	10	3	1	3	12	5	28	2	3	4	4	4	2	4	7	7	2	7	5	2	2	7	5	5	4	5	5	5	13
lmo2418	3	1	1	4	5	5	10	5	NA	4	1	6	9	NA	4	4	11	12	7	2	8	2	1	2	9	2	23	2	2	3	NA	3	2	3	1	1	10	14	2	10	10	14	2	2	3	2	2	2	11
lmo2421	4	7	7	6	10	10	13	10	32	6	1	9	12	NA	NA	6	14	15	11	3	16	3	1	3	12	5	27	2	3	3	3	3	2	3	7	7	13	6	5	13	13	6	5	5	3	5	5	5	14
lmo2422	4	1	1	6	6	6	9	NA	2	6	1	7	6	NA	6	6	3	10	8	3	6	3	NA	3	6	5	7	2	3	3	3	3	2	3	1	1	9	6	5	9	9	6	5	5	3	5	5	5	3
lmo2424	4	1	1	7	1	1	9	1	2	7	1	1	1	NA	7	7	10	11	8	3	1	3	1	3	1	5	17	2	3	6	6	6	2	6	1	1	9	7	5	9	9	7	5	5	6	5	5	5	10
lmo2425	2	3	3	3	3	3	2	3	2	3	1	3	3	NA	3	3	2	6	5	2	3	2	1	2	3	2	3	2	2	2	2	2	2	2	3	3	2	1	2	2	2	1	2	2	2	2	2	2	2
lmo2426	2	1	1	1	1	1	2	1	2	1	1	1	1	NA	1	1	3	6	5	3	1	3	1	3	1	2	1	2	3	18	18	18	2	2	1	1	2	1	2	2	2	1	2	2	2	2	2	2	3
lmo2427	2	7	7	6	8	8	10	8	5	6	1	7	6	NA	6	6	11	12	9	3	1	3	1	3	6	4	6	2	3	5	5	5	2	5	7	7	10	22	4	10	10	22	4	4	5	4	4	4	15
lmo2428	2	1	1	1	1	1	3	1	3	1	1	1	1	NA	1	1	3	6	5	3	7	3	1	3	1	3	17	2	3	3	3	3	2	3	1	1	3	1	3	3	3	1	3	3	3	3	3	3	3
lmo2429	4	7	7	6	9	9	12	NA	5	6	1	8	11	NA	NA	6	3	13	10	3	8	3	1	3	11	3	7	2	3	5	5	5	2	5	7	7	12	8	3	12	12	8	3	3	5	3	3	3	3
lmo2430	13	7	7	6	1	1	5	1	3	6	1	9	12	NA	6	6	14	15	10	3	8	3	1	3	12	3	7	2	3	5	5	5	2	5	7	7	5	1	3	5	5	1	3	3	5	3	3	3	3
lmo2431	13	7	7	6	1	1	5	1	NA	6	1	9	12	NA	6	6	14	15	10	3	16	3	1	3	12	5	7	2	3	5	5	5	2	5	7	7	5	1	5	5	5	1	5	5	5	5	5	5	5
lmo2433	2	6	6	5	9	9	13	9	27	5	1	8	12	NA	5	5	4	26	10	3	7	3	7	3	12	4	6	2	3	2	2	2	2	2	6	6	13	28	4	13	13	28	4	4	2	4	4	4	4
lmo2434 (gadD3)	2	5	5	5	8	8	2	8	2	5	1	7	11	NA	5	5	2	12	9	3	13	3	1	3	11	4	5	2	3	2	2	2	2	2	5	5	2	27	4	2	2	27	4	4	2	4	4	4	2
lmo2435	10	1	1	4	2	2	11	2	7	1	1	1	1	NA	1	1	7	12	9	8	1	8	1	8	1	8	1	7	8	8	8	8	7	8	1	1	11	1	8	11	11	1	8	8	8	8	8	8	8
lmo2436	8	1	1	1	2	2	9	2	8	1	1	1	1	NA	1	1	8	4	3	8	1	8	1	8	1	8	1	8	8	8	8	8	8	8	1	1	9	1	8	9	9	1	8	8	8	8	8	8	8
lmo2437	2	1	1	1	3	3	2	3	2	1	1	1	1	NA	1	1	5	6	4	2	1	2	1	2	1	2	1	2	2	2	2	2	2	2	1	1	2	1	2	2	2	1	2	2	2	2	2	2	2
lmo2438	4	6	6	5	5	5	3	5	3	5	1	1	5	NA	5	5	3	8	7	3	5	3	1	3	5	3	6	2	3	3	3	3	2	3	6	6	3	NA	3	3	3	NA	3	3	3	3	3	3	3
lmo2439	3	1	1	1	4	4	2	4	3	1	1	1	1	16	1	1	2	6	5	2	1	2	1	2	1	3	1	2	2	2	2	2	2	2	1	1	2	1	3	2	2	1	3	3	2	3	3	3	2
lmo2441	3	7	7	6	10	10	4	NA	40	6	1	9	11	NA	NA	6	12	27	29	2	8	2	1	2	11	4	11	2	2	5	5	5	2	5	7	7	4	NA	4	4	4	NA	4	4	5	4	4	4	12
lmo2442	3	5	5	1	7	7	3	7	23	1	1	1	10	NA	1	1	3	11	8	3	6	3	1	3	10	4	19	2	3	2	2	2	2	2	5	5	3	NA	4	3	3	NA	4	4	2	4	4	4	3
lmo2448	2	3	3	3	3	3	2	3	2	3	1	5	7	10	3	3	8	9	6	2	3	2	4	2	7	2	3	2	2	2	2	2	2	2	3	3	2	3	2	2	2	3	2	2	2	2	2	2	8
lmo2449	4	8	8	7	11	11	15	NA	52	7	1	10	14	NA	NA	7	16	17	12	3	10	3	1	3	14	5	45	2	3	54	54	54	19	6	8	8	15	8	5	15	15	8	5	5	54	5	5	5	16
lmo2450	3	1	1	1	6	6	2	6	2	1	1	5	1	NA	1	1	2	8	7	2	5	2	1	2	1	4	11	2	2	2	2	2	2	2	1	1	2	1	4	2	2	1	4	4	2	4	4	4	2
lmo2456	4	7	7	6	10	10	3	NA	24	6	1	9	13	NA	6	6	14	15	NA	3	8	3	1	3	13	5	34	2	3	4	4	4	2	4	7	7	3	25	NA	3	3	25	5	5	4	NA	NA	5	14
lmo2457	2	5	5	4	4	4	2	4	NA	4	1	6	4	NA	4	4	3	8	7	2	4	2	1	2	4	3	4	2	2	2	2	2	2	2	5	5	2	14	3	2	2	14	3	3	2	3	3	3	3
lmo2458	2	6	6	5	6	6	3	6	31	5	1	8	6	NA	5	5	4	10	9	3	11	3	1	3	6	4	25	2	3	3	3	3	2	3	6	6	3	NA	4	3	3	NA	4	4	3	4	4	4	4
lmo2459	3	5	5	4	8	8	12	8	30	4	1	7	11	13	4	4	3	13	9	2	6	2	1	2	11	2	26	2	2	3	3	3	2	3	5	5	3	10	2	3	3	10	2	2	3	2	2	2	3
lmo2460	2	5	5	4	8	8	2	8	41	4	1	7	11	NA	4	4	12	13	9	3	6	3	1	3	11	2	11	2	3	2	2	2	2	2	5	5	2	18	2	2	2	18	2	2	2	2	2	2	12
lmo2464	2	1	1	1	1	1	2	1	3	1	1	4	6	NA	1	1	2	7	5	2	1	2	1	2	6	2	1	2	2	3	3	3	2	3	1	1	2	NA	2	2	2	NA	2	2	3	2	2	2	2
lmo2465	2	5	5	4	7	7	2	7	2	4	1	6	9	NA	4	4	2	10	8	2	6	2	1	2	9	2	18	2	2	2	2	2	2	2	5	5	2	6	3	2	2	6	3	3	2	3	3	2	2
lmo2467	4	8	8	7	10	10	14	10	49	7	1	9	13	NA	7	7	15	16	11	3	17	3	1	3	13	41	40	2	3	6	6	6	2	6	8	8	174	9	5	174	174	9	5	5	6	5	5	41	21
lmo2468	3	4	4	1	1	1	2	1	2	1	1	1	1	NA	1	1	2	6	5	2	1	2	1	2	1	2	1	2	2	2	2	2	2	2	4	4	2	1	2	2	2	1	2	2	2	2	2	2	2
lmo2473	4	6	6	1	8	8	11	8	4	1	1	8	1	NA	1	1	12	13	9	3	1	3	1	3	1	5	23	2	3	2	2	2	2	2	6	6	11	1	5	11	11	1	5	5	2	5	5	5	15
lmo2474	2	6	6	5	8	8	2	8	3	5	1	7	11	NA	5	5	12	13	28	3	14	3	1	3	11	4	31	2	3	2	2	2	2	2	6	6	2	17	4	2	2	17	4	4	2	4	4	4	19
lmo2475	4	8	8	7	12	12	15	NA	22	7	1	11	14	NA	7	7	5	16	36	3	17	3	9	3	14	41	40	2	3	6	6	6	2	6	8	8	15	33	5	15	15	33	5	5	6	5	5	5	22
lmo2476	2	5	5	4	8	8	2	8	2	4	1	7	4	NA	4	4	3	11	9	2	12	2	1	2	4	3	24	2	2	2	2	2	2	2	5	5	2	23	29	2	2	23	29	29	2	29	29	3	16
lmo2477	2	6	6	5	1	1	2	1	2	5	1	7	5	NA	5	5	10	11	8	3	7	3	1	3	5	4	20	2	3	2	2	2	2	2	6	6	2	5	4	2	2	5	4	4	2	4	4	4	4
lmo2478	4	1	1	6	7	7	2	7	2	6	1	1	9	NA	6	6	10	11	8	3	12	3	1	3	9	5	26	2	3	2	2	2	2	2	1	1	2	9	5	2	2	9	5	5	2	5	5	5	3
lmo2479	2	1	1	13	9	9	14	9	5	6	1	8	12	NA	NA	6	15	16	10	3	9	3	1	3	12	4	33	2	3	5	5	5	2	5	1	1	14	NA	4	14	14	NA	4	4	5	4	4	4	21
lmo2482	2	4	4	3	4	4	2	4	2	3	1	4	1	NA	3	3	2	7	6	2	4	2	1	2	1	2	1	2	2	2	2	2	2	2	4	4	2	1	2	2	2	1	2	2	2	2	2	2	12
lmo2483	2	6	6	5	7	7	3	7	3	5	1	6	1	NA	5	5	10	11	8	3	7	3	1	3	1	3	6	2	3	4	4	4	2	4	6	6	3	1	3	3	3	1	3	3	4	3	3	3	3
lmo2484	2	4	4	4	4	4	2	4	2	4	1	4	1	NA	4	4	2	7	6	2	4	2	1	2	1	3	4	2	2	2	2	2	2	2	4	4	2	1	3	2	2	1	3	3	2	3	3	3	2
lmo2485	2	1	1	1	4	4	3	4	3	1	1	1	1	NA	1	1	7	8	5	3	1	3	1	3	1	3	1	2	3	3	3	3	2	3	1	1	3	1	3	3	3	1	3	3	3	3	3	3	7
lmo2486	2	5	5	4	7	7	2	7	24	4	1	1	1	NA	NA	4	9	10	8	3	11	3	1	3	1	2	1	2	3	2	2	2	2	27	5	5	2	1	2	2	2	1	2	2	2	2	2	2	9
lmo2487	2	4	4	3	5	5	8	5	2	3	1	5	1	NA	3	3	2	9	NA	2	1	2	1	2	1	2	14	2	2	2	2	2	2	2	4	4	8	1	2	8	8	1	2	2	2	2	2	2	2
lmo2488	4	7	7	13	9	9	14	9	57	6	1	9	12	NA	6	6	15	16	10	3	8	17	1	17	12	5	48	2	3	59	59	59	2	2	7	7	14	NA	5	14	14	NA	5	5	59	5	5	5	15
lmo2489	4	7	7	7	10	10	13	10	NA	7	1	9	1	NA	NA	7	14	15	11	3	16	3	1	3	1	5	35	18	3	6	6	6	18	6	7	7	13	12	5	13	13	12	5	5	6	5	5	5	14
lmo2490	4	1	1	6	7	7	9	7	4	6	1	1	1	NA	6	6	10	11	8	3	7	3	1	3	1	5	1	2	3	2	2	2	2	2	1	1	9	1	5	9	9	1	5	5	2	5	5	5	10
lmo2492	3	1	1	4	1	1	6	1	2	4	1	1	4	NA	4	4	2	7	5	2	1	2	1	2	4	3	13	2	2	16	16	16	2	2	1	1	6	1	3	6	6	1	3	3	16	3	3	3	2
lmo2493	2	4	4	3	3	3	2	3	2	3	1	4	3	NA	3	3	2	7	6	2	5	2	4	2	3	2	4	2	2	2	2	2	2	2	4	4	2	4	2	2	2	4	2	2	2	2	2	2	2
lmo2494	2	1	1	4	1	1	8	1	3	4	1	5	7	NA	4	4	2	9	6	3	5	3	1	3	7	2	1	2	3	2	2	2	2	2	1	1	8	1	2	8	8	1	2	2	2	2	2	2	2
lmo2495	4	7	7	6	6	6	3	6	12	6	1	8	6	NA	6	6	3	10	9	3	8	3	1	3	6	5	1	2	3	3	3	3	2	3	7	7	3	1	5	3	3	1	5	5	3	5	5	5	3
lmo2496	3	6	6	5	6	6	11	NA	11	5	1	8	10	NA	5	5	12	13	9	2	8	2	7	2	10	4	7	2	2	2	2	2	2	2	6	6	11	7	4	11	11	7	4	4	2	4	4	4	12
lmo2497	4	8	8	7	10	10	2	NA	3	7	1	9	13	NA	7	7	14	15	11	3	9	3	1	3	13	5	17	2	3	6	6	6	2	6	8	8	2	28	5	2	2	28	5	5	6	5	5	5	14
lmo2498	2	5	5	4	6	6	9	6	3	4	1	1	8	NA	4	4	9	10	7	2	1	2	1	2	8	3	12	24	2	2	2	2	2	2	5	5	9	12	3	9	9	12	3	3	2	3	3	3	9
lmo2499	4	6	6	5	8	8	3	8	15	5	1	1	11	NA	5	5	3	12	9	3	13	3	1	3	11	2	16	2	3	3	3	3	2	3	6	6	3	16	2	3	3	16	2	2	3	2	2	2	3
lmo2500	4	8	8	7	10	10	2	10	38	7	1	1	13	NA	7	7	14	15	11	3	9	3	1	3	13	5	17	2	NA	6	6	6	2	6	8	8	2	17	5	2	2	17	5	5	NA	5	5	5	14
lmo2501	2	5	5	4	1	1	2	1	2	4	1	1	9	NA	4	4	2	10	7	3	6	3	1	3	9	2	5	2	3	2	2	2	2	2	5	5	2	5	2	2	2	5	2	2	2	2	2	2	2
lmo2504	3	6	6	5	9	9	12	9	44	5	1	8	NA	NA	NA	5	13	14	10	3	15	NA	NA	3	17	3	6	2	3	4	4	4	2	4	6	6	12	17	3	12	12	17	3	3	4	3	3	3	13
lmo2505	2	6	6	5	6	6	3	6	3	5	1	6	5	NA	NA	5	2	8	7	3	6	3	1	3	5	4	6	2	3	3	3	3	2	3	6	6	3	6	4	3	3	6	4	4	3	4	4	4	2
lmo2506	3	1	1	5	7	7	3	7	3	5	1	6	9	NA	5	5	3	10	8	3	1	3	1	3	9	2	14	2	3	NA	4	NA	2	4	1	1	3	1	2	3	3	1	2	2	4	2	2	2	3
lmo2507	3	4	4	4	4	4	2	4	2	4	1	4	4	NA	4	4	2	6	5	2	4	2	1	2	4	2	4	2	2	2	2	2	2	2	4	4	2	4	2	2	2	4	NA	2	2	2	2	2	2
lmo2508	3	1	1	1	1	1	5	1	2	1	1	1	1	NA	1	1	2	6	4	2	7	2	1	2	1	2	1	2	2	2	NA	2	2	2	1	1	5	1	2	5	5	1	2	2	2	2	2	2	9
lmo2510	4	7	7	6	10	10	13	NA	23	6	1	9	12	NA	6	6	14	15	30	3	16	3	1	3	12	3	33	2	3	5	5	5	2	5	7	7	13	1	3	13	13	1	3	3	5	3	3	3	14
lmo2511	2	1	1	1	1	1	2	1	2	1	1	1	5	NA	1	1	2	6	4	2	1	2	1	2	5	3	1	2	2	3	3	3	2	3	1	1	2	1	3	2	2	1	3	3	3	3	3	3	2
lmo2512	4	1	1	6	8	8	4	8	5	6	1	7	8	NA	6	6	5	11	NA	3	1	3	1	3	8	3	8	2	3	5	5	5	2	5	1	1	4	1	3	4	4	1	3	3	5	3	3	3	5
lmo2513	2	1	1	5	7	7	11	7	NA	5	1	6	10	NA	5	5	12	13	8	3	7	3	1	3	10	2	18	2	3	15	15	15	2	15	1	1	11	NA	2	11	11	NA	2	2	15	2	2	2	12
lmo2514	2	1	1	5	6	6	4	6	2	5	1	5	1	NA	5	5	2	8	7	2	5	2	1	2	1	4	12	2	2	2	2	2	2	2	1	1	4	10	4	4	4	10	4	4	2	4	4	4	2
lmo2515	2	1	1	1	1	1	2	1	2	1	1	1	1	NA	1	1	2	4	3	2	5	2	1	2	1	2	1	2	2	2	2	2	2	2	1	1	2	1	2	2	2	1	2	2	2	2	2	2	2
lmo2518	2	1	1	1	4	4	6	4	2	1	1	4	4	NA	1	1	2	7	5	3	4	3	1	3	4	2	4	2	3	2	2	2	2	2	1	1	6	4	2	6	6	4	2	2	2	2	2	2	2
lmo2519	3	1	1	5	5	5	3	5	21	5	1	7	6	NA	NA	5	3	9	8	2	6	2	1	2	6	2	6	2	2	4	4	4	2	4	1	1	3	11	2	3	3	11	2	2	4	2	2	2	3
lmo2521	4	6	6	5	5	5	4	5	21	5	1	8	10	NA	5	5	4	11	9	3	7	3	1	3	10	3	5	2	3	4	4	4	2	4	6	6	4	13	3	4	4	13	3	3	4	3	3	3	4
lmo2523	2	1	1	1	1	1	2	1	2	1	1	1	1	NA	1	1	2	5	4	2	1	2	1	2	1	2	1	2	2	2	2	2	2	3	1	1	2	1	2	2	2	1	2	2	2	2	2	2	2
lmo2524	2	1	1	1	1	1	2	1	2	1	1	1	1	NA	1	1	2	4	3	2	1	2	1	2	1	2	1	2	2	2	2	2	2	2	1	1	2	1	2	2	2	1	2	2	2	2	2	2	2
lmo2525	5	6	6	6	7	7	10	7	10	6	1	7	6	NA	NA	6	2	11	8	3	6	3	1	3	6	3	7	2	3	5	5	5	2	5	6	6	10	NA	3	10	10	NA	3	3	5	3	3	3	2
lmo2526	2	4	4	3	3	3	6	3	2	3	1	3	1	NA	3	3	2	7	5	8	1	2	1	2	1	2	1	2	8	2	2	2	2	2	4	4	6	1	2	6	6	1	2	2	2	2	2	2	2
lmo2527	2	3	3	3	3	3	2	3	2	3	1	3	1	NA	3	3	2	5	4	2	1	2	1	2	1	2	7	2	2	2	2	2	2	2	3	3	2	3	2	2	2	3	2	2	2	2	2	2	2
lmo2528	2	3	3	1	1	1	2	1	2	1	1	1	1	NA	NA	1	2	5	4	2	1	2	1	2	1	2	1	2	2	2	2	2	2	2	3	3	2	7	2	2	2	7	2	2	2	2	2	2	2
lmo2529	3	5	5	4	7	7	9	NA	2	4	1	4	1	NA	4	4	2	10	8	2	6	2	1	2	1	2	1	2	2	2	2	2	2	2	5	5	9	12	2	9	9	12	2	2	2	2	2	2	2
lmo2530	2	4	4	3	5	5	2	NA	2	3	1	4	8	NA	3	3	2	9	6	2	4	2	1	2	8	2	7	2	2	2	2	2	2	2	4	4	2	7	2	2	2	7	2	2	2	2	2	2	2
lmo2531	3	1	1	1	7	7	10	NA	33	1	1	6	9	NA	1	1	3	11	8	3	5	3	1	3	9	3	27	2	3	2	2	2	13	2	1	1	10	1	4	10	10	1	4	4	2	4	4	3	3
lmo2532	2	1	1	4	7	7	2	NA	2	4	1	6	1	NA	4	4	9	15	8	3	5	3	1	3	1	2	11	2	3	2	2	2	2	2	1	1	2	1	2	2	2	1	2	2	2	2	2	2	9
lmo2533	2	1	1	3	6	6	7	NA	2	3	1	5	1	6	NA	3	2	8	6	2	4	2	1	2	1	2	10	2	2	2	2	2	2	2	1	1	7	9	2	7	7	9	2	2	2	2	2	2	2
lmo2534	2	1	1	1	3	3	2	NA	2	1	1	2	1	NA	1	1	2	4	3	2	1	2	1	2	1	2	1	2	2	2	2	2	2	2	1	1	2	1	2	2	2	1	2	2	2	2	2	2	2
lmo2537	2	5	5	4	7	7	9	NA	9	4	1	6	6	NA	4	4	10	11	8	3	6	3	1	3	6	3	17	2	3	2	2	2	13	2	5	5	9	6	3	9	9	6	3	3	2	3	3	3	10
lmo2539	4	7	7	6	10	10	2	NA	27	6	1	9	6	NA	6	6	13	14	11	3	15	3	1	3	6	5	21	2	3	36	36	36	2	2	7	7	2	18	5	2	2	18	5	5	36	5	5	5	13
lmo2540	4	7	7	6	1	1	11	1	2	6	1	8	1	NA	6	6	12	13	9	3	14	3	1	3	1	5	1	2	3	2	2	2	2	2	7	7	11	10	5	11	11	10	5	5	2	5	5	5	12
lmo2541	4	1	1	6	8	8	5	NA	23	6	1	7	10	NA	6	6	5	11	9	3	7	3	1	3	10	3	7	2	3	5	5	5	2	5	1	1	5	28	3	5	5	28	3	3	5	3	3	3	5
lmo2542	13	7	7	1	9	9	14	9	36	1	1	7	12	NA	1	1	15	16	10	3	8	3	1	3	12	5	29	2	3	6	6	6	2	6	7	7	14	NA	5	14	14	NA	39	39	6	5	5	5	15
lmo2543	4	7	7	6	10	10	14	NA	47	6	1	9	13	NA	6	6	5	15	11	3	8	3	1	3	13	5	36	2	3	3	3	3	2	3	7	7	14	12	5	14	14	12	5	5	3	5	5	43	5
lmo2544	2	4	4	3	7	7	2	NA	2	3	1	6	9	NA	3	3	2	10	8	2	5	2	1	2	9	2	4	2	2	2	2	2	2	2	4	4	2	1	2	2	2	1	2	2	2	2	2	2	2
lmo2545	3	7	7	14	10	10	2	NA	39	14	1	9	13	NA	14	14	3	15	11	2	8	2	1	2	13	4	7	2	2	2	2	2	2	5	7	7	2	12	4	2	2	12	4	4	2	4	4	4	3
lmo2546	2	7	7	6	10	10	2	10	38	6	1	9	13	NA	6	6	14	15	11	3	8	3	1	3	13	4	31	2	3	5	5	5	2	5	7	7	2	NA	4	2	2	NA	4	4	5	4	4	4	14
lmo2547	4	8	8	7	11	11	15	11	35	7	1	10	14	NA	7	7	16	17	12	3	18	3	1	3	14	5	21	2	3	6	6	6	2	6	8	8	15	20	5	15	15	20	5	5	6	5	5	5	16
lmo2559	4	7	7	6	10	10	2	10	2	6	1	9	1	NA	6	NA	2	13	11	3	NA	3	1	3	1	5	35	31	3	4	4	4	2	4	7	7	2	17	5	2	2	17	5	5	4	5	5	5	18
lmo2560	2	1	1	3	1	1	2	1	2	3	1	1	1	4	3	3	2	5	4	2	1	2	1	2	1	2	1	2	2	2	2	2	2	2	1	1	2	1	2	2	2	1	2	2	2	2	2	2	2
lmo2561	3	5	5	4	7	7	11	7	11	4	1	6	10	NA	4	4	2	12	8	2	6	2	1	2	10	2	23	2	2	3	3	3	2	3	5	5	11	15	2	11	11	15	33	33	3	2	2	2	2
lmo2562	3	4	4	4	4	4	3	4	3	4	1	4	4	NA	NA	4	3	6	5	3	4	3	1	3	4	10	9	2	3	3	3	3	2	3	4	4	3	1	3	3	3	1	3	3	3	3	3	3	2
lmo2563	4	1	1	5	8	8	4	8	4	5	1	1	5	NA	5	5	4	10	9	3	7	3	6	3	5	4	17	2	3	4	4	4	2	4	1	1	4	7	4	4	4	7	4	4	4	4	4	4	13
lmo2564	2	1	1	1	4	4	2	4	2	1	1	1	1	20	1	1	2	6	5	2	3	2	1	2	1	2	1	2	2	2	2	2	2	2	1	1	2	1	2	2	2	1	2	2	2	2	2	2	2
lmo2566	4	7	7	6	9	9	4	9	3	6	1	8	11	NA	6	6	12	13	10	3	14	3	7	3	11	22	23	2	3	4	4	4	2	4	7	7	4	11	5	4	4	11	5	5	4	5	5	22	4
lmo2567	2	4	4	3	3	3	2	NA	2	3	1	6	3	NA	3	3	7	8	5	2	5	2	4	2	3	2	6	2	2	2	2	2	2	2	4	4	2	1	2	2	2	1	2	2	2	2	2	2	2
lmo2568	2	1	1	3	3	3	2	NA	2	3	1	1	3	15	3	3	2	5	4	2	1	2	1	2	3	2	10	2	2	2	2	2	2	2	1	1	2	1	2	2	2	1	2	2	2	2	2	2	2
lmo2569	4	8	8	7	12	12	6	12	49	7	1	11	35	NA	7	7	15	16	13	3	17	3	9	3	35	41	40	2	3	6	6	6	2	6	8	8	6	NA	5	6	6	NA	5	5	NA	5	5	41	23
lmo2570	2	6	6	5	7	7	2	7	17	5	1	7	6	NA	5	5	9	10	8	3	1	3	6	3	6	4	6	2	3	2	2	2	2	2	6	6	2	6	4	2	2	6	4	4	2	4	4	4	13
lmo2571	4	8	8	7	11	11	3	11	20	7	1	10	14	NA	7	7	5	15	12	3	16	3	1	3	14	5	23	2	3	NA	6	NA	2	29	8	8	3	16	5	3	3	16	5	5	6	5	5	5	3
lmo2572	3	4	4	4	4	4	7	4	2	4	1	4	4	NA	4	4	3	8	6	2	9	2	1	2	4	3	4	2	2	21	21	21	2	2	4	4	7	4	3	7	7	4	3	3	21	3	3	3	2
lmo2573	3	6	6	5	8	8	3	NA	3	5	1	8	6	NA	NA	5	3	11	9	2	12	2	1	2	6	4	28	2	2	3	3	3	2	3	6	6	3	8	4	3	3	8	4	4	3	4	4	4	17
lmo2574	2	6	6	1	6	6	2	6	2	1	1	6	6	18	NA	1	5	9	7	3	6	3	1	3	6	4	14	2	3	5	5	5	2	5	6	6	2	6	4	2	2	6	4	4	5	4	4	4	2
lmo2575	4	1	1	1	7	7	10	7	20	6	1	7	1	NA	1	1	5	11	8	3	12	3	1	3	1	4	1	2	3	5	5	5	2	5	1	1	10	16	4	10	10	16	4	4	5	4	4	4	17
lmo2577	4	7	7	6	9	9	13	9	28	6	1	9	12	NA	6	6	14	15	10	3	9	3	1	3	12	5	7	2	3	3	3	3	2	3	7	7	13	7	5	13	13	7	5	5	3	5	5	5	18
lmo2578	4	8	8	7	10	10	12	10	39	7	1	1	1	NA	7	7	13	29	28	3	10	3	1	3	1	5	9	2	3	6	6	6	2	6	8	8	12	1	5	12	12	1	5	5	6	5	5	5	4
lmo2579	3	4	4	4	4	4	2	4	11	4	1	4	4	16	4	4	6	16	15	2	4	2	1	2	4	2	7	2	2	3	3	3	2	3	4	4	2	9	2	2	2	9	2	2	3	2	2	2	6
lmo2581	4	7	7	6	9	9	4	NA	2	6	1	9	12	NA	6	6	13	14	10	3	15	3	1	3	12	5	11	2	3	2	2	2	2	2	7	7	4	15	5	4	4	15	5	5	2	5	5	5	19
lmo2582	4	8	8	7	11	11	15	NA	2	7	1	11	14	NA	NA	7	16	17	12	3	10	3	9	3	14	5	23	2	3	6	6	6	2	6	8	8	15	34	5	15	15	34	5	5	6	5	5	5	3
lmo2583	3	5	5	5	8	8	4	8	3	5	1	7	11	NA	5	5	4	12	9	2	6	2	1	2	11	3	14	2	2	4	4	4	2	4	5	5	4	26	3	4	4	26	3	3	4	3	3	32	16
lmo2584	4	7	7	6	6	6	12	6	36	6	1	6	11	NA	6	6	13	14	121	3	8	3	1	3	11	5	19	2	3	2	2	2	2	2	7	7	12	32	5	12	12	32	5	5	2	5	5	5	20
lmo2585	4	8	8	7	1	1	4	1	4	7	1	1	10	NA	7	7	4	11	9	3	1	3	1	3	10	5	1	2	3	6	6	6	2	6	8	8	4	NA	5	4	4	NA	5	5	6	5	5	5	14
lmo2586	4	8	8	7	NA	11	15	NA	NA	7	1	10	14	NA	7	7	16	17	12	3	18	3	1	3	14	5	157	2	3	6	6	6	2	6	8	8	15	NA	5	15	15	NA	5	5	6	5	5	61	24
lmo2587	4	8	8	7	10	10	14	NA	38	7	1	9	13	NA	7	7	15	16	11	3	9	3	1	3	13	5	1	2	3	43	43	43	2	6	8	8	14	20	5	14	14	20	5	5	43	5	5	5	15
lmo2588	4	8	8	7	11	11	2	NA	2	7	1	10	14	NA	7	7	15	16	12	3	9	3	1	3	14	5	1	2	3	6	6	6	2	6	8	8	NA	21	5	NA	NA	21	5	5	6	5	5	5	15
lmo2589	3	6	6	5	9	9	2	9	2	5	1	8	12	NA	5	5	2	13	10	3	7	3	1	3	12	4	82	2	3	2	2	2	2	2	6	6	2	16	4	2	2	16	4	4	2	4	4	4	2
lmo2591	4	8	8	7	11	NA	2	11	51	7	1	10	13	NA	7	7	14	15	12	3	9	3	1	3	13	5	43	2	3	6	6	6	2	6	8	8	2	43	5	2	2	43	5	5	6	5	5	5	14
lmo2596	4	1	1	1	5	5	3	5	3	1	1	1	1	3	1	1	3	3	3	3	1	3	1	3	1	3	1	2	3	2	2	2	2	2	1	1	6	1	3	6	6	1	3	3	2	3	3	3	3
lmo2599	12	1	1	7	9	9	13	NA	13	7	1	8	11	NA	NA	7	14	15	10	3	16	3	1	3	11	5	20	2	3	6	6	6	2	6	1	1	13	1	5	13	13	1	5	5	6	5	5	5	14
lmo2600	4	1	1	6	9	9	13	9	45	6	1	8	12	NA	6	6	14	15	10	3	16	3	1	3	12	5	23	2	3	2	2	2	2	2	1	1	13	1	5	13	13	1	5	5	2	5	5	5	21
lmo2601	3	6	6	5	9	9	4	9	19	5	1	8	7	NA	5	5	11	12	10	3	7	3	1	3	7	4	17	2	3	2	2	2	2	2	6	6	4	1	4	4	4	1	4	4	2	4	4	4	11
lmo2602	3	6	6	5	9	9	3	9	3	5	1	8	5	NA	5	5	11	12	10	3	7	3	1	3	5	4	6	2	3	2	2	2	2	2	6	6	3	1	4	3	3	1	4	4	2	4	4	4	11
lmo2603	3	6	6	5	9	9	13	9	19	5	1	8	12	NA	5	5	14	15	10	3	7	3	1	3	12	31	30	2	3	4	4	4	2	4	6	6	13	5	3	13	13	5	3	3	4	3	3	3	14
lmo2605	2	1	1	1	1	1	3	1	2	1	1	1	1	1	1	1	2	1	2	2	4	2	1	2	1	3	1	2	2	3	3	3	2	3	1	1	3	1	3	3	3	1	3	3	3	3	3	3	2
lmo2606	2	1	1	1	5	5	7	5	2	1	1	4	4	NA	1	1	2	8	12	2	3	2	1	2	4	2	1	2	2	2	2	2	2	2	1	1	7	1	2	7	7	1	2	2	2	2	2	2	2
lmo2607	2	1	1	1	2	2	2	2	2	1	1	2	2	3	1	1	2	4	3	2	2	2	1	2	2	2	2	2	2	2	2	2	2	2	1	1	2	1	2	2	2	1	2	2	2	2	2	2	2
lmo2608	1	1	1	1	1	1	1	1	1	1	1	1	1	2	1	1	1	2	2	1	1	1	1	1	1	1	1	1	1	1	1	1	1	1	1	1	1	1	1	1	1	1	1	1	1	1	1	1	1
lmo2611	2	1	1	1	4	4	7	4	8	1	1	5	5	NA	1	1	8	9	6	2	4	2	1	2	5	3	1	2	2	2	2	2	2	2	1	1	7	1	3	7	7	1	3	3	2	3	3	3	8
lmo2612	2	4	4	3	1	1	2	1	2	3	1	5	7	NA	3	3	2	8	6	2	1	2	1	2	7	2	16	2	2	2	2	2	2	2	4	4	2	1	2	2	2	1	2	2	2	2	2	2	2
lmo2613	2	1	1	1	1	1	2	1	2	1	1	1	1	NA	1	1	2	4	3	2	1	2	1	2	1	2	1	2	2	2	2	2	2	2	1	1	2	1	2	2	2	1	2	2	2	2	2	2	2
lmo2614	1	1	1	1	1	1	1	1	1	1	1	1	1	1	1	1	1	1	1	1	1	1	1	1	1	1	1	1	1	1	1	1	1	1	1	1	1	1	1	1	1	1	1	1	1	1	1	1	1
lmo2615	2	1	1	1	1	1	2	1	2	1	1	1	1	NA	1	1	2	4	4	2	1	2	1	2	1	3	1	2	2	3	3	3	2	3	1	1	2	1	3	2	2	1	3	3	3	3	3	3	2
lmo2617	2	1	1	1	1	1	2	1	NA	1	1	1	1	NA	1	1	2	5	4	2	1	2	1	2	1	2	1	2	2	2	2	2	2	2	1	1	2	1	2	2	2	1	2	2	2	2	2	2	2
lmo2619	2	1	1	1	1	1	2	1	2	1	1	1	1	2	1	1	2	1	2	2	1	2	1	2	1	2	1	2	2	2	2	2	2	2	1	1	3	1	2	3	3	1	2	2	2	2	2	2	2
lmo2620	1	2	2	2	2	2	1	2	1	2	1	2	2	NA	2	2	1	3	1	1	1	1	1	1	2	1	2	1	1	1	1	1	1	1	2	2	1	1	1	1	1	1	1	1	1	1	1	1	1
lmo2621	3	4	4	4	5	5	3	5	2	4	1	4	4	6	4	4	3	7	6	2	4	2	1	2	4	3	4	10	2	2	2	2	2	2	4	4	3	1	3	3	3	1	3	3	2	3	3	3	3
lmo2622	3	1	1	1	1	1	3	1	3	1	1	1	1	4	1	1	3	4	4	3	1	3	1	3	1	3	1	2	3	3	3	3	2	3	1	1	3	1	3	3	3	1	3	3	3	3	3	3	3
lmo2623	1	1	1	2	1	1	1	1	1	2	1	3	1	NA	2	2	1	3	2	1	1	1	1	1	1	1	1	1	1	1	1	1	1	1	1	1	1	1	NA	1	1	1	1	1	1	NA	NA	1	1
lmo2624	1	1	1	1	1	1	1	1	1	1	1	1	1	1	1	1	1	1	1	1	1	1	1	1	1	1	1	1	1	1	1	1	1	1	1	1	1	1	1	1	1	1	1	1	1	1	1	1	1
lmo2625	2	1	1	1	1	1	2	1	2	1	1	3	1	NA	1	1	2	2	2	2	1	2	1	2	1	2	1	2	2	2	2	2	2	2	1	1	2	1	2	2	2	1	2	2	2	2	2	2	2
lmo2638	2	6	6	5	9	9	13	9	2	5	1	8	12	NA	NA	5	14	15	10	3	7	3	1	3	12	4	7	2	3	3	3	3	2	3	6	6	13	1	NA	13	13	1	4	4	3	4	4	4	3
lmo2640	4	6	6	1	7	7	2	7	14	1	1	1	9	NA	1	1	4	10	8	3	11	3	1	3	9	3	1	2	3	5	5	5	2	5	6	6	2	1	3	2	2	1	3	3	5	3	3	3	4
lmo2641	4	7	7	6	9	19	2	9	17	6	1	9	12	NA	6	6	3	13	10	3	8	3	1	3	12	5	27	2	3	5	5	5	2	5	7	7	2	1	5	2	2	1	5	5	5	5	5	5	3
lmo2642	4	8	8	7	11	11	2	NA	44	7	1	10	14	NA	7	7	15	16	12	3	9	3	1	3	14	28	19	2	3	6	6	6	2	6	8	8	2	67	28	2	2	67	28	28	6	28	28	28	15
lmo2643	4	7	7	6	9	9	2	9	21	6	1	9	6	NA	6	6	12	13	10	3	14	3	1	3	144	3	6	2	3	5	5	5	2	5	7	7	2	6	3	2	2	6	3	3	5	3	3	3	12
lmo2644a	4	6	6	5	7	7	2	NA	20	5	1	7	10	NA	5	5	11	12	8	3	5	3	1	3	10	3	30	2	3	2	2	2	2	2	6	6	2	29	3	2	2	29	3	3	2	3	3	3	11
lmo2646	4	1	1	7	8	8	2	8	16	7	1	1	1	NA	7	7	10	11	9	3	12	3	1	3	1	27	26	2	3	6	6	6	2	6	1	1	2	24	5	2	2	24	5	5	6	5	5	34	10
lmo2647	14	7	7	6	11	11	2	11	38	6	1	10	13	NA	6	6	3	15	12	3	9	3	8	3	13	3	31	32	3	5	5	5	2	5	7	7	2	28	3	2	2	28	3	3	5	3	3	3	3
lmo2648	2	7	7	6	1	1	13	1	47	6	1	1	12	NA	6	6	13	14	10	3	9	3	8	3	12	4	1	2	3	5	5	5	2	5	7	7	13	34	4	13	13	34	4	4	5	4	4	4	13
lmo2649	4	6	6	5	10	10	13	NA	4	5	1	9	12	NA	5	5	14	15	11	3	8	NA	7	3	12	4	35	2	3	4	4	4	2	4	6	6	13	73	4	13	13	73	4	4	4	4	4	4	14
lmo2650	2	1	1	1	3	3	2	NA	2	1	1	1	5	NA	1	1	2	6	4	2	1	2	1	2	5	2	1	2	2	2	2	2	2	2	1	1	2	8	2	2	2	8	2	2	2	2	2	2	2
lmo2651	2	5	5	4	9	9	2	NA	3	4	1	8	12	33	4	4	13	14	10	2	7	2	6	2	12	2	1	2	2	3	3	3	2	3	5	5	2	50	2	2	2	50	2	2	3	2	2	2	13
lmo2653	3	5	5	5	5	5	2	5	2	5	1	7	5	NA	5	5	2	9	6	2	5	2	6	2	5	2	5	2	2	4	4	4	2	4	5	5	2	5	2	2	2	5	2	2	4	2	2	2	2
lmo2655	1	1	1	1	1	1	3	1	3	1	1	1	5	1	1	1	3	1	1	3	1	3	1	3	5	1	1	2	3	1	1	1	2	1	1	1	3	1	1	3	3	1	1	1	1	1	1	1	3
lmo2656	2	1	1	4	1	1	2	1	2	1	1	1	1	2	NA	1	2	5	2	2	3	2	1	2	1	2	1	2	2	2	2	2	2	2	1	1	2	1	2	2	2	1	2	2	2	2	2	2	2
lmo2657	4	7	7	7	10	10	13	NA	44	7	1	9	7	NA	7	7	14	15	11	3	8	3	31	3	7	5	38	2	3	6	6	6	2	6	7	7	13	18	5	13	13	18	5	5	6	5	5	5	14
lmo2658	4	1	1	1	1	1	3	1	NA	1	1	6	1	NA	1	1	8	9	7	3	1	3	1	3	1	3	11	2	3	5	5	5	2	5	1	1	3	1	3	3	3	1	3	3	5	3	3	3	8
lmo2659	4	6	6	1	1	1	3	1	28	1	1	1	1	NA	NA	1	11	12	9	3	13	3	7	3	1	5	7	2	3	3	3	3	15	3	6	6	3	1	5	3	3	1	5	5	3	5	5	5	11
lmo2661	2	4	4	3	6	6	2	NA	2	3	1	1	4	NA	3	3	8	9	7	2	5	2	1	2	4	2	20	2	2	2	2	2	2	2	4	4	2	18	2	2	2	18	2	2	2	2	2	2	8
lmo2662	4	7	7	6	7	7	10	7	10	6	1	7	9	NA	6	6	11	12	8	3	7	3	1	3	9	5	7	2	3	5	5	5	2	5	7	7	10	1	5	10	10	1	5	5	5	5	5	5	11
lmo2663	4	7	7	6	10	10	2	10	33	6	1	9	8	NA	6	6	13	14	11	3	8	3	1	3	8	5	10	2	3	3	3	3	2	3	7	7	2	12	5	2	2	12	5	5	3	5	5	5	13
lmo2664	4	7	7	6	9	9	13	9	14	6	1	8	12	NA	6	6	14	15	10	3	8	3	1	3	12	2	34	2	3	5	5	5	2	5	7	7	13	11	2	13	13	11	2	2	5	2	2	2	14
lmo2665	4	6	6	5	9	9	11	9	11	5	1	8	1	NA	5	5	2	12	10	3	13	3	1	3	1	4	5	2	3	2	2	2	2	2	6	6	11	19	4	11	11	19	4	4	2	4	4	4	2
lmo2666	4	1	1	1	1	1	2	1	5	1	1	1	1	NA	1	1	4	6	4	3	7	3	1	3	1	2	1	2	3	5	5	5	2	5	1	1	2	10	2	2	2	10	2	2	5	2	2	2	4
lmo2667	2	4	4	3	1	1	2	1	2	3	1	1	1	5	3	3	2	6	5	2	5	2	1	2	1	2	1	2	2	2	2	2	2	2	4	4	2	7	16	2	2	7	16	16	2	16	16	2	2
lmo2668	4	7	7	6	10	10	14	10	14	6	1	9	13	NA	6	6	2	15	11	3	16	3	1	3	13	5	41	2	3	2	2	2	2	2	7	7	14	22	5	14	14	22	5	5	2	5	5	5	2
lmo2669	4	6	6	5	16	16	13	NA	34	5	1	8	12	NA	5	5	14	15	10	3	16	3	1	3	12	4	29	2	3	2	2	2	2	2	6	6	13	22	4	13	13	22	4	4	2	4	4	4	14
lmo2670	2	5	5	4	5	5	2	5	2	4	1	6	6	22	4	4	8	9	7	2	5	2	1	2	6	2	16	2	2	2	2	2	2	2	5	5	2	5	2	2	2	5	2	2	2	2	2	2	8
lmo2673	2	5	5	4	5	5	7	5	2	4	1	5	5	NA	4	4	2	8	6	3	5	3	1	3	5	2	5	2	3	2	2	2	2	2	5	5	7	5	2	7	7	5	2	2	2	2	2	2	2
lmo2674	2	5	5	4	6	6	8	NA	2	4	1	5	1	NA	4	4	2	9	7	2	5	2	1	2	1	3	6	2	2	2	2	2	2	2	5	5	8	12	3	8	8	12	3	3	2	3	3	3	2
lmo2677	4	7	7	6	9	9	13	9	38	6	1	9	12	NA	6	6	14	15	10	16	8	3	1	3	12	5	23	2	16	2	2	2	2	2	7	7	13	22	5	13	13	22	5	5	2	5	5	5	14
lmo2678	4	1	1	6	6	6	2	6	2	6	1	6	6	NA	6	6	5	9	7	3	6	3	1	3	6	5	6	2	3	2	2	2	2	2	1	1	2	14	5	2	2	14	5	5	2	5	5	5	5
lmo2679	4	1	1	14	10	10	15	10	NA	7	1	9	13	NA	NA	14	16	17	11	18	8	18	1	18	13	5	42	2	18	6	6	6	2	58	1	1	15	26	NA	15	15	26	5	5	6	NA	5	5	24
lmo2680	3	6	6	5	1	1	3	1	4	5	1	7	5	NA	5	5	9	10	8	2	5	2	1	2	5	2	1	2	2	4	4	4	2	4	6	6	3	1	2	3	3	1	2	2	4	2	2	2	9
lmo2681	4	8	8	7	11	11	15	24	NA	7	1	10	14	NA	NA	7	16	17	12	3	9	3	1	3	14	5	43	2	3	6	6	6	2	6	8	8	15	23	5	15	15	23	5	5	6	5	5	5	16
lmo2682	4	8	8	7	25	25	15	25	6	7	1	10	14	NA	7	7	16	17	12	3	9	3	1	3	14	5	40	2	3	6	6	6	2	6	8	8	15	39	NA	15	15	39	5	5	6	NA	5	5	23
lmo2683	2	5	5	4	4	4	2	NA	2	4	1	6	7	2	4	4	2	8	2	3	4	3	1	3	7	2	4	2	3	2	2	2	2	2	5	5	2	9	2	2	2	9	2	2	2	2	2	2	2
lmo2684	2	6	6	5	8	8	NA	8	2	5	1	46	11	NA	5	5	2	12	9	3	13	3	1	3	11	4	18	2	3	2	2	2	2	2	6	6	2	30	4	2	2	30	4	4	2	4	4	4	2
lmo2688	2	7	7	6	8	8	13	8	24	6	1	9	12	NA	NA	6	14	15	NA	3	8	3	1	3	12	4	25	2	3	54	54	54	2	5	7	7	NA	1	4	NA	NA	1	4	4	5	4	4	4	14
lmo2689	4	8	8	15	11	11	16	NA	28	7	1	10	14	NA	15	15	17	18	12	3	9	3	1	3	14	5	49	2	3	6	6	6	2	6	8	8	16	47	5	16	16	47	5	5	6	5	5	5	17
lmo2690	2	5	5	4	9	9	2	NA	2	4	1	8	12	NA	4	4	2	13	10	2	8	2	6	2	12	3	17	2	2	2	2	2	2	2	5	5	2	1	3	2	2	1	3	3	2	3	3	3	2
lmo2692	4	7	11	6	9	9	4	9	21	6	1	8	7	NA	6	6	2	12	10	3	7	3	1	3	7	5	22	2	3	2	2	2	2	2	7	7	18	7	5	18	18	7	5	5	2	5	5	5	15
lmo2694	4	8	8	7	11	11	15	11	52	7	1	10	14	NA	NA	7	16	17	12	18	19	18	1	18	14	5	44	2	18	22	22	22	2	22	8	8	15	42	5	15	15	42	5	5	22	5	5	5	25
lmo2695	4	7	7	6	6	6	13	NA	45	6	1	9	12	NA	6	6	14	15	10	3	16	3	1	3	12	5	7	2	3	2	2	2	2	2	7	7	13	37	5	13	13	37	5	5	2	5	5	5	18
lmo2696	4	7	7	6	10	10	3	NA	24	6	1	9	13	NA	6	6	3	14	11	3	15	3	1	3	13	3	29	2	3	5	5	5	2	5	7	7	3	7	3	3	3	7	3	3	5	3	3	3	3
lmo2697	2	6	6	5	6	6	2	NA	2	5	1	8	11	NA	5	5	2	12	9	3	7	3	1	3	11	3	1	2	3	2	2	2	2	2	6	6	2	16	3	2	2	16	3	3	2	3	3	3	2
lmo2698	4	8	8	7	11	11	15	NA	15	7	1	10	14	NA	NA	7	16	17	NA	3	9	3	1	3	14	31	38	2	3	6	6	6	19	6	8	8	15	35	31	15	15	35	31	31	6	31	31	31	16
lmo2699	4	8	8	7	9	9	4	9	42	7	1	10	13	NA	NA	7	14	15	11	3	16	17	1	17	13	5	35	2	3	6	6	6	2	6	8	8	4	33	5	4	4	33	5	5	6	5	5	48	14
lmo2700	4	1	1	7	10	10	13	10	36	7	1	9	7	NA	7	7	5	14	11	3	15	3	1	3	7	5	12	2	3	6	6	6	2	6	1	1	13	26	5	13	13	26	5	5	6	5	5	5	5
lmo2701	2	1	1	1	4	4	2	4	2	1	1	5	1	NA	1	1	3	7	6	2	4	2	1	2	1	3	1	2	2	2	2	2	2	2	1	1	2	1	3	2	2	1	3	3	2	3	3	3	3
lmo2702	4	1	1	1	6	6	2	6	11	1	1	7	1	NA	1	1	5	9	8	3	6	3	1	3	1	5	1	2	3	2	2	2	2	2	1	1	2	1	5	2	2	1	5	5	2	5	5	5	5
lmo2703	2	4	4	1	1	1	6	1	2	1	1	1	1	NA	1	1	3	7	5	3	1	3	1	3	1	3	1	2	3	2	2	2	2	2	4	4	6	1	3	6	6	1	3	3	2	3	3	3	3
lmo2704	2	7	7	6	28	28	14	NA	49	6	1	9	13	NA	6	6	4	15	11	3	8	3	1	3	13	4	18	2	3	5	5	5	2	5	7	7	14	NA	4	14	14	NA	4	4	5	4	4	4	20
lmo2705	2	4	4	3	6	6	2	NA	2	3	1	5	8	NA	3	3	2	9	7	2	3	2	1	2	8	2	5	2	2	2	2	2	2	2	4	4	2	5	2	2	2	5	2	2	2	2	2	2	12
lmo2706	2	3	3	1	1	1	4	1	2	1	1	1	1	NA	1	1	2	3	3	2	1	2	1	2	1	2	5	2	2	2	2	2	2	2	3	3	4	1	2	4	4	1	2	2	2	2	2	2	2
lmo2707	2	4	4	1	1	1	5	1	2	1	1	1	1	4	NA	1	1	6	4	3	1	3	1	3	1	2	1	2	3	2	2	2	2	2	4	4	5	1	2	5	5	1	2	2	2	2	2	2	1
lmo2710	4	7	7	6	8	8	2	8	32	6	1	6	10	NA	NA	6	11	12	9	3	6	3	1	3	10	5	26	2	3	2	2	2	2	2	7	7	2	25	5	2	2	25	5	5	2	5	5	5	11
lmo2712	4	1	1	12	8	8	13	8	38	7	1	9	1	NA	7	7	14	15	10	3	8	3	1	3	1	5	32	2	3	6	NA	6	2	6	1	1	13	1	5	13	13	1	5	5	6	5	5	5	14
lmo2713	14	8	8	7	11	11	4	NA	39	7	1	10	13	NA	7	7	15	16	12	3	9	3	1	3	13	4	13	2	3	6	6	6	2	6	8	8	4	7	5	4	4	7	5	5	6	5	5	4	15
lmo2714	4	7	7	7	9	9	12	9	34	7	1	7	7	NA	7	7	13	14	10	3	8	3	1	3	7	5	30	2	3	6	6	6	2	6	7	7	12	7	37	12	12	7	37	37	6	37	37	5	13
lmo2715	4	8	8	7	12	12	16	12	48	7	1	11	15	NA	7	7	17	18	13	3	10	3	9	3	15	5	8	2	3	21	21	21	2	21	8	8	16	23	5	16	16	23	5	5	21	5	5	5	17
lmo2716	15	8	8	7	11	11	16	NA	54	7	1	10	14	NA	7	7	17	18	12	3	9	3	1	3	14	5	44	2	3	6	6	6	2	6	8	8	16	25	5	16	16	25	NA	5	6	5	5	NA	17
lmo2717	4	6	6	6	6	6	12	6	29	6	1	8	11	NA	6	6	5	13	9	3	7	14	1	14	11	5	6	2	3	2	2	2	2	2	6	6	12	1	5	12	12	1	5	5	2	5	5	5	5
lmo2718	4	8	8	14	11	11	15	NA	44	7	1	10	13	NA	14	14	16	17	12	3	8	3	1	3	13	5	8	2	3	6	6	6	2	6	8	8	15	21	5	15	15	21	5	5	6	5	5	5	16
lmo2719	4	7	7	6	10	10	2	NA	4	6	1	9	13	NA	NA	6	4	14	11	3	8	3	1	3	13	3	7	2	3	5	5	5	2	5	7	7	2	13	3	2	2	13	3	3	5	3	3	3	4
lmo2720	16	8	8	7	12	12	17	NA	52	7	1	11	15	NA	7	7	18	19	13	3	20	3	9	3	15	5	8	2	3	NA	6	6	2	6	8	8	17	43	5	17	17	43	5	5	6	5	5	5	18
lmo2722	4	8	8	7	11	11	15	11	5	7	1	10	14	NA	7	7	15	16	32	3	10	3	1	3	14	5	8	2	3	6	6	6	2	6	8	8	15	8	5	15	15	8	5	5	6	5	5	5	15
lmo2723	4	8	8	7	7	7	5	7	5	7	1	10	13	NA	7	7	14	15	11	3	9	3	1	3	13	5	25	2	3	6	6	6	2	6	8	8	5	8	5	5	5	8	5	5	6	5	5	5	14
lmo2725	4	8	8	7	11	11	15	NA	52	7	1	10	14	NA	NA	7	4	16	12	3	9	3	1	3	14	5	44	2	3	6	6	6	2	6	8	8	15	41	5	15	15	41	5	5	6	5	5	5	4
lmo2726	2	5	5	4	8	8	2	NA	2	4	1	7	11	NA	NA	4	2	12	9	3	6	3	1	3	11	2	6	2	3	2	2	2	2	2	5	NA	2	6	2	2	2	6	2	2	2	2	2	2	2
lmo2727	4	8	8	7	11	11	2	NA	2	7	1	10	14	NA	7	7	4	15	12	3	16	3	1	3	14	5	35	2	3	6	6	6	2	6	8	8	2	7	5	2	2	7	5	5	6	5	5	5	4
lmo2728	2	NA	NA	3	3	3	2	3	2	3	1	1	7	NA	3	3	2	NA	5	2	3	2	1	2	7	2	3	14	2	2	2	2	2	2	NA	NA	2	3	2	2	2	3	2	2	2	2	2	2	2
lmo2730	2	3	3	3	5	5	2	5	2	3	1	4	3	NA	3	3	2	8	6	2	3	2	1	2	3	2	3	2	2	2	2	2	2	2	3	3	2	15	2	2	2	15	2	2	2	2	2	2	2
lmo2731	2	1	1	1	5	5	2	5	2	1	1	1	1	NA	1	1	2	7	6	2	4	2	1	2	1	3	1	2	2	2	2	2	2	2	1	1	2	1	3	2	2	1	3	3	2	3	3	3	2
lmo2738	4	8	8	7	11	11	15	NA	37	7	1	10	14	NA	NA	7	2	16	NA	17	9	3	1	3	14	5	7	2	17	6	6	6	2	6	8	8	15	8	5	15	15	8	39	5	6	5	5	5	2
lmo2739	4	8	8	7	9	9	12	NA	28	7	1	9	11	NA	7	7	13	14	10	3	9	3	1	3	11	5	7	2	3	6	6	6	2	6	8	8	12	30	5	12	12	30	5	5	6	5	5	5	13
lmo2741 (lde)	4	8	8	7	10	10	14	NA	2	7	1	10	13	NA	7	NA	15	16	11	3	17	3	1	3	13	5	30	2	3	6	6	6	2	6	8	8	14	NA	5	14	14	NA	5	5	6	5	5	5	15
lmo2742	2	1	1	5	1	1	2	1	2	5	1	1	1	22	5	5	7	8	6	3	9	3	1	3	1	2	1	2	3	4	4	4	2	4	1	1	2	15	2	2	2	15	2	2	4	2	2	2	4
lmo2744	2	1	1	1	4	4	3	4	3	1	1	1	1	NA	1	1	6	7	5	3	1	3	1	3	1	2	1	2	3	2	2	2	2	2	1	1	3	1	2	3	3	1	2	2	2	2	2	2	2
lmo2745	4	8	8	7	11	11	14	11	45	7	1	10	13	NA	7	7	15	16	12	3	17	3	1	3	13	5	1	2	3	6	6	6	2	6	8	8	14	NA	5	14	14	NA	5	5	6	5	5	5	15
lmo2746	3	4	4	1	1	1	3	1	2	1	1	5	1	16	1	1	2	8	6	3	1	3	1	3	1	2	5	2	3	3	3	3	2	3	4	4	3	9	2	3	3	9	2	2	3	2	2	2	2
lmo2747	11	4	4	3	7	7	2	NA	38	3	1	6	10	NA	105	105	2	12	8	2	13	2	1	2	10	2	31	2	2	2	2	2	2	2	4	4	2	33	2	2	2	33	2	2	2	2	2	2	2
lmo2748	2	4	4	3	6	6	10	NA	2	3	1	4	9	NA	3	3	2	11	7	2	12	2	1	2	9	2	17	2	2	2	2	2	2	2	4	4	10	6	2	10	10	6	2	2	2	2	2	2	2
lmo2749	3	7	7	6	10	10	14	NA	NA	6	1	9	13	NA	6	6	15	16	11	2	17	2	1	2	13	4	35	2	2	NA	5	NA	2	5	7	7	14	32	4	14	14	32	4	4	5	4	4	4	15
lmo2754	4	7	7	6	NA	9	12	NA	42	6	1	8	11	NA	6	6	13	14	NA	3	15	3	1	3	11	5	34	2	3	4	4	4	2	4	7	7	12	NA	NA	12	12	NA	5	5	4	NA	NA	5	3
lmo2755	4	8	8	7	12	12	16	12	4	7	1	11	15	NA	7	7	17	18	13	3	10	3	9	3	15	5	25	2	3	6	6	6	2	6	8	8	16	44	5	16	16	44	5	5	114	5	5	5	24
lmo2757	4	6	6	5	9	9	13	NA	36	5	1	8	12	NA	5	5	14	15	10	3	16	3	1	3	12	NA	9	2	3	4	4	4	2	4	6	6	13	6	4	13	13	6	4	4	4	4	4	4	20
lmo2758	4	7	7	6	11	11	14	NA	46	6	1	10	13	NA	6	6	15	16	12	3	9	3	8	3	13	5	39	2	3	4	4	4	2	4	7	7	14	36	5	14	14	36	5	5	4	5	5	5	21
lmo2759	3	6	6	5	8	8	3	NA	3	5	1	8	5	NA	5	5	3	11	9	3	7	3	1	3	5	4	26	2	3	3	3	3	2	3	6	6	3	25	32	3	3	25	32	32	3	32	32	4	4
lmo2761	4	8	8	7	11	11	15	11	40	7	1	10	14	NA	7	7	2	16	12	3	9	3	1	3	14	5	33	2	3	6	6	6	2	6	8	8	15	NA	5	15	15	NA	43	5	6	5	5	5	2
lmo2762	2	4	4	4	5	5	2	NA	2	4	1	4	1	NA	4	4	2	8	6	3	5	3	1	3	1	2	16	2	3	2	2	2	2	2	4	4	2	14	2	2	2	14	2	2	2	2	2	2	2
lmo2763	15	8	8	7	11	11	16	NA	NA	7	1	10	14	NA	7	7	17	18	12	3	9	3	1	3	14	5	39	2	3	6	6	6	2	6	8	8	16	39	5	16	16	39	5	5	6	5	5	5	24
lmo2764	13	8	8	7	10	10	14	NA	29	7	1	10	8	NA	7	7	15	16	11	3	9	3	1	3	8	5	NA	2	3	6	6	6	2	6	8	8	6	30	5	6	6	30	5	5	6	5	5	37	19
lmo2766	20	6	6	5	9	9	2	NA	26	5	1	8	6	NA	NA	5	11	22	21	20	7	23	1	23	6	3	10	2	20	4	4	4	2	4	6	6	2	28	3	2	2	28	3	3	4	3	3	3	2
lmo2769	3	4	4	1	5	5	NA	5	3	1	1	6	8	NA	1	1	9	10	17	3	5	3	1	3	8	2	13	2	3	3	3	3	2	3	4	4	3	13	2	3	3	13	2	2	3	2	2	2	3
lmo2770	14	8	8	7	11	11	2	NA	49	7	1	10	1	NA	7	7	3	15	12	3	9	3	1	3	1	5	13	2	3	62	62	62	2	6	8	8	2	NA	5	2	2	NA	5	5	50	5	5	45	21
lmo2777	3	6	6	5	10	10	4	10	43	5	1	9	13	NA	5	5	3	14	NA	2	15	2	7	2	13	2	21	2	2	4	4	4	2	4	6	6	4	NA	2	4	4	NA	2	2	4	2	2	2	19
lmo2778	4	8	8	7	9	9	6	NA	3	7	1	1	1	NA	NA	7	12	13	10	3	1	3	1	3	1	5	24	2	3	6	6	6	2	6	8	8	6	NA	5	6	6	NA	5	5	6	5	5	5	2
lmo2779	4	8	8	7	11	11	15	NA	44	7	1	10	14	NA	7	7	2	16	12	3	9	3	1	3	14	5	34	2	3	6	6	6	2	6	8	8	15	NA	5	15	15	NA	5	5	6	5	5	5	21
lmo2789	6	1	1	2	1	1	7	1	7	2	1	1	1	NA	2	2	7	4	3	6	1	6	1	6	1	7	1	7	6	7	7	7	7	7	1	1	7	2	7	7	7	2	7	7	7	7	7	7	7
lmo2790	3	5	5	4	5	5	2	5	2	4	1	7	4	NA	4	4	9	10	8	3	6	3	1	3	4	2	20	2	3	2	2	2	2	2	5	5	2	12	2	2	2	12	2	2	2	2	2	2	2
lmo2791	2	1	1	6	1	1	3	1	3	6	1	1	1	NA	6	6	5	9	8	3	7	3	1	3	1	17	1	2	3	5	5	5	2	5	1	1	3	1	17	3	3	1	17	17	5	17	17	17	13
lmo2792	2	7	7	6	9	9	2	9	2	6	1	6	12	NA	6	6	2	13	10	3	8	3	6	3	12	4	7	2	3	5	5	5	2	5	7	7	2	7	4	2	2	7	4	4	5	4	4	4	15
lmo2793	4	1	1	5	1	1	2	1	2	5	1	1	1	NA	5	5	4	7	6	3	1	3	1	3	1	2	11	2	3	2	2	2	2	2	1	1	2	1	2	2	2	1	2	2	2	2	2	2	2
lmo2794	4	1	1	5	8	8	11	8	NA	5	1	7	1	NA	5	5	4	12	9	3	6	3	1	3	1	4	19	2	3	3	3	3	2	3	1	1	11	1	4	11	11	1	4	4	3	4	4	4	3
lmo2795	3	1	1	5	8	72	11	8	2	5	1	1	1	NA	5	5	2	12	9	2	7	2	6	2	1	4	10	25	2	2	2	2	2	2	1	1	11	1	4	11	11	1	4	4	2	4	4	4	16
lmo2796	4	1	1	5	8	8	2	8	41	5	1	7	1	NA	5	5	11	12	9	3	6	3	1	3	1	4	31	2	3	2	2	2	2	2	1	1	2	NA	4	2	2	NA	4	4	2	4	4	4	11
lmo2797	3	1	1	1	1	1	8	1	25	1	1	1	1	NA	1	1	3	9	7	3	6	3	1	3	1	4	6	2	3	5	5	5	2	5	1	1	8	15	4	8	8	15	4	4	5	4	4	4	3
lmo2798	4	6	6	5	9	9	2	NA	35	5	1	8	12	NA	5	5	13	14	NA	3	7	3	1	3	12	3	28	2	3	3	3	3	2	3	6	6	2	20	3	2	2	20	3	3	3	3	3	3	13
lmo2800	4	8	8	7	11	11	14	NA	41	7	1	10	13	NA	7	7	15	16	12	3	9	3	1	3	13	5	7	2	3	6	6	6	2	6	8	8	14	31	5	14	14	31	5	5	6	5	5	5	15
lmo2802	14	1	1	7	10	10	15	10	45	7	1	9	13	NA	7	7	16	17	11	3	8	3	1	3	13	5	28	2	3	6	6	6	2	6	1	1	15	NA	5	15	15	NA	5	5	6	5	5	5	16
lmo2810	32	6	6	5	9	9	12	NA	51	5	1	8	31	NA	5	5	13	14	10	2	7	2	1	2	31	2	17	30	2	4	4	4	30	4	6	6	12	6	2	12	12	6	2	2	4	2	2	2	13
lmo2812	4	8	8	7	11	11	4	11	46	7	1	10	30	NA	7	7	14	29	12	3	9	15	1	15	30	5	10	2	3	6	6	6	2	6	8	8	4	45	5	4	4	45	5	5	6	5	5	5	14
lmo2814	4	1	1	1	7	7	4	NA	20	1	1	6	9	NA	1	1	2	10	8	3	1	3	1	3	9	2	1	2	3	20	20	20	2	5	1	1	4	1	2	4	4	1	2	2	20	2	2	2	2
lmo2815	4	8	8	7	11	11	15	11	44	7	1	10	14	88	7	7	16	17	12	3	18	3	1	3	14	5	7	2	3	6	6	6	2	6	8	8	15	7	5	15	15	7	5	5	6	5	5	5	16
lmo2816	14	8	8	7	13	13	4	NA	46	7	1	10	34	NA	NA	7	15	16	NA	3	9	3	1	3	34	5	23	2	3	6	6	6	2	6	8	8	4	7	5	4	4	7	5	5	6	5	5	5	15
lmo2817	4	8	8	7	11	11	15	NA	42	7	1	10	14	NA	7	7	6	16	12	3	9	3	1	3	14	5	21	2	3	6	6	6	2	6	8	8	15	NA	5	15	15	NA	5	5	6	5	5	5	6
lmo2818	4	8	8	7	11	11	15	11	15	7	1	10	14	NA	7	7	16	17	12	3	9	3	1	3	14	5	25	2	3	6	6	6	2	6	8	8	15	25	5	15	15	25	5	5	6	5	5	5	16
lmo2819	4	8	8	7	10	10	14	NA	43	7	1	10	13	NA	7	7	15	16	11	3	9	3	1	3	13	36	23	2	3	6	6	6	2	6	8	8	14	NA	5	14	14	NA	5	5	6	5	5	5	15
lmo2822	4	5	5	5	6	6	4	6	2	5	1	7	10	NA	5	5	4	11	8	3	7	3	1	3	10	3	10	2	3	21	21	21	2	2	5	5	4	1	3	4	4	1	3	3	21	3	3	3	4
lmo2823	3	7	7	6	10	10	3	NA	41	6	1	9	13	NA	6	6	3	14	11	3	9	3	1	3	13	4	34	2	3	5	5	5	2	5	7	7	3	1	4	3	3	1	4	4	5	4	4	4	3
lmo2824	2	1	1	6	9	9	13	9	36	6	1	8	12	NA	6	6	14	15	NA	3	8	3	1	3	12	4	29	2	3	5	5	5	2	5	1	1	13	NA	4	13	13	1	4	4	5	4	4	4	14
lmo2825	3	6	6	5	9	9	3	NA	39	5	1	8	11	NA	5	5	12	13	10	14	8	2	1	2	11	4	29	2	14	3	3	3	2	3	6	6	3	6	4	3	3	6	4	4	3	4	4	4	12
lmo2826	4	7	7	6	10	10	14	NA	2	6	1	9	13	NA	NA	6	2	15	11	3	16	3	1	3	13	5	29	2	3	4	4	4	2	4	7	7	14	7	5	14	14	7	5	5	4	5	5	5	2
lmo2827	4	7	7	6	9	9	12	NA	2	6	1	7	6	NA	6	6	13	14	10	3	8	3	1	3	6	5	6	2	3	4	4	4	2	4	7	7	12	6	5	12	12	6	5	5	4	5	5	5	13
lmo2830	5	7	7	6	8	8	2	NA	5	6	1	7	10	11	6	6	2	11	9	2	1	2	1	2	10	4	7	2	2	5	5	5	2	5	7	7	2	14	NA	2	2	14	4	4	5	NA	4	4	2
lmo2831	4	7	7	6	9	9	13	NA	38	6	1	7	12	NA	6	6	14	15	10	3	8	3	1	3	12	5	30	2	3	4	4	4	2	4	7	7	13	29	5	13	13	29	5	5	4	5	5	5	14
lmo2832	4	8	8	7	10	10	13	NA	39	7	1	8	1	NA	7	7	14	15	11	3	9	3	1	3	1	5	21	2	3	6	6	6	2	6	8	8	13	32	5	13	13	32	5	5	6	5	5	5	14
lmo2833	4	8	8	7	26	26	2	NA	51	7	1	10	14	NA	7	7	15	16	12	3	17	3	1	3	14	5	42	2	3	6	6	6	2	6	8	8	2	NA	5	2	2	NA	5	5	6	5	5	5	15
lmo2835	2	4	4	3	6	6	2	6	10	3	1	5	9	NA	NA	3	10	11	NA	2	5	2	1	2	9	2	5	2	2	2	2	2	2	2	4	4	2	4	2	2	2	4	2	2	2	2	2	2	10
lmo2836	4	7	7	6	10	10	14	NA	15	6	1	10	13	NA	NA	6	15	16	NA	3	9	3	8	3	13	5	8	2	3	3	3	3	2	3	7	7	14	7	5	14	14	7	5	5	3	5	5	5	15
lmo2837	4	8	8	7	10	10	12	10	39	7	1	10	7	NA	7	7	13	14	11	3	9	3	1	3	7	5	31	2	3	6	6	6	2	6	8	8	12	8	5	12	12	8	5	5	6	5	5	5	13
lmo2838	4	7	7	1	7	7	2	7	2	1	1	7	1	NA	1	1	3	10	8	3	1	11	1	11	1	5	26	2	3	6	6	6	2	6	7	7	2	7	5	2	2	7	5	5	6	5	5	5	15
lmo2839	4	8	8	7	10	10	13	10	5	7	1	10	12	NA	7	7	14	15	11	3	16	3	1	3	12	5	12	2	3	6	6	6	2	6	8	8	13	8	5	13	13	8	5	5	6	5	5	5	14
lmo2842	12	7	7	13	9	9	14	9	34	1	1	9	11	NA	NA	1	15	16	10	3	9	3	1	3	11	5	11	2	3	6	6	6	2	6	7	7	14	67	5	14	14	67	5	5	6	5	5	5	20
lmo2844	14	2	2	1	4	4	14	NA	14	1	1	4	6	NA	1	1	15	11	5	16	4	13	1	13	6	12	20	12	16	14	14	14	12	14	2	2	14	1	12	14	14	1	12	12	14	12	12	12	12
lmo2845	4	8	8	7	11	11	15	11	6	7	1	10	14	NA	7	7	16	17	12	3	18	3	1	3	14	5	36	2	3	6	6	6	2	6	8	8	15	1	5	15	15	1	5	5	6	5	5	5	23
lmo2852	2	4	4	3	5	5	8	5	2	3	1	5	7	NA	3	3	2	9	6	2	5	2	1	2	7	2	5	2	2	2	2	2	2	2	4	4	8	1	2	8	8	1	2	2	2	2	2	2	2
lmo2853	2	3	3	3	4	4	2	4	2	3	1	5	4	NA	3	3	7	8	6	2	3	2	4	2	4	2	3	2	2	2	2	2	2	2	3	3	2	4	2	2	2	4	2	2	2	2	2	2	7
lmo2854	2	7	7	6	6	6	10	6	10	6	1	6	9	NA	6	6	2	11	8	3	6	3	1	3	9	4	6	2	3	5	5	5	2	5	7	7	10	1	4	10	10	NA	4	4	5	4	4	4	2
lmo0197	NA	NA	NA	NA	NA	NA	NA	NA	NA	NA	NA	NA	NA	NA	NA	NA	NA	NA	NA	NA	NA	NA	NA	NA	NA	NA	NA	NA	NA	NA	NA	NA	NA	NA	NA	NA	NA	NA	NA	NA	NA	NA	NA	NA	NA	NA	NA	NA	NA
lmo0651	NA	NA	NA	NA	NA	NA	NA	NA	NA	NA	NA	NA	NA	NA	NA	NA	NA	NA	NA	NA	NA	NA	NA	NA	NA	NA	NA	NA	NA	NA	NA	NA	NA	NA	NA	NA	NA	NA	NA	NA	NA	NA	NA	NA	NA	NA	NA	NA	NA
lmo0676	NA	NA	NA	NA	NA	NA	NA	NA	NA	NA	NA	NA	NA	NA	NA	NA	NA	NA	NA	NA	NA	NA	NA	NA	NA	NA	NA	NA	NA	NA	NA	NA	NA	NA	NA	NA	NA	NA	NA	NA	NA	NA	NA	NA	NA	NA	NA	NA	NA
lmo0686	NA	NA	NA	NA	NA	NA	NA	NA	NA	NA	NA	NA	NA	NA	NA	NA	NA	NA	NA	NA	NA	NA	NA	NA	NA	NA	NA	NA	NA	NA	NA	NA	NA	NA	NA	NA	NA	NA	NA	NA	NA	NA	NA	NA	NA	NA	NA	NA	NA
lmo0690	NA	NA	NA	NA	NA	NA	NA	NA	NA	NA	NA	NA	NA	NA	NA	NA	NA	NA	NA	NA	NA	NA	NA	NA	NA	NA	NA	NA	NA	NA	NA	NA	NA	NA	NA	NA	NA	NA	NA	NA	NA	NA	NA	NA	NA	NA	NA	NA	NA
lmo0693	NA	NA	NA	NA	NA	NA	NA	NA	NA	NA	NA	NA	NA	NA	NA	NA	NA	NA	NA	NA	NA	NA	NA	NA	NA	NA	NA	NA	NA	NA	NA	NA	NA	NA	NA	NA	NA	NA	NA	NA	NA	NA	NA	NA	NA	NA	NA	NA	NA
lmo0696	NA	NA	NA	NA	NA	NA	NA	NA	NA	NA	NA	NA	NA	NA	NA	NA	NA	NA	NA	NA	NA	NA	NA	NA	NA	NA	NA	NA	NA	NA	NA	NA	NA	NA	NA	NA	NA	NA	NA	NA	NA	NA	NA	NA	NA	NA	NA	NA	NA
lmo0699	NA	NA	NA	NA	NA	NA	NA	NA	NA	NA	NA	NA	NA	NA	NA	NA	NA	NA	NA	NA	NA	NA	NA	NA	NA	NA	NA	NA	NA	NA	NA	NA	NA	NA	NA	NA	NA	NA	NA	NA	NA	NA	NA	NA	NA	NA	NA	NA	NA
lmo0706	NA	NA	NA	NA	NA	NA	NA	NA	NA	NA	NA	NA	NA	NA	NA	NA	NA	NA	NA	NA	NA	NA	NA	NA	NA	NA	NA	NA	NA	NA	NA	NA	NA	NA	NA	NA	NA	NA	NA	NA	NA	NA	NA	NA	NA	NA	NA	NA	NA
lmo0889	NA	NA	NA	NA	NA	NA	NA	NA	NA	NA	NA	NA	NA	NA	NA	NA	NA	NA	NA	NA	NA	NA	NA	NA	NA	NA	NA	NA	NA	NA	NA	NA	NA	NA	NA	NA	NA	NA	NA	NA	NA	NA	NA	NA	NA	NA	NA	NA	NA
lmo0894	NA	NA	NA	NA	NA	NA	NA	NA	NA	NA	NA	NA	NA	NA	NA	NA	NA	NA	NA	NA	NA	NA	NA	NA	NA	NA	NA	NA	NA	NA	NA	NA	NA	NA	NA	NA	NA	NA	NA	NA	NA	NA	NA	NA	NA	NA	NA	NA	NA
lmo0896	NA	NA	NA	NA	NA	NA	NA	NA	NA	NA	NA	NA	NA	NA	NA	NA	NA	NA	NA	NA	NA	NA	NA	NA	NA	NA	NA	NA	NA	NA	NA	NA	NA	NA	NA	NA	NA	NA	NA	NA	NA	NA	NA	NA	NA	NA	NA	NA	NA
lmo1014	NA	NA	NA	NA	NA	NA	NA	NA	NA	NA	NA	NA	NA	NA	NA	NA	NA	NA	NA	NA	NA	NA	NA	NA	NA	NA	NA	NA	NA	NA	NA	NA	NA	NA	NA	NA	NA	NA	NA	NA	NA	NA	NA	NA	NA	NA	NA	NA	NA
lmo1016	NA	NA	NA	NA	NA	NA	NA	NA	NA	NA	NA	NA	NA	NA	NA	NA	NA	NA	NA	NA	NA	NA	NA	NA	NA	NA	NA	NA	NA	NA	NA	NA	NA	NA	NA	NA	NA	NA	NA	NA	NA	NA	NA	NA	NA	NA	NA	NA	NA
lmo1022	NA	NA	NA	NA	NA	NA	NA	NA	NA	NA	NA	NA	NA	NA	NA	NA	NA	NA	NA	NA	NA	NA	NA	NA	NA	NA	NA	NA	NA	NA	NA	NA	NA	NA	NA	NA	NA	NA	NA	NA	NA	NA	NA	NA	NA	NA	NA	NA	NA
lmo1288	NA	NA	NA	NA	NA	NA	NA	NA	NA	NA	NA	NA	NA	NA	NA	NA	NA	NA	NA	NA	NA	NA	NA	NA	NA	NA	NA	NA	NA	NA	NA	NA	NA	NA	NA	NA	NA	NA	NA	NA	NA	NA	NA	NA	NA	NA	NA	NA	NA
lmo1295	NA	NA	NA	NA	NA	NA	NA	NA	NA	NA	NA	NA	NA	NA	NA	NA	NA	NA	NA	NA	NA	NA	NA	NA	NA	NA	NA	NA	NA	NA	NA	NA	NA	NA	NA	NA	NA	NA	NA	NA	NA	NA	NA	NA	NA	NA	NA	NA	NA
lmo1409	NA	NA	NA	NA	NA	NA	NA	NA	NA	NA	NA	NA	NA	NA	NA	NA	NA	NA	NA	NA	NA	NA	NA	NA	NA	NA	NA	NA	NA	NA	NA	NA	NA	NA	NA	NA	NA	NA	NA	NA	NA	NA	NA	NA	NA	NA	NA	NA	NA
lmo1425	NA	NA	NA	NA	NA	NA	NA	NA	NA	NA	NA	NA	NA	NA	NA	NA	NA	NA	NA	NA	NA	NA	NA	NA	NA	NA	NA	NA	NA	NA	NA	NA	NA	NA	NA	NA	NA	NA	NA	NA	NA	NA	NA	NA	NA	NA	NA	NA	NA
lmo1426	NA	NA	NA	NA	NA	NA	NA	NA	NA	NA	NA	NA	NA	NA	NA	NA	NA	NA	NA	NA	NA	NA	NA	NA	NA	NA	NA	NA	NA	NA	NA	NA	NA	NA	NA	NA	NA	NA	NA	NA	NA	NA	NA	NA	NA	NA	NA	NA	NA
lmo1428	NA	NA	NA	NA	NA	NA	NA	NA	NA	NA	NA	NA	NA	NA	NA	NA	NA	NA	NA	NA	NA	NA	NA	NA	NA	NA	NA	NA	NA	NA	NA	NA	NA	NA	NA	NA	NA	NA	NA	NA	NA	NA	NA	NA	NA	NA	NA	NA	NA
lmo1460	NA	NA	NA	NA	NA	NA	NA	NA	NA	NA	NA	NA	NA	NA	NA	NA	NA	NA	NA	NA	NA	NA	NA	NA	NA	NA	NA	NA	NA	NA	NA	NA	NA	NA	NA	NA	NA	NA	NA	NA	NA	NA	NA	NA	NA	NA	NA	NA	NA
lmo2115	NA	NA	NA	NA	NA	NA	NA	NA	NA	NA	NA	NA	NA	NA	NA	NA	NA	NA	NA	NA	NA	NA	NA	NA	NA	NA	NA	NA	NA	NA	NA	NA	NA	NA	NA	NA	NA	NA	NA	NA	NA	NA	NA	NA	NA	NA	NA	NA	NA
lmo2434	NA	NA	NA	NA	NA	NA	NA	NA	NA	NA	NA	NA	NA	NA	NA	NA	NA	NA	NA	NA	NA	NA	NA	NA	NA	NA	NA	NA	NA	NA	NA	NA	NA	NA	NA	NA	NA	NA	NA	NA	NA	NA	NA	NA	NA	NA	NA	NA	NA
lmo2741	NA	NA	NA	NA	NA	NA	NA	NA	NA	NA	NA	NA	NA	NA	NA	NA	NA	NA	NA	NA	NA	NA	NA	NA	NA	NA	NA	NA	NA	NA	NA	NA	NA	NA	NA	NA	NA	NA	NA	NA	NA	NA	NA	NA	NA	NA	NA	NA	NA
[truncated: 313 more columns]
