# Supplementary material for: Large-Scale Comparison of Toxin and Antitoxins in Listeria monocytogenes
Source: Toxins (Basel). 2020 Jan 2;12(1):29. doi: 10.3390/toxins12010029 (PMC7020466; doi:10.3390/toxins12010029)
Supplement: Supplementary file 1 [file toxins-12-00029-s001.zip › SupplTable_S5_metadata.xlsx]

## Sheet: Feuil1
isolate	isolation_year	source_type	source_description	phylogenetic_lineage	sublineage
LMNC445	2007	Animal	Sheep rhombencephalitis	I	SL1
JF4909	2007	Animal	Cattle rhombencephalitis	I	SL1
JF5183	2009	Animal	Cattle rhombencephalitis	I	SL1
LMNC047	2007	Animal	Cattle rhombencephalitis	I	SL1
LMNC421	2013	Animal	Cattle rhombencephalitis	I	SL1
JF4908	2007	Animal	Cattle rhombencephalitis	I	SL1
LMNC428	2007	Animal	Goat rhombencephalitis	I	SL1
JF5591	2014	Natural environment	Cattle environment	I	SL1
LMNC357	2015	Natural environment	Cattle environment	I	SL1
JF4902	2007	Animal	Cattle rhombencephalitis	I	SL1
LMNC425	2007	Animal	Cattle rhombencephalitis	I	SL1
JF5203	2007	Animal	Cattle rhombencephalitis	I	SL1
JF5208	2007	Animal	Cattle rhombencephalitis	I	SL1
LMNC414	2001	Animal	Cattle rhombencephalitis	I	SL1
LMNC302	2015	Natural environment	Goat environment	I	SL1
LMNC304	2015	Natural environment	Goat environment	I	SL1
LMNC305	2015	Natural environment	Goat environment	I	SL1
JF5181	2007	Animal	Sheep rhombencephalitis	I	SL1
LMNC416	2006	Animal	Cattle rhombencephalitis	I	SL1
JF4904	2007	Animal	Cattle rhombencephalitis	I	SL1
LMNC423	2013	Animal	Cattle rhombencephalitis	I	SL1
LMNC079	2007	Animal	Goat rhombencephalitis	I	SL1
LMNC081	2007	Animal	Goat rhombencephalitis	I	SL1
LMNC382	2015	Animal	Sheep rhombencephalitis	I	SL1
JF4906	2007	Animal	Cattle rhombencephalitis	I	SL1
LMNC409	2003	Animal	Cattle rhombencephalitis	I	SL1
JF5201	2007	Animal	Cattle rhombencephalitis	I	SL1
LMNC381	2015	Animal	Goat rhombencephalitis	I	SL1
LMNC328	2015	Natural environment	Cattle environment	I	SL1
LMNC329	2015	Natural environment	Cattle environment	I	SL1
LMNC331	2015	Natural environment	Cattle environment	I	SL1
JF5159	2007	Animal	Sheep rhombencephalitis	I	SL1
LMNC061	2007	Animal	Sheep rhombencephalitis	I	SL1
LMNC436	2007	Animal	Sheep rhombencephalitis	I	SL1
LMNC446	2007	Animal	Sheep rhombencephalitis	I	SL1
LMNC447	2007	Animal	Sheep rhombencephalitis	I	SL1
LMNC448	2007	Animal	Sheep rhombencephalitis	I	SL1
LMNC429	2007	Animal	Goat rhombencephalitis	I	SL1
JF4939	2007	Animal	Sheep rhombencephalitis	I	SL1
LMNC320	2015	Natural environment	Goat environment	I	SL1
JF5191	2007	Animal	Cattle rhombencephalitis	I	SL1
LMNC413	2003	Animal	Cattle rhombencephalitis	I	SL1
JF5182	2014	Animal	Cattle abortion	I	SL1
LMNC432	2007	Animal	Goat rhombencephalitis	I	SL1
LMNC378	2015	Animal	Goat rhombencephalitis	I	SL1
JF4899	2007	Animal	Cattle rhombencephalitis	I	SL1
LMNC434	2007	Animal	Goat rhombencephalitis	I	SL1
JF5210	2007	Animal	Cattle rhombencephalitis	I	SL1
JF4901	2007	Animal	Cattle rhombencephalitis	I	SL1
JF4918	2007	Animal	Goat rhombencephalitis	I	SL1
LMNC424	2007	Animal	Cattle rhombencephalitis	I	SL1
JF4927	2007	Animal	Goat rhombencephalitis	I	SL1
LMNC169	2015	Animal	Goat rhombencephalitis	I	SL1
LMNC411	2010	Animal	Cattle rhombencephalitis	I	SL1
JF4934	2007	Animal	Sheep rhombencephalitis	I	SL1
LMNC419	2013	Animal	Cattle rhombencephalitis	I	SL1
LMNC380	2015	Animal	Goat rhombencephalitis	I	SL1
JF5199	2007	Animal	Cattle rhombencephalitis	I	SL1
LMNC418	2002	Animal	Cattle rhombencephalitis	I	SL1
JF5207	2007	Animal	Cattle rhombencephalitis	I	SL1
JF5822	2012	Animal	Cattle rhombencephalitis	I	SL1
LMNC062	2007	Animal	Cattle rhombencephalitis	I	SL1
LMNC427	2007	Animal	Cattle rhombencephalitis	I	SL1
JF4975	2007	Animal	Cattle abortion	I	SL2
LMNC160	2012	Animal	Sheep abortion	I	SL219
JF4974	2006	Animal	Cattle abortion	I	SL220
JF4990	2007	Animal	Sheep abortion	I	SL220
JF4978	2004	Animal	Sheep enteritis	I	SL220
LMNC152	2008	Animal	Sheep enteritis	I	SL220
JF5833	2012	Animal	Goat abortion	I	SL220
JF4987	2007	Animal	Sheep enteritis	I	SL220
LMNC146	2009	Animal	Sheep abortion	I	SL220
JF5588	2014	Natural environment	Sheep environment	I	SL4
LMNC162	2012	Animal	Sheep septicemia	I	SL4
LMNC167	2012	Animal	Sheep rhombencephalitis	I	SL4
LMNC168	2012	Animal	Sheep rhombencephalitis	I	SL4
LMNC316	2015	Natural environment	Cattle environment	I	SL4
LMNC384	2015	Animal	Sheep rhombencephalitis	I	SL4
JF5196	2007	Animal	Cattle rhombencephalitis	I	SL4
LMNC274	2014	Natural environment	Cattle environment	I	SL4
LMNC275	2014	Natural environment	Cattle environment	I	SL4
LMNC281	2014	Natural environment	Cattle environment	I	SL4
LMNC420	2014	Animal	Cattle rhombencephalitis	I	SL4
LMNC300	2015	Natural environment	Goat environment	I	SL4
LMNC303	2015	Natural environment	Goat environment	I	SL4
LMNC336	2015	Natural environment	Goat environment	I	SL4
LMNC337	2015	Natural environment	Goat environment	I	SL4
JF5861	2006	Human	CNS infection	I	SL4
LMNC306	2015	Natural environment	Goat environment	I	SL4
LMNC086	2007	Animal	Sheep rhombencephalitis	I	SL4
LMNC097	2008	Animal	Sheep rhombencephalitis	I	SL4
JF4929	2007	Animal	Sheep rhombencephalitis	I	SL4
LMNC265	2014	Natural environment	Cattle environment	I	SL4
LMNC271	2014	Animal	Sheep rhombencephalitis	I	SL4
JF4936	2007	Animal	Sheep rhombencephalitis	I	SL4
JF5519	2012	Animal	Cattle mastitis	I	SL4
LMNC433	2007	Animal	Goat rhombencephalitis	I	SL4
JF4907	2007	Animal	Cattle rhombencephalitis	I	SL4
LMNC383	2015	Animal	Sheep rhombencephalitis	I	SL4
LMNC067	2007	Animal	Sheep rhombencephalitis	I	SL4
LMNC542	2016	Animal	Sheep rhombencephalitis	I	SL4
LMNC064	2007	Animal	Sheep rhombencephalitis	I	SL4
LMNC104	2005	Natural environment	Environment	I	SL5
LMNC108	2006	Human	CNS infection	I	SL5
LMNC112	2006	Food	Food	I	SL5
LMNC109	2005	Natural environment	Environment	I	SL5
JF5592	2014	Natural environment	Cattle environment	I	SL5
LMNC142	2003	Animal	Sheep enteritis	I	SL54
JF5186	2007	Animal	Sheep rhombencephalitis	I	SL54
LMNC119	2004	Animal	Cattle abortion	I	SL59
LMNC060	2007	Animal	Sheep rhombencephalitis	I	SL59
LMNC277	2014	Natural environment	Cattle environment	I	SL59
LMNC426	2008	Animal	Cattle rhombencephalitis	I	SL59
JF5829	2015	Animal	Cattle abortion	I	SL59
JF5824	2012	Animal	Cattle abortion	I	SL59
LMNC155	2006	Animal	Sheep abortion	I	SL6
LMNC096	2007	Animal	Sheep rhombencephalitis	I	SL6
LMNC278	2014	Natural environment	Cattle environment	I	SL6
LMNC358	2015	Natural environment	Cattle environment	I	SL6
JF5594	2014	Natural environment	Goat environment	I	SL6
LMNC284	2014	Natural environment	Cattle environment	I	SL663
LMNC476	2006	Animal	Cattle abortion	II	SL101
LMNC307	2015	Natural environment	Sheep environment	II	SL11
LMNC309	2015	Natural environment	Sheep environment	II	SL11
JF5164	2007	Animal	Goat rhombencephalitis	II	SL11
JF4941	2007	Animal	Sheep rhombencephalitis	II	SL11
LMNC351	2015	Natural environment	Cattle environment	II	SL11
JF5171	2006	Animal	Cattle abortion	II	SL124
JF4976	2008	Animal	Cattle abortion	II	SL14
LMNC319	2015	Natural environment	Goat environment	II	SL16
LMNC321	2015	Natural environment	Goat environment	II	SL16
LMNC322	2015	Natural environment	Goat environment	II	SL16
LMNC327	2015	Natural environment	Goat environment	II	SL16
JF5172	2007	Animal	Sheep rhombencephalitis	II	SL16
LMNC083	2007	Animal	Sheep rhombencephalitis	II	SL16
JF5832	2012	Animal	Goat abortion	II	SL177
LMNC301	2015	Natural environment	Goat environment	II	SL18
JF5336	2006	Animal	Cattle abortion	II	SL18
LMNC150	2007	Animal	Sheep abortion	II	SL18
LMNC314	2015	Natural environment	Cattle environment	II	SL18
JF4982	2005	Animal	Sheep enteritis	II	SL18
LMNC078	2007	Animal	Sheep rhombencephalitis	II	SL18
JF5830	2015	Animal	Cattle abortion	II	SL18
LMNC415	1997	Animal	Cattle rhombencephalitis	II	SL20
JF5825	2012	Animal	Cattle mastitis	II	SL20
LMNC156	2004	Animal	Cattle abortion	II	SL20
LMNC154	2006	Animal	Sheep rhombencephalitis	II	SL20
JF4981	2004	Animal	Sheep abortion	II	SL20
JF4914	2007	Animal	Goat rhombencephalitis	II	SL20
LMNC431	2007	Animal	Goat rhombencephalitis	II	SL20
LMNC323	2015	Natural environment	Goat environment	II	SL200
JF4920	2007	Animal	Goat rhombencephalitis	II	SL200
LMNC325	2015	Natural environment	Goat environment	II	SL204
LMNC087	2007	Animal	Sheep rhombencephalitis	II	SL204
JF4930	2007	Animal	Sheep rhombencephalitis	II	SL206
LMNC065	2007	Animal	Sheep rhombencephalitis	II	SL206
LMNC121	2007	Animal	Goat rhombencephalitis	II	SL21
LMNC080	2007	Animal	Sheep rhombencephalitis	II	SL21
JF5794	2015	Natural environment	Cattle environment	II	SL226
LMNC374	2015	Natural environment	Cattle environment	II	SL226
LMNC339	2015	Natural environment	Sheep environment	II	SL226
JF5577	2014	Animal	Goat abortion	II	SL26
JF5810	2014	Natural environment	Goat environment	II	SL26
JF5213	2007	Animal	Goat rhombencephalitis	II	SL26
LMNC354	2015	Natural environment	Cattle environment	II	SL29
LMNC356	2015	Natural environment	Cattle environment	II	SL29
LMNC159	2012	Animal	Cattle mastitis	II	SL291
JF5788	2015	Natural environment	Cattle environment	II	SL291
LMNC270	2014	Natural environment	Cattle environment	II	SL291
LMNC283	2014	Natural environment	Cattle environment	II	SL36
LMNC410	2010	Animal	Cattle rhombencephalitis	II	SL36
JF5761	2015	Natural environment	Sheep environment	II	SL37
LMNC317	2015	Natural environment	Cattle environment	II	SL37
JF5828	2014	Animal	Cattle abortion	II	SL37
LMNC236	2014	Natural environment	Cattle environment	II	SL37
LMNC239	2014	Natural environment	Cattle environment	II	SL37
LMNC241	2014	Natural environment	Cattle environment	II	SL37
LMNC255	2014	Natural environment	Cattle environment	II	SL37
LMNC266	2014	Natural environment	Cattle environment	II	SL37
LMNC264	2014	Natural environment	Cattle environment	II	SL37
JF5809	2014	Natural environment	Goat environment	II	SL37
LMNC379	2015	Animal	Goat rhombencephalitis	II	SL37
LMNC244	2014	Natural environment	Cattle environment	II	SL399
LMNC247	2014	Natural environment	Cattle environment	II	SL399
LMNC253	2014	Natural environment	Cattle environment	II	SL399
LMNC257	2014	Natural environment	Cattle environment	II	SL399
LMNC259	2014	Natural environment	Cattle environment	II	SL399
LMNC340	2015	Natural environment	Cattle environment	II	SL399
LMNC344	2015	Natural environment	Cattle environment	II	SL399
LMNC347	2015	Natural environment	Cattle environment	II	SL399
JF4991	2008	Animal	Sheep abortion	II	SL403
JF5541	2012	Animal	Sheep rhombencephalitis	II	SL403
JF5576	2014	Animal	Cattle mastitis	II	SL412
LMNC361	2015	Natural environment	Cattle environment	II	SL412
LMNC368	2015	Natural environment	Cattle environment	II	SL412
LMNC369	2015	Natural environment	Cattle environment	II	SL412
JF5194	2007	Animal	Goat rhombencephalitis	II	SL412
LMNC055	2007	Animal	Goat rhombencephalitis	II	SL412
JF5052	2010	Animal	Cattle mastitis	II	SL412
LMNC250	2014	Natural environment	Cattle environment	II	SL412
JF4913	2007	Animal	Cattle rhombencephalitis	II	SL412
LMNC051	2007	Animal	Cattle rhombencephalitis	II	SL412
JF4935	2007	Animal	Sheep rhombencephalitis	II	SL412
JF5593	2014	Natural environment	Cattle environment	II	SL412
LMNC422	2013	Animal	Cattle rhombencephalitis	II	SL412
JF5590	2014	Natural environment	Cattle environment	II	SL412
LMNC085	2007	Animal	Goat rhombencephalitis	II	SL412
LMNC477	2004	Animal	Sheep rhombencephalitis	II	SL412
LMNC273	2014	Animal	Goat rhombencephalitis	II	SL415
JF4931	2007	Animal	Sheep rhombencephalitis	II	SL415
LMNC297	2015	Natural environment	Sheep environment	II	SL415
LMNC359	2015	Natural environment	Cattle environment	II	SL451
LMNC287	2014	Natural environment	Sheep environment	II	SL451
LMNC288	2014	Natural environment	Sheep environment	II	SL451
LMNC332	2015	Natural environment	Goat environment	II	SL451
LMNC333	2015	Natural environment	Goat environment	II	SL451
JF5831	2015	Animal	Cattle abortion	II	SL7
JF5827	2013	Animal	Cattle abortion	II	SL7
LMNC269	2014	Natural environment	Cattle environment	II	SL7
JF5826	2013	Animal	Cattle abortion	II	SL7
JF5337	2005	Natural environment	Environment	II	SL8
LMNC148	2006	Animal	Cattle abortion	II	SL8
JF4839		Food	Food	II	SL9
LMNC412	2009	Animal	Cattle rhombencephalitis	II	SL91
JF5823	2012	Animal	Cattle abortion	II	SL92
LMNC318	2015	Natural environment	Goat environment	III	SL70
LMNC326	2015	Natural environment	Goat environment	III	SL70
