# Supplementary material for: Large-Scale Comparison of Toxin and Antitoxins in Listeria monocytogenes
Source: Toxins (Basel). 2020 Jan 2;12(1):29. doi: 10.3390/toxins12010029 (PMC7020466; doi:10.3390/toxins12010029)
Supplement: Supplementary file 1 [file toxins-12-00029-s001.zip › SupplTable_S6_NonRedundant_14cgTAS_TASmania_BIGSdb_Allele.xlsx]

## Sheet: All_TASmania_BIGSdb_Allele
Locus	lmo0113	lmo0114	lmo0235	lmo0887	lmo1309	lmo1310	lmo1466	lmo1467	lmo2041	lmo2042	lmo2790	lmo2791	lmo2793	lmo2794
Lm_07pf0776_I	2	2	4	2	2	4	4	3	4	3	3	2	4	4
Lm_08_5578_II	1	3	7	1	3	6	6	5	8	4	5	1	1	1
Lm_10403s_II	1	3	6	1	3	5	6	1	7	4	4	6	5	5
Lm_4423_II	5	3	6	4	3	119	8	1	11	4	5	1	1	8
Lm_lm_1880_II	5	3	6	4	3	8	8	1	11	4	5	1	1	8
Lm_atcc_19117_I	2	2	11	2	2	11	5	2	5	3	2	3	2	11
Lm_cfsan002349	2	2	4	3	2	3	4	2	15	3	2	3	2	NA
Lm_egd_e_II	1	1	1	1	1	1	1	1	1	1	1	1	1	1
Lm_f6900_II	4	3	6	4	3	8	6	7	10	1	7	1	1	7
Lm_finland_1998_II	7	3	1	1	3	5	10	10	14	4	4	1	1	1
Lm_fsl_f6_684	1	3	NA	NA	3	NA	NA	1	7	4	4	6	5	5
Lm_fsl_j1_194_I	2	2	5	2	2	4	4	4	15	2	9	5	4	4
Lm_fsl_j1_208_IV	8	6	12	5	5	12	11	11	16	2	10	9	7	12
Lm_fsl_j2_071_III	6	5	9	4	4	9	9	8	12	2	8	8	6	9
Lm_fsl_n1_017_I	2	2	3	2	2	3	3	2	3	3	3	3	3	3
Lm_fsl_n3_165_II	1	1	8	1	3	13	7	7	11	1	6	7	1	6
Lm_gca_000438625	2	2	NA	2	2	3	5	4	5	3	2	17	2	4
JF4931_II	7	3	6	7	3	13	27	18	29	5	20	1	11	19
Lm_gca_000438665	2	2	21	2	2	2	2	17	2	2	2	2	2	2
JF5594_I	2	2	5	3	2	2	5	2	6	3	2	5	2	3
Lm_serotype_4b_str_f2365_I	2	2	2	2	2	2	2	2	2	2	2	2	2	2
Lm_gca_000725945	1	3	98	1	3	28	6	1	28	1	12	1	1	1
Lm_lm_1886_I	2	2	2	2	2	3	5	4	5	3	2	17	2	4
Lm_shl007_I	2	2	5	2	2	20	4	4	15	2	2	13	2	3
Lm_gca_000726185	1	12	26	1	3	5	6	9	19	1	1	1	15	15
Lm_gca_000726425	2	2	3	2	2	21	NA	3	5	3	2	17	2	4
Lm_gca_000726475	2	2	5	2	2	4	4	4	5	3	9	5	4	4
Lm_gca_000726685	2	2	5	3	2	2	5	2	6	3	2	NA	2	3
Lm_gca_000727285	2	2	11	2	2	98	5	2	5	3	2	3	2	11
Lm_gca_000727385	1	1	1	1	1	1	NA	1	1	1	1	1	1	1
Lm_gca_000728145	2	2	2	2	2	NA	5	4	5	3	2	17	2	4
Lm_gca_000728935	2	2	5	3	2	NA	5	2	6	3	2	NA	2	3
Lm_gca_000729665	2	2	2	2	2	3	NA	4	NA	3	2	17	2	4
Lm_gca_000754025	2	2	5	3	2	2	5	2	6	3	2	24	2	3
Lm_gca_000772595	2	2	2	2	2	2	2	2	41	2	2	2	2	2
JF5832_II	35	3	6	12	3	5	6	1	1	1	36	1	1	44
Lm_gca_000814555	1	3	17	6	3	23	20	16	22	4	14	16	5	22
LMNC325_II	1	3	18	1	1	1	6	1	1	1	1	1	1	1
JF5592_I	2	2	2	2	2	3	5	4	5	3	2	4	2	4
JF5761_II	1	12	6	1	3	5	6	9	24	1	6	1	1	23
LMNC080_II	7	3	6	1	3	87	74	1	19	1	59	1	1	1
Lm_gca_000974325	2	2	2	2	2	NA	NA	2	2	2	2	2	2	2
JF5829_I	2	2	3	2	2	18	5	3	18	3	2	2	2	14
Lm_gca_001005925	2	2	2	2	2	3	39	4	52	3	2	17	2	4
Lm_gca_001012875	4	3	31	1	12	31	29	21	28	1	4	7	1	NA
Lm_gca_001027065	1	3	14	7	3	17	25	9	8	4	16	18	5	5
N13.0714_II	1	3	14	13	16	5	6	9	19	1	4	1	1	5
Lm_gca_001047715	2	2	4	3	2	3	4	2	15	3	2	3	2	11
JF5171_II	1	3	20	1	3	28	6	1	28	1	18	7	1	26
JF5172_II	1	3	7	1	3	6	6	1	8	4	5	1	1	1
JF5336_II	1	3	6	1	3	17	13	13	11	1	6	11	1	15
Lm_gca_001399895	1	1	16	4	3	8	6	1	107	1	4	1	1	20
Lm_gca_001432365	1	3	10	1	3	10	7	9	1	1	5	1	1	10
LMNC351_II	4	3	6	4	3	8	6	7	152	1	7	1	1	7
Lm_gca_001466115	4	3	18	4	3	5	6	7	26	1	7	1	1	7
Lm_lm_1840_II	3	4	8	1	3	13	7	6	9	1	6	7	1	6
Lm_gca_001466215	1	3	31	1	1	34	93	9	11	1	20	1	11	18
Lm_gca_001466235	NA	NA	2	2	2	3	5	4	5	3	NA	NA	NA	NA
Lm_gca_001751825	58	40	91	34	64	139	171	94	114	30	70	29	49	79
Lm_gca_001752305	2	2	3	2	2	21	3	3	5	3	2	17	2	4
Lm_hcc23_III	9	7	13	4	6	14	12	12	17	2	11	10	8	13
Lm_lm_1823_II	1	3	72	1	3	6	6	5	8	4	5	1	1	1
Lm_qoc1_II	1	3	6	7	3	52	6	9	19	1	1	1	1	1
Lm_qoc2_II	1	3	14	7	3	5	6	1	26	1	16	18	5	5
Lm_r479a_II	1	3	7	1	3	15	6	5	8	4	5	1	9	1
Lm_serotype_4b_str_h7858_I	2	2	NA	3	2	2	5	2	6	3	2	24	2	3
Lm_serotype_4bv_str_ls542_I	2	2	4	2	2	2	4	3	2	2	2	17	2	3
Lm_serotype_4bv_str_ls642	2	2	NA	3	2	NA	NA	2	129	3	2	2	2	14
Lm_serotype_4bv_str_ls643_I	2	2	3	2	2	3	115	2	15	2	2	3	2	11
Lm_shl008_I	2	2	3	2	2	3	NA	2	3	3	3	3	3	3
Lm_shl009_II	85	3	10	1	3	10	7	9	13	1	5	1	1	10
Lm_shl011_II	1	3	31	1	3	5	8	1	19	1	4	1	1	5
Lm_shl013_II	1	8	6	4	3	19	14	1	19	1	1	12	10	16
Lm_slcc2372_II	1	1	1	1	1	1	1	1	1	1	1	19	1	1
Lm_slcc2378_I	2	2	2	2	2	2	2	17	2	2	2	2	2	2
Lm_slcc2540_I	2	2	19	2	2	27	26	3	18	3	2	17	3	3
N12.0588_II	1	3	6	1	3	5	6	1	77	4	4	6	5	5
N11.2134_II	7	3	1	1	3	5	95	10	14	4	4	1	1	1
N12.1608_I	2	2	5	2	2	21	17	2	5	3	2	14	2	3
LMNC331_I	2	2	114	2	2	2	2	2	2	2	2	2	2	2
LMNC284_I	19	2	35	2	2	3	4	2	39	2	2	17	2	4
JF5788_II	1	3	14	1	3	5	6	9	19	1	4	1	1	5
JF4976_II	1	1	16	4	3	8	6	1	11	1	4	1	1	20
JF5337_II	1	3	7	1	3	15	183	5	8	4	5	1	9	1
LMNC083_II	1	3	113	1	3	6	6	1	8	4	5	1	1	1
LMNC318_III	26	20	46	4	4	9	56	42	12	39	38	8	24	46
LMNC244_II	1	1	6	4	3	8	6	1	11	1	4	1	1	5
JF5588_I	2	2	4	2	2	4	4	3	4	3	3	2	59	4
LMNC306_I	2	2	4	2	2	153	4	3	4	3	3	2	4	4
JF4936_I	2	2	112	2	2	4	4	3	4	3	3	2	4	4
JF5519_I	2	2	4	2	2	152	4	3	4	3	3	2	4	4
LMNC542_I	2	2	NA	2	2	4	4	3	4	3	3	2	4	4
LMNC283_II	4	3	6	1	3	48	29	21	50	9	4	6	1	42
JF5794_II	1	3	115	7	3	17	25	9	11	1	16	18	5	5
JF4975_I	2	2	11	2	2	11	5	2	5	3	2	62	2	11
LMNC142_I	2	2	4	2	2	3	19	2	15	2	2	15	2	4
JF5186_I	2	2	4	2	2	3	19	2	15	2	2	63	2	4
LMNC121_II	7	3	6	1	3	87	74	1	19	1	59	64	1	1
LMNC273_II	7	3	6	7	3	NA	27	18	29	5	20	1	11	19
JF5823_II	1	3	10	1	3	10	7	60	13	1	5	1	1	10
LMNC320_I	2	2	2	2	2	2	2	2	2	2	2	2	2	2
LMNC378_I	2	2	2	2	2	2	2	2	153	2	2	2	2	2
LMNC062_I	2	2	2	2	2	151	2	2	2	2	2	2	2	2
LMNC427_I	2	2	2	2	2	2	2	116	2	2	2	2	2	2
LMNC119_I	2	2	3	2	2	18	184	3	18	3	2	2	2	14
LMNC060_I	2	2	3	2	2	3	5	3	18	3	2	2	2	14
LMNC277_I	2	2	3	24	70	18	5	3	18	3	2	2	2	14
LMNC415_II	1	3	14	1	3	5	15	14	20	1	12	1	1	1
JF4914_II	1	3	14	1	3	5	215	14	20	1	12	1	1	1
LMNC431_II	1	3	14	1	3	5	15	14	20	1	12	1	1	1
JF4974_I	2	2	65	2	2	26	4	2	79	2	2	2	2	2
JF4987_I	2	2	65	2	2	181	4	2	79	2	2	2	2	2
JF4930_II	1	1	6	4	3	8	6	1	11	1	4	1	1	5
LMNC278_I	2	2	5	3	2	2	185	2	6	3	2	5	2	3
LMNC412_II	1	3	10	1	3	10	216	9	13	1	5	1	1	10
JF5577_II	10	9	6	1	3	17	16	9	11	1	4	6	11	18
JF5576_II	1	3	15	1	3	10	20	15	1	1	13	1	1	19
JF5052_II	1	3	15	1	3	10	182	15	1	1	13	1	1	19
LMNC359_II	7	3	10	10	65	13	28	13	31	1	4	1	1	1
JF4920_II	4	3	31	1	3	5	27	18	11	1	20	1	11	18
LMNC160_I	2	2	4	2	2	4	4	3	35	3	2	21	16	4
LMNC287_II	7	3	10	10	11	13	28	13	31	1	4	1	1	1
N12.1107_II	7	3	68	1	3	5	6	9	NA	1	36	1	1	44
LMNC_551_I	2	2	4	2	2	4	267	3	4	3	3	2	4	4
N13.1079_I	2	2	2	2	2	223	2	2	2	2	2	71	2	2
LMNC_549_I	2	2	149	2	2	3	19	2	15	2	2	63	2	4
N12.0922_II	7	3	6	1	3	87	74	1	19	1	12	1	1	1
N12.1387_I	2	2	5	3	2	2	5	143	6	3	2	5	2	3
N13.0581_I	2	2	2	2	2	3	4	4	5	3	2	2	2	72
N13.1407_II	4	3	6	1	3	44	6	7	21	1	1	1	5	17
N11.1255_II	89	64	18	1	3	5	268	9	26	1	1	6	1	26
N11.1415_II	1	3	150	1	3	5	6	9	19	1	4	1	1	5
N11.2553_II	1	3	6	NA	3	52	6	9	19	1	1	1	1	1
N12.0667_II	1	3	6	4	3	8	8	1	19	1	5	1	1	66
