# Supplementary material for: Large-Scale Comparison of Toxin and Antitoxins in Listeria monocytogenes
Source: Toxins (Basel). 2020 Jan 2;12(1):29. doi: 10.3390/toxins12010029 (PMC7020466; doi:10.3390/toxins12010029)
Supplement: Supplementary file 1 [file toxins-12-00029-s001.zip › SupplTable_S7_acTAS_TASMANIA.xlsx]

## Sheet: toxins
	T1.PhoH	T2.HipA_C	T4.YafQ_toxin	T5.Cpta_toxin	T6.YoeB_toxin	T7.Gp49	T8.Ldr_toxin	T9.ParE_toxin	T11.HOK_GEF	T12.HOK_GEF	T13.Zeta_toxin	T14.HipA_C	T17.HipA_C	T19.PIN	T20.PIN	T22.HipA_C	T25.HigB_toxin	T26.PIN	T27.Fic_N	T29.PIN_5	T31.PIN	T33.Fic	T35.SpoIISA_toxin	T36.SpoIISA_toxin	T37.ParE_toxin	T38.RelE	T39.AbiEii	T40.ParE_toxin	T44.HicA_toxin	T48.Gp49	T49.PemK_toxin	T50.HicA_toxin	T52.SymE_toxin	T55.SymE_toxin	T57.PemK_toxin	T59.ParE_toxin	T61.ParE_toxin	T64.ParE_toxin	T67.HigB-like_toxin	T70.Zeta_toxin	T71.PemK_toxin	T74.PIN	T77.PemK_toxin	T78.ParE_toxin	T85.Gp49	T86.ParE_toxin	T92.YoeB_toxin	T98.YafQ_toxin	T105.PemK_toxin
lm_07pf0776	2	0	0	1	0	2	0	2	1	0	1	0	1	0	0	0	0	0	0	1	0	0	0	0	0	0	0	0	1	0	1	0	0	1	2	0	0	0	0	1	0	1	0	0	0	0	1	0	0
lm_08_5578	1	0	0	0	0	1	0	2	1	0	1	0	1	0	0	0	0	1	1	1	0	0	0	0	0	0	0	0	1	0	1	1	0	1	2	0	1	0	0	1	1	0	0	0	1	0	0	0	0
lm_08_5923	1	0	0	0	0	1	0	2	1	0	1	0	1	0	0	0	0	1	0	1	0	0	0	0	0	0	0	0	1	0	1	0	0	1	2	0	1	0	0	1	0	0	0	0	1	0	0	0	0
lm_10403s	2	0	0	0	0	2	0	2	1	0	1	0	1	0	0	0	0	0	0	1	0	0	0	0	0	0	0	0	1	0	1	0	0	1	1	0	0	0	0	1	0	0	0	0	1	0	0	0	0
lm_4423	2	0	0	0	0	1	0	2	1	0	1	0	1	0	0	0	0	0	1	1	0	0	0	0	0	0	0	0	1	0	1	0	0	1	2	0	0	0	0	1	1	0	0	0	1	0	0	0	1
lm_6179	2	0	0	0	0	1	0	2	1	0	0	0	1	0	0	0	0	0	1	1	0	0	0	0	0	0	0	0	1	0	1	0	0	1	2	0	1	0	0	1	1	0	0	0	1	0	0	0	0
lm_atcc_19117	2	0	0	1	1	1	0	2	1	0	1	0	1	0	0	0	0	0	0	1	0	0	0	0	0	0	0	0	2	0	1	0	0	1	2	0	0	0	0	1	0	1	0	0	0	0	1	0	0
lm_cfsan002349	1	0	0	1	0	2	0	0	1	0	1	0	1	0	0	0	0	0	0	1	0	0	0	0	0	0	0	0	1	0	1	0	0	1	2	0	0	0	0	1	0	0	0	0	1	0	1	0	0
lm_egd	2	0	0	0	0	2	0	2	1	0	1	0	1	0	0	0	0	0	0	2	0	0	0	0	0	0	0	0	1	0	1	0	0	1	2	0	0	0	0	1	0	0	0	0	1	0	0	0	0
lm_f6900	2	0	0	0	0	1	0	3	1	0	1	0	1	0	0	0	0	1	0	1	0	0	0	0	0	0	0	0	1	0	1	0	0	1	2	0	1	0	0	1	0	0	0	0	1	0	0	0	0
lm_finland_1998	1	0	0	0	0	2	0	2	1	0	1	0	1	0	0	0	0	0	0	1	0	0	0	0	0	0	0	0	1	0	1	0	0	1	2	0	0	0	0	1	0	0	0	0	1	0	0	0	0
lm_fsl_f6_684	2	0	0	0	0	2	0	2	1	0	1	0	1	0	0	0	0	0	0	1	0	0	0	0	0	0	0	0	1	1	1	0	0	1	2	0	0	0	0	1	0	0	0	0	1	0	0	0	0
lm_fsl_j1_194	2	1	0	1	0	1	0	2	1	0	1	0	1	0	0	0	0	0	1	1	0	0	0	0	0	0	0	0	1	0	1	1	0	1	2	0	0	0	0	1	1	1	0	0	0	0	1	0	1
lm_fsl_j2_071	2	0	0	1	0	0	0	2	1	0	0	0	1	0	0	0	0	1	0	1	1	1	0	0	0	0	0	0	1	0	1	0	0	1	1	0	0	1	0	1	0	1	0	0	0	0	0	0	0
lm_fsl_n1_017	2	0	1	1	0	2	0	3	1	0	1	0	1	0	0	1	0	0	1	1	0	0	0	1	0	0	0	0	2	0	1	1	0	1	2	0	0	0	0	1	1	1	0	0	0	0	1	0	1
lm_fsl_n3_165	2	0	0	0	0	1	0	3	1	0	1	0	1	0	0	0	0	0	0	1	0	0	0	1	0	0	1	0	1	0	1	0	0	1	2	0	0	0	0	1	0	0	0	0	1	0	0	0	0
lm_fsl_r2_503	2	0	1	1	0	0	0	2	1	0	1	0	1	0	0	0	0	0	1	1	0	0	0	1	0	0	0	0	1	0	1	1	0	1	2	0	1	0	0	1	1	1	0	0	0	0	1	0	1
lm_fsl_r2_561	2	0	0	0	0	1	0	2	1	0	1	0	1	0	0	0	0	0	0	1	0	0	0	0	0	0	0	0	1	0	1	0	0	1	2	0	0	0	0	1	0	0	0	0	1	0	0	0	0
lm_gca_000438585	2	0	1	1	0	1	0	2	1	0	1	0	1	0	0	0	0	0	1	1	0	0	0	1	0	0	0	0	1	0	1	1	0	1	2	0	1	0	0	2	1	1	0	0	0	0	1	0	1
lm_gca_000438605	1	0	0	0	0	1	0	2	1	0	1	0	1	0	0	0	0	0	0	1	0	0	0	0	0	0	0	0	1	0	1	0	0	1	2	0	0	0	0	1	0	0	0	0	1	0	0	0	0
lm_gca_000438625	2	0	0	1	0	1	0	2	1	0	1	0	1	0	0	0	0	0	0	1	0	0	0	0	0	0	0	0	1	0	1	0	0	1	2	0	0	0	0	1	0	1	0	0	0	0	1	0	0
lm_gca_000438645	1	0	0	0	0	1	0	2	1	0	1	0	1	0	0	0	0	0	0	1	0	0	0	0	0	0	0	0	1	0	1	0	0	1	2	0	0	0	0	1	0	0	0	0	1	0	0	0	0
lm_gca_000438665	2	0	0	1	0	1	0	2	1	0	1	0	1	0	0	0	0	0	0	1	0	0	0	0	0	0	0	0	2	0	1	0	0	1	2	0	1	0	0	1	0	1	0	1	0	0	1	0	0
lm_gca_000438685	2	0	1	1	0	2	0	2	1	0	0	0	1	0	0	0	0	0	1	1	0	0	0	1	0	0	0	0	3	0	1	1	0	1	2	0	0	0	0	2	1	1	0	0	0	0	1	1	1
lm_gca_000438705	2	0	0	1	0	1	0	2	1	0	1	0	1	0	0	0	0	0	1	1	0	0	0	0	0	0	0	0	1	0	1	0	0	1	2	0	1	0	0	1	1	0	0	0	0	0	1	0	0
lm_gca_000438725	2	0	0	1	0	1	0	2	1	0	1	0	1	0	0	0	0	0	1	1	0	0	0	0	0	0	0	0	1	0	1	0	0	1	2	0	1	0	0	1	1	0	0	0	0	0	1	0	0
lm_gca_000438745	2	0	0	1	0	1	0	2	1	0	1	0	1	0	0	0	0	0	1	1	0	0	0	0	0	0	0	0	1	0	1	0	0	1	2	0	1	0	0	1	1	0	0	0	0	0	1	0	0
lm_gca_000600015	2	0	0	1	0	2	0	2	1	0	1	0	1	0	0	0	0	0	0	1	0	0	0	1	0	0	0	0	1	0	1	0	0	1	2	0	0	0	0	1	0	1	0	1	0	0	1	0	0
lm_gca_000681515	2	0	0	1	0	2	0	2	1	0	1	0	1	0	0	0	0	0	0	1	0	0	0	0	0	0	0	0	1	0	1	0	0	1	2	0	0	0	0	1	0	0	0	0	0	0	1	0	0
lm_gca_000712385	1	0	0	0	0	2	0	2	1	0	1	0	1	0	0	0	0	1	0	1	0	0	0	0	0	0	0	0	1	0	1	0	0	1	2	0	1	0	0	1	0	0	0	0	1	0	0	0	0
lm_gca_000712425	1	0	0	0	0	2	0	2	1	0	1	0	1	0	0	0	0	1	0	1	0	0	0	0	0	0	0	0	1	0	1	0	0	1	2	0	1	0	0	1	0	0	0	0	1	0	0	0	0
lm_gca_000725925	2	1	0	1	1	1	0	2	1	0	1	0	1	0	0	0	0	0	0	1	0	0	0	0	0	0	0	0	2	0	1	0	0	1	2	0	1	0	0	1	0	1	0	0	0	0	1	0	0
lm_gca_000725945	2	0	0	0	0	1	0	2	1	0	1	0	1	0	0	0	0	0	1	1	1	0	0	0	0	0	0	0	1	0	1	0	0	1	2	0	0	0	0	1	1	0	0	0	1	0	0	1	1
lm_gca_000725955	2	1	0	1	0	2	0	2	1	0	1	0	1	0	0	0	0	0	1	1	0	0	0	0	0	0	0	0	1	0	1	0	0	1	2	0	0	0	0	1	1	1	0	0	0	0	1	0	1
lm_gca_000725985	2	1	0	1	1	1	0	2	1	0	1	0	1	0	0	0	0	0	0	1	0	0	0	0	0	0	0	0	2	0	1	0	0	1	2	0	1	0	0	1	0	1	0	0	0	0	1	0	0
lm_gca_000726005	2	1	0	1	1	1	0	2	1	0	1	0	1	0	0	0	0	0	0	1	0	0	0	0	0	0	0	0	2	0	1	0	0	1	2	0	1	0	0	1	0	1	0	0	0	0	1	0	0
lm_gca_000726025	2	0	0	0	0	1	0	2	1	0	1	0	1	0	0	0	0	0	1	1	1	0	0	0	0	0	0	0	1	0	1	0	0	1	2	0	0	0	0	1	1	0	0	0	1	0	0	1	1
lm_gca_000726045	2	0	0	1	0	2	0	2	1	0	1	0	1	0	0	0	0	0	1	1	0	0	0	0	0	0	0	0	1	0	1	0	0	1	2	0	0	0	0	1	1	1	0	0	0	0	1	0	1
lm_gca_000726065	2	0	0	1	0	2	0	2	1	0	1	0	1	0	0	0	0	1	0	1	0	0	0	0	0	0	0	0	1	0	1	0	0	1	2	0	0	0	0	1	0	1	0	0	0	0	1	0	1
lm_gca_000726075	2	0	0	1	0	1	0	2	1	0	1	0	1	0	0	0	0	0	0	1	0	0	0	0	0	0	0	0	1	0	1	0	0	1	2	0	1	0	0	1	0	0	0	0	0	0	1	0	0
lm_gca_000726105	2	1	0	1	0	2	0	2	1	0	1	0	1	0	0	0	0	0	1	1	0	0	0	0	0	0	0	0	1	0	1	0	0	1	2	0	0	0	0	1	1	1	0	0	0	0	1	0	1
lm_gca_000726125	2	1	0	1	0	2	0	2	1	0	1	0	1	0	0	0	0	0	1	1	0	0	0	0	0	0	0	0	1	0	1	0	0	1	2	0	0	0	0	1	1	1	0	0	0	0	1	0	1
lm_gca_000726145	2	0	0	1	0	1	0	2	1	0	1	0	1	0	0	0	0	0	1	1	0	0	0	0	0	0	0	0	1	0	1	0	0	1	2	0	0	0	0	1	1	1	0	0	0	0	1	0	2
lm_gca_000726155	2	0	0	1	0	1	0	2	1	0	1	0	1	0	0	0	0	0	0	1	0	0	0	0	0	0	0	0	1	0	1	0	0	1	2	0	0	0	0	1	0	1	0	0	0	0	1	0	0
lm_gca_000726175	2	0	0	1	0	1	0	2	1	0	1	0	1	0	0	0	0	0	1	1	0	0	0	0	0	0	0	0	1	0	1	0	0	1	2	0	0	0	0	1	1	1	0	0	0	0	1	0	2
lm_gca_000726185	1	0	0	0	0	2	0	1	1	0	1	0	1	0	0	0	0	0	0	1	0	0	0	0	0	0	0	0	1	0	1	0	0	1	2	0	0	0	0	1	0	0	0	0	1	0	0	0	0
lm_gca_000726225	2	0	0	1	0	1	0	2	1	0	1	0	1	0	0	0	0	0	1	1	0	0	0	0	0	0	0	0	1	0	1	0	0	1	2	0	1	0	0	1	1	0	0	0	0	0	1	0	0
lm_gca_000726235	2	1	0	1	0	1	0	2	1	0	2	0	1	0	0	0	0	0	0	1	0	0	0	1	0	0	0	0	1	0	1	0	0	1	2	0	0	0	0	1	0	1	0	0	0	0	1	0	1
lm_gca_000726265	2	1	0	1	0	1	0	2	1	0	1	0	1	0	0	0	0	0	0	1	0	0	0	0	0	0	0	0	1	0	1	0	0	1	2	0	0	0	0	1	0	1	0	0	0	0	1	1	0
lm_gca_000726275	2	1	0	1	0	1	0	2	1	0	1	0	1	0	0	0	0	0	0	1	0	0	0	0	0	0	0	0	1	0	1	0	0	1	2	0	0	0	0	1	0	1	0	0	0	0	1	1	0
lm_gca_000726305	2	0	0	1	1	1	0	2	1	0	2	0	1	0	0	0	0	0	0	1	0	0	0	1	0	0	0	0	2	0	1	0	0	1	2	0	0	0	0	1	0	1	0	0	0	0	1	0	0
lm_gca_000726325	2	1	0	1	0	2	0	2	1	0	1	0	1	0	0	0	0	0	1	1	0	0	0	0	0	0	0	0	1	0	1	0	0	1	2	0	0	0	0	1	1	1	0	0	0	0	1	0	1
lm_gca_000726335	2	0	0	1	0	2	0	2	1	0	1	0	1	0	0	0	0	0	1	1	0	0	0	0	0	0	0	0	1	0	1	0	0	1	2	0	0	0	0	1	1	1	0	0	0	0	1	0	1
lm_gca_000726355	2	0	0	1	0	1	0	2	1	0	1	0	1	0	0	0	0	0	1	1	0	0	0	0	0	0	0	0	1	0	1	0	0	1	2	0	1	0	0	1	1	0	0	0	0	0	1	0	0
lm_gca_000726385	2	0	0	1	0	2	0	2	1	0	1	0	1	0	0	0	0	1	0	1	0	0	0	0	0	0	0	0	1	0	1	0	0	1	2	0	0	0	0	1	0	1	0	0	0	0	1	0	1
lm_gca_000726395	2	0	0	1	1	1	0	2	1	0	2	0	1	0	0	0	0	0	0	1	0	0	0	1	0	0	0	0	2	0	1	0	0	1	2	0	0	0	0	1	0	1	0	0	0	0	1	0	0
lm_gca_000726425	2	0	0	1	0	1	0	2	1	0	1	0	1	0	0	0	0	0	0	1	0	0	0	0	0	0	0	0	1	0	1	0	0	1	2	0	0	0	0	1	0	1	0	0	0	0	1	0	0
lm_gca_000726445	2	1	0	1	0	2	0	2	1	0	1	0	1	0	0	0	0	0	1	1	0	0	0	0	0	0	0	0	1	0	1	0	0	1	2	0	0	0	0	1	1	1	0	0	0	0	1	0	1
lm_gca_000726465	2	1	0	1	0	2	0	2	1	0	1	0	1	0	0	0	0	0	1	1	0	0	0	0	0	0	0	0	1	0	1	0	0	1	2	0	0	0	0	1	1	1	0	0	0	0	1	0	1
lm_gca_000726475	2	1	0	1	0	1	0	2	1	0	1	0	1	0	0	0	0	0	0	1	0	0	0	0	0	0	0	0	1	0	1	0	0	1	2	0	0	0	0	1	0	1	0	0	0	0	0	1	0
lm_gca_000726505	2	1	0	1	0	1	0	2	1	0	1	0	1	0	0	0	0	0	0	1	0	0	0	0	0	0	0	0	1	0	1	0	0	1	2	0	0	0	0	1	0	1	0	0	0	0	1	1	0
lm_gca_000726525	2	0	0	1	0	1	0	2	1	0	1	0	1	0	0	0	0	0	1	1	0	0	0	0	0	0	0	0	1	0	1	0	0	1	2	0	1	0	0	1	1	0	0	0	0	0	1	0	0
lm_gca_000726545	2	0	0	1	0	1	0	2	1	0	1	0	1	0	0	0	0	0	1	1	0	0	0	0	0	0	0	0	1	0	1	0	0	1	2	0	1	0	0	1	1	0	0	0	0	0	1	0	0
lm_gca_000726555	2	0	0	1	0	1	0	2	1	0	1	0	1	0	0	0	0	0	1	1	0	0	0	0	0	0	0	0	1	0	1	0	0	1	2	0	1	0	0	1	1	0	0	0	0	0	1	0	0
lm_gca_000726585	2	1	0	1	0	2	0	2	1	0	1	0	1	0	0	0	0	0	1	1	0	0	0	0	0	0	0	0	1	0	1	0	0	1	2	0	0	0	0	1	1	1	0	0	0	0	1	0	1
lm_gca_000726605	2	0	0	1	0	1	0	2	1	0	1	0	1	0	0	0	0	0	1	1	0	0	0	0	0	0	0	0	1	0	1	0	0	1	2	0	0	0	0	1	1	1	0	0	0	0	1	0	2
lm_gca_000726625	2	1	0	1	0	2	0	2	1	0	1	0	1	0	0	0	0	0	1	1	0	0	0	0	0	0	0	0	1	0	1	0	0	1	2	0	0	0	0	1	1	1	0	0	0	0	1	0	1
lm_gca_000726635	2	0	0	1	0	1	0	2	1	0	1	0	1	0	0	0	0	0	1	1	0	0	0	0	0	0	0	0	1	0	1	0	0	1	2	0	1	0	0	1	1	0	0	0	0	0	1	0	0
lm_gca_000726655	2	1	0	1	0	2	0	2	1	0	1	0	1	0	0	0	0	0	1	1	0	0	0	0	0	0	0	0	1	0	1	0	0	1	2	0	0	0	0	1	1	1	0	0	0	0	1	0	1
lm_gca_000726685	2	0	0	1	0	1	0	2	1	0	1	0	1	0	0	0	0	0	1	1	0	0	0	0	0	0	0	0	1	0	1	0	0	1	2	0	0	0	0	1	1	0	0	0	0	0	1	1	0
lm_gca_000726695	2	1	0	1	0	1	0	2	1	0	1	0	1	0	0	0	0	0	0	1	0	0	0	0	0	0	0	0	1	0	1	0	0	1	2	0	0	0	0	1	0	1	0	0	0	0	1	1	0
lm_gca_000726705	2	0	0	1	0	2	0	2	1	0	1	0	1	0	0	0	0	1	0	1	0	0	0	0	0	0	0	0	1	0	1	0	0	1	2	0	0	0	0	1	0	1	0	0	0	0	1	0	1
lm_gca_000726725	2	0	0	1	0	1	0	2	1	0	1	0	1	0	0	0	0	0	0	1	0	0	0	0	0	0	0	0	1	0	1	0	0	1	2	0	0	0	0	1	0	1	0	0	0	0	1	0	0
lm_gca_000726765	2	0	0	1	1	1	0	2	1	0	2	0	1	0	0	0	0	0	0	1	0	0	0	1	0	0	0	0	2	0	1	0	0	1	2	0	0	0	0	1	0	1	0	0	0	0	1	0	0
lm_gca_000726775	2	1	0	1	0	2	0	2	1	0	1	0	1	0	0	0	0	0	1	1	0	0	0	0	0	0	0	0	1	0	1	0	0	1	2	0	0	0	0	1	1	1	0	0	0	0	1	0	1
lm_gca_000726805	2	1	0	1	0	2	0	2	1	0	1	0	1	0	0	0	0	0	1	1	0	0	0	0	0	0	0	0	1	0	1	0	0	1	2	0	0	0	0	1	1	1	0	0	0	0	1	0	1
lm_gca_000726815	2	0	0	1	1	1	0	2	1	0	2	0	1	0	0	0	0	0	0	1	0	0	0	1	0	0	0	0	2	0	1	0	0	1	2	0	0	0	0	1	0	1	0	0	0	0	1	0	0
lm_gca_000726845	2	0	0	1	0	1	0	2	1	0	1	0	1	0	0	0	0	0	1	1	0	0	0	0	0	0	0	0	1	0	1	0	0	1	2	0	0	0	0	1	1	0	0	0	0	0	1	1	0
lm_gca_000726865	2	1	0	1	0	2	0	2	1	0	1	0	1	0	0	0	1	0	1	1	0	0	0	0	0	0	0	0	1	0	1	0	0	1	2	0	0	0	0	1	1	1	0	0	0	0	1	0	1
lm_gca_000726885	2	1	0	1	0	1	0	2	1	0	1	0	1	0	0	0	0	0	0	1	0	0	0	0	0	0	0	0	1	0	1	0	0	1	2	0	0	0	0	1	0	1	0	0	0	0	0	1	0
lm_gca_000726905	2	0	0	1	0	2	0	2	1	0	1	0	1	0	0	0	0	1	0	1	0	0	0	0	0	0	0	0	1	0	1	0	0	1	2	0	0	0	0	1	0	1	0	0	0	0	1	0	1
lm_gca_000726915	2	0	0	1	0	1	0	2	1	0	1	0	1	0	0	0	0	0	0	1	0	0	0	0	0	0	0	0	1	0	1	0	0	1	2	0	0	0	0	1	0	1	0	0	0	0	1	0	0
lm_gca_000726925	2	1	0	1	0	2	0	2	1	0	1	0	1	0	0	0	0	0	1	1	0	0	0	0	0	0	0	0	1	0	1	0	0	1	2	0	0	0	0	1	1	0	0	0	0	0	1	1	0
lm_gca_000726965	2	1	0	1	0	2	0	2	1	0	1	0	1	0	0	0	0	0	1	1	0	0	0	0	0	0	0	0	1	0	1	0	0	1	2	0	0	0	0	1	1	1	0	0	0	0	1	0	1
lm_gca_000726985	2	0	0	1	0	1	0	2	1	0	1	0	1	0	0	0	0	0	0	1	0	0	0	0	0	0	0	0	1	0	1	0	0	1	2	0	0	0	0	1	0	1	0	0	0	0	1	0	0
lm_gca_000726995	2	1	0	1	0	2	0	2	1	0	1	0	1	0	0	0	1	0	1	1	0	0	0	0	0	0	0	0	1	0	1	0	0	1	2	0	0	0	0	1	1	1	0	0	0	0	1	0	1
lm_gca_000727015	2	0	0	1	0	1	0	2	1	0	1	0	1	0	0	0	0	0	0	1	0	0	0	0	0	0	0	0	1	0	1	0	0	1	2	0	0	0	0	1	0	1	0	0	0	0	1	0	0
lm_gca_000727045	2	1	0	1	0	2	0	2	1	0	1	0	1	0	0	0	0	0	1	1	0	0	0	0	0	0	0	0	1	0	1	0	0	1	2	0	0	0	0	1	1	1	0	0	0	0	1	0	1
lm_gca_000727065	2	0	0	1	0	2	0	2	1	0	1	0	1	0	0	0	0	1	0	1	0	0	0	0	0	0	0	0	1	0	1	0	0	1	2	0	0	0	0	1	0	1	0	0	0	0	1	0	1
lm_gca_000727085	2	0	0	1	1	1	0	2	1	0	2	0	1	0	0	0	0	0	0	1	0	0	0	1	0	0	0	0	2	0	1	0	0	1	2	0	0	0	0	1	0	1	0	0	0	0	1	0	0
lm_gca_000727095	2	1	0	1	0	1	0	2	1	0	1	0	1	0	0	0	0	0	1	1	0	0	0	0	0	0	0	0	1	0	1	0	0	1	2	0	0	0	0	1	1	0	0	0	0	0	1	1	0
lm_gca_000727125	2	0	0	1	0	1	0	2	1	0	1	0	1	0	0	0	0	0	1	1	0	0	0	0	0	0	0	0	1	0	1	0	0	1	2	0	1	0	0	1	1	0	0	0	0	0	1	0	0
lm_gca_000727145	2	0	0	1	0	1	0	2	1	0	1	0	1	0	0	0	0	0	1	1	0	0	0	0	0	0	0	0	1	0	1	0	0	1	2	0	1	0	0	1	1	0	0	0	0	0	1	0	0
lm_gca_000727165	2	1	0	1	0	1	0	2	1	0	1	0	1	0	0	0	0	0	1	1	0	0	0	0	0	0	0	0	1	0	1	0	0	1	2	0	0	0	0	1	1	0	0	0	0	0	1	1	0
lm_gca_000727175	2	1	0	1	0	1	0	2	1	0	1	0	1	0	0	0	0	0	1	1	0	0	0	0	0	0	0	0	1	0	1	0	0	1	2	0	0	0	0	1	1	0	0	0	0	0	1	1	0
lm_gca_000727205	2	0	0	1	0	1	0	2	1	0	1	0	1	0	0	0	0	0	1	1	0	0	0	0	0	0	0	0	1	0	1	0	0	1	2	0	0	0	0	1	1	0	0	0	0	0	1	1	0
lm_gca_000727225	2	0	0	1	0	1	0	2	1	0	1	0	1	0	0	0	0	0	1	1	0	0	0	0	0	0	0	0	1	0	1	0	0	1	2	0	0	0	0	1	1	1	0	0	0	0	1	0	2
lm_gca_000727245	2	0	0	0	0	1	0	2	1	0	1	0	1	0	0	0	0	0	1	1	1	0	0	0	0	0	0	0	1	0	1	0	0	1	2	0	0	0	0	1	1	0	0	0	1	0	0	1	1
lm_gca_000727255	2	1	0	1	0	2	0	2	1	0	1	0	1	0	0	0	0	0	1	1	0	0	0	0	0	0	0	0	1	0	1	0	0	1	2	0	0	0	0	1	1	1	0	0	0	0	1	0	1
lm_gca_000727285	2	0	0	1	1	1	0	2	1	0	1	0	1	0	0	0	0	0	0	1	0	0	0	0	0	0	0	0	2	0	1	0	0	1	2	0	0	0	0	1	0	1	0	0	0	0	1	1	0
lm_gca_000727305	2	1	0	1	0	2	0	2	1	0	1	0	1	0	0	0	1	0	1	1	0	0	0	0	0	0	0	0	1	0	1	0	0	1	2	0	0	0	0	1	1	1	0	0	0	0	1	0	1
lm_gca_000727315	2	1	0	1	0	2	0	2	1	0	1	0	1	0	0	0	0	0	1	1	0	0	0	0	0	0	0	0	1	0	1	0	0	1	2	0	0	0	0	1	1	1	0	0	0	0	1	0	1
lm_gca_000727345	2	1	0	1	0	2	0	2	1	0	1	0	1	0	0	0	0	0	1	1	0	0	0	0	0	0	0	0	1	0	1	0	0	1	2	0	0	0	0	1	1	1	0	0	0	0	1	0	1
lm_gca_000727355	2	0	0	1	0	2	0	2	1	0	1	0	1	0	0	0	0	1	0	1	0	0	0	0	0	0	0	0	1	0	1	0	0	1	2	0	0	0	0	1	0	1	0	0	0	0	1	0	1
lm_gca_000727385	2	0	0	0	0	1	0	2	1	0	1	0	1	0	0	0	0	1	0	1	0	0	0	0	0	0	0	0	1	0	1	0	0	1	2	0	0	0	0	1	0	0	0	0	1	0	0	1	0
lm_gca_000727395	2	0	0	1	1	1	0	2	1	0	1	0	1	0	0	0	0	0	0	1	0	0	0	0	0	0	0	0	2	0	1	0	0	1	2	0	0	0	0	1	0	1	0	0	0	0	1	0	0
lm_gca_000727405	2	0	0	1	1	1	0	2	1	0	2	0	1	0	0	0	0	0	0	1	0	0	0	1	0	0	0	0	2	0	1	0	0	1	2	0	0	0	0	1	0	1	0	0	0	0	1	0	0
lm_gca_000727445	2	0	0	1	1	1	0	2	1	0	2	0	1	0	0	0	0	0	0	1	0	0	0	1	0	0	0	0	2	0	1	0	0	1	2	0	0	0	0	1	0	1	0	0	0	0	1	0	0
lm_gca_000727465	2	0	0	1	0	2	0	2	1	0	1	0	1	0	0	0	0	1	0	1	0	0	0	0	0	0	0	0	1	0	1	0	0	1	2	0	0	0	0	1	0	1	0	0	0	0	1	0	1
lm_gca_000727495	2	0	0	1	1	1	0	2	1	0	2	0	1	0	0	0	0	0	0	1	0	0	0	1	0	0	0	0	2	0	1	0	0	1	2	0	0	0	0	1	0	1	0	0	0	0	1	0	0
lm_gca_000727515	2	1	0	1	0	1	0	2	1	0	2	0	1	0	0	0	0	0	0	1	0	0	0	1	0	0	0	0	1	0	1	0	0	1	2	0	0	0	0	1	0	1	0	0	0	0	1	0	1
lm_gca_000727545	2	0	0	1	0	1	0	2	1	0	1	0	1	0	0	0	0	0	0	1	0	0	0	0	0	0	0	0	1	0	1	0	0	1	2	0	0	0	0	1	0	1	0	0	0	0	1	0	0
lm_gca_000727565	2	0	0	1	0	1	0	2	1	0	1	0	1	0	0	0	0	0	1	1	0	0	0	0	0	0	0	0	1	0	1	0	0	1	2	0	0	0	0	1	1	0	0	0	0	0	1	1	0
lm_gca_000727585	2	1	0	1	0	2	0	2	1	0	1	0	1	0	0	0	0	0	1	1	0	0	0	0	0	0	0	0	1	0	1	0	0	1	2	0	0	0	0	1	1	1	0	0	0	0	1	0	1
lm_gca_000727605	2	1	0	1	0	2	0	2	1	0	1	0	1	0	0	0	1	0	1	1	0	0	0	0	0	0	0	0	1	0	1	0	0	1	2	0	0	0	0	1	1	1	0	0	0	0	1	0	1
lm_gca_000727625	2	0	0	1	1	1	0	2	1	0	2	0	1	0	0	0	0	0	0	1	0	0	0	1	0	0	0	0	2	0	1	0	0	1	2	0	0	0	0	1	0	1	0	0	0	0	1	0	0
lm_gca_000727635	2	0	0	1	0	1	0	2	1	0	1	0	1	0	0	0	0	0	1	1	0	0	0	0	0	0	0	0	1	0	1	0	0	1	2	0	1	0	0	1	1	0	0	0	0	0	1	0	0
lm_gca_000727655	2	0	0	1	0	2	0	2	1	0	1	0	1	0	0	0	0	1	0	1	0	0	0	0	0	0	0	0	1	0	1	0	0	1	2	0	0	0	0	1	0	1	0	0	0	0	1	0	1
lm_gca_000727665	2	1	0	1	0	2	0	2	1	0	1	0	1	0	0	0	0	0	1	1	0	0	0	0	0	0	0	0	1	0	1	0	0	1	2	0	0	0	0	1	1	1	0	0	0	0	1	0	1
lm_gca_000727705	2	0	0	1	1	1	0	2	1	0	2	0	1	0	0	0	0	0	0	1	0	0	0	1	0	0	0	0	2	0	1	0	0	1	2	0	0	0	0	1	0	1	0	0	0	0	1	0	0
lm_gca_000727725	2	1	0	1	0	2	0	2	1	0	1	0	1	0	0	0	1	0	1	1	0	0	0	0	0	0	0	0	1	0	1	0	0	1	2	0	0	0	0	1	1	1	0	0	0	0	1	0	1
lm_gca_000727735	2	0	0	1	1	1	0	2	1	0	1	0	1	0	0	0	0	0	0	1	0	0	0	0	0	0	0	0	2	0	1	0	0	1	2	0	0	0	0	1	0	1	0	0	0	0	1	0	0
lm_gca_000727755	2	0	0	1	0	2	0	2	1	0	1	0	1	0	0	0	0	0	1	1	0	0	0	0	0	0	0	0	1	0	1	0	0	1	2	0	0	0	0	1	1	1	0	0	0	0	1	0	1
lm_gca_000727765	2	0	0	1	1	1	0	2	1	0	2	0	1	0	0	0	0	0	0	1	0	0	0	1	0	0	0	0	2	0	1	0	0	1	2	0	0	0	0	1	0	1	0	0	0	0	1	0	0
lm_gca_000727805	2	0	0	1	0	1	0	2	1	0	1	0	1	0	0	0	0	0	0	1	0	0	0	0	0	0	0	0	1	0	1	0	0	1	2	0	0	0	0	1	0	1	0	0	0	0	1	0	0
lm_gca_000727825	2	0	0	1	0	2	0	2	1	0	1	0	1	0	0	0	0	0	0	1	0	0	0	0	0	0	0	0	1	0	1	0	0	1	2	0	0	0	0	1	0	1	0	0	0	0	1	0	0
lm_gca_000727845	2	0	0	1	0	1	0	2	1	0	1	0	1	0	0	0	0	0	0	1	0	0	0	0	0	0	0	0	1	0	1	0	0	1	2	0	0	0	0	1	0	1	0	0	0	0	1	0	0
lm_gca_000727865	2	1	0	1	0	2	0	2	1	0	1	0	1	0	0	0	0	0	1	1	0	0	0	0	0	0	0	0	1	0	1	0	0	1	2	0	0	0	0	1	1	1	0	0	0	0	1	0	1
lm_gca_000727885	2	1	0	1	0	1	0	2	1	0	1	0	1	0	0	0	0	0	0	1	0	0	0	0	0	0	0	0	1	0	1	0	0	1	2	0	0	0	0	1	0	1	0	0	0	0	0	1	0
lm_gca_000727905	2	1	0	1	1	1	0	2	1	0	1	0	1	0	0	0	0	0	0	1	0	0	0	0	0	0	0	0	2	0	1	0	0	1	2	0	0	0	0	1	0	1	0	0	0	0	1	0	0
lm_gca_000727915	2	0	0	1	0	2	0	2	1	0	1	0	1	0	0	0	0	1	0	1	0	0	0	0	0	0	0	0	1	0	1	0	0	1	2	0	0	0	0	1	0	1	0	0	0	0	1	0	1
lm_gca_000727925	2	1	0	1	0	1	0	2	1	0	1	0	1	0	0	0	0	0	1	1	0	0	0	0	0	0	0	0	1	0	1	0	0	1	2	0	0	0	0	1	1	0	0	0	0	0	1	1	0
lm_gca_000727945	2	1	0	1	0	2	0	2	1	0	1	0	1	0	0	0	1	0	1	1	0	0	0	0	0	0	0	0	1	0	1	0	0	1	2	0	0	0	0	1	1	1	0	0	0	0	1	0	1
lm_gca_000727985	2	0	0	1	1	1	0	2	1	0	2	0	1	0	0	0	0	0	0	1	0	0	0	1	0	0	0	0	2	0	1	0	0	1	2	0	0	0	0	1	0	1	0	0	0	0	1	0	0
lm_gca_000727995	2	0	0	1	0	1	0	2	1	0	1	0	1	0	0	0	0	0	0	1	0	0	0	0	0	0	0	0	1	0	1	0	0	1	2	0	0	0	0	1	0	1	0	0	0	0	1	0	0
lm_gca_000728015	2	0	0	1	1	1	0	2	1	0	2	0	1	0	0	0	0	0	0	1	0	0	0	1	0	0	0	0	2	0	1	0	0	1	2	0	0	0	0	1	0	1	0	0	0	0	1	0	0
lm_gca_000728045	2	1	0	1	0	2	0	2	1	0	1	0	1	0	0	0	0	0	1	1	0	0	0	0	0	0	0	0	1	0	1	0	0	1	2	0	0	0	0	1	1	1	0	0	0	0	1	0	1
lm_gca_000728055	2	1	0	1	1	1	0	2	1	0	2	0	1	0	0	0	0	0	0	1	0	0	0	1	0	0	0	0	2	0	1	0	0	1	2	0	0	0	0	1	0	1	0	0	0	0	1	0	0
lm_gca_000728065	2	1	0	1	0	1	0	2	1	0	1	0	1	0	0	0	0	0	1	1	0	0	0	0	0	0	0	0	1	0	1	0	0	1	2	0	0	0	0	1	1	0	0	0	0	0	1	1	0
lm_gca_000728105	2	0	0	1	0	1	0	2	1	0	1	0	1	0	0	0	0	0	1	1	0	0	0	0	0	0	0	0	1	0	1	0	0	1	2	0	0	0	0	1	1	0	0	0	0	0	1	1	0
lm_gca_000728125	2	1	0	1	0	1	0	2	1	0	1	0	1	0	0	0	0	0	1	1	0	0	0	0	0	0	0	0	1	0	1	0	0	1	2	0	0	0	0	1	1	0	0	0	0	0	1	1	0
lm_gca_000728135	2	1	0	1	1	1	0	2	1	0	2	0	1	0	0	0	0	0	0	1	0	0	0	1	0	0	0	0	2	0	1	0	0	1	2	0	0	0	0	1	0	1	0	0	0	0	1	0	0
lm_gca_000728145	2	1	0	1	0	2	0	2	1	0	1	0	1	0	0	0	0	0	1	1	0	0	0	0	0	0	0	0	1	0	1	0	0	1	2	0	0	0	0	1	1	1	0	0	0	0	1	0	1
lm_gca_000728185	2	1	0	1	0	2	0	2	1	0	1	0	1	0	0	0	0	0	1	1	0	0	0	0	0	0	0	0	1	0	1	0	0	1	2	0	0	0	0	1	1	1	0	0	0	0	1	0	1
lm_gca_000728205	2	0	0	1	0	1	0	2	1	0	1	0	1	0	0	0	0	0	1	1	0	0	0	0	0	0	0	0	1	0	1	0	0	1	2	0	1	0	0	1	1	0	0	0	0	0	1	0	0
lm_gca_000728215	2	0	0	1	0	1	0	2	1	0	1	0	1	0	0	0	0	0	0	1	0	0	0	0	0	0	0	0	1	0	1	0	0	1	2	0	0	0	0	1	0	1	0	0	0	0	1	0	0
lm_gca_000728245	2	0	0	1	0	1	0	2	1	0	1	0	1	0	0	0	0	0	0	1	0	0	0	0	0	0	0	0	1	0	1	0	0	1	2	0	0	0	0	1	0	1	0	0	0	0	1	0	0
lm_gca_000728265	2	0	0	1	0	1	0	2	1	0	1	0	1	0	0	0	0	0	1	1	0	0	0	0	0	0	0	0	1	0	1	0	0	1	2	0	0	0	0	1	1	1	0	0	0	0	1	0	2
lm_gca_000728275	2	0	0	1	0	2	0	2	1	0	1	0	1	0	0	0	0	1	0	1	0	0	0	0	0	0	0	0	1	0	1	0	0	1	2	0	0	0	0	1	0	1	0	0	0	0	1	0	1
lm_gca_000728305	2	1	0	1	0	1	0	2	1	0	2	0	1	0	0	0	0	0	0	1	0	0	0	1	0	0	0	0	1	0	1	0	0	1	2	0	0	0	0	1	0	1	0	0	0	0	0	0	1
lm_gca_000728325	2	1	0	1	0	2	0	2	1	0	1	0	1	0	0	0	0	0	1	1	0	0	0	0	0	0	0	0	1	0	1	0	0	1	2	0	0	0	0	1	1	1	0	0	0	0	1	0	1
lm_gca_000728345	2	0	0	1	0	1	0	2	1	0	1	0	1	0	0	0	0	0	0	1	0	0	0	0	0	0	0	0	1	0	1	0	0	1	2	0	0	0	0	1	0	1	0	0	0	0	1	0	0
lm_gca_000728365	2	0	0	1	1	1	0	2	1	0	1	0	1	0	0	0	0	0	0	1	0	0	0	0	0	0	0	0	2	0	1	0	0	1	2	0	0	0	0	1	0	1	0	0	0	0	1	1	0
lm_gca_000728385	2	1	0	1	0	2	0	2	1	0	1	0	1	0	0	0	0	0	1	1	0	0	0	0	0	0	0	0	1	0	1	0	0	1	2	0	0	0	0	1	1	1	0	0	0	0	1	0	1
lm_gca_000728405	2	0	0	0	0	1	0	2	1	0	1	0	1	0	0	0	0	1	0	1	0	0	0	0	0	0	0	0	1	0	1	0	0	1	2	0	0	0	0	1	0	0	0	0	1	0	0	1	0
lm_gca_000728415	2	1	0	1	0	2	0	2	1	0	1	0	1	0	0	0	0	0	1	1	0	0	0	0	0	0	0	0	1	0	1	0	0	1	2	0	0	0	0	1	1	1	0	0	0	0	1	0	1
lm_gca_000728425	2	0	0	1	0	1	0	2	1	0	1	0	1	0	0	0	0	0	0	1	0	0	0	0	0	0	0	0	1	0	1	0	0	1	2	0	0	0	0	1	0	1	0	0	0	0	1	0	0
lm_gca_000728465	2	0	0	1	0	1	0	2	1	0	1	0	1	0	0	0	0	0	1	1	0	0	0	0	0	0	0	0	1	0	1	0	0	1	2	0	0	0	0	1	1	0	0	0	0	0	1	1	0
lm_gca_000728485	2	0	0	1	0	1	0	2	1	0	1	0	1	0	0	0	0	0	0	1	0	0	0	0	0	0	0	0	1	0	1	0	0	1	2	0	0	0	0	1	0	1	0	0	0	0	1	0	0
lm_gca_000728495	2	1	0	1	0	2	0	2	1	0	1	0	1	0	0	0	0	0	1	1	0	0	0	0	0	0	0	0	1	0	1	0	0	1	2	0	0	0	0	1	1	1	0	0	0	0	1	0	1
lm_gca_000728505	2	1	0	1	0	2	0	2	1	0	1	0	1	0	0	0	0	0	1	1	0	0	0	0	0	0	0	0	1	0	1	0	0	1	2	0	0	0	0	1	1	1	0	0	0	0	1	0	1
lm_gca_000728525	2	0	0	1	0	1	0	2	1	0	1	0	1	0	0	0	0	0	0	1	0	0	0	0	0	0	0	0	1	0	1	0	0	1	2	0	0	0	0	1	0	1	0	0	0	0	1	0	0
lm_gca_000728565	2	1	0	1	0	2	0	2	1	0	1	0	1	0	0	0	0	0	1	1	0	0	0	0	0	0	0	0	1	0	1	0	0	1	2	0	0	0	0	1	1	1	0	0	0	0	1	0	1
lm_gca_000728585	2	0	0	1	1	1	0	2	1	0	2	0	1	0	0	0	0	0	0	1	0	0	0	1	0	0	0	0	2	0	1	0	0	1	2	0	0	0	0	1	0	1	0	0	0	0	1	0	0
lm_gca_000728595	2	1	0	1	0	2	0	2	1	0	1	0	1	0	0	0	0	0	1	1	0	0	0	0	0	0	0	0	1	0	1	0	0	1	2	0	0	0	0	1	1	1	0	0	0	0	1	0	1
lm_gca_000728615	2	0	0	1	0	1	0	2	1	0	1	0	1	0	0	0	0	0	0	1	0	0	0	0	0	0	0	0	1	0	1	0	0	1	2	0	0	0	0	1	0	1	0	0	0	0	1	0	0
lm_gca_000728645	2	0	0	1	1	1	0	2	1	0	2	0	1	0	0	0	0	0	0	1	0	0	0	1	0	0	0	0	2	0	1	0	0	1	2	0	0	0	0	1	0	1	0	0	0	0	1	0	0
lm_gca_000728665	2	1	0	1	0	2	0	2	1	0	1	0	1	0	0	0	0	0	1	1	0	0	0	0	0	0	0	0	1	0	1	0	0	1	2	0	0	0	0	1	1	1	0	0	0	0	1	0	1
lm_gca_000728675	2	0	0	1	0	2	0	2	1	0	1	0	1	0	0	0	0	1	0	1	0	0	0	0	0	0	0	0	1	0	1	0	0	1	2	0	0	0	0	1	0	1	0	0	0	0	1	0	1
lm_gca_000728685	2	0	0	1	1	1	0	2	1	0	1	0	1	0	0	0	0	0	0	1	0	0	0	0	0	0	0	0	2	0	1	0	0	1	2	0	0	0	0	1	0	1	0	0	0	0	1	1	0
lm_gca_000728725	2	0	0	1	0	2	0	2	1	0	1	0	1	0	0	0	0	1	0	1	0	0	0	0	0	0	0	0	1	0	1	0	0	1	2	0	0	0	0	1	0	1	0	0	0	0	1	0	1
lm_gca_000728745	2	1	0	1	0	2	0	2	1	0	1	0	1	0	0	0	0	0	1	1	0	0	0	0	0	0	0	0	1	0	1	0	0	1	2	0	0	0	0	1	1	1	0	0	0	0	1	0	1
lm_gca_000728765	2	0	0	1	0	1	0	2	1	0	1	0	1	0	0	0	0	0	0	1	0	0	0	0	0	0	0	0	1	0	1	0	0	1	2	0	0	0	0	1	0	1	0	0	0	0	1	0	0
lm_gca_000728775	2	0	0	1	0	1	0	2	1	0	1	0	1	0	0	0	0	0	0	1	0	0	0	0	0	0	0	0	1	0	1	0	0	1	2	0	0	0	0	1	0	1	0	0	0	0	1	0	0
lm_gca_000728805	2	0	0	1	0	2	0	2	1	0	1	0	1	0	0	0	0	1	0	1	0	0	0	0	0	0	0	0	1	0	1	0	0	1	2	0	0	0	0	1	0	1	0	0	0	0	1	0	1
lm_gca_000728825	2	0	0	1	0	1	0	2	1	0	1	0	1	0	0	0	0	0	1	1	0	0	0	0	0	0	0	0	1	0	1	0	0	1	2	0	1	0	0	1	1	0	0	0	0	0	1	0	0
lm_gca_000728845	2	1	0	1	0	2	0	2	1	0	1	0	1	0	0	0	1	0	1	1	0	0	0	0	0	0	0	0	1	0	1	0	0	1	2	0	0	0	0	1	1	1	0	0	0	0	1	0	1
lm_gca_000728855	2	1	0	1	0	1	0	2	1	0	2	0	1	0	0	0	0	0	0	1	0	0	0	1	0	0	0	0	1	0	1	0	0	1	2	0	0	0	0	1	0	1	0	0	0	0	1	0	1
lm_gca_000728885	2	0	0	1	0	1	0	2	1	0	1	0	1	0	0	0	0	0	0	1	0	0	0	0	0	0	0	0	1	0	1	0	0	1	2	0	0	0	0	1	0	1	0	0	0	0	1	0	0
lm_gca_000728905	2	0	0	1	0	2	0	2	1	0	1	0	1	0	0	0	0	1	0	1	0	0	0	0	0	0	0	0	1	0	1	0	0	1	2	0	0	0	0	1	0	1	0	0	0	0	1	0	1
lm_gca_000728925	2	1	0	1	0	2	0	2	1	0	1	0	1	0	0	0	0	0	1	1	0	0	0	0	0	0	0	0	1	0	1	0	0	1	2	0	0	0	0	1	1	1	0	0	0	0	1	0	1
lm_gca_000728935	2	1	0	1	0	1	0	2	1	0	1	0	1	0	0	0	0	0	1	1	0	0	0	0	0	0	0	0	1	0	1	0	0	1	2	0	0	0	0	1	1	0	0	0	0	0	1	1	0
lm_gca_000728945	2	0	0	1	0	1	0	2	1	0	1	0	1	0	0	0	0	0	1	1	0	0	0	0	0	0	0	0	1	0	1	0	0	1	2	0	0	0	0	1	1	0	0	0	0	0	1	1	0
lm_gca_000728975	2	1	0	1	0	1	0	2	1	0	1	0	1	0	0	0	0	0	1	1	0	0	0	0	0	0	0	0	1	0	1	0	0	1	2	0	0	0	0	1	1	0	0	0	0	0	1	1	0
lm_gca_000729005	2	1	0	1	0	2	0	2	1	0	1	0	1	0	0	0	0	0	1	1	0	0	0	0	0	0	0	0	1	0	1	0	0	1	2	0	0	0	0	1	1	1	0	0	0	0	1	0	1
lm_gca_000729015	2	1	0	1	0	2	0	2	1	0	1	0	1	0	0	0	0	0	1	1	0	0	0	0	0	0	0	0	1	0	1	0	0	1	2	0	0	0	0	1	1	1	0	0	0	0	1	0	1
lm_gca_000729045	2	0	0	1	0	2	0	2	1	0	1	0	1	0	0	0	0	1	0	1	0	0	0	0	0	0	0	0	1	0	1	0	0	1	2	0	0	0	0	1	0	1	0	0	0	0	1	0	1
lm_gca_000729055	2	1	0	1	0	1	0	2	1	0	1	0	1	0	0	0	0	0	1	1	0	0	0	0	0	0	0	0	1	0	1	0	0	1	2	0	0	0	0	1	1	0	0	0	0	0	1	1	0
lm_gca_000729075	2	0	0	1	1	1	0	2	1	0	2	0	1	0	0	0	0	0	0	1	0	0	0	1	0	0	0	0	2	0	1	0	0	1	2	0	0	0	0	1	0	1	0	0	0	0	1	0	0
lm_gca_000729095	2	0	0	1	0	2	0	2	1	0	1	0	1	0	0	0	0	1	0	1	0	0	0	0	0	0	0	0	1	0	1	0	0	1	2	0	0	0	0	1	0	1	0	0	0	0	1	0	1
lm_gca_000729125	2	1	0	1	0	1	0	2	1	0	1	0	1	0	0	0	0	0	1	1	0	0	0	0	0	0	0	0	1	0	1	0	0	1	2	0	0	0	0	1	1	0	0	0	0	0	1	1	0
lm_gca_000729135	2	0	0	1	1	1	0	2	1	0	2	0	1	0	0	0	0	0	0	1	0	0	0	1	0	0	0	0	2	0	1	0	0	1	2	0	1	0	0	1	0	1	0	0	0	0	1	0	0
lm_gca_000729145	2	0	0	1	0	1	0	2	1	0	1	0	1	0	0	0	0	0	1	1	0	0	0	0	0	0	0	0	1	0	1	0	0	1	2	0	1	0	0	1	1	0	0	0	0	0	1	0	0
lm_gca_000729185	2	0	0	1	1	1	0	2	1	0	1	0	1	0	0	0	0	0	0	1	0	0	0	0	0	0	0	0	2	0	1	0	0	1	2	0	1	0	0	1	0	1	0	0	0	0	1	0	0
lm_gca_000729195	2	1	0	1	0	2	0	2	1	0	1	0	1	0	0	0	0	0	1	1	0	0	0	0	0	0	0	0	1	0	1	0	0	1	2	0	0	0	0	1	1	1	0	0	0	0	1	0	1
lm_gca_000729225	2	0	0	1	0	1	0	2	1	0	1	0	1	0	0	0	0	0	0	1	0	0	0	0	0	0	0	0	1	0	1	0	0	1	2	0	0	0	0	1	0	1	0	0	0	0	1	0	0
lm_gca_000729235	2	0	0	1	0	1	0	2	1	0	1	0	1	0	0	0	0	0	1	1	0	0	0	0	0	0	0	0	1	0	1	0	0	1	2	0	0	0	0	1	1	0	0	0	0	0	1	1	0
lm_gca_000729245	2	1	0	1	0	1	0	2	1	0	1	0	1	0	0	0	0	0	1	1	0	0	0	0	0	0	0	0	1	0	1	0	0	1	2	0	0	0	0	1	1	0	0	0	0	0	1	1	0
lm_gca_000729285	2	0	0	1	0	1	0	2	1	0	1	0	1	0	0	0	0	0	0	1	0	0	0	0	0	0	0	0	1	0	1	0	0	1	2	0	0	0	0	1	0	1	0	0	0	0	1	0	0
lm_gca_000729305	2	1	0	1	0	2	0	2	1	0	1	0	1	0	0	0	0	0	1	1	0	0	0	0	0	0	0	0	1	0	1	0	0	1	2	0	0	0	0	1	1	1	0	0	0	0	1	0	1
lm_gca_000729325	2	0	0	1	0	1	0	2	1	0	1	0	1	0	0	0	0	0	1	1	0	0	0	0	0	0	0	0	1	0	1	0	0	1	2	0	1	0	0	1	1	0	0	0	0	0	1	0	0
lm_gca_000729345	2	0	0	1	0	1	0	2	1	0	1	0	1	0	0	0	0	0	1	1	0	0	0	0	0	0	0	0	1	0	1	0	0	1	2	0	0	0	0	1	1	0	0	0	0	0	1	1	0
lm_gca_000729355	2	1	0	1	0	2	0	2	1	0	1	0	1	0	0	0	0	0	1	1	0	0	0	0	0	0	0	0	1	0	1	0	0	1	2	0	0	0	0	1	1	1	0	0	0	0	1	0	1
lm_gca_000729385	2	1	0	1	0	2	0	2	1	0	1	0	1	0	0	0	0	0	1	1	0	0	0	0	0	0	0	0	1	0	1	0	0	1	2	0	0	0	0	1	1	1	0	0	0	0	1	0	1
lm_gca_000729405	2	0	0	1	0	1	0	2	1	0	1	0	1	0	0	0	0	0	0	1	0	0	0	0	0	0	0	0	1	0	1	0	0	1	2	0	0	0	0	1	0	1	0	0	0	0	1	0	0
lm_gca_000729415	2	0	0	0	0	1	0	2	1	0	1	0	1	0	0	0	0	0	1	1	1	0	0	0	0	0	0	0	1	0	1	0	0	1	2	0	0	0	0	1	1	0	0	0	1	0	0	1	1
lm_gca_000729445	2	0	0	1	0	1	0	2	1	0	1	0	1	0	0	0	0	0	1	1	0	0	0	0	0	0	0	0	1	0	1	0	0	1	2	0	0	0	0	1	1	0	0	0	0	0	1	1	0
lm_gca_000729465	2	1	0	1	0	2	0	2	1	0	1	0	1	0	0	0	0	0	1	1	0	0	0	0	0	0	0	0	1	0	1	0	0	1	2	0	0	0	0	1	1	1	0	0	0	0	1	0	1
lm_gca_000729475	2	0	0	1	0	1	0	2	1	0	1	0	1	0	0	0	0	0	1	1	0	0	0	0	0	0	0	0	1	0	1	0	0	1	2	0	1	0	0	1	1	0	0	0	0	0	1	0	0
lm_gca_000729485	2	1	0	1	0	2	0	2	1	0	1	0	1	0	0	0	0	0	1	1	0	0	0	0	0	0	0	0	1	0	1	0	0	1	2	0	0	0	0	1	1	1	0	0	0	0	1	0	1
lm_gca_000729505	2	0	0	1	1	1	0	2	1	0	2	0	1	0	0	0	0	0	0	1	0	0	0	1	0	0	0	0	2	0	1	0	0	1	2	0	0	0	0	1	0	1	0	0	0	0	1	0	0
lm_gca_000729545	2	0	0	1	1	1	0	2	1	0	2	0	1	0	0	0	0	0	0	1	0	0	0	1	0	0	0	0	2	0	1	0	0	1	2	0	0	0	0	1	0	1	0	0	0	0	1	0	0
lm_gca_000729555	2	1	0	1	0	2	0	2	1	0	1	0	1	0	0	0	0	0	1	1	0	0	0	0	0	0	0	0	1	0	1	0	0	1	2	0	0	0	0	1	1	1	0	0	0	0	1	0	1
lm_gca_000729565	2	0	0	0	0	2	0	2	1	0	1	0	1	0	0	0	0	0	1	1	1	0	0	0	0	0	0	0	1	0	1	0	0	1	2	0	0	0	0	1	1	0	0	0	1	0	0	0	1
lm_gca_000729595	2	1	0	1	0	1	0	2	1	0	1	0	1	0	0	0	0	0	0	1	0	0	0	0	0	0	0	0	1	0	1	0	0	1	2	0	0	0	0	1	0	1	0	0	0	0	0	1	0
lm_gca_000729625	2	0	0	0	0	1	0	2	1	0	1	0	1	0	0	0	0	0	1	1	1	0	0	0	0	0	0	0	1	0	1	0	0	1	2	0	0	0	0	1	1	0	0	0	1	0	0	1	1
lm_gca_000729645	2	0	0	0	0	1	0	2	1	0	1	0	1	0	0	0	0	0	1	1	1	0	0	0	0	0	0	0	1	0	1	0	0	1	2	0	0	0	0	1	1	0	1	0	1	0	0	1	1
lm_gca_000729665	2	0	0	1	0	2	0	2	1	0	1	0	1	0	0	0	1	0	0	1	0	0	0	0	0	0	0	0	1	0	1	0	0	0	2	0	1	0	0	1	0	1	0	0	0	0	1	0	0
lm_gca_000729685	2	0	0	1	0	2	0	2	1	0	1	0	1	0	0	0	0	0	1	1	0	0	0	0	0	0	0	0	1	0	1	0	0	1	2	0	0	0	0	1	1	1	0	0	0	0	1	0	1
lm_gca_000729705	2	0	0	1	1	1	0	2	1	0	2	0	1	0	0	0	0	0	0	1	0	0	0	1	0	0	0	0	2	0	1	0	0	1	2	0	0	0	0	1	0	1	0	0	0	0	1	0	0
lm_gca_000746625	1	0	0	0	1	2	0	2	1	0	1	0	1	0	0	0	0	1	0	1	0	0	0	0	0	0	0	0	1	0	1	0	0	1	2	0	1	0	0	1	0	0	0	0	1	0	0	0	0
lm_gca_000754025	2	0	0	1	0	2	0	2	1	0	1	0	1	0	0	0	0	0	0	1	0	0	0	0	0	0	0	0	1	0	1	0	0	1	2	0	0	0	0	1	0	0	0	0	0	0	1	0	0
lm_gca_000764125	2	0	0	1	0	1	0	2	1	0	1	0	1	0	0	0	0	0	1	1	0	0	0	0	0	0	0	0	1	0	1	0	0	1	2	0	1	0	0	1	1	0	0	0	0	0	1	0	0
lm_gca_000764145	2	0	0	1	1	1	0	2	1	0	1	0	1	0	0	0	0	0	0	1	0	0	0	0	0	0	0	0	2	0	1	0	0	1	2	0	0	0	0	1	0	1	0	0	0	0	1	0	0
lm_gca_000772595	2	0	0	1	0	1	0	2	1	0	1	0	1	0	1	0	0	0	0	1	0	0	0	0	0	0	0	0	2	0	1	0	0	1	2	0	0	0	0	1	0	1	0	1	0	0	1	0	0
lm_gca_000800335	2	0	0	1	0	2	0	2	1	0	1	0	1	0	0	0	0	0	0	1	0	0	0	1	0	0	0	0	1	0	1	0	0	1	2	0	0	0	0	1	0	1	0	1	0	0	1	0	0
lm_gca_000808055	2	0	0	1	0	2	0	2	1	0	1	0	1	0	0	0	0	0	0	1	0	0	0	0	0	0	0	0	1	0	1	0	0	1	2	0	0	0	0	1	0	0	0	0	0	0	1	0	0
lm_gca_000808125	2	0	0	0	0	2	0	2	1	0	1	0	1	0	0	0	0	0	0	1	0	0	0	0	0	0	0	0	1	0	1	0	0	1	2	0	0	0	0	1	0	0	0	0	1	0	0	0	0
lm_gca_000808135	2	0	0	0	0	2	0	2	1	0	1	0	1	0	0	0	0	0	0	1	0	0	0	0	0	0	0	0	1	0	1	0	0	1	2	0	0	0	0	1	0	0	0	0	1	0	0	0	0
lm_gca_000814545	2	0	0	0	0	1	0	2	1	0	1	0	1	0	0	0	0	0	1	1	0	0	0	0	0	0	0	0	1	0	1	0	0	1	2	0	0	0	0	1	1	0	0	0	1	0	0	0	1
lm_gca_000814555	2	1	0	0	0	2	0	2	1	0	1	0	1	0	0	0	0	0	1	1	1	0	0	1	0	0	0	0	1	0	1	0	0	1	2	0	0	0	0	1	1	0	0	0	1	0	0	0	1
lm_gca_000814565	2	0	0	0	0	1	0	2	1	0	1	0	1	0	0	0	0	0	1	1	0	0	0	0	0	0	0	0	1	0	1	0	0	1	2	0	0	0	0	1	1	0	0	0	1	0	0	0	1
lm_gca_000814575	2	0	0	0	0	1	0	2	1	0	1	0	1	0	0	0	0	0	1	1	0	0	0	0	0	0	0	0	1	0	1	0	0	1	2	0	0	0	0	1	1	0	0	0	1	0	0	0	1
lm_gca_000814625	2	0	0	0	0	1	0	2	1	0	1	0	1	0	0	0	0	0	1	1	0	0	0	0	0	0	0	0	1	0	1	0	0	1	2	0	0	0	0	1	1	0	0	0	1	0	0	0	1
lm_gca_000950775	2	0	0	1	0	2	0	2	1	0	1	0	1	0	0	0	0	0	0	1	0	0	0	0	0	0	0	0	1	0	1	0	0	1	2	0	0	0	0	1	0	1	0	0	0	0	1	0	0
lm_gca_000951975	2	0	0	0	0	1	0	2	1	0	1	0	1	0	0	0	0	0	0	1	0	0	0	0	0	0	0	0	1	0	1	0	0	1	2	0	0	0	0	1	0	0	0	0	1	0	0	1	0
lm_gca_000955685	2	0	0	1	0	1	0	2	1	0	1	0	1	0	0	0	0	0	0	1	0	0	0	0	0	0	0	0	1	0	1	0	0	1	2	0	0	0	0	1	0	1	0	0	0	0	1	1	0
lm_gca_000955695	2	0	0	1	0	1	0	2	1	0	1	0	1	0	0	0	0	0	0	1	0	0	0	0	0	0	0	0	1	0	1	0	0	1	2	0	0	0	0	1	0	1	0	0	0	0	1	1	0
lm_gca_000960145	2	0	0	0	0	2	0	2	1	0	1	0	1	0	0	0	0	0	0	1	0	0	0	0	0	0	0	0	1	0	1	0	0	1	2	0	0	0	0	1	0	0	0	0	1	0	0	0	0
lm_gca_000960155	2	0	0	1	0	2	0	2	1	0	1	0	1	0	0	0	0	0	0	1	0	0	0	1	0	0	0	0	1	0	1	0	0	1	2	0	0	0	0	1	0	1	0	1	0	0	1	0	0
lm_gca_000960445	2	0	0	1	0	1	0	2	1	0	1	0	1	0	0	0	0	0	0	1	0	0	0	0	0	0	0	0	1	0	1	0	0	1	2	0	0	0	0	1	0	1	0	0	0	0	1	1	0
lm_gca_000960455	2	0	0	1	0	1	0	2	1	0	1	0	1	0	0	0	0	0	0	1	0	0	0	0	0	0	0	0	1	0	1	0	0	1	2	0	0	0	0	1	0	1	0	0	0	0	1	1	0
lm_gca_000960575	2	0	0	1	0	1	0	2	1	0	1	0	1	0	0	0	0	0	0	1	0	0	0	0	0	0	0	0	1	0	1	0	0	1	2	0	0	0	0	1	0	1	0	0	0	0	1	1	0
lm_gca_000960815	2	0	0	1	0	1	0	2	1	0	1	0	1	0	0	0	0	0	0	1	0	0	0	0	0	0	0	0	1	0	1	0	0	1	2	0	0	0	0	1	0	1	0	0	0	0	1	1	0
lm_gca_000970525	2	0	0	0	0	1	0	2	1	0	1	0	1	0	0	0	0	0	1	1	0	0	0	0	0	0	0	0	1	0	1	0	0	1	2	0	0	0	0	1	1	0	0	0	1	0	0	0	1
lm_gca_000972995	2	0	0	0	0	2	0	2	1	0	1	0	1	0	0	0	0	0	0	1	0	0	0	0	0	0	0	0	1	0	1	0	0	1	2	0	0	0	0	1	0	0	0	0	1	0	0	0	0
lm_gca_000973005	2	0	0	0	0	2	0	2	1	0	1	0	1	0	0	0	0	0	0	1	1	0	0	0	0	0	0	0	1	0	1	0	0	1	2	0	0	0	0	1	0	0	0	0	1	0	0	0	0
lm_gca_000974325	2	0	0	1	0	2	0	2	1	0	0	0	1	0	0	1	0	0	0	1	0	0	1	1	0	0	0	0	0	0	1	0	0	1	2	0	0	0	0	0	0	1	0	1	0	0	1	0	0
lm_gca_000974345	2	0	0	1	0	2	0	2	1	0	1	0	1	0	0	0	0	0	0	1	0	0	0	1	0	0	0	0	0	0	1	0	0	1	2	0	0	0	0	0	0	1	0	0	0	0	1	0	0
lm_gca_000978685	2	0	0	0	0	1	0	2	1	0	1	0	1	0	0	0	0	0	0	1	0	0	0	0	0	0	0	0	1	0	1	0	0	1	2	0	0	0	0	1	0	0	0	0	1	0	0	0	0
lm_gca_000987705	2	0	0	0	0	1	0	2	0	0	1	0	1	0	0	0	1	0	0	1	0	0	0	0	0	0	0	0	1	0	1	0	0	1	2	0	1	0	0	1	0	1	0	0	0	0	1	0	0
lm_gca_001005925	2	0	0	1	0	1	0	2	1	0	1	0	1	0	0	0	0	0	1	1	0	0	0	0	0	0	0	0	1	0	1	0	0	1	2	0	0	0	0	1	1	1	0	0	0	0	1	0	1
lm_gca_001005985	2	0	0	0	0	2	0	2	1	0	1	0	1	0	0	0	0	0	0	1	0	0	0	0	0	0	0	0	1	0	1	0	0	1	2	0	0	0	0	1	0	0	0	0	1	0	0	0	0
lm_gca_001012875	2	0	0	0	0	2	0	3	1	0	1	0	1	0	0	0	0	1	1	1	0	0	0	0	0	0	0	0	1	0	1	0	0	1	2	0	0	0	0	0	1	0	0	0	1	0	0	0	1
lm_gca_001027065	1	0	0	0	0	1	0	2	1	0	1	0	1	0	0	0	0	0	0	1	0	0	0	0	0	1	0	0	1	0	1	0	0	1	2	0	1	0	0	1	0	0	0	0	1	0	0	0	0
lm_gca_001027085	2	0	0	0	0	1	0	2	1	0	1	0	1	0	0	0	0	0	0	1	0	0	0	0	0	0	0	0	1	0	1	0	0	1	2	0	0	0	0	1	0	0	0	0	1	0	0	0	0
lm_gca_001027125	2	0	0	0	0	1	0	2	1	0	1	0	1	0	0	0	0	0	0	1	0	0	0	0	0	0	0	0	1	0	1	0	0	1	2	0	0	0	0	1	0	0	0	0	1	0	0	0	0
lm_gca_001027165	2	0	0	1	0	1	0	2	1	0	1	0	1	0	0	0	0	0	0	1	0	0	0	0	0	0	0	0	1	0	1	0	0	1	2	0	0	0	0	1	0	1	0	0	0	0	1	0	0
lm_gca_001027205	2	0	0	0	0	1	0	2	1	0	1	0	1	0	0	0	0	0	0	1	0	0	0	0	0	0	0	0	1	0	1	0	0	1	2	0	0	0	0	1	0	0	0	0	1	0	0	0	0
lm_gca_001027245	2	0	0	0	0	1	0	2	1	0	1	0	1	0	0	0	0	0	0	1	0	0	0	0	0	0	0	0	1	0	1	0	0	1	2	0	0	0	0	1	0	0	0	0	1	0	0	0	0
lm_gca_001047715	2	0	0	1	0	2	0	2	1	0	1	0	1	0	0	0	0	0	0	1	0	0	0	0	0	0	0	0	1	0	1	0	0	1	2	0	0	0	0	1	0	1	0	0	1	0	1	0	0
lm_gca_001257495	2	0	0	1	0	2	0	2	1	0	1	0	1	0	0	0	0	0	0	1	0	0	0	0	0	0	0	0	1	0	1	0	0	1	2	0	0	0	0	1	0	1	0	0	1	0	1	0	0
lm_gca_001257505	2	0	0	1	0	2	0	2	1	0	1	0	1	0	0	0	0	0	0	1	0	0	0	0	0	0	0	0	1	0	1	0	0	1	2	0	0	0	0	1	0	1	0	0	1	0	1	0	0
lm_gca_001257515	2	0	0	1	0	2	0	2	1	0	1	0	1	0	0	0	0	0	0	1	0	0	0	0	0	0	0	0	1	0	1	0	0	1	2	0	0	0	0	1	0	1	0	0	1	0	1	0	0
lm_gca_001257525	2	0	0	1	0	2	0	2	1	0	1	0	1	0	0	0	0	0	0	1	0	0	0	0	0	0	0	0	1	0	1	0	0	1	2	0	0	0	0	1	0	1	0	0	1	0	1	0	0
lm_gca_001257575	2	0	0	1	0	2	0	2	1	0	1	0	1	0	0	0	0	0	0	1	0	0	0	0	0	0	0	0	1	0	1	0	0	1	2	0	0	0	0	1	0	1	0	0	1	0	1	0	0
lm_gca_001257585	2	0	0	1	0	2	0	2	1	0	1	0	1	0	0	0	0	0	0	1	0	0	0	0	0	0	0	0	1	0	1	0	0	1	2	0	0	0	0	1	0	1	0	0	1	0	1	0	0
lm_gca_001257595	2	0	0	1	0	2	0	2	1	0	1	0	1	0	0	0	0	0	0	1	0	0	0	0	0	0	0	0	1	0	1	0	0	1	2	0	0	0	0	1	0	1	0	0	1	0	1	0	0
lm_gca_001257635	2	0	0	1	0	2	0	2	1	0	1	0	1	0	0	0	0	0	0	1	0	0	0	0	0	0	0	0	1	0	1	0	0	1	2	0	0	0	0	1	0	1	0	0	1	0	1	0	0
lm_gca_001262395	2	0	0	0	0	2	0	2	1	0	1	0	1	0	0	0	0	0	0	1	1	0	0	0	0	0	0	0	1	0	1	0	0	1	2	0	0	0	0	1	0	0	0	0	1	0	0	0	0
lm_gca_001273505	2	0	0	1	0	2	0	2	1	0	1	0	1	0	0	0	0	0	0	1	0	0	0	0	0	0	0	0	1	0	1	0	0	1	2	0	0	0	0	1	0	1	0	0	1	0	1	0	0
lm_gca_001273535	2	0	0	1	0	2	0	2	1	0	1	0	1	0	0	0	0	0	0	1	0	0	0	0	0	0	0	0	1	0	1	0	0	1	2	0	0	0	0	1	0	1	0	0	1	0	1	0	0
lm_gca_001280245	1	0	0	0	0	2	0	2	1	0	1	0	1	0	0	0	0	1	0	1	0	0	0	0	0	0	0	0	1	0	1	0	0	1	2	0	0	0	0	1	0	0	0	0	1	0	0	0	0
lm_gca_001302385	1	0	0	0	0	2	0	2	1	0	1	0	1	0	0	0	0	1	0	1	0	0	0	0	0	0	0	0	1	0	1	0	0	1	2	0	0	0	0	1	0	0	0	0	1	0	0	0	0
lm_gca_001302395	2	0	0	0	0	1	0	2	1	0	1	0	1	0	0	0	0	0	0	1	0	0	0	0	0	0	0	0	1	0	1	0	0	1	2	0	0	0	0	1	0	0	0	0	1	0	0	0	0
lm_gca_001399895	2	1	0	0	0	2	0	3	1	0	1	0	1	0	0	0	0	0	0	1	0	0	0	0	0	0	0	0	2	0	1	0	0	1	2	0	0	0	0	1	0	0	0	0	1	0	0	0	0
lm_gca_001399905	2	0	1	1	0	2	0	2	1	0	1	0	1	0	0	0	0	0	1	1	0	0	0	1	0	0	0	0	1	0	1	0	0	1	2	0	0	0	0	1	1	1	0	0	0	0	1	0	1
lm_gca_001400985	0	0	0	1	0	0	0	0	2	1	0	1	0	0	0	0	0	0	0	0	0	0	0	1	0	0	0	0	0	0	1	0	0	0	1	0	0	0	0	0	0	0	0	1	0	0	0	0	0
lm_gca_001432365	2	0	0	0	0	1	0	2	1	0	1	0	1	0	0	0	0	1	0	1	0	0	0	0	0	0	0	0	1	0	1	0	0	1	2	0	0	0	0	1	0	0	0	0	1	0	0	0	0
lm_gca_001447225	2	0	0	1	0	2	0	2	1	0	1	0	1	0	0	0	0	0	0	1	0	0	0	1	0	0	0	0	1	0	1	0	0	1	2	0	0	0	0	1	0	1	0	1	0	0	1	0	0
lm_gca_001463975	2	0	0	0	0	1	0	2	0	0	1	0	1	0	0	0	0	0	0	1	0	0	0	0	0	0	0	0	1	0	1	0	0	1	2	0	1	0	0	1	0	1	0	1	0	0	1	0	0
lm_gca_001463985	2	1	0	0	0	1	0	2	1	0	1	0	1	0	0	0	0	0	0	1	0	0	0	0	0	0	0	0	1	0	1	0	0	1	2	0	1	0	0	1	0	1	0	1	0	0	1	0	0
lm_gca_001463995	2	0	0	0	0	2	0	2	0	0	1	0	1	0	0	0	0	0	0	1	0	0	0	0	0	0	0	0	1	0	1	0	0	0	2	0	0	0	0	1	0	0	0	0	1	0	0	0	0
lm_gca_001465135	2	0	0	0	0	1	0	2	0	0	1	0	1	0	0	0	0	0	1	1	0	0	0	0	0	0	0	0	1	0	1	1	0	1	2	0	0	0	0	1	1	0	0	0	1	0	0	0	0
lm_gca_001466015	2	0	0	0	0	2	0	2	1	0	1	0	1	0	0	0	0	0	0	1	0	0	0	0	0	0	0	0	1	0	1	0	0	1	2	0	0	0	0	1	0	0	0	0	1	0	0	0	0
lm_gca_001466025	2	0	0	1	0	2	0	3	1	0	1	0	1	0	0	0	0	0	0	1	0	0	0	0	0	0	0	0	2	0	1	0	0	1	2	0	0	0	0	1	0	1	0	0	0	0	1	1	0
lm_gca_001466035	2	1	0	0	0	2	0	3	1	0	1	0	1	0	0	0	0	1	0	1	0	0	0	0	0	0	0	0	1	0	1	0	0	1	2	0	1	0	0	1	0	0	0	0	1	0	0	0	0
lm_gca_001466075	2	0	0	0	0	2	0	3	1	0	1	0	1	0	0	0	0	1	0	1	0	0	0	0	0	0	0	0	1	0	1	0	0	1	2	0	0	0	0	1	0	0	0	0	1	0	0	0	0
lm_gca_001466095	2	0	0	0	0	2	0	3	1	0	1	0	1	0	0	0	0	1	0	1	0	0	0	0	0	0	0	0	1	0	1	0	0	1	2	0	0	0	0	1	0	0	0	0	1	0	0	0	0
lm_gca_001466115	2	0	0	0	0	2	0	2	1	0	1	0	1	0	0	0	0	1	0	1	0	0	0	0	0	0	0	0	1	0	1	0	0	1	2	0	0	0	0	1	0	0	0	0	1	0	0	0	0
lm_gca_001466135	2	0	0	0	0	1	0	3	1	0	1	0	1	0	0	0	0	0	1	1	0	0	0	1	1	0	1	0	1	0	1	1	0	1	2	0	0	0	0	1	1	0	0	0	1	0	0	0	0
lm_gca_001466155	2	0	0	0	0	2	0	3	1	0	1	0	1	0	0	0	0	0	0	1	0	0	0	1	1	0	1	0	1	0	1	0	0	1	2	0	0	0	0	1	0	0	0	0	1	0	0	0	0
lm_gca_001466165	2	0	0	0	0	2	0	3	1	0	1	0	1	0	0	0	0	0	1	1	0	0	0	1	1	0	1	0	1	0	1	1	0	1	2	0	0	0	0	1	1	0	0	0	1	0	0	0	0
lm_gca_001466195	2	0	0	0	0	2	0	3	1	0	1	0	1	0	0	0	0	0	0	1	0	0	0	1	1	0	1	0	1	0	1	0	0	1	2	0	0	0	0	1	0	0	0	0	1	0	0	0	0
lm_gca_001466215	3	0	0	0	0	2	0	2	1	0	1	0	1	0	0	0	0	1	0	1	0	0	0	0	0	0	0	0	1	0	1	0	0	1	2	0	0	0	0	1	0	0	0	0	1	0	0	0	0
lm_gca_001466235	2	0	0	1	0	0	0	2	1	1	1	0	1	0	0	0	0	0	0	1	0	0	0	2	0	0	0	0	1	0	1	0	0	1	2	0	0	0	0	1	0	1	0	0	0	0	0	0	0
lm_gca_001466255	2	0	0	1	0	2	0	2	1	0	1	0	1	0	0	0	0	0	0	1	0	0	0	0	0	0	0	0	1	0	1	0	0	1	2	0	0	0	0	1	0	1	0	0	0	0	1	0	0
lm_gca_001466265	2	0	1	1	0	1	0	2	1	0	1	0	1	0	0	0	0	0	1	1	0	0	0	1	0	0	0	0	1	0	1	0	0	1	2	0	1	0	0	1	1	1	0	0	0	0	1	0	1
lm_gca_001466295	2	0	0	1	0	1	0	2	1	0	1	0	1	0	0	0	1	0	0	1	0	0	0	0	0	0	0	0	2	0	1	0	0	1	2	0	0	0	0	1	0	1	0	0	0	0	1	0	0
lm_gca_001468565	2	0	1	1	0	2	0	2	1	0	1	0	1	0	0	0	0	0	1	1	0	0	0	1	0	0	0	0	2	0	1	1	0	1	2	0	0	0	0	1	1	1	0	0	0	0	1	0	1
lm_gca_001483225	0	0	0	0	0	0	0	1	0	0	0	0	1	0	0	0	0	0	0	0	0	0	0	0	0	0	0	0	0	0	0	0	0	0	1	0	0	0	0	0	0	0	0	0	0	0	0	0	0
lm_hcc23	2	0	0	0	0	2	0	3	0	0	1	0	1	0	0	0	0	1	0	1	1	1	0	0	0	0	0	1	1	0	1	0	0	1	1	0	0	0	0	1	0	1	0	0	0	0	0	0	0
lm_hpb2262	2	1	0	1	1	1	0	2	1	0	1	0	1	0	0	0	0	0	0	1	0	0	0	0	0	0	0	0	1	0	1	0	0	1	2	0	0	0	0	1	0	1	0	0	0	0	1	0	0
lm_j0161	2	1	0	0	0	1	0	3	1	0	1	0	1	0	0	0	0	1	0	1	0	0	0	0	0	0	0	0	1	0	1	0	0	1	2	0	1	0	0	1	0	0	0	0	1	0	0	0	0
lm_j2818	2	1	0	0	0	1	0	3	1	0	1	0	1	0	0	0	0	1	0	1	0	0	0	0	0	0	0	0	1	0	1	0	0	1	2	0	1	0	0	1	0	0	0	0	1	0	0	0	0
lm_l312	2	0	0	1	0	2	0	2	1	0	1	0	1	0	0	0	0	0	0	1	0	0	0	0	0	0	0	0	1	0	1	0	0	1	2	0	0	0	0	1	0	1	0	0	0	0	1	0	0
lm_l99	1	0	0	1	0	2	0	3	0	0	1	0	1	0	0	0	0	1	0	1	1	1	0	0	0	0	0	1	1	0	1	0	0	1	1	0	0	0	0	1	0	1	0	0	0	0	0	0	0
lm_lm_1823	1	0	0	0	0	2	0	1	1	0	0	0	1	0	0	0	0	1	1	1	1	0	0	1	0	0	0	0	1	0	1	0	0	0	0	0	0	0	0	1	1	0	0	0	1	0	0	0	1
lm_lm_1824	1	1	0	0	1	2	0	1	2	0	0	1	1	0	0	0	1	0	0	1	0	0	0	1	0	0	0	0	1	0	0	0	0	0	2	0	0	0	0	1	0	1	0	0	0	0	0	0	0
lm_lm_1840	1	0	0	0	0	0	1	3	0	1	0	0	0	0	0	0	0	0	0	1	0	0	0	1	0	0	1	0	1	0	1	0	0	0	0	0	0	0	0	1	0	0	0	0	0	0	0	0	0
lm_lm_1880	1	0	0	0	0	0	0	2	1	0	1	0	1	0	0	0	0	0	1	0	0	0	0	0	0	0	0	0	1	0	1	0	0	0	1	0	0	0	0	2	0	0	0	0	1	0	0	0	0
lm_lm_1886	0	0	0	0	0	0	0	0	0	0	0	1	0	0	0	0	0	0	0	1	0	0	0	0	0	0	0	0	0	0	1	0	0	1	1	0	0	0	0	1	0	0	0	0	0	0	0	0	0
lm_lm_1889	0	0	0	0	0	0	0	1	0	0	0	0	0	0	0	0	0	1	0	0	0	0	0	0	0	0	0	0	0	0	0	1	0	1	0	0	0	0	0	1	0	0	0	0	0	0	0	0	0
lm_m7	2	0	0	1	0	2	0	3	0	0	1	0	1	0	0	0	0	1	0	1	1	1	0	0	0	0	0	1	1	0	1	0	0	1	1	0	0	0	0	1	0	1	0	0	0	0	0	0	0
lm_n53_1	2	0	0	0	0	1	0	2	0	1	0	0	1	1	0	0	0	0	1	1	0	0	0	0	0	0	0	0	1	0	1	0	0	1	2	1	0	0	0	1	0	0	0	0	1	0	0	0	0
lm_n53_1_gca_000626575	2	0	0	0	0	1	0	2	1	0	0	0	1	0	0	0	0	0	1	1	0	0	0	0	0	0	0	0	1	0	1	0	0	1	2	0	0	0	0	1	1	0	0	0	1	0	0	0	1
lm_qoc1	1	0	0	0	0	2	0	2	1	0	1	0	1	0	0	0	0	0	0	1	0	0	0	0	0	0	0	0	1	0	1	0	0	1	2	0	0	0	0	1	0	0	0	0	1	0	0	0	0
lm_qoc2	1	0	0	0	0	2	0	2	1	0	1	0	1	0	0	0	0	1	0	1	0	0	0	0	0	0	0	0	1	0	1	0	0	1	2	0	0	0	0	1	0	0	0	0	1	0	0	0	0
lm_r479a	1	0	0	0	0	1	0	2	1	0	1	0	1	0	0	0	0	1	1	1	0	0	0	0	0	0	0	0	1	0	1	1	0	1	2	0	0	0	0	1	1	0	0	0	1	0	0	0	0
lm_serotype_1_2a_str_f6854	2	0	0	0	0	1	0	3	1	0	1	0	1	0	0	0	0	1	0	1	0	0	0	0	0	0	0	0	1	0	1	0	0	1	2	0	1	0	0	1	0	0	0	0	1	0	0	0	0
lm_serotype_4b_str_clip_80459	2	0	0	1	0	2	0	2	1	0	1	0	1	0	0	0	0	0	0	1	0	0	0	0	0	0	0	0	1	0	1	0	0	1	2	0	0	0	0	1	0	1	0	0	0	0	1	0	0
lm_serotype_4b_str_f2365	2	0	0	0	0	2	0	2	1	0	1	0	1	0	0	0	0	0	0	1	0	0	0	1	0	0	0	0	1	0	1	0	0	1	1	0	0	0	0	1	0	1	0	1	0	0	1	0	0
lm_serotype_4b_str_h7858	2	0	0	0	0	1	0	2	1	0	0	0	1	0	0	0	0	0	0	1	0	0	0	0	0	0	0	0	1	0	1	0	0	1	2	0	0	0	0	1	0	0	0	0	0	0	1	1	0
lm_serotype_4b_str_ll195	2	0	0	1	0	2	0	2	1	0	1	0	1	0	0	0	0	0	0	1	0	0	0	1	0	0	0	0	1	0	1	0	0	1	2	0	0	0	0	1	0	1	0	0	0	0	1	0	0
lm_serotype_4bv_str_ls542	2	0	0	1	0	1	0	2	1	0	1	0	1	0	0	0	0	0	0	1	0	0	0	0	0	0	0	0	1	0	1	0	0	1	2	0	0	0	0	1	0	1	0	0	1	0	1	0	0
lm_serotype_4bv_str_ls642	2	0	0	1	0	1	0	2	1	0	1	0	1	0	0	0	0	0	0	1	0	0	0	0	0	0	0	0	1	0	1	0	0	1	2	0	1	0	0	1	0	0	0	0	1	0	1	0	0
lm_serotype_4bv_str_ls643	2	0	0	1	0	2	0	2	1	0	1	0	1	0	0	0	0	0	0	1	0	0	0	0	0	0	0	0	1	0	1	0	0	1	2	0	0	0	0	1	0	1	0	0	1	0	1	0	0
lm_serotype_4bv_str_ls644	2	0	0	1	0	2	0	2	1	0	1	0	1	0	0	0	0	0	0	1	0	0	0	0	0	0	0	0	1	0	1	0	0	1	2	0	0	0	0	1	0	1	0	0	1	0	1	0	0
lm_serotype_4bv_str_ls645	2	0	0	1	0	2	0	2	1	0	1	0	1	0	0	0	0	0	0	1	0	0	0	0	0	0	0	0	1	0	1	0	0	1	2	0	0	0	0	1	0	1	0	0	1	0	1	0	0
lm_serotype_7_str_slcc2482	2	0	1	1	0	1	0	2	1	0	1	0	1	0	0	0	0	0	1	1	0	0	0	1	0	0	0	0	1	0	1	0	0	1	2	0	0	0	0	2	1	1	0	0	0	1	1	0	0
lm_shl001	1	1	0	0	0	1	0	2	1	0	1	0	1	0	0	0	0	0	0	1	0	0	0	0	0	0	0	0	1	0	1	0	0	1	2	0	0	0	0	1	0	0	0	0	1	0	0	0	0
lm_shl002	2	0	1	1	0	2	0	2	1	0	1	0	1	0	0	0	0	0	1	1	0	0	0	1	0	0	0	0	2	0	1	1	0	1	2	0	0	0	0	1	1	1	0	0	0	0	1	0	1
lm_shl004	1	0	0	0	0	1	0	2	1	0	1	0	1	0	0	0	0	1	1	1	0	0	0	0	0	0	0	0	1	0	1	1	0	1	2	0	0	0	0	1	1	0	0	0	1	0	0	0	0
lm_shl005	2	0	0	0	0	2	0	2	1	0	1	0	1	0	0	0	0	0	0	1	0	0	0	0	0	0	0	0	1	0	1	0	0	1	2	0	0	0	0	1	0	0	0	0	1	0	0	0	0
lm_shl006	2	0	0	0	0	1	0	2	1	0	1	0	1	0	0	0	0	0	0	1	0	0	0	0	0	0	0	0	1	0	1	0	1	1	2	0	0	0	0	1	0	0	0	0	1	0	0	0	0
lm_shl007	2	1	0	1	0	1	0	2	1	0	1	0	1	0	0	0	0	0	0	1	0	0	0	0	0	0	0	0	1	0	1	0	0	1	2	0	0	0	0	1	0	1	0	0	0	0	1	0	0
lm_shl008	2	0	1	1	0	2	0	2	1	0	1	0	1	0	0	0	0	0	1	1	0	0	0	1	0	0	0	0	2	0	1	0	0	1	2	0	0	0	0	1	1	1	0	0	0	0	1	0	1
lm_shl009	2	0	0	0	0	2	0	2	1	0	1	0	1	0	0	0	0	1	0	1	0	0	0	0	0	0	0	0	1	0	1	0	0	1	2	0	0	0	0	1	0	0	0	0	1	0	0	0	0
lm_shl010	2	0	0	1	0	2	0	2	1	0	1	0	1	0	0	0	0	0	0	1	0	0	0	0	0	0	0	0	2	0	1	0	0	1	2	0	0	0	1	1	0	1	0	0	0	0	1	0	0
lm_shl011	2	0	0	0	0	2	0	2	1	0	1	0	1	0	0	0	0	0	0	1	0	0	0	0	0	0	0	0	1	0	1	0	0	1	2	0	0	0	0	1	0	0	0	0	1	0	0	0	0
lm_shl012	2	1	0	1	0	1	0	2	1	0	1	0	1	0	0	0	0	0	0	1	0	0	0	0	0	0	0	0	1	0	1	0	0	1	2	0	0	0	0	1	0	1	0	0	0	0	1	0	0
lm_shl013	2	0	0	0	0	2	0	1	1	0	1	0	1	0	0	0	0	0	0	1	0	0	0	0	0	0	0	0	1	0	1	0	0	1	2	0	0	0	0	1	0	0	0	0	1	0	0	0	0
lm_slcc2372	2	0	0	0	0	1	0	2	0	0	1	0	1	0	0	0	0	0	1	1	0	0	0	0	0	0	0	0	1	0	1	1	0	1	2	0	0	0	0	1	1	0	0	0	1	0	0	0	0
lm_slcc2376	2	0	0	1	0	0	0	2	0	0	1	0	1	0	0	0	0	1	0	1	1	1	0	0	0	0	0	0	1	0	1	0	0	1	1	0	0	1	0	1	0	1	0	0	0	0	0	0	0
lm_slcc2378	2	0	0	1	0	1	0	2	1	0	1	0	1	0	0	0	0	0	0	1	0	0	0	0	0	0	0	0	2	0	1	0	0	1	2	0	0	0	0	1	0	1	0	1	0	0	1	0	0
lm_slcc2479	2	0	0	0	0	1	0	2	0	0	1	0	1	0	0	0	0	0	0	1	0	0	0	0	0	0	0	0	1	0	1	0	0	1	2	0	0	0	0	1	0	0	0	0	1	0	0	0	0
lm_slcc2540	2	0	0	1	0	1	0	2	1	0	1	0	1	0	0	0	0	0	0	1	0	0	0	0	0	0	0	0	1	0	1	0	0	1	2	0	0	0	0	2	0	1	0	0	0	0	1	0	0
lm_slcc2755	2	0	1	1	0	2	0	2	1	0	1	0	1	0	0	0	0	0	1	1	0	0	0	1	0	0	0	0	1	0	1	1	0	1	2	0	0	0	0	2	1	1	0	0	0	0	1	0	0
lm_slcc5850	2	0	0	0	0	2	0	2	0	0	1	0	1	0	0	0	0	0	0	2	0	0	0	0	0	0	0	0	1	0	1	0	0	1	2	0	0	0	0	1	0	0	0	0	1	0	0	0	0
lm_slcc7179	2	0	0	0	0	2	0	2	0	0	1	0	1	0	0	0	0	1	0	1	0	0	0	0	0	0	0	0	1	0	1	0	0	1	2	0	0	0	0	1	0	0	0	0	1	0	0	0	0
lm_wslc1001	2	0	0	0	0	2	0	2	1	0	1	0	1	0	0	0	0	0	0	0	0	0	0	0	0	0	0	0	1	0	1	0	0	1	2	0	0	0	0	1	0	0	0	0	1	0	0	0	0
lm_wslc1042	2	0	0	1	0	2	0	2	1	0	1	0	1	0	0	0	0	0	0	1	0	0	0	1	0	0	0	0	2	0	1	0	0	1	2	0	0	0	0	1	0	1	0	1	0	0	1	0	0
[truncated: 5 more columns]

## Sheet: antitoxins
	A1.ParBc	A2.MraZ	A3.ParBc	A5.NikR_C	A6.ParBc	A7.N6_N4_Mtase	A7.ParBc	A7.DUF4417	A8.MazE_antitoxin	A9.PhdYeFM_antitox	A10.AbiEi_4	A12.HicB_lk_antitox	A14.SeqA	A15.BrnA_antitoxin	A22.YokU	A23.Pga1	A23.HTH_3	A24.PhdYeFM_antitox	A25.ParBc	A27.PhdYeFM_antitox	A29.RHH_1	A30.MazE_antitoxin	A32.HTH_3	A33.PrlF_antitoxin	A34.Omega_Repress	A34.Rep_trans	A37.HicB	A40.HTH_3	A40.YdaS_antitoxin	A42.RHH_1	A47.MazE_antitoxin	A49.ParD_like	A50.Arc	A53.RHH_3	A54.RelB	A55.DUF772	A62.RHH_1	A66.PhdYeFM_antitox	A67.ParBc	A72.Arc	A73.ParD_like	A77.HTH_3	A78.HTH_3	A81.PhdYeFM_antitox	A82.RHH_5	A83.ParBc_2	A85.ParD	A91.SpoVT_C	A93.RHH_1
lm_07pf0776	3	3	1	1	0	0	0	0	1	0	0	0	0	1	0	0	0	0	0	0	0	0	3	0	2	2	0	0	0	0	0	0	0	0	0	0	0	1	0	0	0	0	1	0	0	1	0	0	1
lm_08_5578	5	1	1	1	0	1	1	1	1	0	1	0	0	0	1	0	0	0	0	0	0	0	8	0	2	2	0	1	1	0	0	0	0	0	1	0	0	0	0	0	0	0	2	0	1	1	1	1	1
lm_08_5923	5	1	1	1	0	1	1	1	1	0	1	0	0	0	1	0	0	0	0	0	0	0	7	0	2	2	0	1	1	0	0	0	0	0	1	0	0	0	0	0	0	0	1	0	0	1	1	1	1
lm_10403s	3	1	1	1	0	0	0	0	1	0	0	0	0	0	0	0	0	0	0	0	0	0	6	0	2	2	0	0	0	0	0	0	0	0	0	0	0	0	0	0	0	0	1	0	0	1	1	0	1
lm_4423	3	1	1	1	0	0	0	0	1	0	1	0	0	0	1	0	0	0	0	0	0	0	9	0	3	3	0	1	1	0	0	0	0	0	0	0	0	0	0	0	0	0	2	0	1	1	1	0	1
lm_6179	3	1	1	1	0	0	0	0	1	0	1	0	0	0	0	0	0	0	0	0	0	0	9	0	3	3	0	1	1	0	0	0	0	0	0	0	0	0	0	0	0	0	2	0	1	1	1	0	1
lm_atcc_19117	3	3	1	1	0	0	0	0	1	0	0	0	0	1	0	0	0	0	0	0	0	0	4	0	3	3	0	0	0	0	0	0	0	0	0	4	0	1	0	0	0	0	1	0	0	1	0	0	1
lm_cfsan002349	2	2	1	1	0	0	0	0	1	0	0	0	0	1	1	0	0	0	0	0	0	0	4	0	2	2	0	0	0	0	0	0	0	0	0	0	0	0	0	0	0	1	1	0	0	1	0	0	1
lm_egd	3	1	1	1	0	0	0	0	1	0	0	0	0	0	0	0	0	0	0	0	0	0	5	0	2	2	0	1	1	0	0	0	0	0	0	0	0	0	0	0	0	0	1	0	0	1	1	0	1
lm_f6900	3	1	1	1	0	0	0	0	1	0	0	0	0	0	0	0	0	0	0	0	0	0	7	0	2	2	0	0	0	1	0	0	0	0	0	0	0	0	0	0	0	0	1	0	0	1	0	0	1
lm_finland_1998	3	1	1	1	0	0	0	0	1	0	0	0	0	0	0	0	0	0	0	0	0	0	4	0	2	2	0	0	0	0	0	0	0	0	0	0	0	0	0	0	0	0	1	0	0	1	1	0	1
lm_fsl_f6_684	3	1	1	1	0	0	0	0	1	0	0	0	0	0	0	0	0	0	0	0	0	0	5	0	2	2	0	0	0	0	0	0	0	0	0	0	0	1	0	0	0	0	1	0	0	1	1	0	1
lm_fsl_j1_194	3	2	1	1	0	0	0	0	1	1	0	0	0	1	0	0	0	0	0	0	0	1	6	0	3	3	0	0	0	0	0	0	1	0	0	0	0	0	0	0	0	0	2	0	0	1	0	0	1
lm_fsl_j1_208	0	0	0	0	0	0	0	0	0	0	0	0	0	0	0	0	0	0	0	0	0	0	0	0	0	0	0	0	0	0	0	0	0	0	0	0	0	0	0	0	0	0	0	0	0	0	0	0	0
lm_fsl_j2_071	5	1	1	1	0	0	0	0	1	0	0	0	0	0	1	0	0	0	0	0	0	0	6	0	2	2	1	0	0	0	0	0	0	0	0	0	0	1	0	0	0	0	1	0	0	1	0	0	1
lm_fsl_n1_017	3	2	1	1	0	2	2	2	1	0	0	1	0	1	0	0	0	0	0	0	0	1	8	0	2	2	0	1	1	0	0	1	0	0	0	0	0	0	0	0	0	0	2	0	0	1	0	0	1
lm_fsl_n3_165	4	1	1	1	0	0	0	0	1	0	0	0	0	0	0	0	0	0	0	0	0	0	4	0	3	3	0	0	0	0	0	0	0	0	0	0	0	0	0	0	0	0	1	0	0	1	1	0	1
lm_fsl_r2_503	3	2	1	1	0	0	0	0	1	0	0	0	0	1	0	0	0	0	0	0	0	1	6	0	2	2	0	0	0	0	0	1	0	0	0	0	0	0	0	0	0	0	2	0	0	1	0	0	1
lm_fsl_r2_561	3	2	1	1	0	1	1	1	1	0	0	0	0	0	0	0	0	0	0	0	0	0	7	0	2	2	0	1	1	0	0	0	0	0	0	0	0	0	0	0	0	0	1	0	0	1	1	0	1
lm_gca_000438585	3	2	1	1	0	0	0	0	1	0	0	0	0	1	0	0	0	0	0	0	0	1	6	0	2	2	0	1	1	0	0	1	0	0	0	0	0	0	0	0	0	0	2	0	0	1	0	0	1
lm_gca_000438605	3	1	1	1	0	0	0	0	1	0	0	0	0	0	0	0	0	0	0	0	0	0	7	0	2	2	0	1	1	0	0	0	0	0	0	0	0	0	0	0	0	0	1	0	0	1	1	0	1
lm_gca_000438625	3	2	1	1	0	0	0	0	1	1	0	0	0	1	0	1	1	0	0	0	0	0	4	0	2	2	0	1	1	0	0	0	0	0	0	0	0	0	0	0	0	0	1	0	0	1	0	0	1
lm_gca_000438645	3	1	1	1	0	0	0	0	1	0	0	0	0	0	0	0	0	0	0	0	0	0	5	0	2	2	0	1	1	0	0	0	0	0	0	0	0	0	0	0	0	0	1	0	0	1	1	0	1
lm_gca_000438665	3	2	1	1	0	0	0	0	1	0	0	0	0	1	0	0	0	0	0	0	0	0	5	0	3	3	0	0	0	0	0	0	1	0	0	0	0	0	0	0	0	0	1	0	0	1	0	0	1
lm_gca_000438685	4	2	1	1	0	4	4	4	1	0	0	0	0	1	0	0	0	0	0	0	0	1	8	0	2	2	0	0	0	0	0	1	0	0	0	0	0	0	0	0	0	0	2	0	0	1	0	0	1
lm_gca_000438705	3	2	1	1	0	0	0	0	1	1	0	0	0	1	0	0	0	0	0	0	1	0	5	0	2	2	0	0	0	0	0	0	0	0	0	0	0	0	0	0	0	0	2	0	0	1	0	0	1
lm_gca_000438725	3	2	1	1	0	0	0	0	1	1	0	0	0	1	0	0	0	0	0	0	1	0	5	0	2	2	0	0	0	0	0	0	0	0	0	0	0	0	0	0	0	0	2	0	0	1	0	0	1
lm_gca_000438745	3	2	1	1	0	0	0	0	1	1	0	0	0	1	0	0	0	0	0	0	1	0	5	0	2	2	0	0	0	0	0	0	0	0	0	0	0	0	0	0	0	0	2	0	0	1	0	0	1
lm_gca_000600015	3	3	1	1	0	0	0	0	1	0	0	0	0	1	1	0	0	0	0	0	0	0	4	0	2	2	0	0	0	0	0	0	0	0	0	0	0	1	0	0	0	0	1	0	0	1	0	0	1
lm_gca_000681515	3	3	1	1	0	0	0	0	1	1	0	0	0	1	1	0	0	0	0	0	0	0	4	0	2	2	0	0	0	0	0	0	0	0	0	0	0	1	0	0	0	0	1	0	0	1	0	0	1
lm_gca_000712385	5	1	1	1	0	1	1	1	1	0	1	0	0	0	1	0	0	0	0	0	0	0	7	0	2	2	0	1	1	0	0	0	0	0	1	0	0	0	0	0	0	0	1	0	0	1	1	1	1
lm_gca_000712425	5	1	1	1	0	1	1	1	1	0	1	0	0	0	1	0	0	0	0	0	0	0	7	0	2	2	0	0	0	0	0	0	0	0	1	0	0	0	0	0	0	0	1	0	0	1	1	1	1
lm_gca_000725925	3	2	1	1	0	0	0	0	1	0	0	0	0	1	0	0	0	0	0	0	0	0	6	0	3	3	0	0	0	0	0	0	0	0	0	1	0	1	0	0	0	0	1	0	0	1	0	0	1
lm_gca_000725945	4	1	1	1	0	2	2	2	1	0	0	0	0	0	0	0	0	0	0	0	0	1	7	0	2	2	0	1	1	0	0	0	0	0	0	0	0	0	0	0	0	0	2	0	0	1	1	0	1
lm_gca_000725955	3	2	1	1	0	1	1	1	1	1	0	0	0	1	0	0	0	0	0	0	1	1	5	0	2	2	0	1	1	1	0	0	1	0	0	0	0	0	0	0	0	0	2	0	0	0	0	0	1
lm_gca_000725985	3	2	1	1	0	0	0	0	1	0	0	0	0	1	0	0	0	0	0	0	0	0	6	0	3	3	0	0	0	0	0	0	0	0	0	1	0	1	0	0	0	0	1	0	0	1	0	0	1
lm_gca_000726005	3	2	1	1	0	0	0	0	1	0	0	0	0	1	0	0	0	0	0	0	0	0	6	0	3	3	0	0	0	0	0	0	0	0	0	1	0	1	0	0	0	0	1	0	0	1	0	0	1
lm_gca_000726025	4	1	1	1	0	2	2	2	1	0	0	0	0	0	0	0	0	0	0	0	0	1	7	0	2	2	0	1	1	0	0	0	0	0	0	0	0	0	0	0	0	0	2	0	0	1	1	0	1
lm_gca_000726045	3	2	1	1	0	1	1	1	1	1	0	0	0	1	0	0	0	0	0	0	1	1	6	0	2	2	0	1	1	0	0	0	0	0	0	0	0	0	0	0	0	0	2	0	0	0	0	0	1
lm_gca_000726065	3	2	1	1	0	1	1	1	1	1	0	0	0	1	0	0	0	0	0	0	1	1	4	1	3	3	0	1	1	0	0	0	1	0	0	0	0	0	0	0	0	0	1	0	0	0	0	0	1
lm_gca_000726075	3	2	1	1	0	1	1	1	1	1	0	1	0	1	0	0	0	0	0	0	1	0	7	0	2	2	0	0	0	0	0	0	0	0	1	0	0	0	0	0	0	0	1	0	0	1	0	0	1
lm_gca_000726105	3	2	1	1	0	1	1	1	1	1	0	0	0	1	0	0	0	0	0	0	1	1	6	0	2	2	0	1	1	1	0	0	1	0	0	0	0	0	0	0	0	0	2	0	0	0	0	0	1
lm_gca_000726125	3	2	1	1	0	1	1	1	1	1	0	0	0	1	0	0	0	0	0	0	1	1	5	0	2	2	0	1	1	1	0	0	1	0	0	0	0	0	0	0	0	0	2	0	0	0	0	0	1
lm_gca_000726145	3	2	1	1	0	0	0	0	1	1	0	0	0	1	0	0	0	0	0	0	1	2	5	0	2	2	0	1	1	0	0	0	0	0	0	0	0	0	0	0	0	0	2	0	0	1	0	0	1
lm_gca_000726155	3	2	1	1	0	0	0	0	1	1	0	0	0	1	0	0	0	0	0	0	0	0	4	0	4	4	0	0	0	0	0	0	0	0	0	0	0	1	0	0	0	0	1	0	0	1	0	0	1
lm_gca_000726175	3	2	1	1	0	0	0	0	1	1	0	0	0	1	0	0	0	0	0	0	1	2	5	0	2	2	0	1	1	0	0	0	0	0	0	0	0	0	0	0	0	0	2	0	0	1	0	0	1
lm_gca_000726185	4	1	1	1	0	0	0	0	1	0	1	0	0	0	0	0	0	0	0	0	0	0	4	0	2	2	0	1	1	0	0	0	0	0	0	0	0	0	0	0	0	0	1	0	0	1	1	0	1
lm_gca_000726225	3	2	1	1	0	1	1	1	1	1	0	1	0	1	0	0	0	0	0	0	2	0	7	0	2	2	0	0	0	0	0	0	0	0	1	0	0	0	0	0	0	0	2	0	0	1	0	0	1
lm_gca_000726235	3	2	1	1	0	0	0	0	1	1	0	0	0	1	0	0	0	0	0	0	1	1	5	0	3	3	0	1	1	0	0	0	0	0	0	0	0	0	0	0	0	0	1	0	0	1	0	0	1
lm_gca_000726265	4	2	1	1	0	1	1	1	1	1	0	0	0	1	0	0	0	0	0	0	0	0	5	0	2	2	0	1	1	0	0	0	0	0	0	0	0	0	0	0	0	0	1	0	0	1	0	0	1
lm_gca_000726275	4	2	1	1	0	1	1	1	1	1	0	0	0	1	0	0	0	0	0	0	0	0	5	0	2	2	0	1	1	0	0	0	0	0	0	0	0	0	0	0	0	0	1	0	0	1	0	0	1
lm_gca_000726305	3	2	1	1	0	0	0	0	1	0	0	0	0	1	0	0	0	0	0	0	0	0	6	0	5	5	0	0	0	0	0	0	0	0	0	1	0	1	0	0	0	0	1	0	0	1	0	0	1
lm_gca_000726325	3	2	1	1	0	1	1	1	1	1	0	0	0	1	0	0	0	0	0	0	1	1	6	0	2	2	0	1	1	1	0	0	1	0	0	0	0	0	0	0	0	0	2	0	0	0	0	0	1
lm_gca_000726335	3	2	1	1	0	1	1	1	1	1	0	0	0	1	0	0	0	0	0	0	1	1	6	0	2	2	0	1	1	0	0	0	0	0	0	0	0	0	0	0	0	0	2	0	0	0	0	0	1
lm_gca_000726355	3	2	1	1	0	1	1	1	1	1	0	1	0	1	0	0	0	0	0	0	2	0	7	0	2	2	0	0	0	0	0	0	0	0	1	0	0	0	0	0	0	0	2	0	0	1	0	0	1
lm_gca_000726385	3	2	1	1	0	1	1	1	1	1	0	0	0	1	0	1	1	0	0	0	1	1	3	1	3	3	0	1	1	0	0	0	0	0	0	0	0	0	0	0	0	0	1	0	0	0	0	0	1
lm_gca_000726395	3	2	1	1	0	0	0	0	1	0	0	0	0	1	0	0	0	0	0	0	0	0	6	0	5	5	0	0	0	0	0	0	0	0	0	1	0	1	0	0	0	0	1	0	0	1	0	0	1
lm_gca_000726425	3	2	1	1	0	0	0	0	1	1	0	0	0	1	0	0	0	0	0	0	0	0	5	0	2	2	0	1	1	0	0	0	0	0	0	0	0	0	0	0	0	0	1	0	0	1	0	0	1
lm_gca_000726445	3	2	1	1	0	1	1	1	1	1	0	0	0	1	0	0	0	0	0	0	1	1	5	0	2	2	0	1	1	1	0	0	1	0	0	0	0	0	0	0	0	0	2	0	0	0	0	0	1
lm_gca_000726465	3	2	1	1	0	1	1	1	1	1	0	0	0	1	0	0	0	0	0	0	1	1	5	0	2	2	0	1	1	1	0	0	1	0	0	0	0	0	0	0	0	0	2	0	0	0	0	0	1
lm_gca_000726475	4	1	1	1	0	2	2	2	1	1	0	0	0	1	0	0	0	0	0	0	0	0	6	0	4	4	0	0	0	0	0	0	0	0	0	0	0	0	0	0	0	0	1	0	0	1	0	0	1
lm_gca_000726505	4	2	1	1	0	1	1	1	1	1	0	0	0	1	0	0	0	0	0	0	0	0	5	0	2	2	0	1	1	0	0	0	0	0	0	0	0	0	0	0	0	0	1	0	0	1	0	0	1
lm_gca_000726525	3	2	1	1	0	1	1	1	1	1	0	1	0	1	0	0	0	0	0	0	2	0	7	0	2	2	0	0	0	0	0	0	0	0	1	0	0	0	0	0	0	0	2	0	0	1	0	0	1
lm_gca_000726545	3	2	1	1	0	1	1	1	1	1	0	1	0	1	0	0	0	0	0	0	2	0	8	0	2	2	0	0	0	0	0	0	0	0	1	0	0	0	0	0	0	0	2	0	0	1	0	0	1
lm_gca_000726555	3	2	1	1	0	1	1	1	1	1	0	1	0	1	0	0	0	0	0	0	2	0	7	0	2	2	0	0	0	0	0	0	0	0	1	0	0	0	0	0	0	0	2	0	0	1	0	0	1
lm_gca_000726585	3	2	1	1	0	1	1	1	1	1	0	0	0	1	0	0	0	0	0	0	1	1	5	0	2	2	0	1	1	1	0	0	1	0	0	0	0	0	0	0	0	0	2	0	0	0	0	0	1
lm_gca_000726605	3	2	1	1	0	0	0	0	1	1	0	0	0	1	0	0	0	0	0	0	1	2	5	0	2	2	0	1	1	0	0	0	0	0	0	0	0	0	0	0	0	0	2	0	0	1	0	0	1
lm_gca_000726625	3	2	1	1	0	1	1	1	1	1	0	0	0	1	0	0	0	0	0	0	1	1	5	0	2	2	0	1	1	1	0	0	1	0	0	0	0	0	0	0	0	0	2	0	0	0	0	0	1
lm_gca_000726635	3	2	1	1	0	1	1	1	1	1	0	1	0	1	0	0	0	0	0	0	2	0	7	0	2	2	0	0	0	0	0	0	0	0	1	0	0	0	0	0	0	0	2	0	0	1	0	0	1
lm_gca_000726655	3	2	1	1	0	1	1	1	1	1	0	0	0	1	0	0	0	0	0	0	1	1	5	0	2	2	0	1	1	1	0	0	1	0	0	0	0	0	0	0	0	0	2	0	0	0	0	0	1
lm_gca_000726685	4	2	1	1	0	2	2	2	1	1	0	0	0	1	0	0	0	0	0	0	1	0	6	0	2	2	0	0	0	0	0	0	0	0	0	0	0	0	0	0	0	0	2	0	0	1	0	0	1
lm_gca_000726695	4	2	1	1	0	1	1	1	1	1	0	0	0	1	0	0	0	0	0	0	0	0	5	0	2	2	0	1	1	0	0	0	0	0	0	0	0	0	0	0	0	0	1	0	0	1	0	0	1
lm_gca_000726705	3	2	1	1	0	1	1	1	1	1	0	0	0	1	0	1	1	0	0	0	1	1	3	1	3	3	0	1	1	0	0	0	0	0	0	0	0	0	0	0	0	0	1	0	0	0	0	0	1
lm_gca_000726725	3	2	1	1	0	0	0	0	1	1	0	0	0	1	0	0	0	0	0	0	0	0	5	0	2	2	0	1	1	0	0	0	0	0	0	0	0	0	0	0	0	0	1	0	0	1	0	0	1
lm_gca_000726765	3	2	1	1	0	0	0	0	1	0	0	0	0	1	0	0	0	0	0	0	0	0	6	0	5	5	0	0	0	0	0	0	0	1	0	1	0	1	0	0	0	0	1	0	0	1	0	0	1
lm_gca_000726775	3	2	1	1	0	1	1	1	1	1	0	0	0	1	0	0	0	0	0	0	1	1	5	0	2	2	0	1	1	1	0	0	1	0	0	0	0	0	0	0	0	0	2	0	0	0	0	0	1
lm_gca_000726805	3	2	1	1	0	1	1	1	1	1	0	0	0	1	0	0	0	0	0	0	1	1	5	0	2	2	0	1	1	1	0	0	1	0	0	0	0	0	0	0	0	0	2	0	0	0	0	0	1
lm_gca_000726815	3	2	1	1	0	0	0	0	1	0	0	0	0	1	0	0	0	0	0	0	0	0	6	0	5	5	0	0	0	0	0	0	0	1	0	1	0	1	0	0	0	0	1	0	0	1	0	0	1
lm_gca_000726845	4	2	1	1	0	2	2	2	1	1	0	0	0	1	0	0	0	0	0	0	1	0	6	0	2	2	0	0	0	0	0	0	0	0	0	0	0	0	0	0	0	0	2	0	0	1	0	0	1
lm_gca_000726865	3	2	1	1	0	1	1	1	1	1	0	0	0	1	0	0	0	0	0	0	1	1	5	0	3	3	0	1	1	1	0	0	1	0	0	0	0	0	0	0	0	0	2	0	0	0	0	0	1
lm_gca_000726885	4	1	1	1	0	2	2	2	1	1	0	0	0	1	0	0	0	0	0	0	0	0	6	0	4	4	0	0	0	0	0	0	0	0	0	0	0	0	0	0	0	0	1	0	0	1	0	0	1
lm_gca_000726905	3	2	1	1	0	1	1	1	1	1	0	0	0	1	0	0	0	0	0	0	1	1	4	1	2	2	0	1	1	1	0	0	0	0	0	0	0	0	0	0	0	0	1	0	0	0	0	0	1
lm_gca_000726915	3	2	1	1	0	0	0	0	1	1	0	0	0	1	0	0	0	0	0	0	0	0	5	0	2	2	0	1	1	0	0	0	0	0	0	0	0	0	0	0	0	0	1	0	0	1	0	0	1
lm_gca_000726925	4	3	1	1	0	2	2	2	1	1	0	0	0	1	0	0	0	0	0	0	1	0	7	0	1	1	0	0	0	0	0	0	0	0	0	0	0	0	0	0	0	0	2	0	0	1	0	0	1
lm_gca_000726965	3	2	1	1	0	1	1	1	1	1	0	0	0	1	0	0	0	0	0	0	1	1	6	0	2	2	0	1	1	1	0	0	1	0	0	0	0	0	0	0	0	0	2	0	0	0	0	0	1
lm_gca_000726985	3	2	1	1	0	0	0	0	1	1	0	0	0	1	0	0	0	0	0	0	0	0	4	0	4	4	0	0	0	0	0	0	0	0	0	0	0	1	0	0	0	0	1	0	0	1	0	0	1
lm_gca_000726995	3	2	1	1	0	1	1	1	1	1	0	0	0	1	0	0	0	0	0	0	1	1	5	0	3	3	0	1	1	1	0	0	1	0	0	0	0	0	0	0	0	0	2	0	0	0	0	0	1
lm_gca_000727015	3	2	1	1	0	0	0	0	1	1	0	0	0	1	0	0	0	0	0	0	0	0	4	0	4	4	0	0	0	0	0	0	0	0	0	0	0	1	0	0	0	0	1	0	0	1	0	0	1
lm_gca_000727045	3	2	1	1	0	1	1	1	1	1	0	0	0	1	0	0	0	0	0	0	1	1	5	0	2	2	0	1	1	1	0	0	1	0	0	0	0	0	0	0	0	0	2	0	0	0	0	0	1
lm_gca_000727065	3	2	1	1	0	1	1	1	1	1	0	0	0	1	0	0	0	0	0	0	1	1	3	1	3	3	0	1	1	0	0	0	0	0	0	0	0	0	0	0	0	0	1	0	0	0	0	0	1
lm_gca_000727085	3	2	1	1	0	1	1	1	1	0	0	1	0	1	0	0	0	0	0	0	0	0	8	0	5	5	0	0	0	0	0	0	0	1	0	1	0	1	0	0	0	0	1	0	0	1	0	0	1
lm_gca_000727095	4	2	1	1	0	2	2	2	1	1	0	0	0	1	0	0	0	0	0	0	1	0	8	0	2	2	0	0	0	0	0	0	0	0	0	0	0	0	0	0	0	0	2	0	0	1	0	0	1
lm_gca_000727125	3	2	1	1	0	1	1	1	1	1	0	1	0	1	0	0	0	0	0	0	2	0	7	0	2	2	0	0	0	0	0	0	0	0	1	0	0	0	0	0	0	0	2	0	0	1	0	0	1
lm_gca_000727145	3	2	1	1	0	1	1	1	1	1	0	1	0	1	0	0	0	0	0	0	2	0	7	0	2	2	0	0	0	0	0	0	0	0	1	0	0	0	0	0	0	0	2	0	0	1	0	0	1
lm_gca_000727165	4	2	1	1	0	2	2	2	1	1	0	0	0	1	0	0	0	0	0	0	1	0	7	0	2	2	0	0	0	0	0	0	0	0	0	0	0	0	0	0	0	0	2	0	0	1	0	0	1
lm_gca_000727175	4	2	1	1	0	2	2	2	1	1	0	0	0	1	0	0	0	0	0	0	1	0	8	0	2	2	0	0	0	0	0	0	0	0	0	0	0	0	0	0	0	0	2	0	0	1	0	0	1
lm_gca_000727205	4	2	1	1	0	2	2	2	1	1	0	0	0	1	0	0	0	0	0	0	1	0	6	0	2	2	0	0	0	0	0	0	0	0	0	0	0	0	0	0	0	0	2	0	0	1	0	0	1
lm_gca_000727225	3	2	1	1	0	0	0	0	1	1	0	0	0	1	0	0	0	0	0	0	1	2	5	0	2	2	0	1	1	0	0	0	0	0	0	0	0	0	0	0	0	0	2	0	0	1	0	0	1
lm_gca_000727245	4	1	1	1	0	2	2	2	1	0	0	0	0	0	0	0	0	0	0	0	0	1	7	0	2	2	0	1	1	0	0	0	0	0	0	0	0	0	0	0	0	0	2	0	0	1	1	0	1
lm_gca_000727255	3	2	1	1	0	1	1	1	1	1	0	0	0	1	0	0	0	0	0	0	1	1	5	0	2	2	0	1	1	1	0	0	1	0	0	0	0	0	0	0	0	0	2	0	0	0	0	0	1
lm_gca_000727285	4	2	1	1	0	3	3	3	1	0	0	1	0	1	0	0	0	0	0	0	0	0	7	0	3	3	0	0	0	0	0	0	0	0	0	1	0	1	0	0	0	0	1	0	0	1	0	0	1
lm_gca_000727305	3	2	1	1	0	1	1	1	1	1	0	0	0	1	0	0	0	0	0	0	1	1	5	0	3	3	0	1	1	1	0	0	1	0	0	0	0	0	0	0	0	0	2	0	0	0	0	0	1
lm_gca_000727315	3	2	1	1	0	1	1	1	1	1	0	0	0	1	0	0	0	0	0	0	1	1	5	0	2	2	0	1	1	1	0	0	1	0	0	0	0	0	0	0	0	0	2	0	0	0	0	0	1
lm_gca_000727345	3	2	1	1	0	1	1	1	1	1	0	0	0	1	0	0	0	0	0	0	1	1	6	0	2	2	0	1	1	1	0	0	1	0	0	0	0	0	0	0	0	0	2	0	0	0	0	0	1
lm_gca_000727355	3	2	1	1	0	1	1	1	1	1	0	0	0	1	0	1	1	0	0	0	1	1	3	1	3	3	0	1	1	0	0	0	0	0	0	0	0	0	0	0	0	0	1	0	0	0	0	0	1
lm_gca_000727385	3	2	1	1	0	2	2	2	1	0	0	0	0	0	0	0	0	0	0	0	0	0	8	0	2	2	0	1	1	0	0	0	0	0	0	0	0	1	0	0	0	0	1	0	0	1	1	0	1
lm_gca_000727395	3	2	1	1	0	0	0	0	1	0	0	0	0	1	0	0	0	0	0	0	0	0	6	0	4	4	0	0	0	0	0	0	0	0	0	1	0	1	0	0	0	0	1	0	0	1	0	0	1
lm_gca_000727405	3	2	1	1	0	0	0	0	1	0	0	0	0	1	0	0	0	0	0	0	0	0	6	0	5	5	0	0	0	0	0	0	0	1	0	1	0	1	0	0	0	0	1	0	0	1	0	0	1
lm_gca_000727445	3	2	1	1	0	0	0	0	1	0	0	0	0	1	0	0	0	0	0	0	0	0	6	0	5	5	0	0	0	0	0	0	0	1	0	1	0	1	0	0	0	0	1	0	0	1	0	0	1
lm_gca_000727465	3	2	1	1	0	1	1	1	1	1	0	0	0	1	0	0	0	0	0	0	1	1	4	1	2	2	0	1	1	0	0	0	1	0	0	0	0	0	0	0	0	0	1	0	0	0	0	0	1
lm_gca_000727495	3	2	1	1	0	1	1	1	1	0	0	1	0	1	0	0	0	0	0	0	0	0	8	0	5	5	0	0	0	0	0	0	0	1	0	1	0	1	0	0	0	0	1	0	0	1	0	0	1
lm_gca_000727515	3	2	1	1	0	0	0	0	1	1	0	0	0	1	0	0	0	0	0	0	1	1	5	0	3	3	0	1	1	0	0	0	0	0	0	0	0	0	0	0	0	0	1	0	0	1	0	0	1
lm_gca_000727545	3	2	1	1	0	0	0	0	1	1	0	0	0	1	0	0	0	0	0	0	0	0	4	0	4	4	0	0	0	0	0	0	0	0	0	0	0	1	0	0	0	0	1	0	0	1	0	0	1
lm_gca_000727565	4	2	1	1	0	2	2	2	1	1	0	0	0	1	0	0	0	0	0	0	1	0	6	0	2	2	0	0	0	0	0	0	0	0	0	0	0	0	0	0	0	0	2	0	0	1	0	0	1
lm_gca_000727585	3	2	1	1	0	1	1	1	1	1	0	0	0	1	0	0	0	0	0	0	1	1	5	0	2	2	0	1	1	1	0	0	1	0	0	0	0	0	0	0	0	0	2	0	0	0	0	0	1
lm_gca_000727605	3	2	1	1	0	1	1	1	1	1	0	0	0	1	0	1	1	0	0	0	1	1	5	0	3	3	0	1	1	1	0	0	1	0	0	0	0	0	0	0	0	0	2	0	0	0	0	0	1
lm_gca_000727625	3	2	1	1	0	0	0	0	1	0	0	0	0	1	0	0	0	0	0	0	0	0	6	0	5	5	0	0	0	0	0	0	0	1	0	1	0	1	0	0	0	0	1	0	0	1	0	0	1
lm_gca_000727635	3	2	1	1	0	1	1	1	1	1	0	1	0	1	0	0	0	0	0	0	2	0	7	0	2	2	0	0	0	0	0	0	0	0	1	0	0	0	0	0	0	0	2	0	0	1	0	0	1
lm_gca_000727655	3	2	1	1	0	1	1	1	1	1	0	0	0	1	0	0	0	0	0	0	1	1	3	1	3	3	0	1	1	0	0	0	0	0	0	0	0	0	0	0	0	0	1	0	0	0	0	0	1
lm_gca_000727665	3	2	1	1	0	1	1	1	1	1	0	0	0	1	0	0	0	0	0	0	1	1	5	0	2	2	0	1	1	1	0	0	1	0	0	0	0	0	0	0	0	0	2	0	0	0	0	0	1
lm_gca_000727705	3	2	1	1	0	0	0	0	1	0	0	0	0	1	0	0	0	0	0	0	0	0	6	0	5	5	0	0	0	0	0	0	0	1	0	1	0	1	0	0	0	0	1	0	0	1	0	0	1
lm_gca_000727725	3	2	1	1	0	1	1	1	1	1	0	0	0	1	0	1	1	0	0	0	1	1	5	0	3	3	0	1	1	1	0	0	1	0	0	0	0	0	0	0	0	0	2	0	0	0	0	0	1
lm_gca_000727735	3	2	1	1	0	0	0	0	1	0	0	0	0	1	0	0	0	0	0	0	0	0	6	0	4	4	0	0	0	0	0	0	0	0	0	1	0	1	0	0	0	0	1	0	0	1	0	0	1
lm_gca_000727755	3	2	1	1	0	1	1	1	1	1	0	0	0	1	0	0	0	0	0	0	1	1	3	0	2	2	0	1	1	1	0	0	0	0	0	0	0	0	0	0	0	0	2	0	0	0	0	0	1
lm_gca_000727765	3	2	1	1	0	1	1	1	1	0	0	1	0	1	0	0	0	0	0	0	0	0	8	0	5	5	0	0	0	0	0	0	0	1	0	1	0	1	0	0	0	0	1	0	0	1	0	0	1
lm_gca_000727805	3	2	1	1	0	0	0	0	1	1	0	0	0	1	0	0	0	0	0	0	0	0	5	0	2	2	0	1	1	0	0	0	0	0	0	0	0	0	0	0	0	0	1	0	0	1	0	0	1
lm_gca_000727825	3	2	1	1	0	1	1	1	1	1	0	0	0	1	0	0	0	0	0	0	0	0	3	0	3	3	0	1	1	0	0	0	0	0	0	0	0	0	0	0	0	0	1	0	0	1	0	0	1
lm_gca_000727845	3	2	1	1	0	0	0	0	1	1	0	0	0	1	0	0	0	0	0	0	0	0	4	0	4	4	0	0	0	0	0	0	0	0	0	0	0	1	0	0	0	0	1	0	0	1	0	0	1
lm_gca_000727865	3	2	1	1	0	1	1	1	1	1	0	0	0	1	0	0	0	0	0	0	1	1	6	0	2	2	0	1	1	1	0	0	1	0	0	0	0	0	0	0	0	0	2	0	0	0	0	0	1
lm_gca_000727885	4	1	1	1	0	2	2	2	1	1	0	0	0	1	0	0	0	0	0	0	0	0	6	0	4	4	0	0	0	0	0	0	0	0	0	0	0	0	0	0	0	0	1	0	0	1	0	0	1
lm_gca_000727905	3	2	1	1	0	1	1	1	1	0	0	1	0	1	0	0	0	0	0	0	0	0	8	0	3	3	0	0	0	0	0	0	0	0	0	1	0	1	0	0	0	0	1	0	0	1	0	0	1
lm_gca_000727915	3	2	1	1	0	1	1	1	1	1	0	0	0	1	0	1	1	0	0	0	1	1	3	1	3	3	0	1	1	0	0	0	0	0	0	0	0	0	0	0	0	0	1	0	0	0	0	0	1
lm_gca_000727925	4	2	1	1	0	2	2	2	1	1	0	0	0	1	0	0	0	0	0	0	1	0	8	0	2	2	0	0	0	0	0	0	0	0	0	0	0	0	0	0	0	0	2	0	0	1	0	0	1
lm_gca_000727945	3	2	1	1	0	1	1	1	1	1	0	0	0	1	0	0	0	0	0	0	1	1	5	0	3	3	0	1	1	1	0	0	1	0	0	0	0	0	0	0	0	0	2	0	0	0	0	0	1
lm_gca_000727985	3	2	1	1	0	0	0	0	1	0	0	0	0	1	0	0	0	0	0	0	0	0	6	0	5	5	0	0	0	0	0	0	0	1	0	1	0	1	0	0	0	0	1	0	0	1	0	0	1
lm_gca_000727995	3	2	1	1	0	0	0	0	1	1	0	0	0	1	0	0	0	0	0	0	0	0	5	0	2	2	0	1	1	0	0	0	0	0	0	0	0	0	0	0	0	0	1	0	0	1	0	0	1
lm_gca_000728015	3	2	1	1	0	1	1	1	1	0	0	1	0	1	0	0	0	0	0	0	0	0	8	0	5	5	0	0	0	0	0	0	0	1	0	1	0	1	0	0	0	0	1	0	0	1	0	0	1
lm_gca_000728045	3	2	1	1	0	1	1	1	1	1	0	0	0	1	0	0	0	0	0	0	1	1	5	0	2	2	0	1	1	0	0	0	1	0	0	0	0	0	0	0	0	0	2	0	0	0	0	0	1
lm_gca_000728055	3	2	1	1	0	1	1	1	1	0	0	1	0	1	0	0	0	0	0	0	0	0	10	0	5	5	0	0	0	0	0	0	0	1	0	1	0	1	0	0	0	0	1	0	0	1	0	0	1
lm_gca_000728065	4	2	1	1	0	2	2	2	1	1	0	0	0	1	0	0	0	0	0	0	1	0	7	0	2	2	0	0	0	0	0	0	0	0	0	0	0	0	0	0	0	0	2	0	0	1	0	0	1
lm_gca_000728105	4	2	1	1	0	2	2	2	1	1	0	0	0	1	0	0	0	0	0	0	1	0	6	0	2	2	0	0	0	0	0	0	0	0	0	0	0	0	0	0	0	0	2	0	0	1	0	0	1
lm_gca_000728125	4	2	1	1	0	2	2	2	1	1	0	0	0	1	0	0	0	0	0	0	1	0	8	0	2	2	0	0	0	0	0	0	0	0	0	0	0	0	0	0	0	0	2	0	0	1	0	0	1
lm_gca_000728135	3	2	1	1	0	1	1	1	1	0	0	1	0	1	0	0	0	0	0	0	0	0	10	0	5	5	0	0	0	0	0	0	0	0	0	1	0	1	0	0	0	0	1	0	0	1	0	0	1
lm_gca_000728145	3	2	1	1	0	1	1	1	1	1	0	0	0	1	0	0	0	0	0	0	1	1	5	0	2	2	0	1	1	1	0	0	1	0	0	0	0	0	0	0	0	0	2	0	0	0	0	0	1
lm_gca_000728185	3	2	1	1	0	1	1	1	1	1	0	0	0	1	0	0	0	0	0	0	1	1	5	0	2	2	0	1	1	1	0	0	1	0	0	0	0	0	0	0	0	0	2	0	0	0	0	0	1
lm_gca_000728205	3	2	1	1	0	1	1	1	1	1	0	1	0	1	0	0	0	0	0	0	2	0	7	0	2	2	0	0	0	0	0	0	0	0	1	0	0	0	0	0	0	0	2	0	0	1	0	0	1
lm_gca_000728215	3	2	1	1	0	0	0	0	1	1	0	0	0	1	0	0	0	0	0	0	0	0	4	0	4	4	0	0	0	0	0	0	0	0	0	0	0	1	0	0	0	0	1	0	0	1	0	0	1
lm_gca_000728245	3	2	1	1	0	0	0	0	1	1	0	0	0	1	0	0	0	0	0	0	0	0	5	0	2	2	0	1	1	0	0	0	0	0	0	0	0	0	0	0	0	0	1	0	0	1	0	0	1
lm_gca_000728265	3	2	1	1	0	0	0	0	1	1	0	0	0	1	0	0	0	0	0	0	1	2	5	0	2	2	0	1	1	0	0	0	0	0	0	0	0	0	0	0	0	0	2	0	0	1	0	0	1
lm_gca_000728275	3	2	1	1	0	1	1	1	1	1	0	0	0	1	0	0	0	0	0	0	1	1	4	1	2	2	0	1	1	0	0	0	1	0	0	0	0	0	0	0	0	0	1	0	0	0	0	0	1
lm_gca_000728305	3	2	1	1	0	0	0	0	1	1	0	0	0	1	0	0	0	0	0	0	1	1	5	0	3	3	0	1	1	0	0	0	0	0	0	0	0	0	0	0	0	0	1	0	0	1	0	0	1
lm_gca_000728325	3	2	1	1	0	1	1	1	1	1	0	0	0	1	0	0	0	0	0	0	1	1	5	0	2	2	0	1	1	1	0	0	1	0	0	0	0	0	0	0	0	0	2	0	0	0	0	0	1
lm_gca_000728345	3	2	1	1	0	0	0	0	1	1	0	0	0	1	0	0	0	0	0	0	0	0	4	0	4	4	0	0	0	0	0	0	0	0	0	0	0	1	0	0	0	0	1	0	0	1	0	0	1
lm_gca_000728365	4	2	1	1	0	3	3	3	1	0	0	1	0	1	0	0	0	0	0	0	0	0	7	0	3	3	0	0	0	0	0	0	0	0	0	2	0	1	0	0	0	0	1	0	0	1	0	0	1
lm_gca_000728385	3	2	1	1	0	1	1	1	1	1	0	0	0	1	0	0	0	0	0	0	1	1	6	0	2	2	0	1	1	1	0	0	1	0	0	0	0	0	0	0	0	0	2	0	0	0	0	0	1
lm_gca_000728405	3	2	1	1	0	2	2	2	1	0	0	0	0	0	0	0	0	0	0	0	0	0	8	0	2	2	0	1	1	0	0	0	0	0	0	0	0	1	0	0	0	0	1	0	0	1	1	0	1
lm_gca_000728415	3	2	1	1	0	1	1	1	1	1	0	0	0	1	0	0	0	0	0	0	1	1	5	0	2	2	0	1	1	1	0	0	1	0	0	0	0	0	0	0	0	0	2	0	0	0	0	0	1
lm_gca_000728425	3	2	1	1	0	0	0	0	1	1	0	0	0	1	0	0	0	0	0	0	0	0	4	0	4	4	0	0	0	0	0	0	0	0	0	0	0	1	0	0	0	0	1	0	0	1	0	0	1
lm_gca_000728465	4	2	1	1	0	3	3	3	1	1	0	1	0	1	0	0	0	0	0	0	1	0	7	0	2	2	0	0	0	0	0	0	0	0	0	0	0	0	0	0	0	0	2	0	0	1	0	0	1
lm_gca_000728485	3	2	1	1	0	0	0	0	1	1	0	0	0	1	0	0	0	0	0	0	0	0	5	0	2	2	0	1	1	0	0	0	0	0	0	0	0	0	0	0	0	0	1	0	0	1	0	0	1
lm_gca_000728495	3	2	1	1	0	1	1	1	1	1	0	0	0	1	0	0	0	0	0	0	1	1	5	0	2	2	0	1	1	1	0	0	1	0	0	0	0	0	0	0	0	0	2	0	0	0	0	0	1
lm_gca_000728505	3	2	1	1	0	1	1	1	1	1	0	0	0	1	0	0	0	0	0	0	1	1	5	0	2	2	0	1	1	1	0	0	1	0	0	0	0	0	0	0	0	0	2	0	0	0	0	0	1
lm_gca_000728525	3	2	1	1	0	0	0	0	1	1	0	0	0	1	0	0	0	0	0	0	0	0	4	0	4	4	0	0	0	0	0	0	0	0	0	0	0	1	0	0	0	0	1	0	0	1	0	0	1
lm_gca_000728565	3	2	1	1	0	1	1	1	1	1	0	0	0	1	0	0	0	0	0	0	1	1	5	0	2	2	0	1	1	1	0	0	1	0	0	0	0	0	0	0	0	0	2	0	0	0	0	0	1
lm_gca_000728585	3	2	1	1	0	0	0	0	1	0	0	0	0	1	0	0	0	0	0	0	0	0	6	0	5	5	0	0	0	0	0	0	0	0	0	1	0	1	0	0	0	0	1	0	0	1	0	0	1
lm_gca_000728595	3	2	1	1	0	1	1	1	1	1	0	0	0	1	0	0	0	0	0	0	1	1	5	0	2	2	0	1	1	1	0	0	1	0	0	0	0	0	0	0	0	0	2	0	0	0	0	0	1
lm_gca_000728615	3	2	1	1	0	0	0	0	1	1	0	0	0	1	0	0	0	0	0	0	0	0	4	0	4	4	0	0	0	0	0	0	0	0	0	0	0	1	0	0	0	0	1	0	0	1	0	0	1
lm_gca_000728645	3	2	1	1	0	0	0	0	1	0	0	0	0	1	0	0	0	0	0	0	0	0	6	0	5	5	0	0	0	0	0	0	0	1	0	1	0	1	0	0	0	0	1	0	0	1	0	0	1
lm_gca_000728665	3	2	1	1	0	1	1	1	1	1	0	0	0	1	0	0	0	0	0	0	1	1	5	0	2	2	0	1	1	1	0	0	1	0	0	0	0	0	0	0	0	0	2	0	0	0	0	0	1
lm_gca_000728675	3	2	1	1	0	1	1	1	1	1	0	0	0	1	0	1	1	0	0	0	1	1	3	1	3	3	0	1	1	0	0	0	0	0	0	0	0	0	0	0	0	0	1	0	0	0	0	0	1
lm_gca_000728685	4	2	1	1	0	3	3	3	1	0	0	1	0	1	0	0	0	0	0	0	0	0	7	0	3	3	0	0	0	0	0	0	0	0	0	1	0	1	0	0	0	0	1	0	0	1	0	0	1
lm_gca_000728725	3	2	1	1	0	1	1	1	1	1	0	0	0	1	0	0	0	0	0	0	1	1	3	1	3	3	0	1	1	0	0	0	0	0	0	0	0	0	0	0	0	0	1	0	0	0	0	0	1
lm_gca_000728745	3	2	1	1	0	1	1	1	1	1	0	0	0	1	0	0	0	0	0	0	1	1	5	0	2	2	0	1	1	1	0	0	1	0	0	0	0	0	0	0	0	0	2	0	0	0	0	0	1
lm_gca_000728765	3	2	1	1	0	0	0	0	1	1	0	0	0	1	0	0	0	0	0	0	0	0	5	0	2	2	0	1	1	0	0	0	0	0	0	0	0	0	0	0	0	0	1	0	0	1	0	0	1
lm_gca_000728775	3	2	1	1	0	0	0	0	1	1	0	0	0	1	0	0	0	0	0	0	0	0	5	0	2	2	0	1	1	0	0	0	0	0	0	0	0	0	0	0	0	0	1	0	0	1	0	0	1
lm_gca_000728805	3	2	1	1	0	1	1	1	1	1	0	0	0	1	0	0	0	0	0	0	1	1	4	1	2	2	0	1	1	0	0	0	1	0	0	0	0	0	0	0	0	0	1	0	0	0	0	0	1
lm_gca_000728825	3	2	1	1	0	1	1	1	1	1	0	1	0	1	0	0	0	0	0	0	2	0	7	0	2	2	0	0	0	0	0	0	0	0	1	0	0	0	0	0	0	0	2	0	0	1	0	0	1
lm_gca_000728845	3	2	1	1	0	1	1	1	1	1	0	0	0	1	0	0	0	0	0	0	1	1	5	0	3	3	0	1	1	1	0	0	1	0	0	0	0	0	0	0	0	0	2	0	0	0	0	0	1
lm_gca_000728855	3	2	1	1	0	0	0	0	1	1	0	0	0	1	0	0	0	0	0	0	1	1	5	0	3	3	0	1	1	0	0	0	0	0	0	0	0	0	0	0	0	0	1	0	0	1	0	0	1
lm_gca_000728885	3	2	1	1	0	0	0	0	1	1	0	0	0	1	0	0	0	0	0	0	0	0	5	0	2	2	0	1	1	0	0	0	0	0	0	0	0	0	0	0	0	0	1	0	0	1	0	0	1
lm_gca_000728905	3	2	1	1	0	1	1	1	1	1	0	0	0	1	0	1	1	0	0	0	1	1	3	1	3	3	0	1	1	0	0	0	0	0	0	0	0	0	0	0	0	0	1	0	0	0	0	0	1
lm_gca_000728925	3	2	1	1	0	1	1	1	1	1	0	0	0	1	0	0	0	0	0	0	1	1	5	0	2	2	0	1	1	1	0	0	1	0	0	0	0	0	0	0	0	0	2	0	0	0	0	0	1
lm_gca_000728935	4	2	1	1	0	2	2	2	1	1	0	0	0	1	0	0	0	0	0	0	1	0	8	0	2	2	0	0	0	0	0	0	0	0	0	0	0	0	0	0	0	0	2	0	0	1	0	0	1
lm_gca_000728945	4	2	1	1	0	2	2	2	1	1	0	0	0	1	0	0	0	0	0	0	1	0	6	0	2	2	0	0	0	0	0	0	0	0	0	0	0	0	0	0	0	0	2	0	0	1	0	0	1
lm_gca_000728975	4	2	1	1	0	2	2	2	1	1	0	0	0	1	0	0	0	0	0	0	1	0	7	0	2	2	0	0	0	0	0	0	0	0	0	0	0	0	0	0	0	0	2	0	0	1	0	0	1
lm_gca_000729005	3	2	1	1	0	1	1	1	1	1	0	0	0	1	0	0	0	0	0	0	1	1	5	0	2	2	0	1	1	1	0	0	1	0	0	0	0	0	0	0	0	0	2	0	0	0	0	0	1
lm_gca_000729015	3	2	1	1	0	1	1	1	1	1	0	0	0	1	0	0	0	0	0	0	1	1	5	0	2	2	0	1	1	0	0	0	1	0	0	0	0	0	0	0	0	0	2	0	0	0	0	0	1
lm_gca_000729045	3	2	1	1	0	1	1	1	1	1	0	0	0	1	0	1	1	0	0	0	1	1	3	1	3	3	0	1	1	0	0	0	0	0	0	0	0	0	0	0	0	0	1	0	0	0	0	0	2
lm_gca_000729055	4	2	1	1	0	2	2	2	1	1	0	0	0	1	0	0	0	0	0	0	1	0	8	0	2	2	0	0	0	0	0	0	0	0	0	0	0	0	0	0	0	0	2	0	0	1	0	0	1
lm_gca_000729075	3	2	1	1	0	0	0	0	1	0	0	0	0	1	0	0	0	0	0	0	0	0	6	0	5	5	0	0	0	0	0	0	0	1	0	0	0	1	0	0	0	0	1	0	0	1	0	0	1
lm_gca_000729095	3	2	1	1	0	1	1	1	1	1	0	0	0	1	0	0	0	0	0	0	1	1	4	1	3	3	0	1	1	0	0	0	1	0	0	0	0	0	0	0	0	0	1	0	0	0	0	0	1
lm_gca_000729125	4	2	1	1	0	1	1	1	1	1	0	0	0	1	0	0	0	0	0	0	1	0	7	0	2	2	0	0	0	0	0	0	0	0	0	0	0	0	0	0	0	0	2	0	0	1	0	0	1
lm_gca_000729135	3	2	1	1	0	0	0	0	1	0	0	0	0	1	0	0	0	0	0	0	1	0	6	0	5	5	0	0	0	0	0	0	0	1	1	1	0	1	0	0	0	0	1	0	0	1	0	0	1
lm_gca_000729145	3	2	1	1	0	1	1	1	1	1	0	1	0	1	0	0	0	0	0	0	2	0	7	0	2	2	0	0	0	0	0	0	0	0	1	0	0	0	0	0	0	0	2	0	0	1	0	0	1
lm_gca_000729185	3	2	1	1	0	1	1	1	1	0	0	1	0	1	0	0	0	0	0	0	1	0	8	0	4	4	0	0	0	0	0	0	0	0	1	1	0	1	0	0	0	0	1	0	0	1	0	0	1
lm_gca_000729195	3	2	1	1	0	1	1	1	1	1	0	0	0	1	0	0	0	0	0	0	1	1	5	0	2	2	0	1	1	1	0	0	1	0	0	0	0	0	0	0	0	0	2	0	0	0	0	0	1
lm_gca_000729225	3	2	1	1	0	0	0	0	1	1	0	0	0	1	0	0	0	0	0	0	0	0	4	0	4	4	0	0	0	0	0	0	0	0	0	0	0	1	0	0	0	0	1	0	0	1	0	0	1
lm_gca_000729235	4	2	1	1	0	2	2	2	1	1	0	0	0	1	0	0	0	0	0	0	1	0	6	0	2	2	0	0	0	0	0	0	0	0	0	0	0	0	0	0	0	0	2	0	0	1	0	0	1
lm_gca_000729245	4	2	1	1	0	2	2	2	1	1	0	0	0	1	0	0	0	0	0	0	1	0	8	0	2	2	0	0	0	0	0	0	0	0	0	0	0	0	0	0	0	0	2	0	0	1	0	0	1
lm_gca_000729285	3	2	1	1	0	0	0	0	1	1	0	0	0	1	0	0	0	0	0	0	0	0	5	0	2	2	0	1	1	0	0	0	0	0	0	0	0	0	0	0	0	0	1	0	0	1	0	0	1
lm_gca_000729305	3	2	1	1	0	1	1	1	1	1	0	0	0	1	0	0	0	0	0	0	1	1	5	0	2	2	0	1	1	1	0	0	1	0	0	0	0	0	0	0	0	0	2	0	0	0	0	0	1
lm_gca_000729325	3	2	1	1	0	1	1	1	1	1	0	1	0	1	0	0	0	0	0	0	2	0	8	0	2	2	0	0	0	0	0	0	0	0	1	0	0	0	0	0	0	0	2	0	0	1	0	0	1
lm_gca_000729345	4	2	1	1	0	2	2	2	1	1	0	1	0	1	0	0	0	0	0	0	1	0	6	0	2	2	0	0	0	0	0	0	0	0	0	0	0	0	0	0	0	0	2	0	0	1	0	0	1
lm_gca_000729355	3	2	1	1	0	1	1	1	1	1	0	0	0	1	0	0	0	0	0	0	1	1	6	0	2	2	0	1	1	1	0	0	1	0	0	0	0	0	0	0	0	0	2	0	0	0	0	0	1
lm_gca_000729385	3	2	1	1	0	1	1	1	1	1	0	0	0	1	0	0	0	0	0	0	1	1	6	0	2	2	0	1	1	1	0	0	1	0	0	0	0	0	0	0	0	0	2	0	0	0	0	0	1
lm_gca_000729405	3	2	1	1	0	0	0	0	1	1	0	0	0	1	0	0	0	0	0	0	0	0	4	0	4	4	0	0	0	0	0	0	0	0	0	0	0	1	0	0	0	0	1	0	0	1	0	0	1
lm_gca_000729415	4	1	1	1	0	2	2	2	1	0	0	0	0	0	0	0	0	0	0	0	0	1	7	0	2	2	0	1	1	0	0	0	0	0	0	0	0	0	0	0	0	0	2	0	0	1	1	0	1
lm_gca_000729445	4	2	1	1	0	2	2	2	1	1	0	0	0	1	0	0	0	0	0	0	1	0	6	0	2	2	0	0	0	0	0	0	0	0	0	0	0	0	0	0	0	0	2	0	0	1	0	0	1
lm_gca_000729465	3	2	1	1	0	1	1	1	1	1	0	0	0	1	0	0	0	0	0	0	1	1	5	0	2	2	0	1	1	1	0	0	1	0	0	0	0	0	0	0	0	0	2	0	0	0	0	0	1
lm_gca_000729475	3	2	1	1	0	1	1	1	1	1	0	1	0	1	0	0	0	0	0	0	2	0	7	0	2	2	0	0	0	0	0	0	0	0	1	0	0	0	0	0	0	0	2	0	0	1	0	0	1
lm_gca_000729485	3	2	1	1	0	1	1	1	1	1	0	0	0	1	0	0	0	0	0	0	1	1	5	0	3	3	0	1	1	1	0	0	1	0	0	0	0	0	0	0	0	0	2	0	0	0	0	0	1
lm_gca_000729505	3	2	1	1	0	0	0	0	1	0	0	0	0	1	0	0	0	0	0	0	0	0	6	0	5	5	0	0	0	0	0	0	0	1	0	1	0	1	0	0	0	0	1	0	0	1	0	0	1
lm_gca_000729545	3	2	1	1	0	0	0	0	1	0	0	0	0	1	0	0	0	0	0	0	0	0	6	0	5	5	0	0	0	0	0	0	0	0	0	1	0	1	0	0	0	0	1	0	0	1	0	0	1
lm_gca_000729555	3	2	1	1	0	1	1	1	1	1	0	0	0	1	0	0	0	0	0	0	1	1	5	0	2	2	0	1	1	1	0	0	1	0	0	0	0	0	0	0	0	0	2	0	0	0	0	0	1
lm_gca_000729565	3	1	1	1	0	0	0	0	1	0	0	0	0	0	0	0	0	0	0	0	0	1	7	0	2	2	0	1	1	0	0	0	0	0	0	0	0	0	0	0	0	0	2	0	0	1	1	0	1
lm_gca_000729595	4	1	1	1	0	2	2	2	1	1	0	0	0	1	0	0	0	0	0	0	0	0	6	0	4	4	0	0	0	0	0	0	0	0	0	0	0	0	0	0	0	0	1	0	0	1	0	0	1
lm_gca_000729625	4	1	1	1	0	2	2	2	1	0	0	0	0	0	0	0	0	0	0	0	0	1	7	0	2	2	0	1	1	0	0	0	0	0	0	0	0	0	0	0	0	0	2	0	0	1	1	0	1
lm_gca_000729645	4	1	1	1	0	2	2	2	1	0	0	0	0	0	0	0	0	0	0	0	0	1	5	0	2	2	0	1	1	0	0	0	0	0	0	0	0	0	0	0	0	0	2	0	0	1	1	0	1
lm_gca_000729665	2	2	2	1	1	0	0	0	1	1	0	0	0	1	1	0	0	1	0	0	0	0	5	0	2	2	0	0	0	0	0	0	0	0	0	0	0	1	0	0	0	0	1	0	0	1	0	0	1
lm_gca_000729685	3	2	1	1	0	1	1	1	1	1	0	0	0	1	0	0	0	0	0	0	1	1	5	0	2	2	0	1	1	0	0	0	0	0	0	0	0	0	0	0	0	0	2	0	0	0	0	0	1
lm_gca_000729705	3	2	1	1	0	0	0	0	1	0	0	0	0	1	0	0	0	0	0	0	0	0	6	0	5	5	0	0	0	0	0	0	0	0	0	1	0	1	0	0	0	0	1	0	0	1	0	0	1
lm_gca_000746625	5	1	1	1	0	1	1	1	1	0	0	0	0	0	1	0	0	0	0	0	0	0	7	0	2	2	0	1	1	0	0	0	0	0	1	0	0	0	0	0	0	0	1	0	0	1	1	0	1
lm_gca_000754025	3	3	1	1	0	0	0	0	1	1	0	0	0	1	0	0	0	0	0	0	0	0	4	0	2	2	0	0	0	0	0	0	0	0	0	0	0	1	0	0	0	0	1	0	0	1	0	0	1
lm_gca_000764125	3	2	1	1	0	1	1	1	1	1	0	1	0	1	0	0	0	0	0	0	2	0	7	0	2	2	0	0	0	0	0	0	0	0	1	0	0	0	0	0	0	0	2	0	0	1	0	0	1
lm_gca_000764145	3	2	1	1	0	1	1	1	1	0	0	1	0	1	0	0	0	0	0	0	0	0	8	0	4	4	0	0	0	0	0	0	0	0	0	1	0	1	0	0	0	0	1	0	0	1	0	0	1
lm_gca_000772595	3	2	1	1	0	0	0	0	1	0	0	0	0	1	0	0	0	0	0	0	0	0	5	0	3	3	0	0	0	1	0	0	0	0	0	0	0	0	0	0	1	0	1	0	0	1	0	0	1
lm_gca_000800335	3	3	1	1	0	0	0	0	1	0	0	0	0	1	0	0	0	0	0	0	0	0	4	0	2	2	0	0	0	0	0	0	0	0	0	0	0	1	0	0	0	0	1	0	0	1	0	0	1
lm_gca_000808055	3	3	1	1	0	0	0	0	1	1	0	0	0	1	0	0	0	0	0	0	0	0	4	0	2	2	0	0	0	0	0	0	0	0	0	0	0	1	0	0	0	0	1	0	0	1	0	0	1
lm_gca_000808125	4	1	1	1	0	1	1	1	1	0	0	0	0	0	0	0	0	0	0	0	0	0	5	0	2	2	0	0	0	0	0	0	0	0	0	0	0	0	0	0	0	0	1	0	0	1	1	0	1
lm_gca_000808135	4	1	1	1	0	1	1	1	1	0	0	0	0	0	0	0	0	0	0	0	0	0	5	0	2	2	0	0	0	0	0	0	0	0	0	0	0	0	0	0	0	0	1	0	0	1	1	0	1
lm_gca_000814545	3	1	1	1	0	0	0	0	1	0	1	0	0	0	0	0	0	0	0	0	0	1	8	0	3	3	0	1	1	0	0	0	0	0	0	0	0	0	0	0	0	0	2	0	0	1	1	0	1
lm_gca_000814555	4	1	1	1	0	1	1	1	1	0	0	0	0	0	0	0	0	0	0	0	0	1	5	0	2	2	0	0	0	0	0	0	0	0	0	0	0	0	0	0	0	0	2	0	0	1	0	0	1
lm_gca_000814565	3	1	1	1	0	0	0	0	1	0	1	0	0	0	0	1	1	0	0	0	0	1	8	0	4	4	0	1	1	0	0	0	0	0	0	0	0	0	0	0	0	0	2	0	0	1	1	0	1
lm_gca_000814575	3	1	1	1	0	0	0	0	1	0	1	0	0	0	0	0	0	0	0	0	0	1	7	0	3	3	0	0	0	0	0	0	0	0	0	0	0	0	0	0	0	0	2	0	0	1	1	0	1
lm_gca_000814625	3	1	1	1	0	0	0	0	1	0	1	0	0	0	0	1	1	0	0	0	0	1	8	0	4	4	0	1	1	0	0	0	0	0	0	0	0	0	0	0	0	0	2	0	0	1	1	0	1
lm_gca_000950775	3	3	1	1	0	0	0	0	1	0	0	0	0	1	1	0	0	0	0	0	0	0	3	0	2	2	0	0	0	0	0	0	0	0	0	0	0	1	0	0	0	0	1	0	0	1	0	0	1
lm_gca_000951975	4	1	1	1	0	3	3	3	1	0	0	0	0	0	0	0	0	0	0	0	0	0	6	0	2	2	0	1	1	0	0	0	0	0	0	0	0	0	0	0	0	0	1	0	0	1	1	0	1
lm_gca_000955685	4	2	1	1	0	2	2	2	1	1	0	0	0	1	0	0	0	0	0	0	0	0	4	0	2	2	0	2	2	0	0	0	0	0	0	0	0	0	0	0	0	0	1	0	0	0	0	0	1
lm_gca_000955695	4	2	1	1	1	2	2	2	1	1	0	0	0	1	0	0	0	0	0	0	0	0	3	0	2	2	0	1	1	0	0	0	0	0	0	0	0	0	0	0	0	0	1	0	0	0	0	0	1
lm_gca_000960145	4	1	1	1	0	0	0	0	1	0	0	0	0	0	0	0	0	0	0	0	0	0	4	0	2	2	0	1	1	0	0	0	0	0	0	0	0	0	0	0	0	0	1	0	0	1	1	0	1
lm_gca_000960155	3	3	1	1	0	0	0	0	1	0	0	0	0	1	0	0	0	0	0	0	0	0	5	0	2	2	0	0	0	0	0	0	0	0	0	0	0	0	0	0	0	0	1	0	0	1	0	0	1
lm_gca_000960445	4	2	1	1	0	2	2	2	1	1	0	0	0	1	0	0	0	0	0	0	0	0	4	0	2	2	0	1	1	0	0	0	0	0	0	0	0	0	0	0	0	0	1	0	0	0	0	0	1
lm_gca_000960455	4	2	1	1	0	2	2	2	1	1	0	0	0	1	0	0	0	0	0	0	0	0	4	0	2	2	0	1	1	0	0	0	0	0	0	0	0	0	0	0	0	0	1	0	0	0	0	0	1
lm_gca_000960575	4	2	1	1	0	2	2	2	1	1	0	0	0	1	0	0	0	0	0	0	0	0	4	0	2	2	0	1	1	0	0	0	0	0	0	0	0	0	0	0	0	0	1	0	0	0	0	0	1
lm_gca_000960815	4	2	1	1	0	2	2	2	1	1	0	0	0	1	0	0	0	0	0	0	0	0	4	0	2	2	0	1	1	0	0	0	0	0	0	0	0	0	0	0	0	0	1	0	0	0	0	0	1
lm_gca_000970525	3	1	1	1	0	0	0	0	1	0	1	0	0	0	0	1	1	0	0	0	0	1	7	0	4	4	0	1	1	0	0	0	0	0	0	0	0	0	0	0	0	0	2	0	0	1	1	0	1
lm_gca_000972995	4	1	1	1	0	0	0	0	2	0	1	0	0	0	0	0	0	0	0	0	0	0	5	0	2	2	0	1	1	0	0	0	0	0	0	0	0	0	0	0	0	0	1	0	0	1	1	0	1
lm_gca_000973005	4	1	1	1	0	1	1	1	1	0	0	0	0	0	0	0	0	0	0	0	0	0	8	0	2	2	0	0	0	0	0	0	0	0	0	0	0	0	0	0	1	0	1	0	0	1	1	0	1
lm_gca_000974325	3	3	1	0	0	0	0	0	1	0	0	0	0	1	1	0	0	0	0	0	0	0	5	0	1	1	0	1	1	0	0	0	0	0	0	0	0	1	1	0	0	0	0	0	0	1	0	0	1
lm_gca_000974345	3	3	1	0	0	0	0	0	1	0	0	0	0	1	1	0	0	0	0	0	0	0	4	0	1	1	0	0	0	0	0	0	0	0	0	0	0	1	0	0	0	0	0	0	0	1	0	0	1
lm_gca_000978685	3	2	1	1	0	1	1	1	1	0	0	0	0	0	0	0	0	0	0	0	0	0	8	0	2	2	0	1	1	0	0	0	0	0	0	0	0	0	0	0	0	0	1	0	0	1	1	0	1
lm_gca_000987705	3	2	1	1	0	0	0	0	1	0	0	0	0	1	0	0	0	0	0	0	0	0	7	0	2	2	0	0	0	0	0	0	0	0	0	0	0	1	0	0	0	0	1	0	1	1	0	0	1
lm_gca_001005925	3	2	1	1	0	1	1	1	1	1	0	1	0	1	0	0	0	0	0	0	0	1	6	0	2	2	0	2	2	0	0	0	0	0	0	0	0	0	0	0	0	0	2	0	0	1	0	0	1
lm_gca_001005985	4	1	1	1	0	0	0	0	1	0	0	0	0	0	0	0	0	0	0	0	0	0	4	0	2	2	0	1	1	0	0	0	0	0	0	0	0	0	0	0	0	0	1	0	0	1	1	0	1
lm_gca_001012875	3	1	1	1	0	0	0	0	1	0	0	0	0	0	0	0	0	0	0	0	0	1	7	0	2	2	0	1	1	0	0	0	0	0	0	0	0	0	0	0	0	0	2	0	0	1	1	0	1
lm_gca_001027065	3	1	1	1	0	0	0	0	1	0	0	0	0	0	0	0	0	0	0	0	0	0	6	0	2	2	0	0	0	0	0	0	0	0	0	0	0	0	0	0	0	0	1	0	0	1	1	0	1
lm_gca_001027085	3	1	1	1	0	0	0	0	1	0	0	0	0	0	0	0	0	0	0	0	0	0	7	0	2	2	0	1	1	0	0	0	0	0	0	0	0	0	0	0	0	0	1	0	0	1	1	0	1
lm_gca_001027125	4	1	1	1	0	0	0	0	1	0	0	0	0	0	0	1	1	0	0	0	0	0	4	0	2	2	0	1	1	0	0	0	0	0	0	0	0	0	0	0	0	0	1	0	0	1	1	0	1
lm_gca_001027165	3	2	1	1	0	0	0	0	1	1	0	0	0	1	1	1	1	0	0	0	0	0	3	0	3	3	0	0	0	0	0	0	0	0	0	0	0	1	0	0	0	0	1	0	0	1	0	0	1
lm_gca_001027205	3	1	1	1	0	0	0	0	1	0	0	0	0	0	0	0	0	0	0	0	0	0	6	0	2	2	0	1	1	0	0	0	0	0	0	0	0	0	0	0	0	0	1	0	0	1	1	0	1
lm_gca_001027245	3	1	1	1	0	0	0	0	1	0	0	0	0	0	0	0	0	0	0	0	0	0	5	0	2	2	0	1	1	0	0	0	0	0	0	0	0	0	0	0	0	0	1	0	0	1	1	0	1
lm_gca_001047715	3	3	1	1	0	0	0	0	1	0	0	0	0	1	0	0	0	0	0	0	0	0	4	0	2	2	0	0	0	0	0	0	0	0	0	0	0	1	0	0	0	1	1	0	0	1	0	0	1
lm_gca_001257495	3	3	1	1	0	0	0	0	1	0	0	0	0	1	0	0	0	0	0	0	0	0	4	0	2	2	0	0	0	0	0	0	0	0	0	0	0	1	0	0	0	1	1	0	0	1	0	0	1
lm_gca_001257505	3	3	1	1	0	0	0	0	1	0	0	0	0	1	0	0	0	0	0	0	0	0	4	0	2	2	0	0	0	0	0	0	0	0	0	0	0	1	0	0	0	1	1	0	0	1	0	0	1
lm_gca_001257515	3	3	1	1	0	0	0	0	1	0	0	0	0	1	0	0	0	0	0	0	0	0	4	0	2	2	0	0	0	0	0	0	0	0	0	0	0	1	0	0	0	1	1	0	0	1	0	0	1
lm_gca_001257525	3	3	1	1	0	0	0	0	1	0	0	0	0	1	0	0	0	0	0	0	0	0	4	0	2	2	0	0	0	0	0	0	0	0	0	0	0	1	0	0	0	1	1	0	0	1	0	0	1
lm_gca_001257575	3	3	1	1	0	0	0	0	1	0	0	0	0	1	0	0	0	0	0	0	0	0	4	0	2	2	0	0	0	0	0	0	0	0	0	0	0	1	0	0	0	1	1	0	0	1	0	0	1
lm_gca_001257585	3	3	1	1	0	0	0	0	1	0	0	0	0	1	0	0	0	0	0	0	0	0	4	0	2	2	0	0	0	0	0	0	0	0	0	0	0	1	0	0	0	1	1	0	0	1	0	0	1
lm_gca_001257595	3	3	1	1	0	0	0	0	1	0	0	0	0	1	0	0	0	0	0	0	0	0	4	0	2	2	0	0	0	0	0	0	0	0	0	0	0	1	0	0	0	1	1	0	0	1	0	0	1
lm_gca_001257635	3	3	1	1	0	1	1	1	1	0	0	0	0	1	0	0	0	0	0	0	0	0	4	0	2	2	0	0	0	0	0	0	0	0	0	0	0	1	0	0	0	1	1	0	0	1	0	0	1
lm_gca_001262395	3	1	1	1	0	0	0	0	1	0	0	0	0	0	0	1	1	0	0	0	0	0	6	0	3	3	0	0	0	1	0	0	0	0	0	0	0	0	0	0	0	0	1	0	0	1	1	0	1
lm_gca_001273505	3	3	1	1	0	0	0	0	1	0	0	0	0	1	0	0	0	0	0	0	0	0	4	0	2	2	0	0	0	0	0	0	0	0	0	0	0	1	0	0	0	1	1	0	0	1	0	0	1
lm_gca_001273535	3	3	1	1	0	0	0	0	1	0	0	0	0	1	0	0	0	0	0	0	0	0	4	0	2	2	0	0	0	0	0	0	0	0	0	0	0	1	0	0	0	1	1	0	0	1	0	0	1
lm_gca_001280245	5	1	1	1	0	1	1	1	2	0	0	0	0	0	0	0	0	0	0	0	0	0	5	0	2	2	0	1	1	0	0	0	0	0	1	0	0	0	0	0	0	0	1	0	0	2	1	0	1
lm_gca_001302385	3	1	1	1	0	1	1	1	1	0	0	0	0	0	1	0	0	0	0	0	0	0	9	0	2	2	0	0	0	0	0	0	1	0	0	0	0	0	0	0	0	0	1	0	0	1	1	0	1
lm_gca_001302395	4	1	1	1	0	0	0	0	2	0	0	0	0	0	0	0	0	0	0	0	0	0	5	0	2	2	0	1	1	1	0	0	0	0	0	0	0	0	0	0	0	0	1	0	0	1	1	0	1
lm_gca_001399895	3	1	1	1	0	0	0	0	1	0	0	0	0	0	0	0	0	0	0	0	0	0	6	0	3	3	0	0	0	0	0	0	0	0	0	0	0	0	0	0	1	0	1	0	0	1	0	0	1
lm_gca_001399905	3	2	1	1	0	0	0	0	1	1	0	0	0	1	0	0	0	0	0	0	0	1	3	0	2	2	0	0	0	0	0	1	0	0	0	0	0	1	0	0	0	0	2	0	0	1	0	0	1
lm_gca_001400985	0	1	0	1	0	0	0	0	1	0	0	0	0	0	0	0	0	0	0	0	0	0	3	0	1	1	0	0	0	0	1	0	0	0	0	0	0	0	0	0	0	0	0	0	0	0	0	0	1
lm_gca_001432365	4	1	1	1	0	0	0	0	2	0	0	0	0	0	0	0	0	0	0	0	0	0	5	0	2	2	0	1	1	0	0	0	0	0	0	0	0	0	0	0	0	0	1	0	0	1	1	0	1
lm_gca_001447225	3	3	1	1	0	0	0	0	1	0	0	0	0	1	0	0	0	0	0	0	0	0	5	0	2	2	0	0	0	0	0	0	0	0	0	0	0	1	0	0	0	0	1	0	0	1	0	0	1
lm_gca_001463975	3	3	1	1	0	0	0	0	1	0	0	0	0	1	0	0	0	0	0	0	0	0	5	0	2	2	0	0	0	0	0	0	0	0	0	0	0	0	0	0	0	0	1	0	0	1	0	0	1
lm_gca_001463985	3	3	1	1	0	0	0	0	1	0	0	0	0	1	0	0	0	0	0	0	0	0	6	0	2	2	0	0	0	0	0	0	0	0	0	0	0	0	0	0	0	0	1	0	0	1	0	0	1
lm_gca_001463995	3	2	1	1	0	1	1	1	1	0	0	0	0	0	0	0	0	0	0	0	0	0	7	0	2	2	0	1	1	0	0	0	0	0	0	0	0	0	0	0	0	0	1	0	0	1	1	0	1
lm_gca_001465135	3	2	1	1	0	1	1	1	1	0	1	0	0	0	0	0	0	0	0	0	0	0	7	0	4	4	0	1	1	0	0	0	0	0	0	0	0	0	0	0	0	0	2	0	0	1	1	1	1
lm_gca_001466015	3	1	1	1	0	0	0	0	1	0	0	0	0	0	0	0	0	0	0	0	0	0	7	0	2	2	0	1	1	0	0	0	0	0	0	0	0	0	0	0	0	0	1	0	0	1	1	0	1
lm_gca_001466025	4	2	1	1	0	3	3	3	1	1	0	0	0	1	0	0	0	0	0	0	0	0	5	0	2	2	0	1	1	0	0	0	0	0	0	0	0	0	0	0	0	0	1	0	0	1	0	0	1
lm_gca_001466035	3	1	1	1	0	0	0	0	1	0	0	0	0	0	0	0	0	0	0	0	0	0	9	0	2	2	0	0	0	1	0	0	0	0	0	0	0	0	0	0	0	0	1	0	0	1	0	0	1
lm_gca_001466075	3	1	1	1	0	0	0	0	1	0	0	0	0	0	0	0	0	0	0	0	0	0	4	0	2	2	0	0	0	1	0	0	0	0	0	0	0	0	0	0	0	0	1	0	0	1	0	0	1
lm_gca_001466095	3	1	1	1	0	0	0	0	1	0	0	0	0	0	0	0	0	0	0	0	0	0	4	0	2	2	0	0	0	0	0	0	0	0	0	0	0	0	0	0	0	0	1	0	0	1	0	0	1
lm_gca_001466115	3	1	1	1	0	0	0	0	1	0	0	0	0	0	0	0	0	0	0	0	0	0	5	0	2	2	0	0	0	1	0	0	0	0	0	0	0	0	0	0	0	0	1	0	0	1	0	0	1
lm_gca_001466135	4	1	1	1	0	0	0	0	1	0	0	0	0	0	1	0	0	0	0	0	0	0	9	0	4	4	0	0	0	0	0	0	1	0	0	0	0	0	0	0	0	0	2	0	0	1	1	0	1
lm_gca_001466155	4	1	1	1	0	0	0	0	2	0	0	0	0	0	0	0	0	0	0	0	0	0	6	0	3	3	0	1	1	0	0	0	0	0	0	0	0	0	0	0	0	0	1	0	0	1	1	0	1
lm_gca_001466165	4	1	1	1	0	0	0	0	1	0	0	0	0	0	1	0	0	0	0	0	0	0	9	0	4	4	0	0	0	0	0	0	0	0	0	0	0	0	0	0	0	0	2	0	0	1	1	0	1
lm_gca_001466195	4	1	1	1	0	0	0	0	2	0	0	0	0	0	0	0	0	0	0	0	0	0	6	0	3	3	0	1	1	0	0	0	0	0	0	0	0	0	0	0	0	0	1	0	0	1	1	0	1
lm_gca_001466215	5	1	1	1	0	0	0	0	1	0	0	0	0	0	0	0	0	0	0	0	0	0	6	0	2	2	0	0	0	0	0	0	0	0	0	0	0	0	0	0	0	0	1	0	0	1	1	0	1
lm_gca_001466235	1	2	1	1	0	0	0	0	1	2	0	0	0	1	1	0	0	0	0	0	0	0	3	0	2	2	0	0	0	0	0	0	0	0	0	0	0	0	0	0	0	0	0	0	0	0	0	0	1
lm_gca_001466255	3	2	1	1	0	0	0	0	1	1	0	0	0	1	0	0	0	0	0	0	0	0	5	0	2	2	0	0	0	0	0	0	0	0	0	0	0	1	0	0	0	0	1	0	0	1	0	0	1
lm_gca_001466265	3	2	1	1	0	0	0	0	1	1	0	0	0	1	0	0	0	0	0	0	0	1	6	0	2	2	0	0	0	0	0	1	0	0	0	0	0	0	0	0	0	0	2	0	0	1	0	0	1
lm_gca_001466295	3	2	1	1	0	0	0	0	1	0	0	0	0	1	0	0	0	0	0	0	0	0	7	0	2	2	0	1	1	0	0	0	0	0	0	0	0	1	0	0	0	0	1	0	1	1	0	0	1
lm_gca_001468565	3	2	1	1	0	1	1	1	1	1	0	0	0	1	0	0	0	0	0	0	0	1	4	0	2	2	0	0	0	0	0	1	0	0	0	0	0	0	0	0	0	0	2	0	0	1	0	0	1
lm_gca_001483225	0	1	0	1	0	0	0	0	0	0	0	0	0	0	0	0	0	0	0	0	0	0	4	0	1	1	0	0	0	0	0	0	0	0	0	0	0	0	0	0	0	0	1	0	0	0	0	0	1
lm_hcc23	4	2	1	2	0	0	0	0	1	0	0	0	0	0	0	0	0	0	0	0	0	0	5	0	3	3	0	1	1	0	0	0	0	0	0	1	0	1	0	0	0	0	1	0	0	1	0	0	1
lm_hpb2262	3	2	1	1	0	0	0	0	1	0	0	0	0	1	0	0	0	0	0	0	0	0	8	0	2	2	0	1	1	0	0	0	0	0	0	1	0	1	0	0	0	0	1	0	0	1	0	0	1
lm_j0161	3	1	1	1	0	0	0	0	1	0	0	0	0	0	0	0	0	0	0	0	0	0	8	0	2	2	0	0	0	1	0	0	0	0	0	0	0	0	0	0	0	0	1	0	0	1	0	0	1
lm_j2818	3	1	1	1	0	0	0	0	1	0	0	0	0	0	0	0	0	0	0	0	0	0	8	0	2	2	0	0	0	1	0	0	0	0	0	0	0	0	0	0	0	0	1	0	0	1	0	0	1
lm_l312	3	3	1	1	0	0	0	0	1	0	0	0	0	1	0	0	0	0	0	0	0	0	3	0	2	2	0	0	0	0	0	0	0	0	0	0	0	1	0	0	0	0	1	0	0	1	0	0	1
lm_l99	4	2	1	2	0	0	0	0	1	0	0	0	0	0	0	1	1	0	0	0	0	0	5	0	3	3	0	1	1	0	0	0	0	0	0	1	0	1	0	0	0	0	1	0	0	1	0	0	1
lm_lm_1823	4	0	1	0	0	0	0	0	1	1	0	0	0	0	1	0	0	0	0	0	0	1	5	0	2	2	0	1	1	0	0	0	0	0	1	0	0	1	0	0	0	0	2	0	1	1	0	0	0
lm_lm_1824	2	2	1	1	0	0	0	0	1	1	0	0	0	1	1	0	0	0	0	0	0	0	5	0	1	1	0	0	0	0	0	0	0	0	0	1	0	1	0	0	0	0	1	0	0	1	0	0	0
lm_lm_1840	2	0	1	0	0	0	0	0	0	0	0	0	0	0	0	0	0	0	0	0	0	0	1	0	2	2	0	0	0	0	0	0	0	0	0	0	0	0	0	0	0	0	0	0	1	0	0	0	0
lm_lm_1880	3	0	1	1	0	0	0	0	0	0	1	0	0	0	0	0	0	0	0	0	0	1	5	0	0	0	0	1	1	0	0	0	0	0	0	0	0	1	0	0	0	0	1	0	1	0	1	0	1
lm_lm_1886	0	1	0	0	0	0	0	0	0	0	0	0	0	1	1	0	0	0	0	0	0	0	1	0	0	0	0	0	0	0	0	0	0	0	0	0	0	0	0	0	0	0	0	0	0	0	0	0	0
lm_lm_1889	2	1	0	0	0	0	0	0	1	0	0	0	0	0	1	0	0	0	0	0	0	0	1	0	0	0	0	0	0	0	0	0	1	0	0	0	0	1	0	0	0	0	0	1	0	1	0	0	0
lm_m7	4	2	1	2	0	0	0	0	1	0	0	0	0	0	0	0	0	0	0	0	0	0	5	0	4	4	0	1	1	0	0	0	0	0	0	1	0	1	0	0	0	0	1	0	0	1	0	0	1
lm_n53_1	3	1	1	1	0	0	0	0	1	0	1	0	0	0	0	0	0	0	0	0	0	0	6	0	2	2	0	0	0	0	0	0	0	0	0	0	0	0	0	0	0	0	1	0	0	1	1	0	1
lm_n53_1_gca_000626575	3	1	1	1	0	0	0	0	1	0	1	0	1	0	0	0	0	0	0	0	0	1	8	0	3	3	0	1	1	0	0	0	0	0	0	0	0	0	0	0	0	0	2	0	1	1	1	0	1
lm_qoc1	3	1	1	1	0	0	0	0	1	0	0	0	0	0	0	0	0	0	0	0	0	0	4	0	2	2	0	0	0	0	0	0	0	0	0	0	0	0	0	0	0	0	1	0	0	1	1	0	1
lm_qoc2	3	1	1	1	0	0	0	0	1	0	0	0	0	0	0	0	0	0	0	0	0	0	5	0	2	2	0	0	0	0	0	0	0	0	0	0	0	0	0	0	0	0	1	0	0	1	1	0	1
lm_r479a	5	1	1	1	0	1	1	1	1	0	0	0	0	0	1	0	0	0	0	0	0	0	6	0	2	2	0	1	1	0	0	0	0	0	1	0	0	0	0	0	0	0	2	0	1	1	1	0	1
lm_serotype_1_2a_str_f6854	3	1	1	1	0	0	0	0	1	0	0	0	0	0	0	0	0	0	0	0	0	0	6	0	2	2	0	0	0	1	0	0	0	0	0	0	0	1	0	0	0	0	1	0	0	1	0	0	1
lm_serotype_4b_str_clip_80459	3	3	1	1	0	0	0	0	1	0	0	0	0	1	1	0	0	0	0	0	0	0	3	0	2	2	0	0	0	0	0	0	0	0	0	0	0	1	0	0	0	0	1	0	0	1	0	0	1
lm_serotype_4b_str_f2365	3	3	1	1	0	0	0	0	1	0	0	0	0	1	0	0	0	0	0	0	0	0	4	0	1	1	0	0	0	0	0	0	0	0	0	0	0	1	0	0	0	0	1	0	0	1	0	0	1
lm_serotype_4b_str_h7858	4	2	1	1	0	1	1	1	1	1	0	0	0	1	0	0	0	0	0	0	0	0	5	0	2	2	0	0	0	0	0	0	0	0	0	0	1	0	0	0	0	0	1	0	0	1	0	0	1
lm_serotype_4b_str_ll195	3	3	1	1	0	0	0	0	1	0	0	0	0	1	0	0	0	0	0	0	0	0	4	0	2	2	0	0	0	0	0	0	0	0	0	0	0	1	0	0	0	0	1	0	0	1	0	0	1
lm_serotype_4bv_str_ls542	3	2	1	1	0	0	0	0	1	1	0	0	0	1	0	0	0	0	0	0	0	0	4	0	2	2	0	0	0	1	0	0	0	0	0	0	0	0	0	0	0	0	1	0	0	1	0	0	1
lm_serotype_4bv_str_ls642	3	2	1	1	0	0	0	0	1	1	0	0	0	1	0	0	0	0	0	0	0	0	5	0	2	2	0	0	0	0	0	0	0	0	0	0	0	0	0	0	0	0	1	0	0	1	0	0	1
lm_serotype_4bv_str_ls643	3	3	1	1	0	0	0	0	1	0	0	0	0	1	0	0	0	0	0	0	0	0	3	0	2	2	0	0	0	0	0	0	0	0	0	0	0	1	0	0	0	0	1	0	0	1	0	0	1
lm_serotype_4bv_str_ls644	3	3	1	1	0	0	0	0	1	0	0	0	0	1	0	0	0	0	0	0	0	0	3	0	2	2	0	0	0	0	0	0	0	0	0	0	0	1	0	0	0	0	1	0	0	1	0	0	1
lm_serotype_4bv_str_ls645	3	3	1	1	0	0	0	0	1	0	0	0	0	1	0	0	0	0	0	0	0	0	3	0	2	2	0	0	0	0	0	0	0	0	0	0	0	1	0	0	0	0	1	0	0	1	0	0	1
lm_serotype_7_str_slcc2482	3	2	1	1	0	0	0	0	1	1	0	0	0	1	0	0	0	0	0	0	0	1	5	0	2	2	0	0	0	0	0	1	0	0	0	0	0	0	0	0	0	0	2	0	0	1	0	0	1
lm_shl001	3	1	1	1	0	0	0	0	1	0	1	0	0	0	0	0	0	0	0	0	0	0	6	0	3	3	0	1	1	0	0	0	0	0	0	0	0	0	0	0	0	0	1	0	0	1	1	0	1
lm_shl002	3	2	1	1	0	2	2	2	1	0	0	1	0	1	0	0	0	0	0	0	0	1	10	0	2	2	0	0	0	0	0	1	0	0	0	0	0	0	0	0	0	0	2	0	0	1	0	0	1
lm_shl004	5	1	1	1	0	1	1	1	1	0	0	0	0	0	1	0	0	0	0	0	0	0	6	0	2	2	0	1	1	0	0	0	0	0	1	0	0	0	0	0	0	0	2	0	1	1	1	0	1
lm_shl005	3	1	1	1	0	0	0	0	1	0	0	0	0	0	0	0	0	0	0	0	0	0	6	0	2	2	0	0	0	0	0	0	0	0	0	0	0	0	0	0	0	0	1	0	0	1	1	0	1
lm_shl006	3	2	1	1	0	1	1	1	1	0	0	0	0	0	0	0	0	0	0	0	0	0	8	0	2	2	0	1	1	0	0	0	0	0	0	0	0	0	0	0	0	0	0	0	0	1	1	0	1
lm_shl007	3	2	1	1	0	0	0	0	1	1	0	0	0	1	0	0	0	0	1	0	0	0	6	0	2	2	0	1	1	0	0	0	0	0	0	0	0	0	0	1	0	0	1	0	0	1	0	0	1
lm_shl008	3	2	1	1	0	1	1	1	1	0	0	0	0	1	0	0	0	0	0	0	0	1	5	0	2	2	0	0	0	0	0	1	0	0	0	0	0	0	0	0	0	0	1	0	0	1	0	0	1
lm_shl009	4	1	1	1	0	0	0	0	1	0	0	0	0	0	0	0	0	0	0	0	0	0	5	0	2	2	0	1	1	0	0	0	0	0	0	0	0	0	0	0	0	0	1	0	0	1	1	0	1
lm_shl010	3	2	1	1	0	1	1	1	1	1	0	0	0	1	0	2	2	0	0	0	0	0	6	0	4	4	0	1	1	0	0	0	1	0	0	0	0	0	0	0	0	1	1	0	0	0	0	0	1
lm_shl011	4	1	1	1	0	0	0	0	1	0	0	0	0	0	0	1	1	0	0	0	0	0	4	0	2	2	0	1	1	0	0	0	0	0	0	0	0	0	0	0	0	0	1	0	0	1	1	0	1
lm_shl012	3	2	1	1	0	0	0	0	1	1	0	0	0	1	0	0	0	0	0	0	0	0	6	0	2	2	0	0	0	0	0	0	1	0	0	0	0	0	0	0	0	0	1	0	0	1	0	0	1
lm_shl013	3	1	1	1	0	0	0	0	1	0	0	0	0	0	0	0	0	0	0	0	0	0	5	0	3	3	0	0	0	0	0	0	0	0	0	0	0	0	0	0	0	0	1	0	0	1	1	0	1
lm_slcc2372	3	2	1	1	0	1	1	1	1	0	0	0	0	0	0	0	0	0	0	0	0	1	7	0	3	3	0	1	1	0	0	0	0	0	0	0	0	0	0	0	0	0	2	0	0	1	1	0	1
lm_slcc2376	4	1	1	1	0	0	0	0	1	0	0	0	0	0	1	1	1	0	0	1	0	0	4	0	1	1	1	0	0	0	0	0	0	0	0	0	0	1	0	0	0	0	1	0	0	1	0	0	1
lm_slcc2378	3	2	1	1	0	0	0	0	1	0	0	0	0	1	0	0	0	0	0	0	0	0	4	0	3	3	0	0	0	0	0	0	0	0	0	0	0	0	0	0	0	0	1	0	0	1	0	0	1
lm_slcc2479	3	2	1	1	0	1	1	1	1	0	0	0	0	0	0	0	0	0	0	0	0	0	7	0	3	3	0	1	1	0	0	0	0	0	0	0	0	0	0	0	0	0	1	0	0	1	1	0	1
lm_slcc2540	3	2	1	1	0	0	0	0	1	1	0	0	0	1	0	0	0	0	0	0	0	0	4	0	3	3	0	1	1	0	0	0	0	0	0	0	0	0	0	0	0	0	1	0	0	1	0	0	1
lm_slcc2755	3	2	1	1	0	1	1	1	1	1	0	0	0	1	0	0	0	0	0	0	0	1	3	0	2	2	0	0	0	0	0	1	0	0	0	0	0	0	0	0	0	0	2	0	0	1	0	0	1
lm_slcc5850	3	1	1	1	0	0	0	0	1	0	0	0	0	0	0	0	0	0	0	0	0	0	5	0	2	2	0	1	1	0	0	0	0	0	0	0	0	0	0	0	0	0	1	0	0	1	1	0	1
lm_slcc7179	4	1	1	1	0	0	0	0	1	0	0	0	0	0	0	0	0	0	0	0	0	0	5	0	2	2	0	0	0	0	0	1	0	0	0	0	0	0	0	0	0	0	1	0	0	1	1	0	1
lm_wslc1001	3	1	1	1	0	0	0	0	1	0	0	0	0	0	0	0	0	0	0	0	0	0	5	0	2	2	0	2	2	0	0	0	0	0	0	0	0	0	0	0	0	0	1	0	0	1	1	0	1
lm_wslc1042	3	3	1	1	0	0	0	0	1	0	0	0	0	1	0	0	0	0	0	0	0	0	4	0	3	3	0	0	0	0	0	0	0	0	0	0	0	1	0	0	0	0	1	0	0	1	0	0	1
[truncated: 9 more columns]
