# Supplementary material for: Large-Scale Comparison of Toxin and Antitoxins in Listeria monocytogenes
Source: Toxins (Basel). 2020 Jan 2;12(1):29. doi: 10.3390/toxins12010029 (PMC7020466; doi:10.3390/toxins12010029)
Supplement: Supplementary file 1 [file toxins-12-00029-s001.zip › SupplTable_S8_acTAS_additionalstrains.xlsx]

## Sheet: T
TAid	TASMANIA.T13	TASMANIA.T71	TASMANIA.T31	TASMANIA.T20	TASMANIA.T27	TASMANIA.T18	TASMANIA.T14	TASMANIA.T5	TASMANIA.T143	TASMANIA.T50	TASMANIA.T105	TASMANIA.T36	TASMANIA.T10	TASMANIA.T26	TASMANIA.T114	TASMANIA.T55	TASMANIA.T57	TASMANIA.T68	TASMANIA.T6	TASMANIA.T120	TASMANIA.T9	TASMANIA.T127	TASMANIA.T38	TASMANIA.T33	TASMANIA.T25	TASMANIA.T2	TASMANIA.T29	TASMANIA.T138	TASMANIA.T70	TASMANIA.T74	TASMANIA.T67	TASMANIA.T39	TASMANIA.T61	TASMANIA.T48	TASMANIA.T99	TASMANIA.T7	TASMANIA.T16	TASMANIA.T44	TASMANIA.T49	TASMANIA.T1	TASMANIA.T17	TASMANIA.T11	TASMANIA.T118	TASMANIA.T85
LM_LMNC436	1	0	0	0	0	0	0	1	0	0	0	1	0	0	1	1	2	0	0	0	2	0	0	0	0	0	1	0	1	1	0	0	0	0	0	2	0	1	1	2	1	1	0	0
LM_JF5825	0	0	1	0	0	0	0	0	0	0	0	0	0	2	0	1	2	0	0	0	2	0	0	0	0	2	1	0	1	0	0	0	0	0	1	1	0	1	1	2	2	0	0	1
LM_JF4990	1	0	0	0	0	0	0	2	0	0	0	0	0	0	1	1	2	0	1	0	2	0	0	0	0	0	1	0	1	1	0	0	0	0	0	2	0	1	1	2	1	1	0	0
LM_LMNC476	0	1	0	0	1	0	0	0	1	1	0	1	0	0	0	1	2	0	0	0	3	0	0	0	0	0	1	0	1	0	0	1	0	0	0	1	0	1	1	2	1	1	0	1
LM_LMNC051	1	0	0	0	0	0	0	0	1	0	0	0	0	0	0	1	2	0	0	0	3	0	0	0	0	0	1	0	1	0	0	0	1	0	0	1	0	1	1	2	1	1	0	1
LM_LMNC257	1	0	0	0	0	0	0	0	0	0	0	0	0	0	0	1	2	0	0	0	3	0	0	0	0	1	1	0	1	0	0	0	0	0	0	1	0	1	1	2	1	1	0	1
LM_LMNC278	1	0	0	0	0	0	0	1	0	0	0	0	0	0	1	1	2	0	0	0	2	0	0	0	0	0	1	0	1	0	0	0	0	0	0	1	0	1	1	2	1	1	0	0
LM_LMNC244	1	0	0	0	0	0	0	0	0	0	0	0	0	0	0	1	2	0	0	0	3	0	0	0	0	1	1	0	1	0	0	0	0	0	0	1	0	1	1	2	1	1	0	1
LM_LMNC241	1	0	0	0	0	0	0	0	0	0	0	0	0	0	0	1	2	0	0	0	2	0	0	0	0	0	1	0	1	0	0	0	0	0	0	1	0	1	1	2	1	1	0	1
LM_LMNC340	1	0	0	0	0	0	0	0	0	0	0	0	0	0	0	1	2	0	0	0	3	0	0	0	0	0	1	0	1	0	0	0	0	0	0	1	0	1	1	2	1	1	0	1
LM_LMNC317	1	0	0	0	0	0	0	0	0	0	0	0	0	0	0	1	2	0	0	0	2	0	0	0	0	0	1	0	1	0	0	0	0	0	0	1	0	1	1	2	1	1	0	1
LM_LMNC303	1	0	0	0	0	0	0	1	0	0	0	0	0	0	1	1	2	0	0	0	2	0	0	0	0	0	1	0	1	1	0	0	0	0	0	2	0	1	1	2	1	1	0	0
LM_JF5591	1	0	0	0	0	0	0	1	0	0	0	1	0	0	1	1	2	0	0	0	2	0	0	0	0	0	1	1	1	1	0	0	0	0	0	1	0	1	1	2	1	1	0	0
LM_LMNC085	1	0	0	0	0	0	0	0	1	0	0	0	0	0	0	1	2	0	0	0	3	0	0	0	0	0	1	0	1	0	0	0	0	0	0	1	0	1	1	2	1	1	0	1
LM_LMNC337	1	0	0	0	0	0	0	1	0	0	0	0	0	0	1	1	2	0	0	0	2	0	0	0	0	0	1	0	1	1	0	0	0	0	0	2	0	1	1	2	1	1	0	0
LM_LMNC422	1	0	0	0	0	0	0	0	1	0	0	0	0	0	0	1	2	0	0	0	3	0	0	0	0	0	1	0	1	0	0	0	0	0	0	1	0	1	1	2	1	1	0	1
LM_LMNC152	1	0	0	0	0	0	0	2	0	0	0	0	0	0	1	1	2	0	1	0	2	0	0	0	0	0	1	0	1	1	0	0	0	0	0	2	0	1	1	2	1	1	0	0
LM_LMNC259	1	0	0	0	0	0	0	0	0	0	0	0	0	0	0	1	2	0	0	0	3	0	0	0	0	1	1	0	1	0	0	0	0	0	0	1	0	1	1	2	1	1	0	1
LM_LMNC065	1	0	0	0	0	0	0	0	0	0	0	0	0	0	0	1	2	0	0	0	3	0	0	0	0	1	1	0	1	0	0	0	0	0	0	1	0	1	1	2	1	1	0	1
LM_JF5337	1	1	0	0	1	0	0	0	0	1	0	0	0	1	0	1	2	0	0	0	2	0	0	0	0	0	1	0	1	0	0	0	0	0	0	1	0	1	1	1	1	1	0	1
LM_JF5541	1	0	0	0	0	0	0	0	0	0	0	0	0	0	0	1	2	0	0	0	2	0	0	0	0	0	1	0	1	0	0	0	0	0	0	1	0	1	1	1	1	1	0	1
LM_LMNC081	1	0	0	0	0	0	0	1	0	0	0	1	0	0	1	1	2	0	0	0	2	0	0	0	0	0	1	1	1	1	0	0	0	0	0	1	0	1	1	2	1	1	0	0
LM_LMNC096	1	0	0	0	0	0	0	1	0	0	0	0	0	0	1	1	2	0	0	0	2	0	0	0	0	0	1	0	1	0	0	0	0	0	0	2	0	1	1	2	1	1	0	0
LM_LMNC542	1	0	0	0	0	0	0	1	0	0	0	0	0	0	1	1	2	0	0	0	2	0	0	0	0	0	1	0	1	1	0	0	0	0	0	1	0	2	1	2	1	1	0	0
LM_LMNC250	1	0	0	0	0	0	0	0	1	0	0	0	0	0	0	1	2	0	0	0	3	0	0	0	0	0	1	0	1	0	0	0	0	0	0	1	0	1	1	2	1	1	0	1
LM_LMNC431	1	0	0	0	0	0	0	0	0	0	0	0	0	1	0	1	2	0	0	0	2	0	0	0	0	0	1	0	1	0	0	0	0	0	0	1	0	1	1	1	1	1	0	1
LM_LMNC383	1	0	0	0	0	0	0	1	0	0	0	0	0	0	1	1	2	0	0	0	2	0	0	0	0	0	1	0	1	1	0	0	0	0	0	1	0	1	1	2	1	1	0	0
LM_LMNC275	1	0	0	0	0	0	0	1	0	0	0	0	0	0	1	1	2	0	0	0	2	0	0	0	0	0	1	0	1	1	0	0	0	0	0	2	0	1	1	2	1	1	0	0
LM_JF5201	1	0	0	0	0	1	0	1	0	0	0	0	0	0	1	1	2	0	0	0	2	0	0	0	0	0	1	1	1	1	0	0	1	0	0	1	0	1	1	2	1	1	0	0
LM_LMNC277	1	1	0	0	1	0	0	1	0	1	0	0	0	0	1	1	2	0	0	0	2	0	0	0	1	0	1	0	1	1	0	0	0	0	0	1	0	1	1	2	1	1	0	0
LM_LMNC447	1	0	0	0	0	0	0	1	0	0	0	1	0	0	1	1	2	0	0	0	2	0	0	0	0	0	1	0	1	1	0	0	0	0	0	2	0	1	1	2	1	1	0	0
LM_LMNC369	1	0	0	0	0	0	0	0	1	0	0	0	0	0	0	1	2	0	0	0	3	0	0	0	0	0	1	0	1	0	0	0	0	0	0	1	0	1	1	2	1	1	0	1
LM_LMNC419	1	0	0	0	0	0	0	1	0	0	0	1	0	0	1	1	2	0	0	0	2	0	0	0	0	0	1	0	1	1	0	0	0	0	0	2	0	1	1	2	1	1	0	0
LM_LMNC359	1	0	0	0	0	0	0	0	1	0	0	0	0	1	0	1	2	1	0	0	2	0	0	0	0	0	1	0	1	0	0	0	0	0	0	1	0	1	1	1	1	1	0	1
LM_LMNC265	1	0	0	0	0	0	0	1	0	0	0	0	0	0	1	1	2	0	0	0	2	0	0	0	0	0	1	0	1	1	0	0	0	0	0	2	0	1	1	2	1	1	0	0
LM_LMNC169	1	0	0	0	0	0	0	1	0	0	0	1	0	0	1	1	2	0	0	0	2	0	0	0	0	0	1	1	1	1	0	0	0	0	0	1	0	1	1	2	1	1	0	0
LM_LMNC168	1	0	0	0	0	0	0	1	0	0	0	0	0	0	1	1	2	0	0	0	2	0	0	0	0	0	1	0	1	1	0	0	0	0	0	2	0	1	1	2	1	1	0	0
LM_LMNC121	1	1	1	0	1	0	0	0	0	1	1	0	0	0	0	1	2	0	0	0	2	0	0	0	0	0	1	0	1	0	0	0	0	0	0	0	0	1	1	2	1	1	0	1
LM_LMNC328	1	0	0	0	0	0	0	1	0	0	0	1	0	0	1	1	2	0	0	0	2	0	0	0	0	0	1	0	1	1	0	0	0	0	0	2	0	1	1	2	1	1	0	0
LM_LMNC097	1	0	0	0	0	0	0	1	0	0	0	0	0	0	1	1	2	0	0	0	2	0	0	0	0	0	1	0	1	1	0	0	0	0	0	2	0	1	1	2	1	1	0	0
LM_JF5207	1	0	0	1	0	0	0	1	0	0	0	0	0	0	1	1	2	0	0	0	2	0	0	0	0	0	1	1	1	1	0	0	0	0	0	1	0	2	1	2	1	1	0	0
LM_LMNC083	1	0	0	0	0	0	0	0	0	0	0	0	0	1	0	1	2	0	0	0	2	0	0	0	0	0	1	0	1	0	0	0	0	0	0	1	0	1	1	1	1	1	0	1
LM_LMNC146	1	0	0	0	0	0	0	1	0	0	0	0	0	0	1	1	2	0	1	0	2	0	0	0	0	0	1	1	1	1	0	0	0	0	0	1	0	1	1	2	1	1	0	0
LM_LMNC150	1	0	0	0	0	0	0	0	0	0	0	0	0	1	0	1	2	0	0	0	2	0	0	0	0	0	1	0	1	0	0	0	0	0	0	1	0	1	1	1	1	1	0	1
LM_JF5183	1	0	0	0	0	0	0	1	0	0	0	1	0	0	1	1	2	0	0	0	2	0	0	0	0	0	1	0	1	1	0	0	0	0	0	2	0	1	1	2	1	1	0	0
LM_LMNC061	1	0	0	0	0	0	0	1	0	0	0	1	0	0	1	1	2	0	0	0	2	0	0	0	0	0	1	0	1	1	0	0	0	0	0	2	0	1	1	2	1	1	0	0
LM_LMNC434	1	0	0	0	0	0	0	1	0	0	0	1	0	0	1	1	2	0	0	0	2	0	0	0	0	0	1	1	1	1	0	0	1	0	0	1	0	1	1	2	1	1	0	0
LM_LMNC329	1	0	0	0	0	0	0	1	0	0	0	1	0	0	1	1	2	0	0	0	2	0	0	0	0	0	1	0	1	1	0	0	0	0	0	2	0	1	1	2	1	1	0	0
LM_JF4899	1	0	0	0	0	0	0	1	0	0	0	1	0	0	1	1	2	0	0	0	2	0	0	0	0	0	1	0	1	1	0	0	0	0	0	2	0	1	1	2	1	1	0	0
LM_LMNC381	1	0	0	0	0	0	0	1	0	0	0	1	0	0	1	1	2	0	0	0	2	0	0	0	0	0	1	0	1	1	0	0	0	0	0	2	0	1	1	2	1	1	0	0
LM_JF5576	1	0	0	0	0	0	0	1	1	0	0	0	0	0	0	1	2	0	0	0	3	0	0	0	0	0	1	0	1	0	0	0	0	0	0	1	0	1	1	2	1	1	0	1
LM_LMNC306	1	0	0	0	0	0	0	1	0	0	0	0	0	0	1	1	2	0	0	0	2	0	0	0	0	0	1	0	1	1	0	0	0	0	0	2	0	1	1	2	1	1	0	0
LM_LMNC269	1	0	0	0	0	0	0	0	1	0	0	0	0	0	0	1	2	0	0	0	2	0	0	0	0	0	1	0	1	0	0	0	0	0	0	1	0	1	1	2	1	1	0	1
LM_LMNC433	1	0	0	0	0	0	0	1	0	0	0	0	0	0	1	1	2	0	0	0	2	0	0	0	0	0	1	0	1	1	0	0	0	0	0	2	0	1	1	2	1	1	0	0
LM_JF5831	1	0	0	0	0	0	0	0	1	0	0	0	0	0	0	1	2	0	0	0	2	0	0	0	0	0	1	0	1	0	0	0	0	0	0	1	0	1	1	2	1	1	0	1
LM_JF4902	1	0	0	0	0	0	0	1	0	0	0	0	0	0	1	1	2	0	0	0	2	0	0	0	0	0	1	1	1	1	0	0	0	0	0	1	0	1	1	2	1	1	0	0
LM_LMNC148	1	0	0	0	0	0	0	0	0	0	0	0	0	1	0	1	2	0	0	0	2	0	0	0	0	0	1	0	1	0	0	0	1	0	0	1	0	1	1	1	1	1	0	1
LM_LMNC108	1	0	0	0	0	0	0	1	0	0	0	0	0	0	1	1	2	0	0	0	2	0	0	0	0	0	1	0	1	1	0	0	0	0	0	1	0	1	1	2	1	1	0	0
LM_LMNC119	1	0	0	0	0	0	0	1	0	0	0	0	0	0	1	1	2	0	0	0	2	0	0	0	1	0	1	0	1	1	0	0	0	0	0	1	0	1	1	2	1	1	0	0
LM_JF4927	1	0	0	0	0	0	0	1	0	0	0	1	0	0	1	1	2	0	0	0	2	0	0	0	0	0	1	1	1	1	0	0	1	0	0	1	0	1	1	2	1	1	0	0
LM_LMNC424	1	0	0	0	0	0	0	1	0	0	0	0	0	0	1	1	2	0	0	0	2	0	0	0	0	0	1	1	1	1	0	0	0	0	0	1	0	1	1	2	1	1	0	0
LM_JF5593	1	0	0	0	0	0	0	0	1	0	0	0	0	0	0	1	2	0	0	0	3	0	0	0	0	0	1	0	1	0	0	0	0	0	0	1	0	1	1	2	1	1	0	1
LM_JF5182	1	0	0	0	0	0	0	1	0	0	0	1	0	0	1	1	2	0	0	0	2	0	0	0	0	0	1	1	1	1	0	0	1	0	0	1	0	1	1	2	1	1	0	0
LM_LMNC323	1	0	0	0	0	0	0	0	0	0	0	0	0	1	0	1	2	0	0	0	2	0	0	0	0	0	1	0	1	0	0	0	0	0	0	1	0	1	1	2	1	1	0	1
LM_JF4904	1	0	0	0	0	0	0	1	0	0	0	1	0	0	1	1	2	0	0	0	2	0	0	0	0	0	1	1	1	1	0	0	0	0	0	1	0	1	1	2	1	1	0	0
LM_LMNC410	1	0	0	0	0	0	0	0	0	0	0	0	0	0	0	1	2	1	0	0	2	0	0	0	0	0	1	0	1	0	0	0	0	0	0	1	0	1	1	1	1	1	0	1
LM_JF4976	1	0	0	0	0	0	0	0	0	0	0	0	0	0	0	1	2	0	0	0	3	0	0	0	0	0	1	0	1	0	0	0	0	0	0	1	0	2	1	2	1	1	0	1
LM_LMNC327	1	0	0	0	0	0	0	0	0	0	0	0	0	1	0	1	2	0	0	0	2	0	0	0	0	0	1	0	1	0	0	0	0	0	0	1	0	1	1	1	1	1	0	1
LM_LMNC270	1	0	0	0	0	0	0	0	0	0	0	0	0	0	0	1	2	0	0	0	2	0	0	0	0	0	1	0	1	0	0	0	0	0	0	1	0	1	1	2	1	1	0	1
LM_LMNC409	1	0	0	0	0	0	0	1	0	0	0	0	0	0	1	1	2	0	0	0	2	0	0	0	0	0	1	1	1	0	0	0	0	0	0	1	0	1	1	2	1	1	0	0
LM_LMNC380	1	0	0	0	0	0	0	1	0	0	0	1	0	0	1	1	2	0	0	0	2	0	0	0	0	0	1	0	1	1	0	0	0	0	0	2	0	1	1	2	1	1	0	0
LM_JF5794	1	0	0	0	0	0	0	0	0	0	0	0	0	0	0	1	2	0	0	1	2	0	1	0	0	0	1	0	1	0	0	0	0	0	1	1	0	1	1	3	1	1	0	1
LM_LMNC316	1	0	0	0	0	0	0	1	0	0	0	0	0	0	1	1	2	0	0	0	2	0	0	0	0	0	1	0	1	1	0	0	0	0	0	2	0	1	1	2	1	1	0	0
LM_LMNC271	1	0	0	0	0	0	0	1	0	0	0	0	0	0	1	1	2	0	0	0	2	0	0	0	0	0	1	0	1	1	0	0	0	0	0	2	0	1	1	2	1	1	0	0
LM_JF5196	1	0	0	0	0	0	0	1	0	0	0	0	0	0	1	1	2	0	0	0	2	0	0	0	0	0	1	0	1	1	0	0	0	0	0	2	0	1	1	2	1	1	0	0
LM_JF5519	1	0	0	0	0	0	0	1	0	0	0	0	0	0	1	1	2	0	0	0	2	0	0	0	0	0	1	0	1	1	0	0	0	0	0	2	0	1	1	2	1	1	0	0
LM_LMNC162	1	0	0	0	0	0	0	1	0	0	0	0	0	0	1	1	2	0	0	0	2	0	0	0	0	0	1	0	1	1	0	0	0	0	0	2	0	1	1	2	1	1	0	0
LM_LMNC112	1	0	0	0	0	0	0	1	0	0	0	0	0	0	1	1	2	0	0	0	2	0	0	0	0	0	1	0	1	1	0	0	1	0	0	1	0	1	1	2	1	1	0	0
LM_LMNC325	1	0	0	0	0	0	0	0	1	0	0	0	0	0	0	1	2	0	0	0	2	0	0	0	0	0	1	0	1	0	0	0	0	0	0	1	0	2	1	2	1	1	0	1
LM_LMNC060	1	0	0	0	0	0	0	1	0	0	0	0	0	0	1	1	2	0	0	0	2	0	0	0	1	0	1	0	1	1	0	0	0	0	0	1	0	1	1	2	1	1	0	0
LM_JF5208	1	0	0	0	0	0	0	1	0	0	0	1	0	0	1	1	2	0	0	0	2	0	0	0	0	0	1	1	1	1	0	0	0	0	0	1	0	1	1	2	1	1	0	0
LM_LMNC287	1	0	0	0	0	0	0	0	1	0	0	0	0	1	0	1	2	1	0	0	2	0	0	0	0	0	1	0	1	0	0	0	0	0	0	1	0	1	1	1	1	1	0	1
LM_JF4982	1	0	0	0	0	0	0	0	0	0	0	0	0	1	0	1	2	0	0	0	2	0	0	0	0	0	1	0	1	0	1	0	0	1	0	1	0	1	1	1	1	1	0	1
LM_LMNC361	1	0	0	0	0	0	0	0	1	0	0	0	0	0	0	1	2	0	0	0	3	0	0	0	0	0	1	0	1	0	0	0	0	0	0	1	0	1	1	2	1	1	0	1
LM_JF4908	1	0	0	0	0	0	0	1	0	0	0	1	0	0	1	1	2	0	0	0	2	0	0	0	0	0	1	0	1	1	0	0	0	0	0	2	0	1	1	2	1	1	0	0
LM_LMNC055	1	0	0	0	0	0	0	0	1	0	0	0	0	0	0	1	2	0	0	0	3	0	0	0	0	0	1	0	1	0	0	0	0	0	0	1	0	1	1	2	1	1	0	1
LM_LMNC156	1	0	0	0	0	0	0	0	0	0	0	0	0	1	0	1	2	0	0	0	3	0	0	0	0	0	1	0	1	0	0	0	0	0	0	1	0	1	1	1	1	1	0	1
LM_LMNC159	1	0	0	0	0	0	0	0	0	0	0	1	0	0	0	1	2	0	0	0	2	0	0	0	0	0	1	0	1	0	0	0	1	0	0	1	0	1	1	2	1	1	0	1
LM_JF5203	1	0	0	0	0	0	0	1	0	0	0	1	0	0	1	1	2	0	0	0	2	0	0	0	0	0	1	0	1	1	0	0	0	0	0	2	0	1	1	2	1	1	0	0
LM_JF4987	1	0	0	0	0	0	0	2	0	0	0	0	0	0	1	1	2	0	1	0	2	0	0	0	0	0	1	0	1	0	0	0	0	0	0	2	0	1	1	2	1	1	0	0
LM_JF5833	1	0	0	0	0	0	0	2	0	0	0	0	0	0	1	1	2	0	1	0	2	0	0	0	0	0	1	0	1	1	0	0	0	0	0	1	0	1	1	2	1	1	0	0
LM_LMNC273	1	0	0	0	0	0	0	0	1	0	0	0	0	0	0	1	2	0	0	0	2	0	0	0	0	0	1	0	1	0	0	0	0	0	0	1	0	1	1	1	1	1	0	1
LM_JF4935	1	0	0	0	0	0	0	0	1	0	0	0	1	0	0	1	2	0	0	0	3	0	0	0	0	0	1	0	1	0	0	0	0	0	0	1	0	1	1	2	1	1	0	1
LM_JF4918	1	0	0	0	0	0	0	1	0	0	0	1	0	0	1	1	2	0	0	0	2	0	0	0	0	0	1	1	1	1	0	0	0	0	0	1	0	1	1	2	1	1	0	0
LM_JF5052	1	0	0	0	0	0	0	0	1	0	0	0	0	0	0	1	2	0	0	0	3	0	0	0	0	0	1	0	1	0	0	0	0	0	0	1	0	1	1	2	1	1	0	1
LM_JF5788	1	0	0	0	0	0	0	0	0	0	0	0	0	0	0	1	2	0	0	0	2	0	0	0	0	0	1	0	1	0	0	0	0	0	0	1	0	1	1	2	1	1	0	1
LM_JF5829	1	0	0	0	0	0	0	1	0	0	0	0	0	0	1	1	2	0	0	0	2	0	0	0	1	0	1	0	1	1	0	0	1	0	0	1	0	1	1	2	1	1	0	0
LM_JF5159	1	0	0	0	0	0	0	1	0	0	0	1	0	0	1	1	2	0	0	0	2	0	0	0	0	0	1	0	1	1	0	0	0	0	0	2	0	1	1	2	1	1	0	0
LM_LMNC322	1	0	0	0	0	0	0	0	0	0	0	0	0	1	0	1	2	0	0	0	2	0	0	0	0	0	1	0	1	0	0	0	0	0	0	1	0	1	1	1	1	1	0	1
LM_LMNC354	1	0	0	0	0	0	0	0	0	0	0	0	0	0	0	1	2	0	0	0	2	0	0	0	0	0	1	0	1	0	0	0	0	0	0	1	0	1	1	2	1	1	0	1
LM_JF5832	1	0	0	0	0	0	0	0	0	0	0	0	0	0	0	1	2	0	0	0	2	1	0	0	0	0	1	0	1	0	0	0	0	0	0	1	0	1	1	2	1	1	0	1
LM_JF4931	1	0	0	0	0	0	0	0	1	0	0	0	0	0	0	1	2	0	0	0	2	0	0	0	0	0	1	0	1	0	0	0	0	0	0	1	0	1	1	1	1	1	0	1
LM_LMNC413	1	0	0	0	0	0	0	1	0	0	0	1	0	0	1	1	2	0	0	0	2	0	0	0	0	0	1	1	1	1	0	0	1	0	0	1	0	1	1	2	1	1	0	0
LM_LMNC067	1	0	0	0	0	0	0	1	0	0	0	0	0	0	1	1	2	0	0	0	2	0	0	0	0	0	1	0	1	1	0	0	0	0	0	2	0	1	1	2	1	1	0	0
LM_LMNC314	1	0	0	0	0	0	0	0	0	0	0	0	0	1	0	1	2	0	0	0	2	0	0	0	0	0	1	0	1	0	0	0	0	0	0	1	0	1	1	1	1	1	0	1
LM_JF4981	1	0	0	0	0	0	0	0	0	0	0	0	0	1	0	1	2	0	0	0	2	0	0	0	0	0	1	0	1	0	0	0	0	0	0	1	0	1	1	1	1	1	0	1
LM_LMNC374	1	0	0	0	0	0	0	0	0	0	0	0	0	0	0	1	2	0	0	0	2	0	1	0	0	0	1	0	1	0	0	0	0	0	0	1	0	1	1	1	1	1	0	1
LM_LMNC064	1	0	0	0	0	0	0	1	0	0	0	0	0	0	1	1	2	0	0	0	2	0	0	0	0	0	1	0	1	1	0	0	0	0	0	2	0	1	1	2	1	1	0	0
LM_LMNC155	1	0	0	0	0	0	0	1	0	0	0	0	0	0	1	1	2	0	0	0	2	0	0	0	0	0	1	0	1	0	0	0	0	0	0	2	0	1	1	2	1	1	0	0
LM_JF4914	1	0	0	0	0	0	0	0	0	0	0	0	0	1	0	1	2	0	0	0	2	0	0	0	0	0	1	0	1	0	0	0	0	0	0	1	0	1	1	1	1	1	0	1
LM_LMNC446	1	0	0	0	0	0	0	1	0	0	0	1	0	0	1	1	2	0	0	0	2	0	0	0	0	0	1	0	1	1	0	0	0	0	0	2	0	1	1	2	1	1	0	0
LM_LMNC302	1	0	0	0	0	0	0	1	0	0	0	1	0	0	1	1	2	0	0	0	2	0	0	0	0	0	1	1	1	1	0	0	0	0	0	1	0	1	1	2	1	1	0	0
LM_LMNC236	1	0	0	0	0	0	0	0	0	0	0	0	0	0	0	1	2	0	0	0	2	0	0	0	0	0	1	0	1	0	0	0	0	0	0	1	0	1	1	2	1	1	0	1
LM_LMNC078	1	0	0	0	0	0	0	0	0	0	0	0	0	1	0	1	2	0	0	0	2	0	0	0	0	1	1	0	1	0	0	0	0	0	0	1	0	1	1	1	1	1	0	1
LM_LMNC283	1	0	0	0	0	0	0	0	0	0	0	0	0	0	0	1	2	1	0	0	2	0	0	0	0	0	1	0	1	0	0	0	1	0	0	1	0	1	1	1	1	1	0	1
LM_JF5810	1	0	0	0	0	0	0	0	0	0	0	0	0	1	0	1	2	0	0	0	2	0	0	0	0	0	1	0	1	0	0	0	0	0	0	1	0	1	1	2	1	1	1	1
LM_LMNC414	2	0	0	0	0	0	0	1	0	0	0	1	0	0	1	1	2	0	0	0	2	0	0	0	0	0	1	0	1	1	0	0	0	0	0	2	0	1	1	2	1	1	0	0
LM_JF4974	1	0	0	0	0	0	0	2	0	0	0	0	0	0	1	1	2	0	1	0	2	0	0	0	0	0	1	0	1	1	0	0	0	0	0	2	0	1	1	2	1	1	0	0
LM_LMNC421	1	0	0	0	0	0	0	1	0	0	0	0	0	0	1	1	2	0	1	0	2	0	0	0	0	0	1	2	1	1	0	0	1	0	0	1	0	1	1	2	1	1	0	0
LM_JF5172	1	0	0	0	0	0	0	0	0	0	0	0	0	1	0	1	2	0	0	0	2	0	0	0	0	0	1	0	1	0	0	0	0	0	0	1	0	1	1	1	1	1	0	1
LM_LMNC274	1	0	0	0	0	0	0	1	0	0	0	0	0	0	1	1	2	0	0	0	2	0	0	0	0	0	1	0	1	1	0	0	0	0	0	2	0	1	1	2	1	1	0	0
LM_LMNC432	1	0	0	0	0	0	0	1	0	0	0	1	0	0	1	1	2	0	0	0	2	0	0	0	0	0	1	1	1	1	0	0	1	0	0	1	0	1	1	2	1	1	0	0
LM_LMNC307	1	0	0	0	0	0	0	0	0	0	0	0	0	1	0	1	2	0	0	0	3	0	0	0	0	0	1	0	1	0	0	0	0	0	0	1	0	1	1	2	1	1	0	1
LM_JF5823	1	0	0	0	0	0	0	0	0	0	0	0	0	1	0	1	2	0	0	0	2	0	0	0	0	0	1	0	1	0	0	0	0	0	0	1	0	1	1	2	1	1	0	1
LM_JF4934	1	0	0	0	0	0	0	1	0	0	0	1	0	0	1	1	2	0	0	0	2	0	0	0	0	0	1	0	1	1	0	0	0	0	0	1	0	1	1	2	1	1	0	0
LM_LMNC264	1	0	0	0	0	0	0	0	0	0	0	0	0	0	0	1	2	0	0	0	2	0	0	0	0	0	1	0	1	0	0	0	0	0	0	1	0	1	1	2	1	1	0	1
LM_JF5171	1	0	1	0	0	0	0	0	0	0	0	0	0	0	0	1	2	0	0	0	2	0	0	0	0	0	1	0	1	0	0	0	0	0	0	1	0	1	1	2	1	1	0	1
LM_LMNC087	1	0	0	0	0	0	0	0	1	0	0	0	0	0	0	1	2	0	0	0	2	0	0	0	0	0	1	0	1	0	0	0	0	0	0	1	0	2	1	2	1	1	0	1
LM_LMNC297	1	1	0	0	1	0	0	0	1	1	0	0	0	0	0	1	2	0	0	0	2	0	0	0	0	0	1	0	1	0	0	0	0	0	0	1	0	1	1	1	1	1	0	1
LM_JF5336	1	0	0	0	0	0	0	0	0	0	0	0	0	1	0	1	2	0	0	0	2	0	0	0	0	0	1	0	1	0	0	0	0	0	0	1	0	1	1	1	1	1	0	1
LM_LMNC326	1	0	1	0	0	0	1	1	1	0	0	0	0	1	1	1	1	0	0	0	2	0	0	1	0	0	1	1	1	1	0	0	0	0	0	2	0	1	1	1	1	1	1	0
LM_JF5164	1	1	0	0	1	0	0	0	0	1	0	0	0	1	0	1	2	0	0	0	3	0	0	0	0	1	1	0	1	0	0	0	0	0	0	1	0	1	1	2	1	1	0	1
LM_LMNC255	1	0	0	0	0	0	0	0	0	0	0	0	0	0	0	1	2	0	0	0	2	0	0	0	0	0	1	0	1	0	0	0	0	0	0	1	0	1	1	2	1	1	0	1
LM_LMNC358	1	0	0	0	0	0	0	1	0	0	0	0	0	0	1	1	2	0	0	0	2	0	0	0	0	0	1	0	1	0	0	0	0	0	0	2	0	1	1	2	1	1	0	0
LM_JF5761	1	1	0	0	1	0	0	0	0	0	1	0	0	0	0	1	2	0	0	0	2	0	0	0	0	0	1	0	1	0	0	0	0	0	0	1	0	1	1	2	1	1	0	1
LM_LMNC351	1	1	0	0	1	0	0	0	0	1	0	0	0	1	0	1	2	0	0	0	3	0	0	0	0	1	1	0	1	0	0	0	0	0	0	1	0	1	1	2	1	1	0	1
LM_JF4913	1	0	0	0	0	0	0	0	1	0	0	0	0	0	0	1	2	0	0	0	3	0	0	0	0	0	1	0	1	0	0	0	1	0	0	1	0	1	1	2	1	1	0	1
LM_LMNC411	1	0	0	0	0	0	0	1	0	0	0	0	0	0	1	1	2	0	0	0	2	0	0	0	0	0	1	2	1	1	0	0	0	0	0	1	0	1	1	2	1	1	0	0
LM_JF5861	1	0	0	0	0	0	0	1	0	0	0	0	0	0	1	1	2	0	0	0	2	0	0	0	0	0	1	0	1	1	0	0	0	0	0	2	0	1	1	2	1	1	0	0
LM_LMNC080	1	0	1	0	0	0	0	0	0	0	0	0	0	0	0	1	2	0	0	0	2	0	0	0	0	0	1	0	1	0	0	0	0	0	0	1	0	1	1	2	1	1	0	1
LM_JF5594	1	0	0	0	0	0	0	1	0	0	0	0	0	0	1	1	2	0	0	0	2	0	0	0	0	0	1	0	1	0	0	0	0	0	0	1	0	1	1	2	1	1	0	0
LM_LMNC109	1	0	0	0	0	0	0	1	0	0	0	0	0	0	1	1	2	0	0	0	2	0	0	0	0	0	1	0	1	1	0	0	0	0	0	1	0	1	1	2	1	1	0	0
LM_JF4839	1	1	0	0	1	0	0	0	1	0	0	0	0	0	0	1	2	0	0	0	2	0	0	0	0	0	1	0	1	0	0	0	0	0	0	1	0	1	1	2	1	1	0	1
LM_LMNC266	1	0	0	0	0	1	0	0	0	0	0	0	0	0	0	1	2	0	0	0	2	0	0	0	0	0	1	0	1	0	0	0	0	0	0	1	0	1	1	2	1	1	0	1
LM_LMNC281	1	0	0	0	0	0	0	1	0	0	0	0	0	0	1	1	2	0	0	0	2	0	0	0	0	0	1	0	1	1	0	0	0	0	0	2	0	1	1	2	1	1	0	0
LM_JF4941	1	0	0	0	0	0	0	0	0	0	0	0	0	1	0	1	2	0	0	0	3	0	0	0	0	1	1	0	1	0	0	0	0	0	0	1	0	1	1	2	1	1	0	1
LM_LMNC339	1	0	0	0	0	0	0	0	0	0	0	0	0	0	0	1	2	0	0	0	2	0	1	0	0	0	1	0	1	0	0	0	0	0	0	1	0	1	1	1	1	1	0	1
LM_LMNC357	1	0	0	0	0	0	0	1	0	0	0	1	0	0	1	1	2	0	0	0	2	0	0	0	0	0	1	1	1	1	0	0	0	0	0	1	0	1	1	2	1	1	0	0
LM_JF5588	1	0	0	0	0	0	0	1	0	0	0	0	0	0	1	1	2	0	0	0	2	0	0	0	0	0	1	0	1	1	0	0	0	0	0	2	0	1	1	2	1	1	0	0
LM_JF5191	1	0	0	0	0	0	0	1	0	0	0	1	0	0	1	1	2	0	0	0	2	0	0	0	0	0	1	1	1	1	0	0	1	0	0	1	0	1	1	2	1	1	0	0
LM_JF5809	1	0	0	0	0	1	0	0	0	0	0	0	0	0	0	1	2	0	0	0	2	0	0	0	0	0	1	0	1	0	0	0	0	0	0	1	0	1	1	2	1	1	0	1
LM_JF5830	1	0	0	0	0	0	0	0	0	0	0	0	0	1	0	1	2	0	0	0	2	0	0	0	0	0	1	0	1	0	0	0	0	0	0	1	0	1	1	1	1	1	0	1
LM_LMNC284	1	0	0	0	0	0	0	1	0	0	0	0	0	0	1	1	2	0	1	0	2	0	0	0	0	0	1	0	1	1	0	0	0	0	0	2	0	1	1	2	1	1	0	0
LM_JF4929	1	0	0	0	0	0	0	1	0	0	0	0	0	0	1	1	2	0	0	0	2	0	0	0	0	0	1	0	1	1	0	0	0	0	0	2	0	1	1	2	1	1	0	0
LM_JF4909	1	0	0	0	0	1	0	1	0	0	0	1	0	0	1	1	2	0	0	0	2	0	0	0	0	0	1	0	1	1	0	0	0	0	0	1	0	1	1	2	1	1	0	0
LM_LMNC336	1	0	0	0	0	0	0	1	0	0	0	0	0	0	1	1	2	0	0	0	2	0	0	0	0	0	1	0	1	1	0	0	0	0	0	2	0	1	1	2	1	1	0	0
LM_JF4901	1	0	0	0	0	0	0	1	0	0	0	1	0	0	1	1	2	0	0	0	2	0	0	0	0	0	1	0	1	1	0	0	0	0	0	1	0	1	1	2	1	1	0	0
LM_JF4920	1	0	0	0	0	0	0	0	0	0	0	0	0	1	0	1	2	0	0	0	2	0	0	0	0	0	1	0	1	0	0	0	0	0	0	1	0	1	1	2	1	1	0	1
LM_LMNC445	1	0	0	0	0	0	0	1	0	0	0	0	0	0	1	1	2	0	1	0	2	0	0	0	0	0	1	2	1	1	0	0	1	0	0	1	0	1	1	2	1	1	0	0
LM_LMNC247	1	0	0	0	0	0	0	0	0	0	0	0	0	0	0	1	2	0	0	0	3	0	0	0	0	1	1	0	1	0	0	0	0	0	0	1	0	1	1	2	1	1	0	1
LM_LMNC331	1	0	0	0	0	0	0	1	0	0	0	1	0	0	1	1	2	0	0	0	2	0	0	0	0	0	1	0	1	1	0	0	0	0	0	2	0	1	1	2	1	1	0	0
LM_JF5827	1	0	0	0	0	0	0	0	1	0	0	0	0	0	0	1	2	0	0	0	2	0	0	0	0	0	1	0	1	0	0	0	0	0	1	1	0	1	1	2	1	1	0	1
LM_LMNC320	1	0	0	0	0	0	0	1	0	0	0	1	0	0	1	1	2	0	0	0	2	0	0	0	0	0	1	1	1	1	0	0	0	0	0	1	0	1	1	2	1	1	0	0
LM_JF4991	1	0	0	0	0	0	0	0	0	0	0	0	0	0	0	1	2	0	0	0	1	0	0	0	0	0	1	0	1	0	0	0	0	0	0	1	0	1	1	1	1	1	0	1
LM_LMNC412	1	0	0	0	0	0	0	0	0	0	0	0	0	1	0	1	2	0	0	0	2	0	0	0	0	0	1	1	1	0	0	0	0	0	0	1	0	1	1	2	1	1	0	1
LM_JF4939	1	0	0	0	0	0	0	1	0	0	0	1	0	0	1	1	2	0	0	0	2	0	0	0	0	0	1	1	1	1	0	0	0	0	0	1	0	1	1	2	1	1	0	0
LM_LMNC415	1	0	0	0	0	1	0	0	0	0	0	0	0	1	0	1	2	0	0	0	2	0	0	0	0	0	1	0	1	0	0	0	0	0	0	1	0	1	1	1	1	1	0	1
LM_LMNC079	1	0	0	0	0	0	0	1	0	0	0	1	0	0	1	1	2	0	0	0	2	0	0	0	0	0	1	1	1	1	0	0	0	0	0	1	0	1	1	2	1	1	0	0
LM_LMNC347	1	0	0	0	0	0	0	0	0	0	0	0	0	0	0	1	2	0	0	0	3	0	0	0	0	0	1	0	1	0	0	0	0	0	0	1	0	1	1	2	1	1	0	1
LM_LMNC423	1	0	0	0	0	0	0	1	0	0	0	1	0	0	1	1	2	0	0	0	2	0	0	0	0	0	1	1	1	1	0	0	0	0	0	1	0	1	1	2	1	1	0	0
LM_LMNC427	1	0	0	0	0	0	0	1	0	0	0	1	0	0	1	1	2	0	0	0	2	0	0	0	0	0	1	0	1	1	0	0	0	0	0	1	0	1	1	2	1	1	0	0
LM_LMNC344	1	0	0	0	0	0	0	0	0	0	0	0	0	0	0	1	2	0	0	0	3	0	0	0	0	0	1	0	1	0	0	0	0	0	0	1	0	1	1	2	1	1	0	1
LM_LMNC332	1	0	0	0	0	0	0	0	1	0	0	0	0	1	0	1	2	1	0	0	2	0	0	0	0	0	1	0	1	0	0	0	0	0	0	1	0	1	1	1	1	1	0	1
LM_LMNC477	1	0	0	0	0	0	0	0	1	0	0	0	0	0	0	1	2	0	0	0	3	0	0	0	0	0	1	0	1	0	0	0	0	0	0	1	0	1	1	2	1	1	0	1
LM_JF5824	1	0	0	0	0	0	0	1	0	0	0	0	0	0	1	1	2	0	0	0	2	0	0	0	1	0	1	0	1	1	0	0	1	0	0	1	0	1	1	2	1	1	0	0
LM_LMNC318	1	0	1	0	0	0	1	1	1	0	0	0	0	1	1	1	1	0	0	0	2	0	0	1	0	0	1	1	1	1	0	0	0	0	0	2	0	1	1	1	1	1	1	0
LM_LMNC301	1	0	0	0	0	0	0	0	0	0	0	0	0	1	0	1	2	0	0	0	2	0	0	0	0	0	1	0	1	0	0	0	0	0	0	1	0	1	1	1	1	1	0	1
LM_JF4906	1	0	0	0	0	0	0	1	0	0	0	1	0	0	1	1	2	0	0	0	2	0	0	0	0	0	1	0	1	1	0	0	0	0	0	1	0	1	1	2	1	1	0	0
LM_LMNC167	1	0	0	0	0	0	0	1	0	0	0	0	0	0	1	1	2	0	0	0	2	0	0	0	0	0	1	0	1	1	0	0	0	0	0	2	0	1	1	2	1	1	0	0
LM_JF5590	1	0	0	0	0	0	0	0	1	0	0	0	0	0	0	1	2	0	0	0	3	0	0	0	0	0	1	0	1	0	0	0	0	0	0	1	0	1	1	2	1	1	0	1
LM_JF5210	1	0	0	0	0	0	0	1	0	0	0	1	0	0	1	1	2	0	0	0	2	0	0	0	0	0	1	1	1	1	0	0	0	0	0	1	0	1	1	2	1	1	0	0
LM_LMNC154	1	0	0	0	0	0	0	0	0	0	0	0	0	1	0	1	2	0	0	0	2	0	0	0	0	0	1	0	1	0	0	0	0	0	0	1	0	1	1	1	1	1	0	1
LM_LMNC384	1	0	0	0	0	0	0	1	0	0	0	0	0	0	1	1	2	0	0	0	2	0	0	0	0	0	1	0	1	1	0	0	0	0	0	2	0	1	1	2	1	1	0	0
LM_LMNC319	1	0	0	0	0	0	0	0	0	0	0	0	0	1	0	1	2	0	0	0	2	0	0	0	0	0	1	0	1	0	0	0	0	0	0	1	0	1	1	1	1	1	0	1
LM_LMNC305	1	0	0	0	0	0	0	1	0	0	0	1	0	0	1	1	2	0	0	0	2	0	0	0	0	0	1	1	1	1	0	0	0	0	0	1	0	1	1	2	1	1	0	0
LM_JF5194	1	0	0	0	0	0	0	0	1	0	0	0	0	0	0	1	2	0	0	0	3	0	0	0	0	0	1	0	1	0	0	0	0	0	0	1	0	1	1	2	1	1	0	1
LM_JF5181	1	0	0	0	0	0	0	1	0	0	0	1	0	0	1	1	2	0	0	0	2	0	0	0	0	0	1	1	1	1	0	0	0	0	0	1	0	1	1	2	1	1	0	0
LM_LMNC420	1	0	0	0	0	0	0	1	0	0	0	0	0	0	1	1	2	0	0	0	2	0	0	0	0	0	1	0	1	1	0	0	0	0	0	1	0	1	1	2	2	1	0	0
LM_JF5828	1	0	0	0	0	0	0	0	0	0	0	0	0	0	0	1	2	0	0	0	2	0	0	0	0	0	1	0	1	0	0	0	0	0	0	1	0	1	1	2	1	1	0	1
LM_LMNC309	1	0	0	0	0	0	0	0	0	0	0	0	0	1	0	1	2	0	0	0	3	0	0	0	0	0	1	0	1	0	0	0	0	0	0	1	0	1	1	2	1	1	0	1
LM_LMNC062	1	0	0	0	0	1	0	1	0	0	0	0	0	0	1	1	2	0	0	0	2	0	0	0	0	0	1	1	1	1	0	0	0	0	0	1	0	1	1	2	1	1	0	0
LM_LMNC304	1	0	0	0	0	0	0	1	0	0	0	1	0	0	1	1	2	0	0	0	2	0	0	0	0	0	1	1	1	1	0	0	0	0	0	1	0	1	1	2	1	1	0	0
LM_LMNC086	1	0	0	0	0	0	0	1	0	0	0	0	0	0	1	1	2	0	0	0	2	0	0	0	0	0	1	0	1	1	0	0	0	0	0	2	0	1	1	2	1	1	0	0
LM_JF4975	1	0	0	0	0	0	0	1	0	0	0	0	0	0	1	1	2	0	1	0	2	0	0	0	0	0	1	0	1	1	0	0	0	0	0	1	0	2	1	2	1	1	0	0
LM_LMNC253	1	0	0	0	0	0	0	0	0	0	0	0	0	0	0	1	2	0	0	0	3	0	0	0	0	1	1	0	1	0	0	0	0	0	0	1	0	1	1	2	1	1	0	1
LM_LMNC321	1	0	0	0	0	0	0	0	0	0	0	0	0	1	0	1	2	0	0	0	2	0	0	0	0	0	1	0	1	0	0	0	0	0	0	1	0	1	1	1	1	1	0	1
LM_LMNC378	1	0	0	0	0	0	0	1	0	0	0	1	0	0	1	1	2	0	0	0	2	0	0	0	0	0	1	1	1	1	0	0	0	0	0	1	0	1	1	2	1	1	0	0
LM_JF5577	1	0	0	0	0	0	0	0	0	0	0	0	0	1	0	1	2	0	0	0	2	0	0	0	0	0	1	0	1	0	0	0	0	0	0	1	0	1	1	2	1	1	1	1
LM_JF5186	1	0	0	0	0	0	0	1	0	0	0	0	0	0	1	1	2	0	0	0	2	0	0	0	0	0	1	0	1	1	0	0	0	0	0	2	0	1	1	2	1	1	0	0
LM_LMNC104	1	0	0	0	0	0	0	1	0	0	0	0	0	0	1	1	2	0	0	0	2	0	0	0	0	0	1	0	1	1	0	0	0	0	0	1	0	1	1	2	1	1	0	0
LM_JF5822	1	0	0	0	0	0	0	1	0	0	0	1	0	0	1	1	2	0	0	0	2	0	0	0	0	0	1	0	1	1	0	0	0	0	0	1	0	1	1	2	1	1	0	0
LM_LMNC428	1	0	0	0	0	0	0	1	0	0	0	1	0	0	1	1	2	0	0	0	2	0	0	0	0	0	1	1	1	1	0	0	0	0	0	1	0	1	1	2	1	1	0	0
LM_JF5199	1	0	0	0	0	0	0	1	0	0	0	1	0	0	1	1	2	0	0	0	2	0	0	0	0	0	1	1	1	1	0	0	1	0	0	1	0	1	1	2	1	1	0	0
LM_JF5592	1	0	0	0	0	1	0	1	0	0	0	0	0	0	1	1	2	0	0	0	2	0	0	0	0	0	1	0	1	1	0	0	0	0	0	1	0	1	1	2	1	1	0	0
LM_LMNC160	1	0	0	0	0	0	0	1	0	0	0	1	0	0	1	1	2	0	0	0	2	0	0	0	0	0	2	0	1	1	0	0	0	0	0	2	0	1	1	2	1	1	0	0
LM_JF4907	1	0	0	0	0	0	0	1	0	0	0	0	0	0	1	1	2	0	0	0	2	0	0	0	0	0	1	0	1	1	0	0	0	0	0	2	0	1	1	2	1	1	0	0
LM_LMNC379	1	0	0	0	0	0	0	0	0	0	0	0	0	0	0	1	2	0	0	0	2	0	0	0	0	0	1	0	1	0	0	0	0	0	0	1	0	1	1	2	1	1	0	1
LM_LMNC429	1	0	0	0	0	0	0	1	0	0	0	1	0	0	1	1	2	0	0	0	2	0	0	0	0	0	1	1	1	1	0	0	0	0	0	1	0	1	1	2	1	1	0	0
LM_JF4930	1	0	0	0	0	0	0	0	0	0	0	0	0	0	0	1	2	0	0	0	3	0	0	0	0	1	1	0	1	0	0	0	0	0	0	1	0	1	1	2	1	1	0	1
LM_JF5826	1	0	0	0	0	0	0	0	1	0	0	0	0	0	0	1	2	0	0	0	2	0	0	0	0	0	1	0	1	0	0	0	0	0	0	1	0	1	1	2	1	1	0	1
LM_LMNC142	1	0	0	0	0	0	0	1	0	0	0	0	0	0	1	1	2	0	0	0	2	0	0	0	0	0	1	0	1	1	0	0	0	0	0	1	0	1	1	2	1	1	0	0
LM_LMNC425	1	0	0	0	0	0	0	1	0	0	0	0	0	0	1	1	2	0	0	0	2	0	0	0	0	0	1	1	1	1	0	0	0	0	0	1	0	1	1	2	1	1	0	0
LM_LMNC426	1	0	0	0	0	0	0	1	0	0	0	0	0	0	1	1	2	0	0	0	2	0	0	0	1	0	1	0	1	1	0	0	0	0	0	1	0	1	1	2	1	1	0	0
LM_LMNC300	1	0	0	0	0	0	0	1	0	0	0	0	0	0	1	1	2	0	0	0	2	0	0	0	0	0	1	0	1	1	0	0	0	0	0	2	0	1	1	2	1	1	0	0
LM_LMNC416	1	0	0	0	0	0	0	1	0	0	0	1	0	0	1	1	2	0	0	0	2	0	0	0	0	0	1	1	1	1	0	0	0	0	0	1	0	1	1	2	1	1	0	0
LM_LMNC333	1	0	0	0	0	0	0	0	1	0	0	0	0	1	0	1	2	1	0	0	2	0	0	0	0	0	1	0	1	0	0	0	0	0	0	1	0	1	1	1	1	1	0	1
LM_LMNC047	1	0	0	0	0	0	0	1	0	0	0	0	0	0	1	1	2	0	0	0	2	0	0	0	0	0	1	1	1	1	0	0	1	0	0	1	0	1	1	2	1	1	0	0
LM_JF5213	1	0	0	0	0	0	0	0	0	0	0	0	0	1	0	1	2	0	0	0	2	0	0	0	0	0	1	0	1	0	0	0	0	0	0	1	0	1	1	2	1	1	1	1
LM_LMNC448	1	0	0	0	0	0	0	1	0	0	0	1	0	0	1	1	2	0	0	0	2	0	0	0	0	0	1	0	1	1	0	0	0	0	0	2	0	1	1	2	1	1	0	0
LM_LMNC382	1	0	0	0	0	0	0	1	0	0	0	1	0	0	1	1	2	0	0	0	2	0	0	0	0	0	1	1	1	1	0	0	0	0	0	1	0	1	1	2	1	1	0	0
LM_JF4978	1	0	0	0	0	0	0	2	0	0	0	0	0	0	1	1	2	0	1	0	2	0	0	0	0	0	1	0	1	1	0	0	0	0	0	2	0	1	1	2	1	1	0	0
LM_JF4936	1	0	0	0	0	0	0	1	0	0	0	0	0	0	1	1	2	0	0	0	2	0	0	0	0	0	1	0	1	1	0	0	0	0	0	2	0	1	1	2	1	1	0	0
LM_LMNC356	1	0	0	0	0	0	0	0	0	0	0	0	0	0	0	1	2	0	0	0	2	0	0	0	0	0	1	0	1	0	0	0	0	0	0	1	0	1	1	2	1	1	0	1
LM_LMNC239	1	0	0	0	0	0	0	0	0	0	0	0	0	0	0	1	2	0	0	0	2	0	0	0	0	0	1	0	1	0	0	0	0	0	0	1	0	1	1	2	1	1	0	1
LM_LMNC288	1	0	0	0	0	0	0	0	1	0	0	0	0	1	0	1	2	1	0	0	2	0	0	0	0	0	1	0	1	0	0	0	0	0	0	1	1	1	1	1	1	1	0	1
LM_LMNC418	1	0	0	0	0	0	0	1	0	0	0	1	0	0	1	1	2	0	0	0	2	0	0	0	0	0	1	1	1	1	0	0	0	0	0	1	0	1	1	2	1	1	0	0
LM_LMNC368	1	0	0	0	0	0	0	0	1	0	0	0	0	0	0	1	2	0	0	0	3	0	0	0	0	0	1	0	1	0	0	0	0	0	0	1	0	1	1	2	1	1	0	1

## Sheet: A
TAid	TASMANIA.A73	TASMANIA.A88	TASMANIA.A10	TASMANIA.A82	TASMANIA.A55	TASMANIA.A7	TASMANIA.A30	TASMANIA.A34	TASMANIA.A113	TASMANIA.A22	TASMANIA.A5	TASMANIA.A115	TASMANIA.A40	TASMANIA.A23	TASMANIA.A111	TASMANIA.A29	TASMANIA.A9	TASMANIA.A12	TASMANIA.A93	TASMANIA.A85	TASMANIA.A101	TASMANIA.A27	TASMANIA.A8	TASMANIA.A50	TASMANIA.A66	TASMANIA.A47	TASMANIA.A124	TASMANIA.A87	TASMANIA.A54	TASMANIA.A42	TASMANIA.A1	TASMANIA.A37	TASMANIA.A119	TASMANIA.A78	TASMANIA.A81	TASMANIA.A24	TASMANIA.A36	TASMANIA.A77	TASMANIA.A15	TASMANIA.A83	TASMANIA.A2	TASMANIA.A3	TASMANIA.A32	TASMANIA.A31	TASMANIA.A72	TASMANIA.A76	TASMANIA.A57
LM_JF5822	0	0	0	0	0	0	0	3	0	0	1	0	0	0	1	0	0	0	1	0	0	0	1	0	1	0	1	0	0	1	3	0	0	1	0	0	0	0	1	1	3	1	5	0	0	0	0
LM_LMNC323	0	0	0	0	0	0	0	2	2	0	1	0	0	0	1	0	0	0	1	1	0	0	1	0	0	0	0	0	0	0	4	0	0	1	0	0	0	0	0	1	1	1	8	0	0	0	0
LM_LMNC431	0	0	0	0	0	0	0	3	2	0	1	0	1	0	1	0	0	0	1	1	0	0	1	1	0	0	0	0	0	0	3	0	0	1	0	0	0	0	0	1	1	1	8	0	0	0	0
LM_JF4936	0	0	0	0	0	0	0	2	0	1	1	0	0	0	1	0	0	0	1	0	0	0	1	0	1	0	1	0	0	0	3	0	0	1	0	0	0	0	1	1	3	1	3	0	0	0	0
LM_LMNC427	0	0	0	0	0	0	0	2	0	0	1	0	0	0	1	0	0	0	1	0	0	0	1	0	1	0	1	0	0	0	3	0	0	1	0	0	0	0	1	1	3	1	5	0	0	0	0
LM_LMNC374	0	0	0	0	0	0	0	2	2	0	1	0	0	0	1	0	0	0	1	1	0	0	1	0	1	0	0	0	0	0	3	0	0	1	0	0	0	0	0	1	1	1	5	0	0	0	0
LM_LMNC273	0	0	0	0	0	0	0	2	2	0	1	0	1	0	1	0	0	0	1	1	0	0	1	0	0	0	0	0	0	0	3	0	0	1	0	0	0	0	0	1	1	1	7	0	0	0	0
LM_LMNC321	0	0	0	0	0	1	0	2	2	1	1	0	1	0	1	0	0	0	1	1	0	0	1	0	0	0	0	0	1	0	5	0	0	1	0	0	0	0	0	1	1	1	5	0	0	0	0
LM_LMNC303	0	0	0	0	0	0	0	2	0	1	1	0	0	0	1	0	0	0	1	0	0	0	1	0	1	0	1	0	0	0	3	0	0	1	0	0	0	0	1	1	3	1	3	0	0	0	0
LM_JF4901	0	0	0	0	0	0	0	2	0	0	1	0	0	0	1	0	0	0	1	0	0	0	1	0	1	1	1	0	0	0	3	0	0	1	0	0	0	0	1	1	3	1	5	0	0	0	0
LM_LMNC288	0	0	0	0	0	0	0	3	2	0	1	0	1	0	1	0	0	0	1	1	0	0	1	0	0	0	0	0	0	0	4	0	0	1	0	0	0	0	0	1	1	1	7	0	0	0	0
LM_LMNC429	0	0	0	0	0	0	0	2	0	0	1	0	0	0	1	0	0	0	1	0	0	0	1	0	1	0	1	0	0	0	3	0	0	1	0	0	0	0	1	1	3	1	5	0	0	0	0
LM_LMNC445	0	0	0	0	0	0	0	3	0	0	1	0	0	0	1	0	0	0	1	0	0	0	1	0	0	0	1	1	0	0	3	0	0	1	0	0	0	0	1	1	3	1	5	0	0	0	0
LM_JF5823	0	0	0	0	0	0	0	2	2	0	1	0	1	0	1	0	0	0	1	1	0	0	1	0	0	0	0	0	0	0	4	0	0	1	0	0	0	0	0	1	1	1	6	0	0	0	0
LM_LMNC419	0	0	0	0	0	0	0	2	0	1	1	0	0	0	1	0	0	0	1	0	0	0	1	0	1	0	1	0	0	0	3	0	0	1	0	0	0	0	1	1	3	1	4	0	0	0	0
LM_JF5594	0	0	0	0	0	0	0	2	0	0	1	0	0	0	1	0	1	0	1	0	0	0	1	0	1	0	1	0	0	0	3	0	0	1	0	0	0	0	0	1	3	1	5	0	0	0	0
LM_JF5183	0	0	0	0	0	0	0	2	0	1	1	0	0	0	1	0	0	0	1	0	0	0	1	0	1	0	1	0	0	0	3	0	0	1	0	0	0	0	1	1	3	1	4	0	0	0	0
LM_JF4990	0	0	0	0	0	0	0	2	0	1	1	0	0	0	1	0	0	0	1	0	0	0	1	0	1	0	1	0	0	0	3	0	0	2	0	0	0	0	1	1	3	1	4	0	0	0	0
LM_JF5171	0	0	0	0	0	1	0	3	1	0	1	0	0	1	1	0	0	0	1	1	0	0	1	0	0	0	0	0	0	1	3	0	0	1	0	0	0	0	0	1	1	1	6	0	0	0	0
LM_JF5794	0	0	0	0	0	2	0	2	2	0	1	0	0	0	1	0	0	0	1	1	0	0	1	0	0	0	0	0	0	0	3	0	0	1	1	0	0	0	0	1	1	1	5	0	0	1	0
LM_LMNC422	0	0	0	0	0	0	0	2	2	0	1	0	0	1	1	0	0	0	1	1	0	0	1	0	0	0	0	0	0	0	4	0	0	1	0	0	0	0	0	1	1	1	5	0	0	0	0
LM_LMNC477	0	0	0	0	0	0	0	2	2	0	1	0	0	0	1	0	0	0	1	1	0	0	1	0	0	0	0	0	0	0	4	0	0	1	0	0	0	0	0	1	1	1	5	0	0	0	0
LM_LMNC287	0	0	0	0	0	0	0	2	2	0	1	0	1	0	1	0	0	0	1	1	0	0	1	0	0	0	0	0	0	0	4	0	0	1	0	0	0	0	0	1	1	1	6	0	0	0	0
LM_LMNC318	0	0	0	0	0	0	0	4	0	0	1	0	0	0	1	0	1	0	1	0	0	1	1	0	1	0	1	0	0	0	4	1	0	1	0	0	0	0	0	1	1	1	3	0	0	0	0
LM_LMNC065	0	0	0	0	0	0	0	2	1	0	1	0	0	0	1	0	0	0	1	0	0	0	1	0	0	0	0	0	0	0	3	0	1	1	0	0	0	0	0	1	1	1	6	0	0	0	0
LM_LMNC331	0	0	0	0	0	0	0	2	0	1	1	0	0	0	1	0	0	0	1	0	0	0	1	0	1	0	1	0	0	0	3	0	0	1	0	0	0	0	1	1	3	1	4	0	0	0	0
LM_JF4976	0	0	0	0	0	0	0	3	1	0	1	0	0	0	1	0	0	0	1	0	0	0	1	0	0	0	0	0	0	0	3	0	1	1	0	0	0	0	0	1	1	1	6	0	0	0	0
LM_JF4918	0	0	0	0	0	0	0	2	0	0	1	0	0	0	1	0	0	0	1	0	0	0	1	0	1	0	1	0	0	0	3	0	0	1	0	0	0	0	1	1	3	1	5	0	0	0	0
LM_JF5593	0	0	0	0	0	0	0	2	2	0	1	0	0	0	1	0	0	0	1	1	0	0	1	0	0	0	0	0	0	0	4	0	0	1	0	0	0	0	0	1	1	1	5	0	0	0	0
LM_JF5833	0	0	0	0	0	0	0	2	0	1	1	0	0	0	1	0	0	0	1	0	0	0	1	0	1	0	1	0	0	0	3	0	0	2	0	0	0	0	1	1	3	1	4	0	0	0	0
LM_LMNC347	0	0	0	0	0	0	0	2	1	0	1	0	0	0	1	0	0	0	1	0	0	0	1	0	0	0	0	0	0	1	3	0	1	1	0	0	0	0	0	1	1	1	5	0	0	0	0
LM_JF4913	0	0	0	0	0	0	0	2	2	0	1	0	1	0	1	0	0	0	1	1	0	0	1	0	0	0	0	0	0	0	4	0	0	1	0	0	0	0	0	1	1	1	8	0	0	0	0
LM_LMNC412	0	1	0	0	0	1	0	3	2	0	1	1	1	0	1	0	0	1	1	1	0	0	1	0	0	0	0	0	0	0	4	0	0	1	0	0	1	0	0	1	1	1	7	1	0	0	0
LM_JF4929	0	0	0	0	0	0	0	2	0	1	1	0	0	0	1	0	0	0	1	0	0	0	1	0	1	0	1	0	0	0	3	0	0	1	0	0	0	0	1	1	3	1	3	0	0	0	0
LM_LMNC339	0	0	0	0	0	0	0	2	2	0	1	0	0	0	1	0	0	0	1	1	0	0	1	0	1	0	0	0	0	0	3	0	0	1	0	0	0	0	0	1	1	1	5	0	0	0	0
LM_LMNC255	0	0	0	0	0	0	0	2	1	0	1	0	1	0	1	0	0	0	1	1	0	0	1	0	0	0	0	0	0	0	4	0	0	1	0	0	0	0	0	1	1	1	4	0	0	0	0
LM_LMNC060	0	0	0	1	0	0	0	2	0	0	1	0	0	0	1	0	0	0	1	0	0	0	1	0	1	0	1	0	0	0	3	0	0	1	0	0	0	0	1	1	2	1	5	0	0	0	0
LM_LMNC266	0	0	0	0	0	0	0	2	1	0	1	0	2	0	1	0	0	0	1	1	0	0	1	0	0	0	0	0	0	1	4	0	0	1	0	0	0	0	0	1	1	1	4	0	0	0	0
LM_JF4920	0	0	0	0	0	0	0	2	2	0	1	0	0	0	1	0	0	0	1	1	0	0	1	0	0	0	0	0	0	0	4	0	0	1	0	0	0	0	0	1	1	1	7	0	0	0	0
LM_LMNC281	0	0	0	0	0	0	0	2	0	1	1	0	0	0	1	0	0	0	1	0	0	0	1	0	1	0	1	0	0	0	3	0	0	1	0	0	0	0	1	1	3	1	3	0	0	0	0
LM_LMNC271	0	0	0	0	0	0	0	2	0	1	1	0	0	0	1	0	0	0	1	0	0	0	1	0	1	0	1	0	0	0	3	0	0	1	0	0	0	0	1	1	3	1	3	0	0	0	0
LM_JF5577	0	0	0	0	0	1	0	2	2	0	1	0	0	0	1	0	0	0	1	1	0	0	1	0	1	0	0	0	0	0	4	0	0	1	0	0	0	0	0	1	1	1	6	0	0	0	0
LM_LMNC542	0	0	0	0	0	0	0	3	0	0	1	0	0	0	1	0	0	0	1	0	0	0	1	0	1	0	1	0	0	0	3	0	0	1	0	0	0	0	1	1	3	1	3	0	0	0	0
LM_JF4991	0	0	0	0	0	0	0	2	2	0	1	0	0	0	1	0	0	0	1	1	0	0	1	0	0	0	0	0	0	0	3	0	0	1	0	0	0	0	0	1	1	1	4	0	0	0	0
LM_LMNC368	0	0	0	0	0	0	0	2	2	0	1	0	1	0	1	0	0	0	1	1	0	0	1	0	0	0	0	0	0	0	4	0	0	1	0	0	0	0	0	1	1	1	5	0	0	0	0
LM_JF5213	0	0	0	0	0	1	0	2	2	0	1	0	0	0	1	0	0	0	1	1	0	0	1	0	1	0	0	0	0	0	4	0	0	1	0	0	0	0	0	1	1	1	6	0	0	0	0
LM_JF5576	0	0	0	0	0	0	0	2	2	0	1	0	0	0	1	0	0	0	1	1	0	0	1	0	0	0	0	0	0	0	5	0	0	1	0	0	0	0	0	1	1	1	5	0	1	0	0
LM_LMNC309	0	0	0	0	0	0	0	2	1	0	1	0	0	0	1	0	0	0	1	0	0	0	1	0	0	0	0	0	0	2	3	0	1	1	0	0	0	0	0	1	1	1	6	0	0	0	0
LM_JF4909	0	0	0	0	0	0	0	2	0	0	1	0	1	0	1	0	0	0	1	0	0	0	1	0	1	0	1	0	0	0	3	0	0	1	0	0	0	0	1	1	3	1	4	0	0	0	1
LM_LMNC326	0	0	0	0	0	0	0	4	0	0	1	0	0	0	1	0	1	0	1	0	0	1	1	0	1	0	1	0	0	0	4	1	0	1	0	0	0	0	0	1	1	1	3	0	0	0	0
LM_JF4930	0	0	0	0	0	0	0	2	1	0	1	0	0	0	1	0	0	0	1	0	0	0	1	0	0	0	0	0	0	0	3	0	1	1	0	0	0	0	0	1	1	1	6	0	0	0	0
LM_LMNC080	0	0	0	0	0	1	0	2	1	0	1	0	0	0	1	0	0	0	1	1	0	0	1	0	0	0	0	0	0	0	4	0	0	1	0	0	0	0	0	1	1	1	8	0	0	0	0
LM_JF5181	0	0	0	0	0	0	0	2	0	0	1	0	0	0	1	0	0	0	1	0	0	0	1	0	1	0	1	0	0	0	3	0	0	1	0	0	0	0	1	1	3	1	5	0	0	0	0
LM_LMNC067	0	0	0	0	0	0	0	2	0	1	1	0	0	0	1	0	0	0	1	0	0	0	1	0	1	0	1	0	0	0	3	0	0	1	0	0	0	0	1	1	3	1	3	0	0	0	0
LM_LMNC354	0	0	0	0	0	0	0	2	2	0	1	0	1	1	1	0	0	0	1	1	0	0	1	0	0	0	0	0	0	0	4	0	0	1	0	0	0	0	0	1	1	1	4	0	0	0	0
LM_LMNC325	0	0	0	0	0	1	0	4	1	0	1	0	0	0	1	0	0	0	1	1	0	0	1	0	0	0	0	0	0	0	4	0	0	1	0	0	0	0	0	1	1	1	5	0	0	0	0
LM_LMNC336	0	0	0	0	0	0	0	2	0	1	1	0	0	0	1	0	0	0	1	0	0	0	1	0	1	0	1	0	0	0	3	0	0	1	0	0	0	0	1	1	3	1	3	0	0	0	0
LM_LMNC297	0	0	0	0	0	0	0	2	2	0	1	0	0	0	1	0	0	0	1	1	0	0	1	0	0	0	0	0	0	0	3	0	0	2	0	0	0	0	0	1	1	1	4	0	0	0	0
LM_JF4975	0	0	0	0	1	0	0	4	0	0	1	0	0	0	1	0	0	0	1	0	0	0	1	0	1	0	1	0	0	0	3	0	0	1	0	0	0	0	1	1	3	1	4	0	0	0	0
LM_JF5210	0	0	0	0	0	0	0	2	0	0	1	0	0	0	1	0	0	0	1	0	0	0	1	0	1	1	1	0	0	0	3	0	0	1	0	0	0	0	1	1	3	1	5	0	0	0	0
LM_LMNC447	0	0	0	0	0	0	0	2	0	1	1	0	0	0	1	0	0	0	1	0	0	0	1	0	1	0	1	0	0	0	3	0	0	1	0	0	0	0	1	1	3	1	4	0	0	0	0
LM_JF5172	0	0	0	0	0	1	0	2	2	1	1	0	1	0	1	0	0	0	1	1	0	0	1	0	0	0	0	0	1	0	5	0	0	1	0	0	0	0	0	1	1	1	7	0	0	0	0
LM_LMNC382	0	0	0	0	0	0	0	2	0	0	1	0	0	0	1	0	0	0	1	0	0	0	1	0	1	0	1	0	0	0	3	0	0	1	0	0	0	0	1	1	3	1	5	0	0	0	0
LM_LMNC259	0	0	0	0	0	0	0	2	1	0	1	0	0	0	1	0	0	0	1	0	0	0	1	0	0	0	0	0	0	0	3	0	1	1	0	0	0	0	0	1	1	1	6	0	0	0	0
LM_JF4974	0	0	0	0	0	0	0	2	0	1	1	0	0	0	1	0	0	0	1	0	0	0	1	0	1	0	1	0	0	0	3	0	0	2	0	0	0	0	1	1	3	1	4	0	0	0	0
LM_LMNC269	0	0	0	0	0	0	0	2	2	0	1	0	1	0	1	0	0	0	1	1	0	0	1	0	0	0	0	0	0	1	3	0	0	1	0	0	0	0	0	1	1	1	7	0	0	0	0
LM_LMNC476	0	0	0	0	0	0	0	3	2	0	1	0	1	0	1	0	0	0	1	1	1	0	1	1	0	0	0	0	0	1	4	0	0	2	0	0	0	0	0	1	1	1	7	0	0	0	0
LM_LMNC428	0	0	0	0	0	0	0	2	0	0	1	0	0	0	1	0	0	0	1	0	0	0	1	0	1	0	1	0	0	0	3	0	0	1	0	0	0	0	1	1	3	1	5	0	0	0	0
LM_JF5831	0	0	0	0	0	0	0	3	2	0	1	0	1	0	1	0	0	0	1	1	0	0	1	0	0	0	0	0	0	0	3	0	0	1	0	0	0	0	0	1	1	1	7	0	0	0	0
LM_LMNC264	0	0	0	0	0	0	0	2	1	0	1	0	1	0	1	0	0	0	1	1	0	0	1	0	0	0	0	0	0	0	4	0	0	1	0	0	0	0	0	1	1	1	5	0	0	0	0
LM_LMNC119	0	0	0	1	0	0	0	2	0	0	1	0	1	0	1	0	0	0	1	0	0	0	1	0	1	0	1	0	0	0	3	0	0	1	0	0	0	0	1	1	2	1	5	0	0	0	0
LM_JF5052	0	0	0	0	0	0	0	2	2	0	1	0	0	0	1	0	0	0	1	1	0	0	1	0	0	0	0	0	0	0	4	0	0	1	0	0	0	0	0	1	1	1	5	0	0	0	0
LM_LMNC253	0	0	1	0	0	0	0	2	1	0	1	0	0	0	1	0	0	0	1	0	0	0	1	0	0	0	0	0	0	0	3	0	1	1	0	0	0	0	0	1	1	1	6	0	0	0	0
LM_JF4899	0	0	0	0	0	0	0	2	0	1	1	0	0	0	1	0	0	0	1	0	0	0	1	0	1	0	1	0	0	0	3	0	0	1	0	0	0	0	1	1	3	1	4	0	0	0	0
LM_LMNC369	0	0	0	0	0	0	0	2	2	0	1	0	1	0	1	0	0	0	1	1	0	0	1	0	0	0	0	0	0	0	4	0	0	1	0	0	0	0	0	1	1	1	5	0	0	0	0
LM_JF4914	0	0	0	0	0	0	0	2	2	0	1	0	0	0	1	0	0	0	1	1	0	0	1	0	1	0	0	0	0	0	3	0	0	1	0	0	0	0	0	1	1	1	6	0	0	0	0
LM_JF5336	0	0	0	0	0	1	0	2	1	0	1	0	0	0	1	0	0	0	1	1	0	0	1	1	0	0	0	0	0	0	3	0	0	1	0	0	0	0	0	1	1	1	9	0	0	0	0
LM_JF5592	0	0	0	0	0	0	0	2	1	0	1	0	2	1	1	0	1	0	1	0	0	0	1	0	0	0	1	0	0	0	3	0	0	1	0	0	0	0	1	0	2	1	3	0	0	0	0
LM_LMNC168	0	0	0	0	0	0	0	2	0	1	1	0	0	0	1	0	0	0	1	0	0	0	1	0	1	0	1	0	0	0	3	0	0	1	0	0	0	0	1	1	3	1	3	0	0	0	0
LM_JF4987	0	0	0	0	0	0	0	2	0	1	1	0	0	0	1	0	0	0	1	0	0	0	1	0	1	0	1	0	0	0	3	0	0	2	0	0	0	0	1	1	3	1	4	0	0	0	0
LM_LMNC316	0	0	0	0	0	0	0	2	0	1	1	0	0	0	1	0	0	0	1	0	0	0	1	0	1	0	1	0	0	0	3	0	0	1	0	0	0	0	1	1	3	1	3	0	0	0	0
LM_LMNC411	0	0	0	0	0	0	0	3	0	0	1	0	0	0	1	0	0	0	1	0	0	0	1	0	0	0	1	1	0	0	3	0	0	1	0	0	0	0	1	1	2	1	5	0	0	0	0
LM_LMNC329	0	0	0	0	0	0	0	2	0	1	1	0	0	0	1	0	0	0	1	0	0	0	1	0	1	0	1	0	0	0	3	0	0	1	0	0	0	0	1	1	3	1	4	0	0	0	0
LM_LMNC384	0	0	0	0	0	0	0	2	0	1	1	0	0	0	1	0	0	0	1	0	0	0	1	0	1	0	1	0	0	0	3	0	0	1	0	0	0	0	1	1	3	1	3	0	0	0	0
LM_JF4902	0	0	0	0	0	0	0	2	0	0	1	0	1	0	1	0	0	0	1	0	0	0	1	0	0	1	1	0	0	0	3	0	0	1	0	0	0	0	1	1	2	1	5	0	0	0	0
LM_LMNC420	0	0	0	0	0	0	0	2	0	0	1	0	0	0	1	0	0	0	1	0	0	0	1	0	0	0	1	0	0	0	3	0	0	1	0	0	1	0	1	1	2	1	3	1	1	0	0
LM_LMNC333	0	0	0	0	0	0	0	2	2	0	1	0	1	0	1	0	0	0	1	1	0	0	1	0	0	0	0	0	0	0	4	0	0	1	0	0	0	0	0	1	1	1	6	0	0	0	0
LM_JF4941	0	0	0	0	0	0	0	2	1	0	1	0	1	0	1	0	0	0	1	0	0	0	1	0	0	0	0	0	0	1	3	0	1	1	0	0	0	0	0	1	1	1	6	0	0	0	0
LM_LMNC327	0	0	0	0	0	1	0	2	2	1	1	0	1	0	1	0	0	0	1	1	0	0	1	0	0	0	0	0	1	0	5	0	0	1	0	0	0	0	0	1	1	1	5	0	0	0	0
LM_LMNC300	0	0	0	0	0	0	0	2	0	1	1	0	0	0	1	0	0	0	1	0	0	0	1	0	1	0	1	0	0	0	3	0	0	1	0	0	0	0	1	1	3	1	3	0	0	0	0
LM_JF5208	0	0	0	0	0	0	0	2	0	0	1	0	0	0	1	0	0	0	1	0	0	0	1	0	1	0	1	0	0	1	3	0	0	1	0	0	0	0	1	1	3	1	5	0	0	0	0
LM_LMNC306	0	0	0	0	0	0	0	2	0	1	1	0	0	0	1	0	0	0	1	0	0	0	1	0	1	0	1	0	0	0	3	0	0	1	0	0	0	0	1	1	3	1	3	0	0	0	0
LM_LMNC265	0	0	0	0	0	0	0	2	0	1	1	0	0	0	1	0	0	0	1	0	0	0	1	0	1	0	1	0	0	0	3	0	0	1	0	0	0	0	1	1	3	1	3	0	0	0	0
LM_LMNC380	0	0	0	0	0	0	0	2	0	1	1	0	0	0	1	0	0	0	1	0	0	0	1	0	1	0	1	0	0	0	3	0	0	1	0	0	0	0	1	1	3	1	4	0	0	0	0
LM_LMNC167	0	0	0	0	0	0	0	2	0	1	1	0	0	0	1	0	0	0	1	0	0	0	1	0	1	0	1	0	0	0	3	0	0	1	0	0	0	0	1	1	3	1	3	0	0	0	0
LM_LMNC433	0	0	0	0	0	0	0	2	0	1	1	0	0	0	1	0	0	0	1	0	0	0	1	0	1	0	1	0	0	0	3	0	0	1	0	0	0	0	1	1	3	1	3	0	0	0	0
LM_LMNC083	0	0	0	0	0	1	0	2	2	1	1	0	1	0	1	0	0	0	1	1	0	0	1	0	0	0	0	0	1	0	5	0	0	1	0	0	0	0	0	1	1	1	6	0	0	0	0
LM_JF5519	0	0	0	0	0	0	0	2	0	1	1	0	0	0	1	0	0	0	1	0	0	0	1	0	1	0	1	0	0	0	3	0	0	1	0	0	0	0	1	1	3	1	3	0	0	0	0
LM_LMNC337	0	0	0	0	0	0	0	2	0	1	1	0	0	0	1	0	0	0	1	0	0	0	1	0	1	0	1	0	0	0	3	0	0	1	0	0	0	0	1	1	3	1	3	0	0	0	0
LM_JF5191	0	0	0	0	0	0	0	2	0	0	1	0	0	0	1	0	0	0	1	0	0	0	1	0	1	0	1	0	0	0	3	0	0	1	0	0	0	0	1	1	3	1	5	0	0	0	0
LM_LMNC155	0	0	0	0	0	0	0	2	0	1	1	0	0	0	1	0	1	0	1	0	0	0	1	0	1	0	1	0	0	0	3	0	0	1	0	0	0	0	1	1	3	1	4	0	0	0	0
LM_LMNC109	0	0	0	0	0	2	0	2	1	0	1	0	1	1	1	0	1	0	1	0	0	0	1	0	0	0	1	0	0	0	4	0	0	1	0	0	0	0	1	0	2	1	3	0	0	0	0
LM_LMNC319	0	0	0	0	0	1	0	2	2	1	1	0	1	0	1	0	0	0	1	1	0	0	1	0	0	0	0	0	1	0	5	0	0	1	0	0	0	0	0	1	1	1	5	0	0	0	0
LM_LMNC448	0	0	0	0	0	0	0	2	0	1	1	0	0	0	1	0	0	0	1	0	0	0	1	0	1	0	1	0	0	0	3	0	0	1	0	0	0	0	1	1	3	1	4	0	0	0	0
LM_LMNC087	0	0	0	0	0	1	0	4	1	0	1	0	0	0	1	0	0	0	1	1	0	0	1	0	0	0	0	0	0	0	4	0	0	1	0	0	0	0	0	1	1	1	5	0	0	0	0
LM_LMNC378	0	0	0	0	0	0	0	2	0	0	1	0	0	0	1	0	0	0	1	0	0	0	1	0	1	0	1	0	0	1	3	0	0	1	0	0	0	0	1	1	3	1	5	0	0	0	0
LM_LMNC086	0	0	0	0	0	0	0	2	0	1	1	0	0	0	1	0	0	0	1	0	0	0	1	0	1	0	1	0	0	0	3	0	0	1	0	0	0	0	1	1	3	1	3	0	0	0	0
LM_JF5832	0	0	0	0	0	1	0	2	2	0	1	0	0	0	1	0	0	0	1	1	0	0	1	1	0	0	0	0	0	0	4	0	0	1	0	0	0	0	0	1	1	1	7	0	0	0	0
LM_LMNC274	0	0	0	0	0	0	0	2	0	1	1	0	0	0	1	0	0	0	1	0	0	0	1	0	1	0	1	0	0	0	3	0	0	1	0	0	0	0	1	1	3	1	3	0	0	0	0
LM_LMNC302	0	0	0	0	0	0	0	2	0	0	1	0	0	0	1	0	0	0	1	0	0	0	1	0	1	0	1	0	0	0	3	0	0	1	0	0	0	0	1	1	3	1	5	0	0	0	0
LM_JF4908	0	0	0	0	0	0	0	2	0	1	1	0	0	0	1	0	0	0	1	0	0	0	1	0	1	1	1	0	0	0	3	0	0	1	0	0	0	0	1	1	3	1	4	0	0	0	0
LM_LMNC414	0	0	0	0	0	0	0	2	0	1	1	0	0	0	1	0	0	0	1	0	0	0	1	0	1	0	1	0	0	0	3	0	0	1	0	0	0	0	1	1	3	1	4	0	0	0	0
LM_JF4906	0	0	0	0	0	0	0	2	0	0	1	0	0	0	1	0	0	0	1	0	0	0	1	0	1	1	0	0	0	0	3	0	0	1	0	0	0	0	1	1	3	1	5	0	0	0	0
LM_LMNC142	0	0	0	0	0	0	0	2	0	0	1	0	0	0	1	0	0	0	1	0	0	0	1	0	1	0	1	0	0	0	3	0	0	1	0	0	0	0	1	1	3	1	4	0	0	0	0
LM_LMNC436	0	0	0	0	0	0	0	2	0	1	1	0	0	0	1	0	0	0	1	0	0	0	1	0	1	0	1	0	0	0	3	0	0	1	0	0	0	0	1	1	3	1	4	0	0	0	0
LM_JF4934	0	0	0	0	0	0	0	2	0	0	1	0	0	0	1	0	0	0	1	0	0	0	1	0	1	0	1	0	0	0	3	0	0	1	0	0	0	0	1	1	3	1	4	0	1	0	0
LM_JF4981	0	0	0	0	0	0	0	3	2	0	1	0	0	0	1	0	0	0	1	1	0	0	1	0	0	0	0	0	0	0	3	0	0	1	0	0	0	0	0	1	1	1	7	0	0	0	0
LM_LMNC121	0	0	0	1	0	1	1	2	1	0	1	0	0	0	1	0	0	0	1	1	0	0	1	0	0	0	0	0	0	1	4	0	0	2	0	0	0	0	0	1	1	1	9	0	0	0	0
LM_LMNC379	0	0	0	0	0	0	0	2	1	0	1	0	0	0	1	0	0	0	1	1	0	0	1	0	0	0	0	0	0	0	4	0	0	1	0	0	0	0	0	1	1	1	5	0	0	0	0
LM_LMNC244	0	0	0	0	0	0	0	2	1	0	1	0	0	0	1	0	0	0	1	0	0	0	1	0	0	0	0	0	0	0	3	0	1	1	0	0	0	0	0	1	1	1	6	0	0	0	0
LM_LMNC152	0	0	0	0	0	0	0	2	0	1	1	0	0	0	1	0	0	0	1	0	0	0	1	0	1	0	1	0	0	0	3	0	0	2	0	0	0	0	1	1	3	1	4	0	0	0	0
LM_LMNC416	0	0	0	0	0	0	0	2	0	0	1	0	0	0	1	0	0	0	1	0	0	0	1	0	1	0	1	0	0	0	3	0	0	1	0	0	0	0	1	1	3	1	5	0	0	0	0
LM_LMNC351	0	0	0	1	0	0	0	2	1	0	1	0	0	0	1	0	0	0	1	0	0	0	1	0	0	0	0	0	0	1	3	0	1	2	0	0	0	0	0	1	1	1	6	0	0	0	0
LM_LMNC160	0	0	0	0	0	0	0	2	0	1	1	0	0	0	1	0	0	0	1	0	0	0	1	0	1	0	1	0	0	0	3	0	0	1	0	0	0	0	1	1	3	1	3	0	0	0	0
LM_JF5164	0	0	0	1	0	0	0	2	1	0	1	0	0	0	1	0	0	0	1	0	0	0	1	0	0	0	0	0	0	0	3	0	1	2	0	0	0	0	0	1	1	1	7	0	0	0	0
LM_JF5591	0	0	0	0	0	0	0	2	0	0	1	0	0	0	1	0	0	0	1	0	0	0	1	0	1	0	1	0	0	0	3	0	0	1	0	0	0	0	1	1	3	1	5	0	0	0	0
LM_LMNC096	0	0	0	0	0	0	0	2	0	1	1	0	0	0	1	0	1	0	1	0	0	0	1	0	1	0	1	0	0	0	3	0	0	1	0	0	0	0	1	1	3	1	4	0	0	0	0
LM_LMNC446	0	0	0	0	0	0	0	2	0	1	1	0	0	0	1	0	0	0	1	0	0	0	1	0	1	0	1	0	0	0	3	0	0	1	0	0	0	0	1	1	3	1	4	0	0	0	0
LM_LMNC432	0	0	0	0	0	0	0	2	0	0	1	0	0	0	1	0	0	0	1	0	0	0	1	0	1	0	1	0	0	0	3	0	0	1	0	0	0	0	1	1	3	1	5	0	0	0	0
LM_JF4978	0	0	0	0	0	0	0	2	0	1	1	0	0	0	1	0	0	0	1	0	0	0	1	0	1	0	1	0	0	0	3	0	0	2	0	0	0	0	1	1	3	1	4	0	0	0	0
LM_JF5826	1	0	0	0	0	0	0	2	2	0	1	0	1	0	1	0	0	0	1	1	0	0	1	0	0	0	0	0	0	0	2	0	0	1	0	0	0	0	0	1	1	1	7	0	0	0	0
LM_LMNC423	0	0	0	0	0	0	0	2	0	0	1	0	0	0	1	0	0	0	1	0	0	0	1	0	1	0	1	0	0	0	3	0	0	1	0	0	0	0	1	1	3	1	5	0	0	0	0
LM_LMNC383	0	0	0	0	0	0	0	2	0	0	1	0	0	0	1	0	0	0	1	0	0	0	1	0	1	0	1	0	0	0	3	0	0	1	0	0	0	0	1	1	3	1	4	0	0	0	0
LM_JF5824	0	0	0	1	0	0	0	2	0	0	1	0	1	0	1	0	0	0	1	0	0	0	1	0	1	0	1	0	0	0	3	0	0	1	0	0	0	0	1	1	2	1	7	0	0	0	0
LM_JF5337	0	0	0	1	0	1	0	2	2	1	1	0	1	0	1	0	0	0	1	1	0	0	1	0	0	0	0	0	1	0	5	0	0	2	0	0	0	0	0	1	1	1	6	0	0	0	0
LM_LMNC270	0	0	0	0	0	0	0	2	2	0	1	0	1	1	1	0	0	0	1	1	0	0	1	0	0	0	0	0	0	0	4	0	0	1	0	0	0	0	0	1	1	1	4	0	0	0	0
LM_LMNC047	0	0	0	0	0	0	0	2	0	0	1	0	0	0	1	0	0	0	1	0	0	0	1	0	0	0	1	0	0	0	3	0	0	1	0	0	0	0	1	1	3	1	6	0	0	0	0
LM_LMNC156	0	0	0	0	0	0	0	2	2	0	1	0	1	0	1	0	0	0	1	1	0	0	1	0	0	0	0	0	0	0	3	0	0	1	0	0	0	0	0	1	1	1	6	0	0	0	0
LM_LMNC409	0	0	0	0	0	0	0	2	0	0	1	0	1	0	1	0	0	0	1	0	0	0	1	0	0	0	1	0	0	0	3	0	0	1	0	0	0	0	1	1	3	1	5	0	0	0	0
LM_LMNC322	0	0	0	0	0	1	0	2	2	1	1	0	1	0	1	0	0	0	1	1	0	0	1	0	0	0	0	0	1	0	5	0	0	1	0	0	0	0	0	1	1	1	5	0	0	0	0
LM_LMNC357	0	0	0	0	0	0	0	2	0	0	1	0	0	0	1	0	0	0	1	0	0	0	1	0	1	0	1	0	0	0	3	0	0	1	0	0	0	0	1	1	3	1	5	0	0	0	0
LM_LMNC304	0	0	0	0	0	0	0	2	0	0	1	0	0	0	1	0	0	0	1	0	0	0	1	0	1	0	1	0	0	0	3	0	0	1	0	0	0	0	1	1	3	1	5	0	0	0	0
LM_JF5830	0	0	0	0	0	2	0	2	1	0	1	0	0	0	1	0	0	1	1	1	0	0	1	0	0	0	0	0	0	0	3	0	0	1	0	0	0	0	0	1	1	1	9	0	0	0	0
LM_LMNC154	0	0	0	0	0	0	0	2	2	0	1	0	0	0	1	0	0	0	1	1	0	0	1	0	1	0	0	0	0	0	3	0	0	1	0	0	0	0	0	1	1	1	6	0	0	0	0
LM_LMNC061	0	0	0	0	0	0	0	2	0	1	1	0	0	0	1	0	0	0	1	0	0	0	1	0	1	0	1	0	0	0	3	0	0	1	0	0	0	0	1	1	3	1	4	0	0	0	0
LM_LMNC320	0	0	0	0	0	0	0	2	0	0	1	0	0	0	1	0	0	0	1	0	0	0	1	0	1	0	1	0	0	0	3	0	0	1	0	0	0	0	1	1	3	1	4	0	0	0	0
LM_LMNC250	0	0	0	0	0	0	0	2	2	0	1	0	0	0	1	0	0	0	1	1	0	0	1	0	0	0	0	0	0	0	4	0	0	1	0	0	0	0	0	1	1	1	5	0	0	0	0
LM_LMNC421	0	0	0	0	0	0	0	3	0	0	1	0	0	0	1	0	0	0	1	0	0	0	1	0	0	0	1	1	0	0	3	0	0	1	0	0	0	0	1	1	3	1	5	0	0	0	0
LM_JF4904	0	0	0	0	0	0	0	2	0	0	1	0	0	0	1	0	0	0	1	0	0	0	1	0	1	1	1	0	0	0	3	0	0	1	0	0	0	0	1	1	3	1	5	0	0	0	0
LM_LMNC328	0	0	0	0	0	0	0	2	0	1	1	0	0	0	1	0	0	0	1	0	0	0	1	0	1	0	1	0	0	0	3	0	0	1	0	0	0	0	1	1	3	1	4	0	0	0	0
LM_JF5541	0	0	0	0	0	0	0	2	2	0	1	0	0	0	1	0	0	0	1	1	0	0	1	0	0	0	0	0	0	0	3	0	0	1	0	0	0	0	0	1	1	1	4	0	0	0	0
LM_JF5199	0	0	0	0	0	0	0	2	0	0	1	0	0	0	1	0	0	0	1	0	0	0	1	0	1	1	1	0	0	0	3	0	0	1	0	0	0	0	1	1	3	1	5	0	0	0	0
LM_JF5159	0	0	0	0	0	0	0	2	0	1	1	0	0	0	1	0	0	0	1	0	0	0	1	0	1	0	1	0	0	0	3	0	0	1	0	0	0	0	1	1	3	1	4	0	0	0	0
LM_JF4935	0	0	0	0	0	0	0	2	2	0	1	0	0	0	1	0	0	0	1	1	0	0	1	0	0	0	0	0	0	0	4	0	0	1	0	0	0	0	0	1	1	1	7	0	0	0	0
LM_LMNC051	0	0	0	0	0	0	0	2	2	0	1	0	1	0	1	0	0	0	1	1	0	0	1	0	0	0	0	0	0	0	4	0	0	1	0	0	0	0	0	1	1	1	8	0	0	0	0
LM_LMNC247	0	0	0	0	0	0	0	2	1	0	1	0	0	0	1	0	0	0	1	0	0	0	1	0	0	0	0	0	0	0	3	0	1	1	0	0	0	0	0	1	1	1	6	0	0	0	0
LM_LMNC332	0	0	0	0	0	0	0	2	2	0	1	0	1	0	1	0	0	0	1	1	0	0	1	0	0	0	0	0	0	0	4	0	0	1	0	0	0	0	0	1	1	1	6	0	0	0	0
LM_LMNC162	0	0	0	0	0	0	0	2	0	1	1	0	0	0	1	0	0	0	1	0	0	0	1	0	1	0	1	0	0	0	3	0	0	1	0	0	0	0	1	1	3	1	3	0	0	0	0
LM_LMNC104	0	0	0	0	0	2	0	2	1	0	1	0	1	1	1	0	1	0	1	0	0	0	1	0	0	0	1	0	0	0	4	0	0	1	0	0	0	0	1	0	2	1	3	0	0	0	0
LM_LMNC381	0	0	0	0	0	0	0	2	0	1	1	0	0	0	1	0	0	0	1	0	0	0	1	0	1	0	1	0	0	0	3	0	0	1	0	0	0	0	1	1	3	1	4	0	0	0	0
LM_LMNC278	0	0	0	0	0	0	0	2	0	0	1	0	0	0	1	0	1	0	1	0	0	0	1	0	1	0	1	0	0	0	3	0	0	1	0	0	0	0	1	1	3	1	5	0	0	0	0
LM_LMNC314	0	0	0	0	0	1	0	2	1	0	1	0	1	0	1	0	0	0	1	1	0	0	1	1	0	0	0	0	0	1	3	0	0	1	0	0	0	0	0	1	1	1	8	0	0	0	0
LM_JF5207	0	0	0	0	0	0	0	4	0	0	1	0	0	0	1	0	0	0	1	0	0	0	1	0	0	0	1	1	0	0	3	0	0	1	0	0	0	0	1	1	2	1	4	0	0	0	0
LM_LMNC283	0	0	0	0	0	1	0	2	2	0	1	0	0	0	1	0	0	0	1	1	0	0	1	0	0	0	0	0	0	0	4	0	0	1	0	0	0	0	0	1	1	1	8	0	0	0	0
LM_LMNC317	0	0	0	0	0	0	0	2	1	0	1	0	1	0	1	0	0	0	1	1	0	0	1	0	0	0	0	0	0	0	4	0	0	1	0	0	0	0	0	1	1	1	5	0	0	0	0
LM_LMNC413	0	0	0	0	0	0	0	2	0	0	1	0	0	0	1	0	0	0	1	0	0	0	1	0	1	0	1	0	0	0	3	0	0	1	0	0	0	0	1	1	3	1	5	0	0	0	0
LM_LMNC358	0	0	0	0	0	0	0	2	0	1	1	0	0	0	1	0	1	0	1	0	0	0	1	0	1	0	1	0	0	0	3	0	0	1	0	0	0	0	0	1	3	1	4	0	0	0	0
LM_LMNC277	0	0	0	2	0	0	0	2	0	0	1	0	1	0	1	0	0	0	1	0	1	0	2	0	1	0	1	0	0	0	3	0	0	2	0	0	0	0	1	1	2	1	7	0	0	0	0
LM_JF4839	0	0	0	0	0	1	0	2	1	0	1	0	1	0	1	0	0	0	1	1	0	0	1	0	0	0	0	0	0	0	3	0	0	2	0	0	0	0	0	1	2	1	7	0	0	0	0
LM_JF5588	0	0	0	0	0	0	0	2	0	1	1	0	0	0	1	0	0	0	1	0	0	0	1	0	1	0	1	0	0	0	3	0	0	1	0	0	0	0	1	1	3	1	3	0	0	0	0
LM_JF4907	0	0	0	0	0	0	0	2	0	1	1	0	0	0	1	0	0	0	1	0	0	0	1	0	1	0	1	0	0	0	3	0	0	1	0	0	0	0	1	1	3	1	3	0	0	0	0
LM_JF5194	0	0	0	0	0	0	0	2	2	0	1	0	0	0	1	0	0	0	1	1	0	0	1	0	0	0	0	0	0	0	4	0	0	1	0	0	0	0	0	1	1	1	7	0	0	0	0
LM_JF5861	0	0	0	0	0	0	0	2	0	1	1	0	0	0	1	0	0	0	1	0	0	0	1	0	1	0	1	0	0	0	3	0	0	1	0	0	0	0	1	1	3	1	3	0	0	0	0
LM_JF4927	0	0	0	0	0	0	0	2	0	0	1	0	0	0	1	0	0	0	1	0	0	0	1	0	1	1	1	0	0	0	3	0	0	1	0	0	0	0	1	1	3	1	5	0	0	0	0
LM_JF4939	0	0	0	0	0	0	0	2	0	0	1	0	0	0	1	0	0	0	1	0	0	0	1	0	1	1	1	0	0	0	3	0	0	1	0	0	0	0	1	1	3	1	6	0	0	0	0
LM_LMNC159	0	0	0	0	0	0	0	2	2	0	1	0	1	1	1	0	0	0	1	1	0	0	1	0	0	0	0	0	0	0	4	0	0	1	0	0	0	0	0	1	1	1	6	0	0	0	0
LM_LMNC424	0	0	0	0	0	0	0	2	0	0	1	0	1	0	1	0	0	0	1	0	0	0	1	0	0	0	1	0	0	0	3	0	0	1	0	0	0	0	1	1	2	1	6	0	0	0	0
LM_JF5810	0	0	0	0	0	1	0	2	2	0	1	0	0	0	1	0	0	0	1	1	0	0	1	0	1	0	0	0	0	0	4	0	0	1	0	0	0	0	0	1	1	1	6	0	0	0	0
LM_LMNC112	0	0	0	0	0	2	0	2	1	0	1	0	1	1	1	0	1	0	1	0	0	0	1	0	0	0	1	0	0	0	4	0	0	1	0	0	0	0	1	0	2	1	4	0	0	0	0
LM_LMNC301	0	0	0	0	0	1	0	2	1	0	1	0	0	0	1	0	0	0	1	1	0	0	1	1	0	0	0	0	0	0	3	0	0	1	0	0	0	0	0	1	1	1	7	0	0	0	0
LM_LMNC356	0	0	0	0	0	0	0	2	2	0	1	0	1	1	1	0	0	0	1	1	0	0	1	0	0	0	0	0	0	0	4	0	0	1	0	0	0	0	0	1	1	1	4	0	0	0	0
LM_JF5201	0	0	0	0	0	0	0	2	0	0	1	0	1	0	1	1	0	0	1	0	0	0	1	0	0	0	1	0	1	0	3	0	0	1	0	0	0	0	1	1	2	1	6	0	0	0	0
LM_LMNC078	0	0	0	0	0	1	0	2	1	0	1	0	0	0	2	0	0	0	1	1	0	0	1	0	0	0	0	0	0	0	3	0	0	1	0	0	0	0	0	1	1	1	9	0	0	0	0
LM_JF5761	0	0	0	1	0	0	1	2	1	0	1	0	1	0	1	0	0	0	1	1	0	0	1	0	0	0	0	0	0	0	4	0	0	2	0	0	0	0	0	1	1	1	4	0	0	0	0
LM_LMNC284	0	0	0	0	0	0	0	2	0	1	1	0	0	0	1	0	1	0	1	0	0	0	1	0	1	0	1	0	0	0	3	0	0	2	0	0	0	0	1	1	3	1	3	0	0	0	0
LM_LMNC236	0	0	0	0	0	0	0	2	1	0	1	0	1	0	1	0	0	0	1	1	0	0	1	0	0	0	0	0	0	0	4	0	0	1	0	0	0	0	0	1	1	1	4	0	0	0	0
LM_JF5196	0	0	0	0	0	0	0	2	0	1	1	0	0	0	1	0	0	0	1	0	0	0	1	0	1	0	1	0	0	0	3	0	0	1	0	0	0	0	1	1	3	1	3	0	0	0	0
LM_LMNC361	0	0	0	0	0	0	0	2	2	0	1	0	1	0	1	0	0	0	1	1	0	0	1	0	0	0	0	0	0	0	4	0	0	1	0	0	0	0	0	1	1	1	5	0	0	0	0
LM_LMNC305	0	0	0	0	0	0	0	2	0	0	1	0	0	0	1	0	0	0	1	0	0	0	1	0	1	0	1	0	0	0	3	0	0	1	0	0	0	0	1	1	3	1	5	0	0	0	0
LM_LMNC307	0	0	0	0	0	0	0	2	1	0	1	0	0	0	1	0	0	0	1	0	0	0	1	0	0	0	0	0	0	1	3	0	1	1	0	0	0	0	0	1	1	1	5	0	0	0	0
LM_LMNC064	0	0	0	0	0	0	0	3	0	1	1	0	0	0	1	0	0	0	1	0	0	0	1	0	1	0	1	0	0	0	3	0	0	1	0	0	0	0	1	1	3	1	3	0	0	0	0
LM_LMNC108	0	0	0	0	0	2	0	2	1	0	1	0	1	1	1	0	1	0	1	0	0	0	1	0	0	0	1	0	0	0	4	0	0	1	0	0	0	0	1	0	2	1	3	0	0	0	0
LM_JF5825	0	0	0	0	0	0	0	3	1	0	1	0	0	0	1	0	0	0	1	1	0	0	1	0	0	0	0	0	0	0	3	0	0	1	0	0	0	0	0	1	1	1	8	0	0	1	0
LM_JF4931	0	0	0	0	0	0	0	2	2	0	1	0	1	0	1	0	0	0	1	1	0	0	1	0	0	0	0	0	0	0	3	0	0	1	0	0	0	0	0	1	1	1	7	0	0	0	0
LM_LMNC359	0	0	0	0	0	0	0	2	2	0	1	0	0	0	1	0	0	0	1	1	0	0	1	0	1	0	0	0	0	0	4	0	0	1	0	0	0	0	0	1	1	1	6	0	0	0	0
LM_JF5829	0	0	0	1	0	0	0	2	0	0	1	0	1	0	1	0	0	0	1	0	0	0	1	0	1	0	1	0	0	0	3	0	0	1	0	0	0	0	1	1	2	1	7	0	0	0	0
LM_JF5203	0	0	0	0	0	0	0	2	0	1	1	0	0	0	1	0	0	0	1	0	0	0	1	0	1	0	1	0	0	0	3	0	0	1	0	0	0	0	1	1	3	1	4	0	0	0	0
LM_LMNC169	0	0	0	0	0	0	0	2	0	0	1	0	0	0	1	0	0	0	1	0	0	0	1	0	1	0	1	0	0	1	3	0	0	1	0	0	0	0	1	1	3	1	5	0	0	0	0
LM_LMNC410	0	0	0	0	0	1	0	2	2	0	1	0	0	0	1	0	0	0	1	1	0	0	1	0	1	0	0	0	0	0	4	0	0	1	0	0	0	0	0	1	1	1	6	0	0	0	0
LM_LMNC062	0	0	0	0	0	0	0	2	0	0	1	0	1	0	1	0	0	0	1	0	0	0	1	0	0	0	1	0	0	0	3	0	0	1	0	0	0	0	1	1	2	1	5	0	0	0	0
LM_LMNC085	0	0	0	0	0	0	0	2	2	0	1	0	0	0	1	0	0	0	1	1	0	0	1	0	0	0	0	0	0	0	4	0	0	1	0	0	0	0	0	1	1	1	5	0	0	0	0
LM_JF5182	0	0	0	0	0	0	0	2	0	0	1	0	0	0	1	0	0	0	1	0	0	0	1	0	1	0	1	0	0	0	3	0	0	1	0	0	0	0	1	1	3	1	5	0	0	0	0
LM_LMNC239	0	0	0	0	0	0	0	2	1	0	1	0	1	0	1	0	0	0	1	1	0	0	1	0	0	0	0	0	0	0	4	0	0	1	0	0	0	0	0	1	1	1	5	0	0	0	0
LM_LMNC425	0	0	0	0	0	0	0	2	0	0	1	0	1	0	1	0	0	0	1	0	0	0	1	0	0	0	1	0	0	0	3	0	0	1	0	0	0	0	1	1	2	1	5	0	0	0	0
LM_JF5186	0	0	0	0	0	0	0	2	0	1	1	0	0	0	1	0	0	0	1	0	0	0	1	0	1	0	1	0	0	0	3	0	0	1	0	0	0	0	1	1	2	1	3	0	0	0	0
LM_LMNC434	0	0	0	0	0	0	0	2	0	0	1	0	0	0	1	0	0	0	1	0	0	0	1	0	1	0	1	0	0	0	3	0	0	1	0	0	0	0	1	1	3	1	5	0	0	0	0
LM_JF5809	0	0	0	0	0	0	0	2	1	0	1	0	2	0	1	0	0	0	1	1	0	0	2	0	0	0	0	0	0	0	4	0	0	1	0	0	0	0	0	1	1	1	5	0	0	0	0
LM_LMNC344	0	0	0	0	0	0	0	2	1	0	1	0	0	0	1	0	0	0	1	0	0	0	1	0	0	0	0	0	0	1	3	0	1	1	0	0	0	0	0	1	1	1	5	0	0	0	0
LM_LMNC415	0	0	0	0	0	0	0	2	2	0	1	0	2	0	1	0	0	0	1	1	0	0	1	0	0	0	0	0	0	0	3	0	0	1	0	0	0	0	0	1	1	1	7	0	0	0	0
LM_LMNC148	0	0	0	0	0	1	0	2	2	1	1	0	0	0	1	0	0	0	1	1	0	0	1	0	0	0	0	0	1	0	5	0	0	1	0	0	0	0	0	1	1	1	7	0	0	0	0
LM_LMNC418	0	0	0	0	0	0	0	2	0	0	1	0	0	0	1	0	0	0	1	0	0	0	1	0	1	0	1	0	0	0	3	0	0	1	0	0	0	0	1	1	3	1	5	0	0	0	0
LM_JF5788	0	0	0	0	0	0	0	2	2	0	1	0	1	1	1	0	0	0	1	1	0	0	1	0	0	0	0	0	0	0	4	0	0	1	0	0	0	0	0	1	1	1	5	0	0	0	0
LM_JF5590	0	0	0	0	0	0	0	2	2	0	1	0	0	0	1	0	0	0	1	1	0	0	1	0	0	0	0	0	0	0	4	0	0	1	0	0	0	0	0	1	1	1	7	0	0	0	0
LM_LMNC097	0	0	0	0	0	0	0	2	0	1	1	0	0	0	1	0	0	0	1	0	0	0	1	0	1	0	1	0	0	0	3	0	0	1	0	0	0	0	1	1	3	1	3	0	0	0	0
LM_LMNC241	0	0	0	0	0	0	0	2	1	0	1	0	1	0	1	0	0	0	1	1	0	0	1	0	0	0	0	0	0	0	4	0	0	1	0	0	0	0	0	1	1	1	4	0	0	0	0
LM_LMNC055	0	0	0	0	0	0	0	2	2	0	1	0	0	0	1	0	0	0	1	1	0	0	1	0	0	0	0	0	0	0	4	0	0	1	0	0	0	0	0	1	1	1	5	0	0	0	0
LM_LMNC079	0	0	0	0	0	0	0	2	0	0	1	0	0	0	1	0	0	0	1	0	0	0	1	0	1	0	1	0	0	0	3	0	0	1	0	0	0	0	1	1	3	1	5	0	0	0	0
LM_LMNC275	0	0	0	0	0	0	0	2	0	1	1	0	0	0	1	0	0	0	1	0	0	0	1	0	1	0	1	0	0	0	3	0	0	1	0	0	0	0	1	1	3	1	3	0	0	0	0
LM_LMNC340	0	0	0	0	0	0	0	2	1	0	1	0	0	0	1	0	0	0	1	0	0	0	1	0	0	0	0	0	0	1	3	0	1	1	0	0	0	0	0	1	1	1	5	0	0	0	0
LM_LMNC150	0	0	0	0	0	1	0	2	1	0	1	0	1	0	1	0	0	0	1	1	0	0	1	0	0	0	0	0	0	0	3	0	0	1	0	0	0	0	0	1	1	1	8	0	0	0	0
LM_JF4982	0	0	0	0	0	1	0	2	1	0	1	0	0	0	1	0	0	0	1	1	0	0	1	0	0	0	0	0	0	0	3	0	0	1	0	0	0	1	0	1	1	1	8	0	0	0	0
LM_JF5827	0	0	0	0	0	0	0	2	2	0	1	0	0	0	1	0	0	0	1	1	0	0	1	0	0	0	0	0	0	0	3	0	0	1	0	1	0	0	0	1	1	1	6	0	0	0	0
LM_LMNC426	0	0	0	1	0	0	0	2	0	0	1	0	1	0	1	0	0	0	1	0	1	0	2	0	1	0	1	0	0	0	3	0	0	1	0	0	0	0	1	1	2	1	7	0	0	0	0
LM_JF5828	0	0	0	0	0	0	0	2	1	0	1	0	1	0	1	0	0	0	1	1	1	0	2	0	0	0	0	0	0	0	4	0	0	1	0	0	0	0	0	1	1	1	5	0	0	0	0
LM_LMNC081	0	0	0	0	0	0	0	2	0	0	1	0	0	0	1	0	0	0	1	0	0	0	1	0	1	0	1	0	0	0	3	0	0	1	0	0	0	0	1	1	3	1	5	0	0	0	0
LM_LMNC146	0	0	0	0	0	0	0	3	0	0	1	0	0	0	1	0	0	0	1	0	0	0	1	0	1	0	1	1	0	0	3	0	0	2	0	0	0	0	1	1	3	1	4	0	0	0	0
LM_LMNC257	0	0	0	0	0	0	0	2	1	0	1	0	0	0	1	0	0	0	1	0	0	0	1	0	0	0	0	0	0	0	3	0	1	1	0	0	0	0	0	1	1	1	6	0	0	0	0
